# Supplementary material for: Small-molecule properties define partitioning into biomolecular condensates
Source: Nat Chem. 2024 Sep 13;16(11):1794–802. doi: 10.1038/s41557-024-01630-w (PMC11527791; doi:10.1038/s41557-024-01630-w)
Supplement: Supplementary file 4 — List of drug molecules used in this study. [file 41557_2024_1630_MOESM4_ESM.xlsx]

## Sheet: FDA_Drug
compound_identifier	chemical_name	CAS_number	smiles_code	Total_fmla	Total_mol_weight	name_IUPAC	Total Molweight	cLogP	cLogS	H-Acceptors	H-Donors	Total Surface Area	Relative PSA	Polar Surface Area	Druglikeness	Shape Index	Molecular Flexibility	Molecular Complexity	Rotatable Bonds	Rings Closures	Small Rings	Aromatic Rings	Molecular Formula	Similarity [FragFp]	Cluster No	Is Representative
01A02	Azaguanine-8	134-58-7	c12/N=C(\NC(c1nn[nH]2)=O)/N	C4H4N6O	152.12	5-Amino-3H-[1,2,3]triazolo[4,5-d]pyrimidin-7-ol	152.117	-1.9193	-1.409	7	3	107.55	0.81088	109.05	-1.2922	0.54545	0.076533	0.76416	0	2	2	1	C4H4N6O		1	Yes
01A03	Allantoin	97-59-6	N1C(NC(C1=O)NC(=O)N)=O	C4H6N4O3	158.12	(2,5-Dioxo-4-imidazolidinyl) urea	158.117	-2.0783	-1.109	7	4	108.65	0.81703	113.32	2.9576	0.63636	0.20999	0.72752	1	1	1	0	C4H6N4O3	1.0<NL>1.0	63	Yes
01A04	Acetazolamide	59-66-5	c1(S(=O)(=O)N)sc(nn1)NC(=O)C	C4H6N4O3S2	222.25	N-(5-sulfamoyl-1,3,4-thiadiazol-2-yl)acetamide	222.249	-0.535	-1.636	7	2	145.29	0.76158	151.66	3.5036	0.61538	0.39244	0.71508	2	1	1	1	C4H6N4O3S2		148	Yes
01A05	Metformin hydrochloride	1115-70-4	C(NC(=N)N)(=N)N(C)C	C4H12ClN5	165.63	1-carbamimidamido-N,N-dimethylmethanimidamide	165.627	-1.7137	0.827	5	4	108.92	0.56445	88.99	3.5915	0.66667	0.79706	0.54931	0	0	0	0	HCl.C4H11N5		2	Yes
01A06	Atracurium besylate	64228-81-5	[N+]1(C(c2c(cc(c(c2)OC)OC)CC1)Cc1cc(c(cc1)OC)OC)(CCC(=O)OCCCCCOC(CC[N+]1(C(c2c(cc(c(c2)OC)OC)CC1)Cc1cc(c(cc1)OC)OC)C)=O)C	C65H82N2O18S2	1243.51	2,2'-{1,5-Pentanediylbis[oxy(3-oxo-3,1-propanediyl)]}bis[1-(3,4-dimethoxybenzyl)-6,7-dimethoxy-2-methyl-1,2,3,4-tetrahydroisoquinolinium]bisbenzenesulfonate	1243.49	1.7708	-5.756	14	0	726.8	0.1525	126.44	-3.5328	0.46269	0.51193	0.98625	26	6	6	4	C6H5O3S.C6H5O3S.C53H72N2O12		1021	Yes
01A07	Isoflupredone acetate	338-98-7	[C@]12([C@@](C(COC(=O)C)=O)(CC[C@]1([C@]1([C@@]([C@@]\3(\C(=C/C(\C=C3)=O)\CC1)C)([C@H](C2)O)F)[H])[H])O)C	C23H29FO6	420.48	(11beta)-9-Fluoro-11,17-dihydroxy-3,20-dioxopregna-1,4-dien-21-yl acetate	420.475	1.5037	-3.5	6	2	291.49	0.2584	100.9	3.5802	0.5	0.19506	1.0169	4	4	4	0	C23H29O6F		100	No
01A08	Amiloride hydrochloride dihydrate	17440-83-4	c1(nc(c(nc1N)N)Cl)C(NC(=N)N)=O	C6H13Cl2N7O3	302.12	3,5-diamino-N-(aminoiminomethyl)-6-chloro-, monohydrochloride	302.121	-1.7626	-1.481	8	5	161.28	0.66871	156.79	2.2564	0.6	0.45294	0.71863	1	1	1	1	C6H8N7OCl.HCl.H2O.H2O		64	Yes
01A09	Amprolium hydrochloride	137-88-2	[n+]1(Cc2c(nc(nc2)CCC)N)c(C)cccc1	C14H20Cl2N4	315.25	1-([4-Amino-2-propyl-5-pyrimidinyl]methyl)-2-methylpyridinium chloride	315.247	-2.2952	-1.296	4	1	202.16	0.19771	55.68	-4.5408	0.66667	0.44841	0.68153	4	2	2	2	HCl.Cl.C14H19N4		420	Yes
01A10	Hydrochlorothiazide	58-93-5	S1(c2cc(S(=O)(=O)N)c(cc2NCN1)Cl)(=O)=O	C7H8ClN3O4S2	297.74	6-Chloro-3,4-dihydro-2H-1,2,4-benzothiadiazine-7-sulfonamide 1,1-dioxide, 6-Chloro-7-sulfamyl-3,4-dihydro-1,2,4-benzothiadiazine 1,1-dioxide	297.743	-0.3795	-2.539	7	3	177.54	0.53706	135.12	5.6655	0.47059	0.355	0.81578	1	2	2	1	C7H8N3O4ClS2		65	Yes
01A11	Sulfaguanidine	57-67-0	S(NC(=N)N)(c1ccc(N)cc1)(=O)=O	C7H10N4O2S	214.25	4-amino-N-[amino(imino)methyl]benzenesulfonamide	214.248	-0.8571	-0.97	6	4	150.65	0.57205	130.44	4.2928	0.64286	0.61148	0.59188	1	1	1	1	C7H10N4O2S		66	Yes
01B02	Meticrane	1084-65-7	S1(c2cc(S(=O)(=O)N)c(cc2CCC1)C)(=O)=O	C10H13NO4S2	275.35	6-methylthiochromane-7-sulfonamide 1,1-dioxide	275.348	0.1232	-2.827	5	1	178.98	0.40468	111.06	-4.2784	0.47059	0.38401	0.83059	1	2	2	1	C10H13NO4S2		67	Yes
01B03	Benzonatate	104-31-4	c1c(ccc(c1)C(OCCOC)=O)NCCCC	C30H53NO11	603.76	2,5,8,11,14,17,20,23,26-Nonaoxaoctacosan-28-yl-p-(butylamino) benzoate	603.747	1.7022	-1.946	12	1	515.95	0.2413	121.4	-12.602	0.92857	0.68221	0.62421	33	1	1	1	C30H53NO11		1023	Yes
01B04	Hydroflumethiazide	135-09-1	S1(c2cc(S(=O)(=O)N)c(C(F)(F)F)cc2NCN1)(=O)=O	C8H8F3N3O4S2	331.29	1,1-dioxo-6-(trifluoromethyl)-3,4-dihydro-2H-1$l^{6},2,4-benzothiadiazine-7-sulfonamide	331.295	-0.1372	-2.581	7	3	191.58	0.4977	135.12	-4.8009	0.4	0.43518	0.8534	2	2	2	1	C8H8N3O4F3S2		65	No
01B05	Sulfacetamide sodic hydrate	6209-17-2	S(N(C(=O)C)[Na])(c1ccc(N)cc1)(=O)=O	C8H11N2NaO4S	254.24	N-(p-Aminobenzenesulfonyl)acetamide	254.241	-0.1804	-1.527	5	1	140.37	0.40529	85.61	1.5635	0.64286	0.65759	0.59188	1	1	1	1	C8H9N2O3S.Na.H2O		68	Yes
01B06	Heptaminol hydrochloride	543-15-7	C(O)(CCCC(N)C)(C)C	C8H20ClNO	181.71	6-amino-2-methyl-2-heptanol hydrochloride	181.706	1.1884	-1.721	2	2	129.34	0.21934	46.25	-6.6667	0.7	0.70373	0.54931	4	0	0	0	HCl.C8H19NO		421	Yes
01B07	Sulfathiazole	72-14-0	S(Nc1nccs1)(c1ccc(N)cc1)(=O)=O	C9H9N3O2S2	255.32	4-amino-N-(1,3-thiazol-2-yl)benzene-1-sulfonamide	255.321	0.9067	-2.758	5	2	176.28	0.49149	121.7	4.867	0.625	0.50689	0.66485	2	2	2	2	C9H9N3O2S2		149	Yes
01B08	Levodopa	59-92-7	C([C@H](Cc1cc(c(cc1)O)O)N)(=O)O	C9H11NO4	197.19	(S)-2-Amino-3-(3,4-dihydroxyphenyl)propanoic acid	197.189	-2.2406	-0.949	5	4	144.84	0.46679	103.78	-11.045	0.64286	0.55481	0.58251	3	1	1	1	C9H11NO4		288	No
01B09	Idoxuridine	54-42-2	N/1(C(NC(/C(=C1)/I)=O)=O)[C@@H]1O[C@@H]([C@H](C1)O)CO	C9H11IN2O5	354.1	1-(2-Deoxy-beta-D-ribofuranosyl)-5-iodouracil	354.095	-0.8884	-1.404	7	3	182.47	0.42358	99.1	3.3731	0.58824	0.44212	0.78992	2	2	2	0	C9H11N2O5I	0.96336997<NL>0.899654<NL>0.8762542	136	Yes
01B10	Captopril	62571-86-2	N1(C([C@@H](CS)C)=O)[C@H](C(=O)O)CCC1	C9H15NO3S	217.29	([2S]-1-]3-Mercapto-2-methyl-propionyl]-L-proline)	217.288	0.366	-1.715	4	1	160.31	0.40759	96.41	-0.95684	0.57143	0.53323	0.66621	3	1	1	0	C9H15NO3S		289	Yes
01B11	Minoxidil	38304-91-5	N=1/C(N(/C(=C\C1\N1CCCCC1)/N)O)=N	C9H15N5O	209.25	6-(1-Piperidinyl)-2,4-pyrimidinediamine 3-oxide	209.252	-1.0486	-1.927	6	3	158.76	0.39418	88.94	1.4862	0.6	0.41415	0.68629	0	2	2	0	C9H15N5O		3	Yes
01C02	Sulfaphenazole	526-08-9	S(Nc1n(ncc1)c1ccccc1)(c1ccc(N)cc1)(=O)=O	C15H14N4O2S	314.37	4-amino-N-(1-phenyl-1H-pyrazol-5-yl)benzene-1-sulfonamide	314.368	0.8016	-3.285	6	2	229.3	0.31901	98.39	6.7625	0.59091	0.46326	0.76455	3	3	3	3	C15H14N4O2S		290	Yes
01C03	(D)-Panthenol	81-13-0	C([C@@H](C(CO)(C)C)O)(=O)NCCCO	C9H19NO4	205.26	(R)-2,4-Dihydroxy-3,3-dimethylbutyric 3-hydroxypropylamide	205.253	-0.667	-0.485	5	4	164.23	0.38848	89.79	-18.866	0.71429	0.76193	0.56122	6	0	0	0	C9H19NO4		676	No
01C04	Sulfadiazine	68-35-9	S(Nc1ncccn1)(c1ccc(N)cc1)(=O)=O	C10H10N4O2S	250.28	4-amino-N-(pyrimidin-2-yl)benzene-1-sulfonamide	250.281	0.0877	-2.292	6	2	179.1	0.43132	106.35	4.0925	0.64706	0.49228	0.62953	2	2	2	2	C10H10N4O2S		150	Yes
01C05	Norethynodrel	68-23-5	C=1\2/[C@@]3([C@]([C@]4([C@@]([C@](C#C)(CC4)O)(CC3)C)[H])(CC\C1\CC(=O)CC2)[H])[H]	C20H26O2	298.43	(8S,9S,13S,14S,17S)-17-ethynyl-17-hydroxy-13-methyl-1,2,4,6,7,8,9,11,12,14,15,16-dodecahydrocyclopenta[a]phenanthren-3-one	298.424	3.2545	-4.281	2	1	224.75	0.11631	37.3	1.0906	0.54545	0.14844	0.92217	0	4	4	0	C20H26O2		4	No
01C06	Thiamphenicol	15318-45-3	S(c1ccc([C@H]([C@H](NC(C(Cl)Cl)=O)CO)O)cc1)(=O)(=O)C	C12H15Cl2NO5S	356.23	2,2-dichloro-N-[(1R,2R)-1,3-dihydroxy-1-(4-methanesulfonylphenyl)propan-2-yl]acetamide	356.225	-0.5012	-2.324	6	3	238.11	0.33296	112.08	5.4	0.57143	0.56661	0.68393	6	1	1	1	C12H15NO5Cl2S		677	Yes
01C07	Cimetidine	51481-61-9	c1(nc[nH]c1C)CSCC/N=C(\NC#N)/NC	C10H16N6S	252.34	(Z)-1-cyano-2-methyl-3-(2-{[(5-methyl-1H-imidazol-4-yl)methyl]sulfanyl}ethyl)guanidine	252.345	-0.1748	-2.483	6	3	212.48	0.42564	114.19	1.666	0.70588	0.65979	0.50791	5	1	1	1	C10H16N6S		562	Yes
01C08	Doxylamine succinate	562-10-7	C(c1ncccc1)(c1ccccc1)(OCCN(C)C)C	C21H28N2O5	388.47	N,N-dimethyl-2-(1-phenyl-1-pyridin-2-ylethoxy)ethanamine butanedioate	388.462	1.8821	-1.64	3	0	226.79	0.10812	25.36	4.9909	0.5	0.56681	0.71096	6	2	2	2	C4H6O4.C17H22N2O		678	Yes
01C09	Ethambutol dihydrochloride	1070-11-7	N([C@@H](CO)CC)CCN[C@@H](CO)CC	C10H26Cl2N2O2	277.24	(2R,2'R)-2,2'-(1,2-Ethanediyldiimino)di(1-butanol) dihydrochloride	277.234	-0.3822	-0.836	4	4	181.2	0.27108	64.52	2.3823	0.71429	0.77082	0.45134	9	0	0	0	HCl.HCl.C10H24N2O2		876	Yes
01C10	Antipyrine	60-80-0	C\1(N(N(\C(=C1)\C)C)c1ccccc1)=O	C11H12N2O	188.23	1,5-dimethyl-2-phenylpyrazol-3-one	188.229	0.5819	-1.489	3	0	147.34	0.13669	23.55	-0.3775	0.57143	0.2984	0.67279	1	2	2	1	C11H12N2O		69	Yes
01C11	Antipyrine, 4-hydroxy	1672-63-5	C1(\C(=C(/N(N1c1ccccc1)C)\C)\O)=O	C11H12N2O2	204.23	4-hydroxy-1,5-dimethyl-2-phenylpyrazol-3-one	204.228	0.0821	-1.42	4	1	151.9	0.21883	43.78	3.3328	0.53333	0.28525	0.73199	1	2	2	1	C11H12N2O2		70	Yes
01D02	Chloramphenicol	56-75-7	[N+](c1ccc([C@H]([C@H](NC(C(Cl)Cl)=O)CO)O)cc1)([O-])=O	C11H12Cl2N2O5	323.13	2,2-Dichloro-N-[(1R,2R)-1,3-dihydroxy-1-(4-nitrophenyl)-2-propanyl]acetamide	323.131	-0.4248	-2.367	7	3	220.94	0.36716	115.38	-2.4605	0.6	0.54687	0.67279	6	1	1	1	C11H12N2O5Cl2		677	No
01D03	Epirizole	18694-40-1	n1(c2nc(cc(n2)C)OC)c(cc(n1)C)OC	C11H14N4O2	234.26	4-methoxy-2-(5-methoxy-3-methylpyrazol-1-yl)-6-methylpyrimidine	234.258	1.2611	0.187	6	0	187.54	0.31876	62.06	2.8069	0.52941	0.34853	0.78878	3	2	2	2	C11H14N4O2		291	Yes
01D04	Diprophylline	479-18-5	c12c(C(N(C(N1C)=O)C)=O)n(cn2)CC(O)CO	C10H14N4O4	254.25	7-(2,3-dihydroxypropyl)-1,3-dimethyl-2,3,6,7-tetrahydro-1H-purine-2,6-dione	254.245	-1.4165	-0.513	8	2	181.06	0.42649	98.9	4.4457	0.55556	0.39267	0.86084	3	2	2	1	C10H14N4O4		36	No
01D05	Triamterene	396-01-0	c12c(nc(c(n1)N)c1ccccc1)c(nc(n2)N)N	C12H11N7	253.27	2,4,7-Triamino-6-phenylpteridine	253.268	0.6075	-4.59	7	3	188.22	0.47652	129.62	-1.805	0.57895	0.23302	0.82225	1	3	3	3	C12H11N7		71	Yes
01D06	Dapsone	80-08-0	S(c1ccc(N)cc1)(c1ccc(N)cc1)(=O)=O	C12H12N2O2S	248.31	4-[(4-aminobenzene)sulfonyl]aniline	248.305	1.0102	-3.304	4	2	178.64	0.33094	94.56	0.83748	0.64706	0.52627	0.58251	2	2	2	2	C12H12N2O2S		151	Yes
01D07	Troleandomycin	2751-09-09	[C@@]12(C([C@@H]([C@H]([C@H]([C@H](OC([C@@H]([C@H]([C@@H]([C@@H](O[C@H]3[C@@H]([C@H](C[C@H](O3)C)N(C)C)OC(=O)C)[C@H](C1)C)C)O[C@@H]1O[C@H]([C@@H]([C@H](C1)OC)OC(=O)C)C)C)=O)C)C)OC(=O)C)C)=O)OC2	C41H67NO15	813.99		813.975	2.9271	-4.92	16	0	615.79	0.28646	184.19	3.4781	0.31579	0.34352	1.0034	12	4	3	0	C41H67NO15		325	No
01D08	Pyrimethamine	58-14-0	n1c(c(c(nc1N)CC)c1ccc(cc1)Cl)N	C12H13ClN4	248.72	5-(4-Chlorophenyl)-6-ethyl-2,4-pyrimidinediamine	248.716	2.5414	-4.909	4	2	189.02	0.27764	77.82	-2.0285	0.58824	0.362	0.76387	2	2	2	2	C12H13N4Cl		152	Yes
01D09	Hexamethonium dibromide dihydrate	55-97-0	[N+](CCCCCC[N+](C)(C)C)(C)(C)C	C12H34Br2N2O2	398.22	Hexane-1,6-bis[trimethyl- ammonium bromide]	398.222	-4.4938	0.22	2	0	181.38	-0.084022	0	-7.93	0.71429	0.55123	0.34657	7	0	0	0	Br.Br.H2O.H2O.C12H30N2		768	Yes
01D10	Diflunisal	22494-42-4	c1(cc(c2c(cc(cc2)F)F)ccc1O)C(=O)O	C13H8F2O3	250.2	5-(2,4-difluorophenyl)-2-hydroxybenzoic acid	250.2	2.6598	-4.047	3	2	176.17	0.22274	57.53	-3.1842	0.55556	0.40006	0.75474	2	2	2	2	C13H8O3F2		153	Yes
01D11	Niclosamide	50-65-7	[N+](c1cc(c(NC(c2c(ccc(c2)Cl)O)=O)cc1)Cl)([O-])=O	C13H8Cl2N2O4	327.13	5-chloro-N-(2-chloro-4-nitrophenyl)-2-hydroxybenzamide	327.123	2.7518	-4.764	6	2	223.09	0.3049	95.15	-4.3463	0.57143	0.43102	0.76723	3	2	2	2	C13H8N2O4Cl2		292	Yes
100	Procaine hydrochloride	51-05-8	C(c1ccc(N)cc1)(=O)OCCN(CC)CC	C13H21ClN2O2	272.78	2-(Diethylamino)ethyl 4-aminobenzoate hydrochloride	272.775	1.4077	-1.856	4	1	199.39	0.20994	55.56	7.9358	0.70588	0.58736	0.52698	7	1	1	1	HCl.C13H20N2O2		703	No
1000	Moxisylyte hydrochoride	964-52-3	c1(cc(c(cc1OCCN(C)C)C)OC(=O)C)C(C)C	C16H26ClNO3	315.84	4-[2-(Dimethylamino)ethoxy]-5-isopropyl-2-methylphenyl acetate hydrochloride	315.839	2.807	-2.572	4	0	234.89	0.15578	38.77	3.7568	0.6	0.5369	0.73864	7	1	1	1	HCl.C16H25NO3		769	Yes
10000	Betazole hydrochloride	138-92-1	n1[nH]ccc1CCN	C5H11Cl2N3	184.07	2-(1H-Pyrazol-3-yl)ethanamine dihydrochloride	184.069	-0.9578	-0.285	3	2	97.63	0.41207	54.7	1.0194	0.75	0.54468	0.65976	2	1	1	1	HCl.HCl.C5H9N3		154	Yes
100000	Isoxicam	34552-84-6	S1(N(/C(=C(\c2c1cccc2)/O)/C(Nc1noc(c1)C)=O)C)(=O)=O	C14H13N3O5S	335.34	4-Hydroxy-2-methyl-N-(5-methyl-3-isoxazolyl)-2H-1,2-benzothiazine-3-carboxamide 1,1-dioxide	335.339	1.0154	-2.444	8	2	229.85	0.41249	121.12	4.2851	0.52174	0.24412	0.91408	2	3	3	2	C14H13N3O5S		155	Yes
1000000	(S)-Naproxen	22204-53-1	COc1ccc2cc(ccc2c1)[C@H](C)C(=O)O	C14H14O3	230.27	[S(+)-2-(6-Methoxy-2-naphthyl)propionic acid]	230.262	2.6947	-3.586	3	1	178.98	0.20192	46.53	0.36151	0.64706	0.35724	0.68976	3	2	2	2	C14H14O3		293	No
10000000	Naphazoline hydrochloride	550-99-2	C/1(=N/CCN1)\Cc1c2c(ccc1)cccc2	C14H15ClN2	246.74	2-(1,8a-Dihydro-1-naphthalenylmethyl)-4,5-dihydro-1H-imidazole hydrochloride	246.74	2.2483	-3.394	2	1	170.07	0.13506	24.39	3.4066	0.5625	0.34045	0.66621	2	3	3	2	HCl.C14H14N2		156	Yes
100000000	Ticlopidine hydrochloride	53885-35-1	c12c(scc1)CCN(C2)Cc1c(Cl)cccc1	C14H15Cl2NS	300.25	Hydrogen chloride - 5-(2-chlorobenzyl)-4,5,6,7-tetrahydrothieno[3,2-c]pyridine	300.252	3.269	-3.548	1	0	196.22	0.12185	31.48	4.3093	0.58824	0.36706	0.72502	2	3	3	2	C14H14NClS.HCl		157	Yes
1000000000	Dicyclomine hydrochloride	67-92-5	C1(C(=O)OCCN(CC)CC)(C2CCCCC2)CCCCC1	C19H36ClNO2	345.96	2-(Diethylamino)ethyl 1,1'-bi(cyclohexyl)-1-carboxylate hydrochloride	345.953	3.6609	-3.439	3	0	264.62	0.10048	29.54	7.92	0.54545	0.59033	0.64123	8	2	2	0	HCl.C19H35NO2		839	Yes
10000000000	Amyleine hydrochloride	532-59-2	C(OC(CN(C)C)(CC)C)(=O)c1ccccc1	C14H22ClNO2	271.79	1-(Dimethylamino)-2-methyl-2-butanyl benzoate hydrochloride	271.787	2.4667	-1.937	3	0	198.28	0.1341	29.54	1.2072	0.58824	0.61211	0.56985	6	1	1	1	HCl.C14H21NO2		679	Yes
100000000000	Lidocaine hydrochloride	73-78-9	c1(NC(=O)CN(CC)CC)c(cccc1C)C	C14H23ClN2O	270.81	N-(2,6-Dimethylphenyl)-N2,N2-diethylglycinamide hydrochloride	270.803	2.1572	-2.369	3	1	203.09	0.13812	32.34	6.0164	0.58824	0.56464	0.58251	5	1	1	1	HCl.C14H22N2O		563	Yes
01F02	Mupirocin	12650-69-0	CC(=CC(=O)OCCCCCCCCC(=O)O)CC1OCC(C(C1O)O)CC1C(C(C(C)O)C)O1	C26H44O9	500.64	9-[(E)-4-[(2S,3R,4R,5S)-3,4-dihydroxy-5-[[(2S,3S)-3-[(2S,3S)-3-hydroxybutan-2-yl]oxiran-2-yl]methyl]oxan-2-yl]-3-methylbut-2-enoyl]oxynonanoic acid	500.626	3.0515	-3.769	9	4	397.9	0.29186	146.05	-20.031	0.71429	0.57103	0.808	17	2	2	0	C26H44O9		1010	Yes
01F03	Carbamazepine	298-46-4	N1(C(=O)N)c2c(\C=C/c3c1cccc3)cccc2	C15H12N2O	236.28	(5H-Dibenz[b,f]azepine-5-carboxamide)	236.273	3.1187	-5.267	3	1	182.59	0.17449	46.33	1.5571	0.44444	0.24288	0.75107	0	3	3	2	C15H12N2O		5	Yes
01F04	Triflupromazine hydrochloride	1098-60-8	N1(c2c(Sc3c1cccc3)ccc(C(F)(F)F)c2)CCCN(C)C	C18H20ClF3N2S	388.89	N,N-dimethyl-3-[2-(trifluoromethyl)phenothiazin-10-yl]propan-1-amine hydrochloride	388.884	4.8492	-4.843	2	0	252.87	0.097244	31.78	-1.607	0.45833	0.42679	0.82973	5	3	3	2	HCl.C18H19N2F3S		423	No
01F05	Mefenamic acid	61-68-7	c1(c(Nc2c(c(ccc2)C)C)cccc1)C(=O)O	C15H15NO2	241.29	2-(2,3-dimethylphenyl)aminobenzoic acid	241.289	3.3629	-3.895	3	2	193.1	0.19472	49.33	-0.89705	0.5	0.46505	0.72323	3	2	2	2	C15H15NO2		294	No
01F06	Acetohexamide	968-81-0	S(NC(NC1CCCCC1)=O)(c1ccc(C(=O)C)cc1)(=O)=O	C15H20N2O4S	324.4	4-Acetyl-N-[(cyclohexylamino)carbonyl]benzenesulfonamide	324.4	1.9976	-3.888	6	2	240.32	0.32282	100.72	1.4317	0.63636	0.53386	0.68861	3	2	2	1	C15H20N2O4S		295	Yes
01F07	Sulpiride	15676-16-1	S(c1cc(C(NCC2N(CCC2)CC)=O)c(cc1)OC)(=O)(=O)N	C15H23N3O4S	341.43	(?)-5-(aminosulfonyl)-N-[(1-ethylpyrrolidin-2-yl)methyl]-2-methoxybenzamide	341.431	0.6079	-2.025	7	2	252.19	0.32476	110.11	8.2661	0.52174	0.51725	0.78472	6	2	2	1	C15H23N3O4S		594	No
01F08	Benoxinate hydrochloride	5987-82-6	C(c1cc(c(cc1)N)OCCCC)(=O)OCCN(CC)CC	C17H29ClN2O3	344.89	2-(diethylamino)ethyl 4-amino-3-butoxybenzoate hydrochloride	344.881	2.6528	-2.714	5	1	262.93	0.19724	64.79	2.8458	0.68182	0.60734	0.67908	11	1	1	1	HCl.C17H28N2O3		940	Yes
01F09	Oxethazaine	126-27-2	C(N(C(Cc1ccccc1)(C)C)C)(CN(CC(N(C(Cc1ccccc1)(C)C)C)=O)CCO)=O	C28H41N3O3	467.66	2,2'-(2-hydroxyethylimino)bis [N-(1,1-dimethyl-2- phenylethyl)-N-methylacetamide]	467.652	3.2206	-2.254	6	1	382.71	0.1302	64.09	5.4873	0.55882	0.67984	0.73701	12	2	2	2	C28H41N3O3		969	Yes
01F10	Pheniramine maleate	132-20-7	C(CCN(C)C)(c1ncccc1)c1ccccc1	C20H24N2O4	356.43	N,N-dimethyl-3-phenyl-3-pyridin-2-ylpropan-1-amine (Z)-but-2-enedioic acid	356.421	2.7477	-1.89	2	0	206.62	0.070274	16.13	3.5806	0.5	0.44956	0.66755	5	2	2	2	C4H4O4.C16H20N2		564	No
01F11	Tolazoline hydrochloride	59-97-2	C/1(=N/CCN1)\Cc1ccccc1	C10H13ClN2	196.68	2-benzyl-4,5-dihydro-1H-imidazole hydrochloride	196.68	1.0539	-1.788	2	1	135.47	0.16956	24.39	3.4066	0.66667	0.46539	0.54931	2	2	2	1	HCl.C10H12N2		156	No
01G02	Morantel tartrate	26155-31-7	C=1(/N(CCC\N1)C)\C=C\c1c(ccs1)C	C16H22N2O6S	370.43	1-Methyl-2-[(E)-2-(3-methyl-2-thienyl)vinyl]-1,4,5,6-tetrahydropyrimidine 2,3-dihydroxysuccinate	370.425	2.1904	-2.455	2	0	181.27	0.1954	43.84	6.4732	0.6	0.34558	0.61292	2	2	2	1	C12H16N2S.C4H6O6		158	Yes
01G03	(R,S) Homatropine hydrobromide	51-56-9	N1([C@]2(C[C@H](OC(C(c3ccccc3)O)=O)C[C@@]1(CC2)[H])[H])C	C16H22BrNO3	356.26	[(1S,5R)-8-methyl-8-azabicyclo[3.2.1]octan-3-yl] 2-hydroxy-2-phenylacetate hydrobromide	356.259	1.3579	-2.203	4	1	207.96	0.19085	49.77	1.1497	0.6	0.33496	0.74577	4	3	4	1	HBr.C16H21NO3		422	No
01G04	Nifedipine	21829-25-4	C=1(\C(\C(=C(/N/C1/C)\C)\C(=O)OC)c1c([N+]([O-])=O)cccc1)/C(=O)OC	C17H18N2O6	346.34	dimethyl 2,6-dimethyl-4-(2-nitrophenyl)-1,4-dihydropyridine-3,5-dicarboxylate	346.338	1.5541	-3.232	8	1	257.77	0.34123	110.45	-1.5582	0.36	0.43251	0.87401	6	2	2	1	C17H18N2O6		680	No
01G05	Chlorpromazine hydrochloride	69-09-0	N1(c2c(Sc3c1cccc3)ccc(c2)Cl)CCCN(C)C	C17H20Cl2N2S	355.33	(2-Chloro-10[3-dimethylamino-propyl]phenothiazine)	355.332	4.6069	-4.801	2	0	238.83	0.10296	31.78	5.5785	0.47619	0.39525	0.83928	4	3	3	2	C17H19N2ClS.HCl		423	Yes
01G06	Diphenhydramine hydrochloride	147-24-0	C(c1ccccc1)(c1ccccc1)OCCN(C)C	C17H22ClNO	291.82	(N-[2-Diphenylmethoxyethyl]-N,N-dimethylamine) hydrochloride	291.821	2.9058	-2.311	2	0	217.86	0.062196	12.47	4.6945	0.52632	0.47033	0.53051	6	2	2	2	HCl.C17H21NO		681	Yes
01G07	Minaprine dihydrochloride	25953-17-7	n1nc(cc(c1NCCN1CCOCC1)C)c1ccccc1	C17H24Cl2N4O	371.31	4-methyl-N-(2-morpholin-4-ylethyl)-6-phenylpyridazin-3-amine dihydrochloride	371.311	1.5911	-2.567	5	1	243.62	0.19272	50.28	2.4865	0.68182	0.49313	0.70898	5	3	3	2	HCl.HCl.C17H22N4O		565	Yes
01G08	Miconazole	22916-47-8	c1(c(cc(cc1)Cl)Cl)C(Cn1cncc1)OCc1c(cc(cc1)Cl)Cl	C18H14Cl4N2O	416.14	1-[2-(2,4-dichlorophenyl)-2-[(2,4-dichlorophenyl)methoxy]ethyl]imidazole	416.134	4.8504	-5.081	3	0	292.44	0.095199	27.05	4.7237	0.52	0.41799	0.78235	6	3	3	3	C18H14N2OCl4		682	Yes
01G09	Isoxsuprine hydrochloride	579-56-6	N(C(C(c1ccc(cc1)O)O)C)C(COc1ccccc1)C	C18H24ClNO3	337.85	4-[1-hydroxy-2-(1-phenoxypropan-2-ylamino)propyl]phenol hydrochloride	337.846	2.1739	-2.766	4	3	242.96	0.19616	61.72	3.2112	0.68182	0.59812	0.63297	7	2	2	2	HCl.C18H23NO3		770	Yes
01G10	Acebutolol hydrochloride	34381-68-5	c1(c(OCC(CNC(C)C)O)ccc(NC(=O)CCC)c1)C(=O)C	C18H29ClN2O4	372.9	N-{3-Acetyl-4-[2-hydroxy-3-(isopropylamino)propoxy]phenyl}butanamide hydrochloride	372.891	1.7048	-3.534	6	3	277.11	0.26019	87.66	5.5213	0.66667	0.58711	0.73284	10	1	1	1	HCl.C18H28N2O4		920	Yes
01G11	Tolnaftate	2398-96-1	C(N(c1cc(ccc1)C)C)(Oc1cc2c(cc1)cccc2)=S	C19H17NOS	307.42	O-naphthalen-2-yl N-methyl-N-(3-methylphenyl)carbamothioate	307.416	5.2684	-5.612	2	0	245.15	0.16949	44.56	0.20957	0.59091	0.47147	0.70492	3	3	3	3	C19H17NOS		296	Yes
01H02	Todralazine hydrochloride	3778-76-5	c1(nncc2c1cccc2)NNC(=O)OCC	C11H13ClN4O2	268.7	ethyl N-(phthalazin-1-ylamino)carbamate hydrochloride	268.703	2.1386	-3.068	6	2	182.07	0.37293	76.14	-4.7775	0.64706	0.42617	0.68861	4	2	2	2	HCl.C11H12N4O2		424	Yes
01H03	Imipramine hydrochloride	113-52-0	N1(c2c(CCc3c1cccc3)cccc2)CCCN(C)C	C19H25ClN2	316.88	3-(5,6-dihydrobenzo[b][1]benzazepin-11-yl)-N,N-dimethylpropan-1-amine hydrochloride	316.875	3.8909	-3.917	2	0	233.44	0.030415	6.48	4.4007	0.47619	0.39723	0.75832	4	3	3	2	HCl.C19H24N2		425	Yes
01H04	Sulindac	38194-50-2	C/1(\C(=C(/c2c1ccc(c2)F)\CC(=O)O)\C)=C/c1ccc(S(=O)C)cc1	C20H17FO3S	356.42	2-[(3Z)-6-fluoro-2-methyl-3-[(4-methylsulfinylphenyl)methylidene]inden-1-yl]acetic acid	356.416	3.1103	-3.438	3	1	258.6	0.18894	73.58	-0.63449	0.52	0.35027	0.88107	4	3	3	2	C20H17O3FS		426	Yes
01H05	Amitryptiline hydrochloride	549-18-8	C/1(\c2c(CCc3c1cccc3)cccc2)=C/CCN(C)C	C20H24ClN	313.87	3-(10,11-Dihydro-5H-dibenzo[a,d]cyclohepten-5-ylidene)-N,N-dimethyl-1-propanamine hydrochloride	313.871	4.4056	-3.674	1	0	234.09	0.015165	3.24	2.4515	0.47619	0.35404	0.80899	3	3	3	2	HCl.C20H23N		297	Yes
01H06	Adiphenine hydrochloride	50-42-0	C(C(c1ccccc1)c1ccccc1)(=O)OCCN(CC)CC	C20H26ClNO2	347.89	2-(diethylamino)ethyl 2,2-diphenylacetate hydrochloride	347.884	3.6107	-2.894	3	0	263.13	0.10105	29.54	8.2657	0.52174	0.55011	0.59852	9	2	2	2	HCl.C20H25NO2		877	Yes
01H07	Dibucaine	85-79-0	c1(C(=O)NCCN(CC)CC)c2c(nc(c1)OCCCC)cccc2	C20H29N3O2	343.47	2-butoxy-N-[2-(diethylamino)ethyl]quinoline-4-carboxamide	343.469	3.5233	-3.733	5	1	289.23	0.16948	54.46	2.5252	0.6	0.55423	0.79383	10	2	2	2	C20H29N3O2		921	Yes
01H08	Prednisone	53-03-2	[C@]12([C@@](C(=O)CO)(CC[C@]1([C@]1([C@@]([C@@]\3(\C(=C/C(\C=C3)=O)\CC1)C)(C(C2)=O)[H])[H])[H])O)C	C21H26O5	358.44	(8S,9S,10R,13S,14S,17R)-17-hydroxy-17-(2-hydroxyacetyl)-10,13-dimethyl-6,7,8,9,12,14,15,16-octahydrocyclopenta[a]phenanthrene-3,11-dione	358.432	1.2851	-3.009	5	2	252.47	0.25872	91.67	3.8529	0.5	0.18571	0.98993	2	4	4	0	C21H26O5		104	No
01H09	Thioridazine hydrochloride	130-61-0	N1(c2c(Sc3c1cccc3)ccc(c2)SC)CCC1N(C)CCCC1	C21H27ClN2S2	407.04	10-[2-(1-methylpiperidin-2-yl)ethyl]-2-methylsulfanylphenothiazine hydrochloride	407.044	5.5295	-5.947	2	0	281.18	0.14966	57.08	3.6773	0.48	0.39144	0.84401	4	4	4	2	HCl.C21H26N2S2		427	Yes
01H10	Diphemanil methylsulfate	62-97-5	[N+]1(CC/C(=C(/c2ccccc2)\c2ccccc2)/CC1)(C)C	C21H27NO4S	389.52	4-benzhydrylidene-1,1-dimethylpiperidin-1-ium methyl sulfate	389.514	0.1926	-3.097	1	0	227.88	-0.033439	0	1.1082	0.47619	0.33448	0.71194	2	3	3	2	CH3O4S.C20H24N		159	Yes
01H11	Trimethobenzamide hydrochloride	554-92-7	c1(c(cc(C(NCc2ccc(cc2)OCCN(C)C)=O)cc1OC)OC)OC	C21H29ClN2O5	424.93	N-[[4-[2-(dimethylamino)ethoxy]phenyl]methyl]-3,4,5-trimethoxybenzamide	424.923	1.9363	-2.439	7	1	315.11	0.21596	69.26	5.4951	0.64286	0.55851	0.73864	10	2	2	2	HCl.C21H28N2O5		890	No
02A02	Metronidazole	443-48-1	c1(n(c(nc1)C)CCO)[N+]([O-])=O	C6H9N3O3	171.16	2-(2-methyl-5-nitro-1H-imidazol-1-yl)ethan-1-ol	171.155	-1.0549	-0.205	6	1	131.02	0.46833	83.87	0.96951	0.58333	0.50585	0.70078	3	1	1	1	C6H9N3O3		298	Yes
02A03	Fulvestrant	129453-61-8	[C@]12([C@](CC[C@]3([C@]1([C@@H](Cc1c3ccc(c1)O)CCCCCCCCCS(=O)CCCC(C(F)(F)F)(F)F)[H])[H])([C@H](CC2)O)C)[H]	C32H47F5O3S	606.79	(7R,8R,9S,13S,14S,17S)-13-methyl-7-[9-(4,4,5,5,5-pentafluoropentylsulfinyl)nonyl]-6,7,8,9,11,12,14,15,16,17-decahydrocyclopenta[a]phenanthrene-3,17-diol	606.778	8.6163	-7.862	3	2	439.84	0.11122	76.74	-50.389	0.53659	0.48311	0.92418	15	4	4	1	C32H47O3F5S		26	No
02A04	Edrophonium chloride	116-38-1	[N+](c1cc(O)ccc1)(CC)(C)C	C10H16ClNO	201.7	ethyl-(3-hydroxyphenyl)-dimethylazanium chloride	201.696	-3.283	-1.547	2	1	136.03	0.040285	20.23	-0.6588	0.58333	0.57164	0.61059	2	1	1	1	Cl.C10H16NO		160	Yes
02A05	Moroxidine hydrochloride	3160-91-6	C(NC(=N)N)(N1CCOCC1)=N	C6H14ClN5O	207.66	N-(diaminomethylidene)morpholine-4-carboximidamide hydrochloride	207.664	-1.7447	0.76	6	4	135.94	0.52582	98.22	3.7197	0.66667	0.66694	0.60182	0	1	1	0	HCl.C6H13N5O		6	Yes
02A06	Baclofen	1134-47-0	C(CC(c1ccc(cc1)Cl)CN)(=O)O	C10H12ClNO2	213.67	4-amino-3-(4-chlorophenyl)butanoic acid	213.663	-0.4206	-2.537	3	2	161.32	0.25669	63.32	-0.50092	0.64286	0.55053	0.58727	4	1	1	1	C10H12NO2Cl		428	Yes
02A07	Acyclovir	59277-89-3	c1/2c(ncn1COCCO)C(N/C(=N2)/N)=O	C8H11N5O3	225.21	2-amino-9-((2-hydroxyethoxy)methyl)-1H-purin-6(9H)-one	225.207	-1.3295	-1.272	8	3	166.05	0.55537	114.76	0.028333	0.625	0.45616	0.77117	4	2	2	1	C8H11N5O3		429	Yes
02A08	Diazoxide	364-98-7	S1(N/C(=N\c2c1cc(cc2)Cl)/C)(=O)=O	C8H7ClN2O2S	230.67	7-chloro-3-methyl-4H-1,2,4-benzothiadiazine 1,1-dioxide	230.675	1.0144	-2.319	4	1	150.45	0.34264	66.91	1.6338	0.57143	0.18544	0.76455	0	2	2	1	C8H7N2O2ClS		7	Yes
02A09	Amidopyrine	58-15-1	C1(\C(=C(/N(N1c1ccccc1)C)\C)\N(C)C)=O	C13H17N3O	231.3	4-Dimethylamino-1,5-dimethyl-2-phenylpyrazol-3-one	231.298	0.3023	-1.05	4	0	180.37	0.13134	26.79	4.9526	0.52941	0.3327	0.77373	2	2	2	1	C13H17N3O		161	No
02A10	Busulfan	55-98-1	S(=O)(=O)(OCCCCOS(=O)(=O)C)C	C6H14O6S2	246.3	4-methylsulfonyloxybutyl methanesulfonate	246.303	-0.0166	-1.218	6	0	170.22	0.4533	103.5	-2.5625	0.71429	0.68981	0.43984	7	0	0	0	C6H14O6S2		771	Yes
02A11	Pindolol	13523-86-9	c12c([nH]cc1)cccc2OCC(CNC(C)C)O	C14H20N2O2	248.33	(RS)-1-(1H-indol-4-yloxy)-3-(isopropylamino)propan-2-ol	248.325	1.2605	-2.493	4	3	202.28	0.24001	57.28	7.0744	0.61111	0.53398	0.70898	6	2	2	2	C14H20N2O2		683	No
02B02	Khellin	82-02-0	c12c(c(c3c(c1OC)cco3)OC)O\C(=C/C2=O)\C	C14H12O5	260.25	4,9-Dimethoxy-7-methylfuro[3,2-g]chromen-5-one	260.244	2.3898	-4.109	5	0	193.29	0.29567	57.9	-6.8422	0.42105	0.2308	0.92195	2	3	3	2	C14H12O5		162	Yes
02B03	Zimelidine dihydrochloride monohydrate	61129-30-4	C(=C\CN(C)C)(\c1ccc(cc1)Br)/c1cnccc1	C16H21BrCl2N2O	408.17	(Z)-3-(4-bromophenyl)-N,N-dimethyl-3-pyridin-3-ylprop-2-en-1-amine hydrate dihydrochloride	408.166	2.3167	-2.891	2	0	223.7	0.064908	16.13	0.7275	0.52632	0.47476	0.72141	4	2	2	2	C16H17N2Br.HCl.HCl.H2O		430	Yes
02B04	Azacyclonol	115-46-8	C(c1ccccc1)(c1ccccc1)(C1CCNCC1)O	C18H21NO	267.37	Diphenyl(piperidin-4-yl)methanol	267.371	2.7379	-3.161	2	2	215.28	0.11408	32.26	1.0979	0.45	0.47249	0.67019	3	3	3	2	C18H21NO		299	Yes
02B05	Azathioprine	446-86-6	c1(c(Sc2c3c([nH]cn3)ncn2)n(cn1)C)[N+]([O-])=O	C9H7N7O2S	277.27	6-[(1-methyl-4-nitro-1H-imidazol-5-yl)sulfanyl]-7H-purine	277.268	-0.6232	-2.443	9	1	194.85	0.57814	143.4	-2.744	0.47368	0.39972	0.81387	3	3	3	3	C9H7N7O2S		300	Yes
02B06	Lynestrenol	52-76-6	[C@]12([C@]([C@]3([C@@]([C@@]4(\C(\CC3)=C/CCC4)[H])(CC1)[H])[H])(CC[C@]2(C#C)O)[H])C	C20H28O	284.45	(8R,9S,10R,13S,14S,17R)-17-ethynyl-13-methyl-2,3,6,7,8,9,10,11,12,14,15,16-dodecahydro-1H-cyclopenta[a]phenanthren-17-ol	284.441	3.792	-4.665	1	1	221.29	0.059198	20.23	-1.7638	0.52381	0.16303	0.90348	0	4	4	0	C20H28O		4	No
02B07	Guanabenz acetate	23256-50-0	c1(c(Cl)cccc1Cl)/C=N/NC(=N)N	C10H12Cl2N4O2	291.14	1-(2,6-Dichlorobenzylideneamino)guanidine acetate	291.137	1.9483	-3.466	4	3	169.15	0.3183	74.26	3.8438	0.64286	0.42896	0.59188	2	1	1	1	C8H8N4Cl2.C2H4O2		163	Yes
02B08	Disulfiram	97-77-8	C(SSC(=S)N(CC)CC)(=S)N(CC)CC	C10H20N2S4	296.54	N,N-diethyl[(diethylcarbamothioyl)disulfanyl]carbothioamide	296.547	3.343	-3.266	2	0	238.58	0.4111	121.26	0.97088	0.625	0.70735	0.45401	7	0	0	0	C10H20N2S4		772	Yes
02B09	Acetylsalicylsalicylic acid	530-75-6	C(c1c(OC(=O)C)cccc1)(Oc1c(C(=O)O)cccc1)=O	C16H12O6	300.27	2-(2-acetyloxybenzoyl)oxybenzoic acid	300.265	2.5619	-3.399	6	1	224.88	0.32115	89.9	-1.3446	0.5	0.45721	0.75181	6	2	2	2	C16H12O6		393	No
02B10	Mianserine hydrochloride	21535-47-7	N12C(c3c(Cc4c1cccc4)cccc3)CN(CC2)C	C18H21ClN2	300.83	1,2,3,4,10,14b-Hexahydro-2-methyl-dibenzo[c,f]pyrazino[1,2-a]azepine hydrochloride	300.832	3.3133	-2.94	2	0	206.42	0.034396	6.48	5.5031	0.45	0.16776	0.84087	0	4	4	2	HCl.C18H20N2		8	Yes
02B11	Nocodazole	31430-18-9	c1(nc2c([nH]1)ccc(C(c1sccc1)=O)c2)NC(=O)OC	C14H11N3O3S	301.33	Methyl (5-(2-thienylcarbonyl)-1H-benz-imidazole-2-YL-carbamate	301.325	2.5322	-4.865	6	2	221.11	0.41997	112.32	-0.46833	0.61905	0.29702	0.79328	4	3	3	3	C14H11N3O3S		431	No
02C02	R(-) Apomorphine hydrochloride hemihydrate	41372-20-7	[C@@]12(c3c(c4c(C1)ccc(c4O)O)cccc3CCN2C)[H].[C@@]12(c3c(c4c(C1)ccc(c4O)O)cccc3CCN2C)[H]	C34H38Cl2N2O5	625.6	(6aR)-6-Methyl-5,6,6a,7-tetrahydro-4H-dibenzo[de,g]quinoline-10,11-diol hydrochloride hydrate	625.591	2.9282	-3.093	3	2	195.06	0.15252	43.7	4.7822	0.45	0.16673	0.93989	0	4	4	2	HCl.HCl.C17H17NO2.C17H17NO2.H2O		9	Yes
02C03	Amoxapine	14028-44-5	C\1(=N\c2c(Oc3c1cc(cc3)Cl)cccc2)/N1CCNCC1	C17H16ClN3O	313.79	8-chloro-6-piperazin-1-ylbenzo[b][1,4]benzoxazepine	313.787	3.3035	-4.355	4	1	231.21	0.15795	36.86	3.0119	0.45455	0.29109	0.84323	0	4	4	2	C17H16N3OCl		10	Yes
02C04	Cyproheptadine hydrochloride	969-33-5	C\1(/c2c(\C=C/c3c1cccc3)cccc2)=C\1/CCN(CC1)C	C21H22ClN	323.87	4-(5H-dibenzo [a,d]cyclohepten-5-ylidene)-1-methylpiperidine hydrochloride	323.866	4.5999	-4.412	1	0	233.04	0.015233	3.24	6.4602	0.45455	0.17136	0.84746	0	4	4	2	HCl.C21H21N		11	Yes
02C05	Famotidine	76824-35-6	S(NC(=N)CCSCc1nc(\N=C(/N)\N)sc1)(=O)(=O)N	C8H15N7O2S3	337.45	3-[[2-(diaminomethylideneamino)-1,3-thiazol-4-yl]methylsulfanyl]-N'-sulfamoylpropanimidamide	337.452	-1.176	-2.561	9	5	235.61	0.68664	235.25	3.4775	0.7	0.67627	0.62054	6	1	1	1	C8H15N7O2S3		684	Yes
02C06	Danazol	17230-88-5	[C@]12(\C(=C/c3c(C1)cno3)\CC[C@@]1([C@@]2(CC[C@]2([C@]1(CC[C@]2(C#C)O)[H])C)[H])[H])C	C22H27NO2	337.47	(1S,2R,13R,14S,17R,18S)-17-ethynyl-2,18-dimethyl-7-oxa-6-azapentacyclo[11.7.0.02,10.04,8.014,18]icosa-4(8),5,9-trien-17-ol	337.461	3.4638	-4.884	3	1	252.15	0.15142	46.26	2.0688	0.48	0.12405	0.96444	0	5	5	1	C22H27NO2		12	Yes
02C07	Nicorandil	65141-46-0	[N+]([O-])(=O)OCCNC(c1cnccc1)=O	C8H9N3O4	211.18	2-[(pyridin-3-ylcarbonyl)amino]ethyl nitrate	211.176	-0.7223	-1.554	7	1	162.42	0.46725	97.04	-1.2318	0.73333	0.62279	0.54381	5	1	1	1	C8H9N3O4		566	Yes
02C08	Pioglitazone	111025-46-8	N1C(SC(C1=O)Cc1ccc(cc1)OCCc1ncc(cc1)CC)=O	C19H20N2O3S	356.45	5-[[4-[2-(5-ethylpyridin-2-yl)ethoxy]phenyl]methyl]-1,3-thiazolidine-2,4-dione	356.445	3.0808	-3.835	5	1	272.53	0.27887	93.59	3.9631	0.72	0.45693	0.70697	7	3	3	2	C19H20N2O3S		773	Yes
02C09	Nomifensine maleate	32795-47-4	c12c(C(CN(C1)C)c1ccccc1)cccc2N	C20H22N2O4	354.41	2-methyl-4-phenyl-3,4-dihydro-1H-isoquinolin-8-amine (Z)-but-2-enedioic acid	354.405	1.6448	-2.704	2	1	190.62	0.09873	29.26	4.3591	0.5	0.26092	0.77994	1	3	3	2	C4H4O4.C16H18N2		72	Yes
02C10	Aliskiren hemifumarate	173334-57-1	CC(C)[C@@H](Cc1ccc(c(c1)OCCCOC)OC)C[C@@H]([C@H](C[C@@H](C(C)C)C(=O)NCC(C)(C)C(=O)N)O)N			(2S,4S,5S,7S)-5-amino-N-(2-carbamoyl-2,2-dimethylethyl)-4-hydroxy-7-{[4-methoxy-3-(3-methoxypropoxy)phenyl]methyl}-8-methyl-2-(propan-2-yl)nonanamide	667.838	3.3561	-4.349	9	4	453.42	0.2452	146.13	-1.92	0.5641	0.69746	0.78992	19	1	1	1	C4H4O4.C30H53N3O6		1015	Yes
02C11	Oxandrolone	53-39-4	[C@]12([C@@]3([C@]([C@]4([C@@]([C@](CC4)(O)C)(CC3)C)[H])(CC[C@]1(CC(OC2)=O)[H])[H])[H])C	C19H30O3	306.45	(1S,3aS,3bR,5aS,9aS,9bS,11aS)-1-hydroxy-1,9a,11a-trimethyl-2,3,3a,3b,4,5,5a,6,9,9b,10,11-dodecahydroindeno[4,5-h]isochromen-7-one	306.444	2.8769	-3.875	3	1	221.69	0.16302	46.53	1.0361	0.5	0.15223	0.92462	0	4	4	0	C19H30O3		13	Yes
02D02	Naloxone hydrochloride	357-08-4	[C@]123[C@@]4([C@H](N(CC1)CC=C)Cc1c2c(O[C@H]3C(CC4)=O)c(cc1)O)O	C19H22ClNO4	363.84	(4R,4aS,7aR,12bS)-4a,9-dihydroxy-3-prop-2-enyl-2,4,5,6,7a,13-hexahydro-1H-4,12-methanobenzofuro[3,2-e]isoquinoline-7-one hydrochloride	363.84	1.5276	-2.885	5	2	222.93	0.2368	70	0.78037	0.45833	0.19471	1.0722	2	5	5	1	HCl.C19H21NO4		164	No
02D03	Metolazone	17560-51-9	N1(C(c2c(NC1C)cc(c(S(=O)(=O)N)c2)Cl)=O)c1c(C)cccc1	C16H16ClN3O3S	365.84	7-chloro-2-methyl-3-(2-methylphenyl)-4-oxo-1,2-dihydroquinazoline-6-sulfonamide	365.84	2.4448	-4.61	6	2	248.57	0.28925	100.88	6.6028	0.45833	0.32453	0.90011	2	3	3	2	C16H16N3O3ClS		165	Yes
02D04	Ciprofloxacin hydrochloride monohydrate	93107-08-5	C=1(/C(c2c(N(\C1)C1CC1)cc(c(c2)F)N1CCNCC1)=O)\C(=O)O	C17H21ClFN3O4	385.83	1-cyclopropyl-6-fluoro-4-oxo-7-piperazin-1-ylquinoline-3-carboxylic acid hydrate hydrochloride	385.822	-1.5264	-3.32	6	2	232.79	0.24803	72.88	2.0491	0.5	0.29925	0.90425	3	4	4	1	HCl.C17H18N3O3F.H2O		175	No
02D05	Ampicillin trihydrate	7177-48-2	CC1(C)S[C@@H]2[C@H](NC(=O)[C@H](N)c3ccccc3)C(=O)N2[C@H]1C(=O)[O-]	C16H25N3O7S	403.46	(2S,5R,6R)-6-[(2R)-2-amino-2-phenylacetamido]-3,3-dimethyl-7-oxo-4-thia-1-azabicyclo[3.2.0]heptane-2-carboxylic acid	403.454	-1.6572	-1.565	7	3	238.56	0.41914	138.03	9.3648	0.54167	0.35353	0.89504	4	3	4	1	C16H19N3O4S.H2O.H2O.H2O		123	No
02D06	Haloperidol	52-86-8	C1(CCN(CC1)CCCC(c1ccc(cc1)F)=O)(c1ccc(cc1)Cl)O	C21H23ClFNO2	375.87	4-[4-(4-chlorophenyl)-4-hydroxypiperidin-1-yl]-1-(4-fluorophenyl)butan-1-one	375.87	4.3049	-4.7	3	1	282.42	0.10513	40.54	7.0937	0.69231	0.46743	0.71389	6	3	3	2	C21H23NO2ClF		685	Yes
02D07	Naltrexone hydrochloride dihydrate	16676-29-2	[C@]123[C@@]4([C@H](N(CC5CC5)CC1)Cc1c2c(O[C@H]3C(CC4)=O)c(cc1)O)O	C20H28ClNO6	413.9	(4R,4aS,7aR,12bS)-3-(cyclopropylmethyl)-4a,9-dihydroxy-2,4,5,6,7a,13-hexahydro-1H-4,12-methanobenzofuro[3,2-e]isoquinoline-7-one dihydrate hydrochloride	413.896	1.5768	-3.192	5	2	224.91	0.23472	70	4.6068	0.44	0.22281	1.0736	2	6	6	1	HCl.C20H23NO4.H2O.H2O		164	Yes
02D08	Chlorpheniramine maleate	113-92-8	C(CCN(C)C)(c1ccc(cc1)Cl)c1ncccc1	C20H23ClN2O4	390.87	[3-(4-chlorophenyl)-3-(pyridin-2-yl)propyl]dimethylamine	390.866	3.3537	-2.626	2	0	222.04	0.065394	16.13	3.5795	0.52632	0.44706	0.73028	5	2	2	2	C16H19N2Cl.C4H4O4		564	No
02D09	Nalbuphine hydrochloride	23277-43-2	[C@]123[C@@]4([C@H](N(CC1)CC1CCC1)Cc1c2c(O[C@H]3[C@H](CC4)O)c(cc1)O)O	C21H28ClNO4	393.91	(4R,4aS,7S,7aR,12bS)-3-(cyclobutylmethyl)-1,2,4,5,6,7,7a,13-octahydro-4,12-methanobenzofuro[3,2-e]isoquinoline-4a,7,9-triol hydrochloride	393.909	1.7751	-3.411	5	3	239.77	0.22042	73.16	3.6567	0.46154	0.22989	1.0748	2	6	6	1	HCl.C21H27NO4		164	No
02D10	Picotamide monohydrate	80530-63-8	c1(C(NCc2cnccc2)=O)cc(C(NCc2cnccc2)=O)ccc1OC	C21H22N4O4	394.43	4-methoxy-1-N,3-N-bis(pyridin-3-ylmethyl)benzene-1,3-dicarboxamide hydrate	394.43	1.3016	-2.7	7	2	298.5	0.27116	93.21	1.3097	0.60714	0.47663	0.78648	7	3	3	3	C21H20N4O3.H2O		774	Yes
02D11	Triamcinolone	124-94-7	[C@]12([C@]([C@@H](C[C@]1([C@]1([C@@]([C@@]\3(\C(=C/C(\C=C3)=O)\CC1)C)([C@H](C2)O)F)[H])[H])O)(C(=O)CO)O)C	C21H27FO6	394.44	(8S,9R,10S,11S,13S,14S,16R,17S)-9-fluoro-11,16,17-trihydroxy-17-(2-hydroxyacetyl)-10,13-dimethyl-6,7,8,11,12,14,15,16-octahydrocyclopenta[a]phenanthren-3-one	394.437	0.167	-2.691	6	4	262.92	0.29849	115.06	2.4849	0.46429	0.17388	1.0309	2	4	4	0	C21H27O6F		104	No
200	Bromocryptine mesylate	22260-51-1	N12[C@@](O[C@](C1=O)(NC([C@@H]1\C=C/3\c4c5c(c([nH]c5ccc4)Br)C[C@]3(N(C1)C)[H])=O)C(C)C)([C@]1(N(C([C@@H]2CC(C)C)=O)CCC1)[H])O	C33H44BrN5O8S	750.72	(5'a)-2-Bromo-12'-hydroxy-2'-(1-methylethyl)-5'-(2-methylpropyl)ergotaman-3',6',18-trione mesylate	750.709	3.7651	-3.939	10	3	424.91	0.23139	118.21	6.4779	0.39535	0.2999	1.0889	5	7	7	2	C32H40N5O5Br.CH4O3S		316	No
2000	Amfepramone hydrochloride	90-84-6	C(C(N(CC)CC)C)(=O)c1ccccc1	C13H20ClNO	241.76	2-(diethylamino)-1-phenylpropan-1-one	241.761	1.9962	-2.401	2	0	178.11	0.093145	20.31	4.681	0.6	0.58088	0.55303	5	1	1	1	HCl.C13H19NO		567	Yes
20000	Dehydrocholic acid	81-23-2	[C@]12([C@]([C@]3([C@@]([C@@]4([C@](CC3=O)(CC(=O)CC4)[H])C)(CC1=O)[H])[H])(CC[C@@H]2[C@@H](CCC(=O)O)C)[H])C	C24H34O5	402.54	(4R)-4-[(5S,8R,9S,10S,13R,14S,17R)-10,13-dimethyl-3,7,12-trioxo-1,2,4,5,6,8,9,11,14,15,16,17-dodecahydrocyclopenta[a]phenanthren-17-yl]pentanoic acid	402.529	3.6105	-4.633	5	1	293.29	0.22251	88.51	-0.30551	0.51724	0.28363	0.94743	4	4	4	0	C24H34O5		432	Yes
200000	Tioconazole	65899-73-2	c1(c(scc1)Cl)COC(c1c(cc(cc1)Cl)Cl)Cn1cncc1	C16H13Cl3N2OS	387.72	1-[2-[(2-chlorothiophen-3-yl)methoxy]-2-(2,4-dichlorophenyl)ethyl]imidazole	387.717	4.2335	-4.262	3	0	272.96	0.17658	55.29	5.1017	0.47826	0.41941	0.77811	6	3	3	3	C16H13N2OCl3S		686	Yes
2000000	Perphenazine	58-39-9	N1(c2c(Sc3c1cccc3)ccc(c2)Cl)CCCN1CCN(CC1)CCO	C21H26ClN3OS	403.98	2-[4-[3-(2-chloro-10H-phenothiazin-10-yl) propyl]piperazin-1-yl]ethanol	403.976	4.1649	-4.163	4	1	300.02	0.13746	55.25	9.5612	0.55556	0.45964	0.84935	6	4	4	2	C21H26N3OClS		462	Yes
20000000	Mefloquine hydrochloride	51773-92-3	c12nc(C(F)(F)F)cc(c1cccc2C(F)(F)F)C(C1NCCCC1)O	C17H17ClF6N2O	414.78	(S)-[2,8-bis(trifluoromethyl)quinolin-4-yl]-[(2R)-piperidin-2-yl]methanol hydrochloride	414.776	3.5076	-4.376	3	2	249.89	0.14218	45.15	-7.4751	0.42308	0.44487	0.90194	4	3	3	2	HCl.C17H16N2OF6		433	Yes
200000000	Isoconazole	27523-40-6	c1(COC(c2c(cc(cc2)Cl)Cl)Cn2cncc2)c(Cl)cccc1Cl	C18H14Cl4N2O	416.14	1-[2-(2,4-dichlorophenyl)-2-[(2,6-dichlorophenyl)methoxy]ethyl]imidazole	416.134	4.8504	-5.081	3	0	292.44	0.095199	27.05	4.7237	0.48	0.41799	0.77687	6	3	3	3	C18H14N2OCl4		682	No
2000000000	Spironolactone	52-01-7	[C@]12(\C(=C/C(=O)CC1)\C[C@H]([C@@]1([C@@]2(CC[C@]2([C@]1(CC[C@]21OC(=O)CC1)[H])C)[H])[H])SC(=O)C)C	C24H32O4S	416.58	S-[(7R,8R,9S,10R,13S,14S,17R)-10,13-dimethyl-3,5'-dioxospiro[2,6,7,8,9,11,12,14,15,16-decahydro-1H-cyclopenta[a]phenanthrene-17,2'-oxolane]-7-yl] ethanethioate	416.58	3.2098	-4.349	4	0	293.3	0.22711	85.74	-0.62033	0.44828	0.18937	1.0022	2	5	5	0	C24H32O4S		41	No
20000000000	Pirenzepine dihydrochloride	29868-97-1	N1(c2c(C(Nc3c1nccc3)=O)cccc2)C(CN1CCN(CC1)C)=O	C19H23Cl2N5O2	424.33	11-[2-(4-methylpiperazin-1-yl)acetyl]-5H-pyrido[2,3-b][1,4]benzodiazepin-6-one dihydrochloride	424.331	1.1634	-2.802	7	1	263.7	0.22435	68.78	9.3552	0.46154	0.38845	0.90399	2	4	4	2	HCl.HCl.C19H21N5O2		166	Yes
200000000000	Dexamethasone acetate	1177-87-3	[C@]12([C@]([C@]3([C@@]([C@@]\4(\C(=C/C(\C=C4)=O)\CC3)C)([C@H](C1)O)F)[H])(C[C@H]([C@@]2(C(COC(=O)C)=O)O)C)[H])C	C24H31FO6	434.51	[2-[(8S,9R,10S,11S,13S,14S,16R,17R)-9-fluoro-11,17-dihydroxy-10,13,16-trimethyl-3-oxo-6,7,8,11,12,14,15,16-octahydrocyclopenta[a]phenanthren-17-yl]-2-oxoethyl] acetate	434.502	1.773	-3.66	6	2	302.49	0.249	100.9	3.9902	0.48387	0.19395	1.0297	4	4	4	0	C24H31O6F		100	No
02F02	Glipizide	29094-61-9	S(NC(NC1CCCCC1)=O)(c1ccc(cc1)CCNC(c1ncc(nc1)C)=O)(=O)=O	C21H27N5O4S	445.54	N-[2-[4-(cyclohexylcarbamoylsulfamoyl)phenyl]ethyl]-5-methylpyrazine-2-carboxamide	445.542	1.8635	-3.446	9	3	336.58	0.32973	138.53	3.385	0.67742	0.52891	0.74882	6	3	3	2	C21H27N5O4S		295	No
02F03	Loxapine succinate	27833-64-3	C\1(=N\c2c(Oc3c1cc(cc3)Cl)cccc2)/N1CCN(CC1)C	C22H24ClN3O5	445.91	8-chloro-6-(4-methylpiperazin-1-yl)benzo[b][1,4]benzoxazepine butanedioic acid	445.902	3.5564	-3.993	4	0	242.31	0.11807	28.07	7.1637	0.47826	0.28915	0.84556	0	4	4	2	C18H18N3OCl.C4H6O4		10	No
02F04	Hydroxyzine dihydrochloride	2192-20-3	N1(C(c2ccc(cc2)Cl)c2ccccc2)CCN(CC1)CCOCCO	C21H29Cl3N2O2	447.84	2-[2-[4-[(4-chlorophenyl)-phenylmethyl]piperazin-1-yl]ethoxy]ethanol dihydrochloride	447.832	3.0698	-2.409	4	1	294.47	0.10256	35.94	2.3067	0.61538	0.38558	0.74025	8	3	3	2	C21H27N2O2Cl.HCl.HCl		840	Yes
02F05	Diltiazem hydrochloride	33286-22-5	[C@@H]1(C(N(c2c(S[C@H]1c1ccc(cc1)OC)cccc2)CCN(C)C)=O)OC(=O)C	C22H27ClN2O4S	450.99	[(2S,3S)-5-[2-(dimethylamino)ethyl]-2-(4-methoxyphenyl)-4-oxo-2,3-dihydro-1,5-benzothiazepin-3-yl] acetate hydrochloride	450.985	2.4906	-3.408	6	0	314.67	0.22458	84.38	7.5036	0.48276	0.37986	0.88286	7	3	3	2	HCl.C22H26N2O4S		775	Yes
02F06	Azilsartan medoxomil	863031-21-4	CCOc1nc2cccc(c2n1Cc3ccc(cc3)c4ccccc4c5[nH]c(=O)on5)C(=O)OCc6c(oc(=O)o6)C		568.55	(5-methyl-2-oxo-2H-1,3-dioxol-4-yl)methyl 2-ethoxy-1-({4-[2-(5-oxo-4,5-dihydro-1,2,4-oxadiazol-3-yl)phenyl]phenyl}methyl)-1H-1,3-benzodiazole-7-carboxylate	568.541	5.6085	-7.854	12	1	414.74	0.31328	139.57	-13.985	0.5	0.40877	0.95405	10	6	6	4	C30H24N4O8		922	Yes
02F07	Astemizole	68844-77-9	c1(n(c2c(n1)cccc2)Cc1ccc(F)cc1)NC1CCN(CC1)CCc1ccc(cc1)OC	C28H31FN4O	458.58	1-[(4-fluorophenyl)methyl]- N-[1-[2-(4-methoxyphenyl)ethyl]- 4-piperidyl]benzoimidazol-2-amine	458.579	5.1461	-4.565	5	1	361.03	0.11869	42.32	6.3819	0.61765	0.34002	0.83438	8	5	5	4	C28H31N4OF		486	No
02F08	Clindamycin hydrochloride	21462-39-5	C1(O[C@@H]([C@@H]([C@H]([C@H]1O)O)O)SC)[C@H](NC([C@H]1N(C[C@@H](C1)CCC)C)=O)[C@@H](Cl)C	C18H34Cl2N2O5S	461.45	Methyl (5R)-5-[(2S)-2-chloro-1-{[(4R)-1-methyl-4-propyl-L-prolyl]amino}propyl]-1-thio-beta-L-arabinopyranoside hydrochloride	461.449	0.9128	-2.284	7	4	304.55	0.31141	127.56	4.4294	0.51852	0.54816	0.88137	7	2	2	0	C18H33N2O5ClS.HCl		216	No
02F09	Terfenadine	50679-08-8	C(C1CCN(CC1)CCCC(c1ccc(C(C)(C)C)cc1)O)(c1ccccc1)(c1ccccc1)O	C32H41NO2	471.69	1-(4-tert-butylphenyl)-4-[4-[hydroxy(diphenyl)methyl]piperidin-1-yl]butan-1-ol	471.683	6.2596	-5.386	3	2	381.2	0.078043	43.7	3.4429	0.54286	0.49231	0.74882	9	4	4	3	C32H41NO2		878	Yes
02F10	Cefotaxime sodium salt	64485-93-4	N1\2C([C@H]([C@]1(SC\C(=C2\C([O-])=O)\COC(=O)C)[H])NC(\C(\c1nc(sc1)N)=N/OC)=O)=O	C16H16N5NaO7S2	477.45	sodium (6R,7R)-3-[(acetyloxy)methyl]-7-[(2Z)-2-(2-amino-1,3-thiazol-4-yl)-2-(methoxyimino)acetamido]-8-oxo-5-thia-1-azabicyclo[4.2.0]oct-2-ene-2-carboxylate	477.453	-2.5834	-2.451	12	2	310.19	0.57078	229.88	16.163	0.53333	0.39614	0.9389	8	3	3	1	C16H16N5O7S2.Na		464	No
02F11	Tetracycline hydrochloride	64-75-5	[C@@]12(\C(=C/3\C(c4c([C@]([C@]3(C[C@]1([C@@H](\C(=C(/C2=O)\C(=O)N)\O)N(C)C)[H])[H])(O)C)cccc4O)=O)\O)O	C22H25ClN2O8	480.91	(4S,4aS,5aS,6S,12aS)-4-(Dimethylamino)-3,6,10,12,12a-pentahydroxy-6-methyl-1,11-dioxo-1,4,4a,5,5a,6,11,12a-octahydro-2-tetracenecarboxamide hydrochloride	480.9	-1.3318	-1.829	10	6	291.28	0.42378	181.62	5.2428	0.375	0.27526	1.0733	2	4	4	1	HCl.C22H24N2O8		167	Yes
02G02	Verapamil hydrochloride	152-11-4	C(c1cc(c(cc1)OC)OC)(C#N)(C(C)C)CCCN(CCc1cc(c(cc1)OC)OC)C	C27H39ClN2O4	491.08	5-[N-(3,4-Dimethoxyphenylethyl)methylamino]-2-(3,4-dimethoxyphenyl)-2-isopropylvaleronitrile hydrochloride	491.07	4.9303	-4.524	6	0	382.56	0.14928	63.95	-2.2645	0.57576	0.65132	0.807	13	2	2	2	HCl.C27H38N2O4		991	Yes
02G03	Dipyridamole	58-32-2	c12c(c(nc(n1)N(CCO)CCO)N1CCCCC1)nc(nc2N1CCCCC1)N(CCO)CCO	C24H40N8O4	504.64	2-[[2-[bis(2-hydroxyethyl)amino]-4,8-di(piperidin-1-yl)pyrimido[5,4-d]pyrimidin-6-yl]-(2-hydroxyethyl)amino]ethanol	504.634	0.7916	-3.824	12	4	390.18	0.28315	145.44	0.43417	0.38889	0.42236	0.91968	12	4	4	2	C24H40N8O4		970	Yes
02G04	Chlorhexidine	55-56-1	C(NC(=N)NCCCCCCNC(NC(Nc1ccc(Cl)cc1)=N)=N)(Nc1ccc(Cl)cc1)=N	C22H30Cl2N10	505.46	(1E)-2-[6-[[amino-[(E)-[amino-(4-chloroanilino)methylidene]amino]methylidene]amino]hexyl]-1-[amino-(4-chloroanilino)methylidene]guanidine	505.456	3.025	-4.084	10	10	396.42	0.33086	167.58	-1.7755	0.76471	0.63943	0.67279	9	2	2	2	C22H30N10Cl2		879	Yes
02G05	Loperamide hydrochloride	34552-83-5	C(C(CCN1CCC(CC1)(c1ccc(cc1)Cl)O)(c1ccccc1)c1ccccc1)(N(C)C)=O	C29H34Cl2N2O2	513.51	4-[4-(4-chlorophenyl)-4-hydroxypiperidin-1-yl]- N,N-dimethyl-2,2-diphenylbutanamide	513.507	4.7197	-3.81	4	1	367.3	0.090498	43.78	10.356	0.47059	0.4956	0.80343	7	4	4	3	C29H33N2O2Cl.HCl		776	Yes
02G06	Chlortetracycline hydrochloride	64-72-2	[C@@]12(\C(=C/3\C(c4c([C@]([C@]3(C[C@]1([C@@H](\C(=C(/C2=O)\C(=O)N)\O)N(C)C)[H])[H])(O)C)c(ccc4O)Cl)=O)\O)O	C22H24Cl2N2O8	515.35	(4S,4aS,5aS,6S,12aS)-7-Chloro-4-(dimethylamino)-3,6,10,12,12a-pentahydroxy-6-methyl-1,11-dioxo-1,4,4a,5,5a,6,11,12a-octahydro-2-tetracenecarboxamide hydrochloride	515.345	-0.7258	-2.565	10	6	306.7	0.40248	181.62	5.2942	0.36364	0.27274	1.0907	2	4	4	1	C22H23N2O8Cl.HCl		167	No
02G07	Tamoxifen citrate	54965-24-1	C(=C(\c1ccccc1)/CC)(\c1ccc(cc1)OCCN(C)C)/c1ccccc1	C32H37NO8	563.65	(Z)-1-(p-Dimethylaminoethoxyphenyl)-1,2-diphenyl-1-butene	563.645	4.7199	-4.397	2	0	314.06	0.043145	12.47	4.791	0.53571	0.46033	0.78821	8	3	3	3	C6H8O7.C26H29NO		841	Yes
02G08	Nicergoline	27848-84-6	[C@]12(c3c4c(cn(c4ccc3)C)C[C@]1(N(C[C@@H](C2)COC(c1cc(Br)cnc1)=O)C)[H])OC	C24H26BrN3O3	484.4	[(8beta)-10-methoxy-1,6-dimethylergolin-8-yl]methyl 5-bromopyridine-3-carboxylate	484.392	3.3973	-3.509	6	0	322.49	0.16878	56.59	2.5093	0.48387	0.33583	1.0006	5	5	5	3	C24H26N3O3Br		568	Yes
02G09	Canrenoic acid potassium salt	2181-04-06	[C@@]12(\C(\C=C/[C@@]3([C@@]1(CC[C@]1([C@]3(CC[C@]1(CCC([O-])=O)O)[H])C)[H])[H])=C/C(=O)CC2)C	C22H29KO4	396.58	3-[(8R,9S,10R,13S,14S,17R)-17-hydroxy-10,13-dimethyl-3-oxo-2,8,9,11,12,14,15,16-octahydro-1H-cyclopenta[a]phenanthren-17-yl]propanoic acid potassium	396.566	1.0753	-3.957	4	1	263.42	0.20295	77.43	2.0483	0.53846	0.3069	0.95369	3	4	4	0	K.C22H29O4		301	Yes
02G10	Thioproperazine dimesylate	2347-80-0	S(c1cc2N(c3c(Sc2cc1)cccc3)CCCN1CCN(CC1)C)(N(C)C)(=O)=O	C24H38N4O8S4	638.85	N,N-dimethyl-10-[3-(4-methylpiperazin-1-yl)propyl]phenothiazine-2-sulfonamide methanesulfonic acid	638.85	3.2979	-2.773	6	0	326.39	0.18466	80.78	11.861	0.5	0.4465	0.87805	5	4	4	2	C22H30N4O2S2.CH4O3S.CH4O3S		569	Yes
02G11	Dihydroergotamine tartrate	5989-77-5	[C@@]12(N(C([C@@](O1)(NC([C@@H]1CC3([C@](N(C1)C)(Cc1c4c3cccc4[nH]c1)[H])[H])=O)C)=O)[C@H](C(N1[C@]2(CCC1)[H])=O)Cc1ccccc1)O.[C@@]12(N(C([C@@](O1)(NC([C@@H]1C[C@]3([C@](N(C1)C)(Cc1c4c3cccc4[nH]c1)[H])[<NL>H])=O)C)=O)[C@H](C(N1[C@]2(CCC1)[H])=O)Cc1ccccc1)O	C70H80N10O16	1317.48		1317.46	3.3492	-3.851	10	3	405.81	0.24228	118.21	9.8163	0.4186	0.28495	1.0782	4	8	8	3	C33H37N5O5.C33H37N5O5.C4H6O6		316	Yes
02H02	Erythromycin	114-07-8	[C@@H]1([C@@H]([C@H](C[C@H](O1)C)N(C)C)O)O[C@@H]1[C@H]([C@@H]([C@H](C(O[C@@H]([C@]([C@@H]([C@H](C([C@@H](C[C@]1(O)C)C)=O)C)O)(O)C)CC)=O)C)O[C@H]1C[C@]([C@H]([C@@H](O1)C)O)(OC)C)C	C37H67NO13	733.95		733.933	1.6719	-3.645	14	5	543.7	0.28532	193.91	11.291	0.29412	0.36782	0.98937	7	3	2	0	C37H67NO13		325	No
02H03	Chloroxine	773-76-2	c12c(c(cc(c1cccn2)Cl)Cl)O	C9H5Cl2NO	214.05	5,7-dichloroquinolin-8-ol	214.051	2.8419	-3.498	2	1	143.81	0.16737	33.12	-1.709	0.53846	0	0.74499	0	2	2	2	C9H5NOCl2		14	No
02H04	Didanosine	69655-05-6	n1(c\2c(nc1)C(N\C=N2)=O)[C@@H]1O[C@@H](CC1)CO	C10H12N4O3	236.23	9-[(2R,5S)-5-(hydroxymethyl)oxolan-2-yl]-3H-purin-6-one	236.23	-0.5618	-2.422	7	2	170.82	0.45047	88.74	-0.52141	0.58824	0.31844	0.81997	2	3	3	1	C10H12N4O3	0.9482072<NL>0.9296875<NL>0.8592058	168	No
02H05	Josamycin	16846-24-5	[C@@H]1([C@@H]([C@H]([C@@H]([C@H](O1)C)O[C@H]1C[C@]([C@H]([C@@H](O1)C)O)(OC(=O)CC(C)C)C)N(C)C)O)O[C@@H]1[C@H]([C@@H](CC(O[C@@H](C/C=C/C=C/[C@@H]([C@@H](C[C@@H]1CC=O)C)O)C)=O)OC(=O)C)OC	C42H69NO15	828.02		828.002	3.0585	-4.767	16	3	635.97	0.27519	206.05	1.3249	0.39655	0.40174	0.98553	14	3	2	0	C42H69NO15		325	No
02H06	Paclitaxel	33069-62-4	[C@@]12([C@@]([C@]3([C@@](C[C@@H]1O)(OC3)[H])OC(=O)C)([C@@H]([C@]1(C(\C(\[C@H](C2=O)OC(=O)C)=C(/[C@H](C1)OC([C@@H]([C@@H](NC(=O)c1ccccc1)c1ccccc1)O)=O)\C)(C)C)O)OC(=O)c1ccccc1)[H])C	C47H51NO14	853.93	(2alpha,5beta,7beta,10beta,13alpha)-4,10-Diacetoxy-13-{[(2R,3S)-3-(benzoylamino)-2-hydroxy-3-phenylpropanoyl]oxy}-1,7-dihydroxy-9-oxo-5,20-epoxytax-11-en-2-yl benzoate	853.915	3.188	-6.289	15	4	605.19	0.29577	221.29	0.82049	0.32258	0.25137	1.1148	14	7	6	3	C47H51NO14		998	No
02H07	Ivermectin	70288-86-7	[C@@H]1/2[C@]\3([C@](OC/C3=C\C=C\[C@@H]([C@@H](\C(=C\C[C@H]3O[C@]4(O[C@@]([C@H](CC4)C)([C@H](CC)C)[H])C[C@@H](OC1=O)C3)\C)O[C@@H]1O[C@H]([C@@H]([C@H](C1)OC)O[C@@H]1O[C@H]([C@@H]([C@H](C1)OC)O)C)C)C)([<NL>C@@H](/C(=C2)/C)O)[H])O			(1R,4S,5'S,6R,6'R,8R,10E,12S,13S,14E,16E,20R,21R,24S)-6'-[(2S)-butan-2-yl]-21,24-dihydroxy-12-[(2R,4S,5S,6S)-5-[(2S,4S,5S,6S)-5-hydroxy-4-methoxy-6-methyloxan-2-yl]oxy-4-methoxy-6-methyloxan-2-yl]oxy-<NL>5',11,13,22-tetramethylspiro[3,7,19-trioxatetracyclo[15.6.1.14,8.020,24]pentacosa-10,14,16,22-tetraene-6,2'-oxane]-2-one	875.102	5.41	-6.61	14	3	648.69	0.23484	170.06	5.2314	0.37097	0.26614	1.0526	8	7	6	0	C48H74O14		100	No
02H08	Gallamine triethiodide	65-29-2	c1(c(OCC[N+](CC)(CC)CC)cccc1OCC[N+](CC)(CC)CC)OCC[N+](CC)(CC)CC	C30H60I3N3O3	891.54	2,2',2''-[Benzene-1,2,3-triyltris(oxy)]tris(N,N,N-triethylethanaminium) triiodide	891.524	-4.6077	-1.844	6	0	437.64	0.016315	27.69	-9.0238	0.41667	0.73873	0.66485	21	1	1	1	I.I.I.C30H60N3O3		1018	Yes
02H09	Neomycin sulfate	1405-10-3	[C@@H]1([C@H](O[C@@H]2[C@@H]([C@H]([C@@H]([C@H](O2)CN)O)O)N)[C@H](C[C@H]([C@@H]1O)N)N)O[C@H]1[C@@H]([C@H](O[C@@H]2[C@@H]([C@H]([C@@H]([C@@H](O2)CN)O)O)N)[C@H](O1)CO)O	C23H48N6O17S	712.73		712.725	-9.5965	0.16	19	13	407.61	0.59694	353.11	2.6059	0.42857	0.28508	0.98039	9	4	4	0	H2O4S.C23H46N6O13		708	No
02H10	Dihydrostreptomycin sulfate	5490-27-7	N(C1C(OC(C(C1O)O)CO)OC2C(OC(C2(O)CO)C)OC3C(C(C(C(C3O)O)NC(=N)N)O)NC(=N)N)C	C42H88N14O36S3	1461.43	1,1'-[(1R,2R,3S,4R,5R,6S)-4-({5-Deoxy-2-O-[2-deoxy-2-(methylamino)-alpha-L-glucopyranosyl]-3-C-(hydroxymethyl)-alpha-L-lyxofuranosyl}oxy)-2,5,6-trihydroxy-1,3-cyclohexanediyl]diguanidine	1461.42	-7.9952	1.18	19	15	393.29	0.61258	334.59	4.1296	0.4	0.35155	0.98129	9	3	3	0	H2O4S.H2O4S.H2O4S.C21H41N7O12.C21H41N7O12		880	Yes
02H11	Gentamicine sulfate	1405-41-0	N(C1C(COC(C1O)OC2C(CC(C(C2O)OC3OC(CCC3N)C(NC)C)N)N)(O)C)C	C60H125N15O25S	1488.81	2-{[4,6-diamino-3-({3-amino-6-[1-(methylamino)ethyl]oxan-2-yl}oxy)-2-hydroxycyclohexyl]oxy}-5-methyl-4-(methylamino)oxane-3,5-diol	1488.8	-4.2052	-1.181	12	8	345.02	0.42905	199.73	4.8824	0.48485	0.32296	0.92104	7	3	3	0	H2O4S.C21H43N5O7.C20H41N5O7.C19H39N5O7		708	No
03A02	Isoniazid	54-85-3	C(=O)(c1ccncc1)NN	C6H7N3O	137.14	pyridine-4-carbohydrazide	137.142	-1.0181	-1.187	4	2	109.75	0.46232	68.01	-5.7809	0.7	0.44057	0.55452	1	1	1	1	C6H7N3O		73	Yes
03A03	Pentylenetetrazole	54-95-5	n1nn2c(n1)CCCCC2	C6H10N4	138.17	6,7,8,9-Tetrahydro-5H-tetrazolo[1,5-a]azepine	138.173	1.2384	-1.095	4	0	114.04	0.34882	43.6	-3.6712	0.6	0.18542	0.7167	0	2	2	1	C6H10N4		15	Yes
03A04	Chlorzoxazone	95-25-0	C1(Nc2c(O1)ccc(c2)Cl)=O	C7H4ClNO2	169.57	(5-Chloro-2-hydroxybenzoxazole)	169.567	1.7076	-3.252	3	1	114.39	0.3016	38.33	-9.1831	0.63636	0	0.72824	0	2	2	1	C7H4NO2Cl		16	Yes
03A05	Ornidazole	16773-42-5	c1(n(c(nc1)C)CC(O)CCl)[N+]([O-])=O	C7H10ClN3O3	219.63	1-(3-Chloro-2-hydroxypropyl)-2-methyl-5-nitroimidazole	219.627	-0.4663	-0.984	6	1	158.94	0.38606	83.87	1.8208	0.57143	0.56042	0.69315	4	1	1	1	C7H10N3O3Cl		351	No
03A06	Ethosuximide	77-67-8	N1C(C(CC1=O)(CC)C)=O	C7H11NO2	141.17	2-Ethyl-2-methylsuccinimide	141.169	0.3253	-1.426	3	1	109.41	0.34311	46.17	4.8883	0.6	0.34074	0.7167	1	1	1	0	C7H11NO2		74	Yes
03A07	Mafenide hydrochloride	138-37-4	S(c1ccc(cc1)CN)(=O)(=O)N	C7H11ClN2O2S	222.69	4-(Aminomethyl)benzenesulfonamide hydrochloride	222.695	-0.5715	-1.475	4	2	132.64	0.44572	94.56	1.3111	0.66667	0.50718	0.59256	2	1	1	1	HCl.C7H10N2O2S		169	Yes
03A08	Riluzole hydrochloride	850608-87-6	c1(nc2c(s1)cc(OC(F)(F)F)cc2)N	C8H6ClF3N2OS	270.66	2-Amino-6-trifluoromethoxy benzothiazole	270.662	2.8837	-3.682	3	1	150.54	0.37598	76.38	-8.5405	0.6	0.40194	0.70075	2	2	2	2	HCl.C8H5N2OF3S		170	Yes
03A09	Nitrofurantoin	67-20-9	C1(NC(CN1/N=C/c1oc([N+]([O-])=O)cc1)=O)=O	C8H6N4O5	238.16	1-[(Z)-[(5-nitrofuran-2-yl)methylidene]amino]imidazolidine-2,4-dione	238.159	-0.5862	-3.02	9	1	168.9	0.57507	120.73	4.7506	0.64706	0.39177	0.66755	3	2	2	1	C8H6N4O5		302	Yes
03A10	Hydralazine hydrochloride	304-20-1	C/1(\N=N/C=C/2\C1\C=C/C=C2)=N\N	C8H9ClN4	196.64	phthalazin-1-ylhydrazine hydrochloride	196.64	-0.4331	-2.285	4	1	131.22	0.37952	63.1	-5.4375	0.58333	0.2331	0.75181	0	2	2	0	HCl.C8H8N4		17	Yes
03A11	Phenelzine sulfate	156-51-4	N(N)CCc1ccccc1	C8H14N2O4S	234.28	2-phenylethylhydrazine sulfuric acid	234.275	0.3305	-1.965	2	2	120.76	0.22135	38.05	-2.5364	0.8	0.51188	0.49698	3	1	1	1	H2O4S.C8H12N2		303	Yes
03B02	Tranexamic acid	1197-18-8	C([C@H]1CC[C@@H](CC1)CN)(=O)O	C8H15NO2	157.21	4-(aminomethyl)cyclohexane-1-carboxylic acid	157.212	-1.737	-1.514	3	2	126.42	0.32756	63.32	-2.5918	0.72727	0.55132	0.64378	2	1	1	0	C8H15NO2		171	Yes
03B03	Etofylline	519-37-9	c12c(C(N(C(N1C)=O)C)=O)n(cn2)CCO	C9H12N4O3	224.22	1,3-Dimethyl-7-(BETA-hydroxyethyl-xanthine	224.219	-0.8491	-0.642	7	1	162.21	0.39529	78.67	3.6918	0.5625	0.2985	0.84517	2	2	2	1	C9H12N4O3		36	No
03B04	Tranylcypromine hydrochloride	1986-47-6	[C@@H]1(C[C@@H]1N)c1ccccc1	C9H12ClN	169.66	2-phenylcyclopropan-1-amine hydrochloride	169.654	1.5205	-2.25	1	1	107.04	0.14266	26.02	-0.5087	0.7	0.3242	0.63561	1	2	2	1	HCl.C9H11N		75	Yes
03B05	Alverine citrate salt	5560-59-8	N(CCCc1ccccc1)(CCCc1ccccc1)CC	C26H35NO7	473.57	N-ethyl-3-phenyl-N-(3-phenylpropyl)propan-1-amine 2-hydroxypropane-1,2,3-tricarboxylic acid	473.564	4.8759	-3.517	1	0	251.9	0.014093	3.24	3.2307	0.71429	0.59459	0.48104	9	2	2	2	C6H8O7.C20H27N		881	Yes
03B06	Aceclofenac	89796-99-6	N(c1c(Cl)cccc1Cl)c1c(CC(=O)OCC(=O)O)cccc1	C16H13Cl2NO4	354.19	2-[2-[2-(2,6-dichloroanilino)phenyl]acetyl]oxyacetic acid	354.188	3.4431	-4.547	5	2	254.69	0.23809	75.63	0.57333	0.56522	0.51986	0.75107	7	2	2	2	C16H13NO4Cl2		777	Yes
03B07	Iproniazide phosphate	305-33-9	C(NNC(C)C)(=O)c1ccncc1	C9H16N3O5P	277.22	N'-propan-2-ylpyridine-4-carbohydrazide phosphoric acid	277.216	-0.1182	-1.741	4	2	149.71	0.31347	54.02	1.9201	0.69231	0.59323	0.52258	3	1	1	1	H3O4P.C9H13N3O		304	Yes
03B08	Sulfamethoxazole	723-46-6	S(Nc1noc(c1)C)(c1ccc(N)cc1)(=O)=O	C10H11N3O3S	253.28	4-Amino-N-(5-methyl-1,2-oxazol-3-yl)benzenesulfonamide	253.281	0.441	-3.015	6	2	182.29	0.441	106.6	2.7731	0.64706	0.50558	0.68861	2	2	2	2	C10H11N3O3S		172	Yes
03B09	Mephenesin	59-47-2	O(c1c(C)cccc1)CC(O)CO	C10H14O3	182.22	3-(2-methylphenoxy)propane-1,2-diol	182.218	0.8457	-1.642	3	2	148.24	0.2442	49.69	-1.246	0.69231	0.56478	0.58275	4	1	1	1	C10H14O3		434	Yes
03B10	Phenformin hydrochloride	834-28-6	N(C(=N)NCCc1ccccc1)C(=N)N	C10H16ClN5	241.73	1-(diaminomethylidene)-2-(2-phenylethyl)guanidine hydrochloride	241.725	-0.132	-0.97	5	5	172.84	0.40147	97.78	3.4393	0.73333	0.65828	0.44158	3	1	1	1	HCl.C10H15N5		305	Yes
03B11	Flutamide	13311-84-7	c1(C(F)(F)F)c([N+]([O-])=O)ccc(NC(=O)C(C)C)c1	C11H11F3N2O3	276.22	2-methyl-N-[4-nitro-3-(trifluoromethyl)phenyl]-propanamide	276.213	1.9627	-3.626	5	1	192.62	0.28512	74.92	-11.448	0.52632	0.48913	0.77436	4	1	1	1	C11H11N2O3F3		435	Yes
03C02	Ampyrone	83-07-8	C1(\C(=C(/N(N1c1ccccc1)C)\C)\N)=O	C11H13N3O	203.25	4-Amino-1,5-dimethyl-2-phenyl-1,2-dihydro-3H-pyrazol-3-one	203.244	-0.3157	-1.496	4	1	154.07	0.22983	49.57	2.2459	0.53333	0.28525	0.73199	1	2	2	1	C11H13N3O		70	No
03C03	Levamisole hydrochloride	16595-80-5	C/1\2=N/[C@H](CN1CCS2)c1ccccc1	C11H13ClN2S	240.76	(6S)-6-phenyl-2,3,5,6-tetrahydroimidazo[2,1-b][1,3]thiazole hydrochloride	240.757	1.692	-2.271	2	0	150.8	0.21585	40.9	3.2982	0.64286	0.2593	0.68976	1	3	3	1	HCl.C11H12N2S		76	Yes
03C04	Pargyline hydrochloride	306-07-0	C(#C)CN(Cc1ccccc1)C	C11H14ClN	195.69	N-benzyl-N-methylprop-2-yn-1-amine hydrochloride	195.692	1.3097	-1.754	1	0	147.15	0.024125	3.24	3.7874	0.75	0.54508	0.48173	3	1	1	1	HCl.C11H13N		306	Yes
03C05	Methocarbamol	532-03-6	C(=O)(OCC(COc1c(OC)cccc1)O)N	C11H15NO5	241.25	[2-hydroxy-3-(2-methoxyphenoxy)propyl] carbamate	241.242	0.2939	-1.989	6	2	188.16	0.37952	91.01	1.4762	0.64706	0.59826	0.58727	7	1	1	1	C11H15NO5		778	Yes
03C06	Aztreonam	78110-38-0	N1(C([C@H]([C@@H]1C)NC(/C(/c1nc(sc1)N)=N\OC(C(=O)O)(C)C)=O)=O)S(=O)(=O)O	C13H17N5O8S2	435.44	(2S,3S)-3-[(2Z)-2-(2-azaniumyl-1,3-thiazol-4-yl)-2-[(1-carboxy-1-methylethoxy)imino]acetamido]-2-methyl-4-oxoazetidine-1-sulfonate	435.437	-2.6616	-1.45	13	4	284.43	0.62237	238.2	8.4371	0.46429	0.48972	0.85194	6	2	2	1	C13H17N5O8S2		687	Yes
03C07	Cloxacillin sodium salt	642-78-4	N12[C@@]([C@@H](C1=O)NC(c1c(noc1C)c1c(Cl)cccc1)=O)(SC([C@@H]2C([O-])=O)(C)C)[H]	C19H17ClN3NaO5S	457.87	[2S (2a, 5a, 6b)]-3.3-Dimethyl-6-[[3-(2-chlorophenyl)-5-methyl-3-phenyl-4-isoxazolyl) carbonyl]amino]-7-oxo-4-thia-1- azabicyclo [3.2.0]heptane-2-carboxylic acid, monosodium salt	457.869	0.6278	-4.051	8	1	294.61	0.3767	140.87	10.187	0.48276	0.35771	0.95114	4	4	5	2	C19H17N3O5ClS.Na		436	No
03C08	Lacosamide	175481-36-4	CC(=O)N[C@H](COC)C(=O)NCc1ccccc1	C13H18N2O3	250.3	(2R)-2-acetamido-N-benzyl-3-methoxy-propanamide	250.297	0.0169	-1.54	5	2	206.22	0.2861	67.43	-0.64806	0.61111	0.58547	0.57758	6	1	1	1	C13H18N2O3		688	Yes
03C09	Pentolinium bitartrate	52-62-0	[N+]1(CCCCC[N+]2(C)CCCC2)(C)CCCC1	C23H42N2O12	538.6	1-methyl-1-[5-(1-methylpyrrolidin-1-ium-1-yl)pentyl]pyrrolidin-1-ium	538.588	-3.692	-0.882	2	0	201.66	-0.075573	0	-3.8942	0.64706	0.43782	0.51193	6	2	2	0	C4H5O6.C4H5O6.C15H32N2		689	Yes
03C10	Aminopurine, 6-benzyl	1214-39-7	c12c(nc[nH]1)ncnc2NCc1ccccc1	C12H11N5	225.25	N-benzyl-7H-purin-6-amine	225.254	1.3954	-3.576	5	2	178.69	0.3266	66.49	0.66583	0.58824	0.43255	0.70492	3	3	3	3	C12H11N5		307	Yes
03C11	Tolbutamide	64-77-7	S(NC(=O)NCCCC)(c1ccc(cc1)C)(=O)=O	C12H18N2O3S	270.35	1-butyl-3-(4-methylphenyl)sulfonylurea	270.352	2.2297	-2.814	5	2	208.31	0.30983	83.65	-1.1933	0.72222	0.5998	0.63466	4	1	1	1	C12H18N2O3S		319	No
03D02	Midodrine hydrochloride	3092-17-9	c1(c(ccc(c1)OC)OC)C(CNC(=O)CN)O	C12H19ClN2O4	290.75	2-amino-N-[2-(2,5-dimethoxyphenyl)-2-hydroxyethyl]acetamide hydrochloride	290.746	-1.0318	-0.943	6	3	201.88	0.36096	93.81	3.0413	0.61111	0.50888	0.70697	6	1	1	1	HCl.C12H18N2O4		690	Yes
03D03	Thalidomide	50-35-1	N1(C(c2c(C1=O)cccc2)=O)C1C(NC(=O)CC1)=O	C13H10N2O4	258.24	(RS)-2-(2,6-dioxopiperidin-3-yl)isoindole-1,3-dione	258.232	0.1094	-2.138	6	1	179.04	0.37517	83.55	4.3067	0.52632	0.28065	0.79328	1	3	3	1	C13H10N2O4		77	Yes
03D04	Oxolinic acid	14698-29-4	C=1(/C(c2c(N(\C1)CC)cc1c(c2)OCO1)=O)\C(=O)O	C13H11NO5	261.24	5,8-Dihydro-5-ethyl-8-oxo-1,3-dioxolo[4,5-g]quinoline-7-carboxylic acid	261.232	0.8987	-3.286	6	1	182.9	0.34297	76.07	1.5466	0.47368	0.25471	0.87713	2	3	3	1	C13H11NO5		173	Yes
03D05	Nimesulide	51803-78-2	S(Nc1c(cc([N+]([O-])=O)cc1)Oc1ccccc1)(=O)(=O)C	C13H12N2O5S	308.31	N-(4-nitro-2-phenoxyphenyl)methanesulfonamide	308.313	1.1823	-5.46	7	1	218.99	0.36741	109.6	-7.2946	0.47619	0.46362	0.74264	4	2	2	2	C13H12N2O5S		437	Yes
03D06	Asenapine maleate	85650-56-2	[C@]12([C@](c3c(Oc4c1cc(cc4)Cl)cccc3)(CN(C2)C)[H])[H]	C21H20ClNO5	401.85	(3aRS,12bRS)-5-Chloro-2,3,3a,12b-tetrahydro-2-methyl-1H-dibenz[2,3:6,7]oxepino[4,5-c]pyrrole maleate	401.845	4.9405	-4.906	2	0	206.52	0.065611	12.47	4.3683	0.45	0.13059	0.87866	0	4	4	2	C17H16NOCl.C4H4O4		18	Yes
03D07	Pentoxifylline	6493-05-06	c12c(C(N(C(N1C)=O)CCCCC(=O)C)=O)n(cn2)C	C13H18N4O3	278.31	3,7-dimethyl-1-(5-oxohexyl)purine-2,6-dione	278.311	0.9925	-2.176	7	0	213.39	0.3002	75.51	-1.5832	0.55	0.43777	0.84897	5	2	2	1	C13H18N4O3		570	Yes
03D08	Metaraminol bitartrate	33402-03-8	c1([C@H]([C@@H](N)C)O)cc(O)ccc1	C17H25NO14	467.39	3-[(1R,2S)-2-amino-1-hydroxypropyl]phenol (2R,3R)-2,3-dihydroxybutanedioic acid	467.379	0.0381	-1.222	3	3	131.74	0.31479	66.48	0.19006	0.58333	0.41657	0.66483	2	1	1	1	C4H6O6.C4H6O6.C9H13NO2		174	Yes
03D09	Salbutamol	18559-94-9	c1(cc(ccc1O)C(CNC(C)(C)C)O)CO	C13H21NO3	239.32	4-[2-(tert-butylamino)-1-hydroxyethyl]-2-(hydroxymethyl)phenol	239.314	0.5792	-1.431	4	4	190.98	0.26579	72.72	8.0069	0.58824	0.45744	0.6593	5	1	1	1	C13H21NO3		455	No
03D10	Prilocaine hydrochloride	1786-81-8	C(Nc1c(C)cccc1)(=O)C(NCCC)C	C13H21ClN2O	256.78	N-(2-methylphenyl)-2-(propylamino)propanamide hydrochloride	256.776	1.9542	-2.735	3	2	190.73	0.18854	41.13	5.1726	0.6875	0.51831	0.59188	5	1	1	1	HCl.C13H20N2O		571	Yes
03D11	(S,+) Camptothecine	7689-03-04	N12\C(\c3c(C1)cc1c(n3)cccc1)=C/C/1=C(\C2=O)/COC([C@]1(O)CC)=O	C20H16N2O4	348.36	(S)-4-ethyl-4-hydroxy-1H-pyrano[3',4':6,7]indolizino[1,2-b]quinoline-3,14-(4H,12H)-dione	348.357	1.1838	-2.741	6	1	239.85	0.26558	79.73	5.3292	0.46154	0.099683	0.98054	1	5	5	2	C20H16N2O4		78	Yes
300	Ranitidine hydrochloride	66357-59-3	[N+](/C=C(/NC)\NCCSCc1oc(cc1)CN(C)C)([O-])=O	C13H23ClN4O3S	350.87	(E)-1-N'-[2-[[5-[(dimethylamino)methyl]furan-2-yl]methylsulfanyl]ethyl]-1-N-methyl-2-nitroethene-1,1-diamine hydrochloride	350.87	-2.0197	-3.524	7	2	253.86	0.34858	111.56	-0.50349	0.71429	0.73135	0.59852	10	1	1	1	HCl.C13H22N4O3S		923	Yes
3000	Tiratricol	51-24-1	c1(c(cc(cc1I)CC(=O)O)I)Oc1cc(c(cc1)O)I	C14H9I3O4	621.94	2-[4-(4-hydroxy-3-iodophenoxy)-3,5-diiodophenyl]acetic acid	621.921	3.504	-6.643	4	2	266.07	0.18506	66.76	-0.84086	0.61905	0.47324	0.75547	4	2	2	2	C14H9O4I3		438	Yes
30000	Flufenamic acid	530-78-9	C(c1cc(Nc2c(C(=O)O)cccc2)ccc1)(F)(F)F	C14H10F3NO2	281.24	2-[3-(trifluoromethyl)anilino]benzoic acid	281.232	3.5234	-3.985	3	2	198.04	0.18986	49.33	-8.0595	0.5	0.51631	0.73864	4	2	2	2	C14H10NO2F3		439	Yes
300000	Flumequine	42835-25-6	C\1(=C\N2c3c(C1=O)cc(cc3CCC2C)F)/C(=O)O	C14H12FNO3	261.26	9-Fluoro-5-methyl-1-oxo-6,7-dihydro-1H,5H-pyrido[3,2,1-ij]quinoline-2-carboxylic acid	261.251	1.3945	-3.586	4	1	181.75	0.2351	57.61	0.25988	0.42105	0.2505	0.90219	1	3	3	1	C14H12NO3F		79	Yes
3000000	Tolfenamic acid	13710-19-5	c1(c(Nc2c(c(Cl)ccc2)C)cccc1)C(=O)O	C14H12ClNO2	261.71	2-[(3-Chloro-2-methylphenyl)amino]benzoic acid	261.707	3.625	-4.287	3	2	196.26	0.19158	49.33	-0.77511	0.5	0.46505	0.73284	3	2	2	2	C14H12NO2Cl		294	Yes
30000000	Meclofenamic acid sodium salt monohydrate	6385-02-0	c1(Nc2c(C([O-])=O)cccc2)c(c(ccc1Cl)C)Cl	C14H12Cl2NNaO3	336.15	2-[(2,6-Dichloro-3-methylphenyl)amino]benzoic acid sodium salt	336.149	2.155	-5.023	3	1	212.86	0.18219	52.16	-0.49212	0.47368	0.46162	0.76523	3	2	2	2	C14H10NO2Cl2.Na.H2O		294	No
300000000	Tibolone	5630-53-5	C/1\2=C(/C[C@H]([C@]3([C@]4([C@@]([C@](C#C)(CC4)O)(CC[C@]13[H])C)[H])[H])C)\CC(=O)CC2	C21H28O2	312.46	(7R,8R,9S,13S,14S,17R)-17-ethynyl-17-hydroxy-7,13-dimethyl-1,2,4,6,7,8,9,11,12,14,15,16-dodecahydrocyclopenta[a]phenanthren-3-one	312.451	3.5238	-4.441	2	1	235.75	0.11088	37.3	1.1881	0.52174	0.14956	0.9383	0	4	4	0	C21H28O2		4	No
3000000000	Trimethoprim	738-70-5	n1c(c(Cc2cc(c(c(c2)OC)OC)OC)cnc1N)N	C14H18N4O3	290.32	5-[(3,4,5-trimethoxyphenyl)methyl]pyrimidine-2,4-diamine	290.322	1.0686	-3.325	7	2	228.12	0.36156	105.51	-1.7142	0.57143	0.44988	0.73028	5	2	2	2	C14H18N4O3		572	Yes
30000000000	Metoclopramide monohydrochloride	7232-21-5	c1(c(cc(c(c1)Cl)N)OC)C(=O)NCCN(CC)CC	C14H23Cl2N3O2	336.26	4-amino-5-chloro-N-[2-(diethylamino)ethyl]-2-methoxybenzamide	336.262	1.4695	-2.474	5	2	238.53	0.22354	67.59	7.8757	0.6	0.64701	0.73945	7	1	1	1	C14H22N3O2Cl.HCl		779	Yes
300000000000	Fenbendazole	43210-67-9	c1(nc2c([nH]1)ccc(c2)Sc1ccccc1)NC(=O)OC	C15H13N3O2S	299.35	Methyl 5-phenylthio-1H-benzimidazol-2-ylcarbamate	299.353	3.3567	-4.541	5	2	224.91	0.34214	92.31	-2.8457	0.66667	0.33509	0.75032	4	3	3	3	C15H13N3O2S		431	No
03F02	Piroxicam	36322-90-4	S1(N(\C(=C(/c2c1cccc2)\O)\C(Nc1ncccc1)=O)C)(=O)=O	C15H13N3O4S	331.35	4-Hydroxy-2-methyl-N-(2-pyridinyl)-2H-1,2-benzothiazine-3-carboxamide 1,1-dioxide	331.351	1.2063	-2.184	7	2	227.9	0.3541	107.98	5.6003	0.52174	0.26327	0.91193	2	3	3	2	C15H13N3O4S		155	No
03F03	Pyrantel tartrate	33401-94-4	C=1(\N(CCC/N1)C)/C=C/c1sccc1	C15H20N2O6S	356.4	(2R,3R)-2,3-Dihydroxysuccinic acid-1-methyl-2-[(E)-2-(2-thienyl)vinyl]-1,4,5,6-tetrahydropyrimidine	356.398	1.8465	-2.111	2	0	169.01	0.20957	43.84	6.9673	0.64286	0.40722	0.57758	2	2	2	1	C11H14N2S.C4H6O6		158	No
03F04	Fenspiride hydrochloride	5053-08-07	C1(OC2(CCN(CC2)CCc2ccccc2)CN1)=O	C15H21ClN2O2	296.8	8-(2-Phenylethyl)-1-oxa-3,8-diazaspiro[4.5]decan-2-one	296.797	1.7431	-2.343	4	1	202.5	0.1879	41.57	-2.2937	0.68421	0.38118	0.65055	3	3	3	1	HCl.C15H20N2O2		308	Yes
03F05	Gemfibrozil	25812-30-0	C(C(CCCOc1c(ccc(c1)C)C)(C)C)(=O)O	C15H22O3	250.34	5-(2,5-dimethylphenoxy)-2,2-dimethylpentanoic acid	250.337	3.5547	-3.244	3	1	208.09	0.17367	46.53	-6.3142	0.61111	0.64041	0.59852	6	1	1	1	C15H22O3		691	Yes
03F06	Mefexamide hydrochloride	3413-64-7	C(=O)(NCCN(CC)CC)COc1ccc(cc1)OC	C15H25ClN2O3	316.83	p-Methoxyphenoxyacetic acid 2-(diethylamino)ethylamide	316.827	1.1157	-1.442	5	1	238.35	0.20159	50.8	7.7723	0.75	0.63174	0.53395	9	1	1	1	HCl.C15H24N2O3		882	Yes
03F07	Tiapride hydrochloride	51012-33-0	S(c1cc(C(=O)NCCN(CC)CC)c(cc1)OC)(=O)(=O)C	C15H25ClN2O4S	364.89	N-[2-(diethylamino)ethyl]-2-methoxy-5-methylsulfonylbenzamide hydrochloride	364.893	0.5428	-2.079	6	1	255.43	0.26085	84.09	8.7973	0.54545	0.66581	0.76043	8	1	1	1	HCl.C15H24N2O4S		779	No
03F08	Mebendazole	31431-39-7	c1(nc2c([nH]1)ccc(C(=O)c1ccccc1)c2)NC(=O)OC	C16H13N3O3	295.3	methyl N-(6-benzoyl-1H-benzimidazol-2-yl)carbamate	295.297	2.6656	-4.855	6	2	225.17	0.32198	84.08	-2.7375	0.63636	0.38046	0.78295	4	3	3	3	C16H13N3O3		431	No
03F09	Fenbufen	36330-85-5	C(c1ccc(cc1)c1ccccc1)(=O)CCC(=O)O	C16H14O3	254.29	4-oxo-4-(4-phenylphenyl)butanoic acid	254.284	2.8225	-4.401	3	1	202.39	0.19359	54.37	-1.8142	0.68421	0.47371	0.62421	5	2	2	2	C16H14O3		573	Yes
03F10	Ketoprofen	22071-15-4	C(c1cc(C(C(=O)O)C)ccc1)(=O)c1ccccc1	C16H14O3	254.29	2-(3-benzoylphenyl)propanoic acid	254.284	2.7003	-4.062	3	1	199.63	0.19626	54.37	0.41431	0.57895	0.50817	0.66621	4	2	2	2	C16H14O3		440	Yes
03F11	Indapamide	26807-65-8	S(c1cc(C(NN2c3c(CC2C)cccc3)=O)ccc1Cl)(=O)(=O)N	C16H16ClN3O3S	365.84	4-chloro-N-(2-methyl-2,3-dihydroindol-1-yl)-3-sulfamoylbenzamide	365.84	1.9173	-3.93	6	2	250.07	0.28752	100.88	5.9392	0.5	0.44102	0.82714	3	3	3	2	C16H16N3O3ClS		309	Yes
03G02	Norfloxacin	70458-96-7	C=1(\C(c2c(N(/C1)CC)cc(c(c2)F)N1CCNCC1)=O)/C(=O)O	C16H18FN3O3	319.34	1-ethyl-6-fluoro-4-oxo-7-(piperazin-1-yl)-1,4-dihydroquinoline-3-carboxylic acid	319.335	-1.6498	-2.856	6	2	232.29	0.24857	72.88	2.2234	0.52174	0.3295	0.89007	3	3	3	1	C16H18N3O3F		175	No
03G03	Antimycin A	1397-94-0	C1(C(O[C@H]([C@@H]([C@H](C(O[C@@H]1C)=O)CCCCCC)OC(=O)CC(C)C)C)=O)NC(c1c(c(NC(=O)[H])ccc1)O)=O	C28H40N2O9	548.64	3-methylbutanoate de (2R,6S,7R,8R)-3-[(3-formamido-2-hydroxybenzoyl)amino]-8-hexyl-2,6-dimethyl-4,9-dioxo-1,5-dioxonan-7-yle	548.631	3.6974	-5.383	11	3	428.43	0.30628	157.33	-14.042	0.48718	0.46964	0.89035	12	2	1	1	C28H40N2O9		971	Yes
03G04	Xylometazoline hydrochloride	1218-35-5	c1(c(cc(cc1C)C(C)(C)C)C)C\C\1=N\CCN1	C16H25ClN2	280.84	2-[(4-tert-butyl-2,6-dimethylphenyl)methyl]-4,5-dihydro-1H-imidazole hydrochloride	280.842	3.3236	-3.636	2	1	207.18	0.11087	24.39	0.058892	0.55556	0.46469	0.67785	3	2	2	1	HCl.C16H24N2		310	Yes
03G05	Oxymetazoline hydrochloride	2315-02-08	c1(c(c(c(c(c1)C)C/C/1=N/CCN1)C)O)C(C)(C)C	C16H25ClN2O	296.84	6-tert-butyl-3-(4,5-dihydro-1H-imidazol-2-ylmethyl)-2,4-dimethylphenol hydrochloride	296.841	2.9779	-3.34	3	2	213.53	0.16892	44.62	0.0185	0.52632	0.4516	0.78878	3	2	2	1	HCl.C16H24N2O		310	No
03G06	Nifenazone	2139-47-1	C=1(/C(N(N(\C1\C)C)c1ccccc1)=O)\NC(c1cnccc1)=O	C17H16N4O2	308.34	N-(1,5-dimethyl-3-oxo-2-phenylpyrazol-4-yl)pyridine-3-carboxamide	308.34	0.5354	-2.069	6	1	233.28	0.23838	65.54	4.8899	0.56522	0.38063	0.8267	3	3	3	2	C17H16N4O2		161	No
03G07	Griseofulvin	126-07-8	[C@]12(C(c3c(O1)c(c(cc3OC)OC)Cl)=O)/C(=C\C(C[C@H]2C)=O)/OC	C17H17ClO6	352.77	(2S,5'R)-7-chloro-3',4,6-trimethoxy-5'-methylspiro[1-benzofuran-2,4'-cyclohex-2-ene]-1',3-dione	352.769	2.3697	-3.962	6	0	247.6	0.26688	71.06	0.7105	0.45833	0.19277	0.98839	3	3	3	1	C17H17O6Cl		311	Yes
03G08	Clemizole hydrochloride	1163-36-6	c1(n(c2c(n1)cccc2)Cc1ccc(Cl)cc1)CN1CCCC1	C19H21Cl2N3	362.31	1-[(4-chlorophenyl)methyl]-2-(pyrrolidin-1-ylmethyl)benzimidazole hydrochloride	362.303	3.6589	-2.5	3	0	250.36	0.085437	21.06	2.823	0.52174	0.39154	0.81339	4	4	4	3	C19H20N3Cl.HCl		441	Yes
03G09	Tropicamide	1508-75-4	C(C(c1ccccc1)CO)(N(Cc1ccncc1)CC)=O	C17H20N2O2	284.36	N-ethyl-3-hydroxy-2-phenyl-N-(pyridin-4-ylmethyl)propanamide	284.358	1.6873	-1.913	4	1	232.22	0.17509	53.43	5.2576	0.57143	0.54166	0.65645	6	2	2	2	C17H20N2O2		692	Yes
03G10	Nefopam hydrochloride	23327-57-3	c12C(OCCN(Cc1cccc2)C)c1ccccc1	C17H20ClNO	289.81	5-methyl-1-phenyl-1,3,4,6-tetrahydro-2,5-benzoxazocine hydrochloride	289.805	2.6643	-2.548	2	0	205.86	0.065821	12.47	4.6398	0.52632	0.29766	0.72141	1	3	2	2	HCl.C17H19NO		80	Yes
03G11	Phentolamine hydrochloride	73-05-2	N(c1cc(O)ccc1)(C\C\1=N\CCN1)c1ccc(cc1)C	C17H20ClN3O	317.82	3-[N-(4,5-dihydro-1H-imidazol-2-ylmethyl)-4-methylanilino]phenol hydrochloride	317.819	1.2543	-3.689	4	2	224.14	0.17676	47.86	4.7965	0.47619	0.43881	0.75255	4	3	3	2	HCl.C17H19N3O		442	Yes
03H02	Etodolac	41340-25-4	c12[nH]c3c(c1CCOC2(CC(=O)O)CC)cccc3CC	C17H21NO3	287.36	2-(1,8-diethyl-4,9-dihydro-3H-pyrano[3,4-b]indol-1-yl)acetic acid	287.358	2.9812	-3.529	4	2	221.76	0.22606	62.32	1.5288	0.47619	0.37807	0.91193	4	3	3	2	C17H21NO3		443	Yes
03H03	Scopolamin-N-oxide hydrobromide	6106-81-6	[C@]12([C@@](O1)([C@]1([N+]([C@@]2(C[C@H](C1)OC([C@@H](c1ccccc1)CO)=O)[H])([O-])C)[H])[H])[H]	C17H22BrNO5	400.27		400.268	-0.1944	-0.126	6	1	225.22	0.2629	76.13	-0.59987	0.52174	0.33534	0.89395	5	4	6	1	HBr.C17H21NO5		422	No
03H04	(L) Hyoscyamine	101-31-5	N1([C@@]2(C[C@@H](OC([C@@H](c3ccccc3)CO)=O)C[C@]1(CC2)[H])[H])C	C17H23NO3	289.38		289.374	1.9288	-2.612	4	1	221.72	0.17901	49.77	3.0135	0.57143	0.34217	0.75329	5	3	4	1	C17H23NO3		422	Yes
03H05	Chlorphensin carbamate	886-74-8	C(=O)(OCC(COc1ccc(Cl)cc1)O)N	C10H12ClNO4	245.66	[3-(4-chlorophenoxy)-2-hydroxypropyl] carbamate	245.661	0.9699	-2.707	5	2	181.32	0.33868	81.78	1.4526	0.75	0.58756	0.53051	6	1	1	1	C10H12NO4Cl		693	Yes
03H06	Carmofur	61422-45-5	N/1(C(NC(/C(=C1)/F)=O)=O)C(=O)NCCCCCC	C11H16FN3O3	257.27	5-fluoro-N-hexyl-2,4-dioxopyrimidine-1-carboxamide	257.264	1.4226	-3.244	6	2	198.59	0.33028	78.51	-13.647	0.72222	0.63011	0.68976	5	1	1	0	C11H16N3O3F		574	Yes
03H07	Dilazep dihydrochloride	20153-98-4	c1(c(cc(C(=O)OCCCN2CCN(CCC2)CCCOC(c2cc(c(c(c2)OC)OC)OC)=O)cc1OC)OC)OC	C31H46Cl2N2O10	677.63	3-[4-[3-(3,4,5-trimethoxybenzoyl)oxypropyl]-1,4-diazepan-1-yl]propyl 3,4,5-trimethoxybenzoate dihydrochloride	677.616	3.5896	-3.04	12	0	480.54	0.23553	114.46	2.4069	0.60465	0.54902	0.82714	18	3	3	2	HCl.HCl.C31H44N2O10		1013	Yes
03H08	Ofloxacin	82419-36-1	N\12c3c(c(c(cc3C(\C(=C1)\C(=O)O)=O)F)N1CCN(CC1)C)OCC2C	C18H20FN3O4	361.38	9-Fluoro-3-methyl-10-(4-methyl-1-piperazinyl)-7-oxo-2,3-dihydro-7H-[1,4]oxazino[2,3,4-ij]quinoline-6-carboxylic acid	361.372	-0.3426	-2.736	7	1	252.39	0.23705	73.32	5.7723	0.5	0.28221	0.96577	2	4	4	1	C18H20N3O4F		175	No
03H09	Lomefloxacin hydrochloride	98079-52-8	C=1(/C(c2c(N(\C1)CC)c(c(N1CC(NCC1)C)c(c2)F)F)=O)\C(=O)O	C17H20ClF2N3O3	387.82	1-ethyl-6,8-difluoro-7-(3-methylpiperazin-1-yl)-4-oxo-1,4-dihydroquinoline-3-carboxylic acid	387.813	-1.2243	-3.548	6	2	249.64	0.23129	72.88	4.6449	0.48	0.323	0.92127	3	3	3	1	HCl.C17H19N3O3F2		312	No
03H10	Orphenadrine hydrochloride	341-69-5	c1(C(c2ccccc2)OCCN(C)C)c(C)cccc1	C18H24ClNO	305.85	N,N-dimethyl-2-[(2-methylphenyl)-phenylmethoxy]ethanamine hydrochloride	305.848	3.2497	-2.655	2	0	230.12	0.058882	12.47	4.6084	0.5	0.46719	0.62953	6	2	2	2	HCl.C18H23NO		681	No
03H11	Proglumide	6620-60-6	C(C(NC(=O)c1ccccc1)CCC(=O)O)(N(CCC)CCC)=O	C18H26N2O4	334.42	4-benzamido-5-(dipropylamino)-5-oxopentanoic acid	334.414	2.1618	-2.559	6	2	274.2	0.24519	86.71	5.4398	0.5	0.64046	0.68031	10	1	1	1	C18H26N2O4		924	Yes
04A02	Mexiletine hydrochloride	5370-01-04	c1(OCC(N)C)c(cccc1C)C	C11H18ClNO	215.73	1-(2,6-dimethylphenoxy)propan-2-amine hydrochloride	215.723	1.7185	-2.569	2	1	154.82	0.16322	35.25	-1.6012	0.61538	0.49207	0.60182	3	1	1	1	HCl.C11H17NO		313	Yes
04A03	Flavoxate hydrochloride	3717-88-2	c12O\C(=C(/C(c1cccc2C(=O)OCCN1CCCCC1)=O)\C)\c1ccccc1	C24H26ClNO4	427.93	2-piperidin-1-ylethyl 3-methyl-4-oxo-2-phenylchromene-8-carboxylate hydrochloride	427.926	4.5588	-4.388	5	0	303.32	0.16362	55.84	3.2754	0.55172	0.40615	0.88492	6	4	4	2	HCl.C24H25NO4		694	Yes
04A04	Bufexamac	2438-72-4	C(=O)(NO)Cc1ccc(cc1)OCCCC	C12H17NO3	223.27	2-(4-butoxyphenyl)-N-hydroxyacetamide	223.271	1.8735	-2.727	4	2	186.12	0.25575	58.56	-5.2518	0.8125	0.57697	0.53731	6	1	1	1	C12H17NO3		695	Yes
04A05	Glutethimide, para-amino	125-84-8	C1(NC(=O)CCC1(c1ccc(N)cc1)CC)=O	C13H16N2O2	232.28	3-(4-aminophenyl)-3-ethylpiperidine-2,6-dione	232.282	0.9056	-2.957	4	2	179.19	0.29472	72.19	3.6633	0.58824	0.43695	0.75255	2	2	2	1	C13H16N2O2		176	Yes
04A06	Dropropizine	17692-31-8	N1(CCN(CC(O)CO)CC1)c1ccccc1	C13H20N2O2	236.32	3-(4-phenylpiperazin-1-yl)propane-1,2-diol	236.314	0.3502	-0.885	4	2	188.12	0.17701	46.94	6.1384	0.70588	0.46295	0.58959	4	2	2	1	C13H20N2O2		444	Yes
04A07	Pinacidil monohydrate	85371-64-8	C(=N\C#N)(/NC(C(C)(C)C)C)\Nc1ccncc1	C13H19N5	263.35	1-cyano-2-(3,3-dimethylbutan-2-yl)-3-pyridin-4-ylguanidine	263.344	1.8853	-3.017	5	2	211.57	0.27868	73.1	-2.4452	0.55556	0.51167	0.55597	3	1	1	1	H2O.C13H19N5		314	Yes
04A08	Albendazole	54965-21-8	c1(nc2c([nH]1)ccc(c2)SCCC)NC(=O)OC	C12H15N3O2S	265.34	methyl N-(6-propylsulfanyl-1H-benzimidazol-2-yl)carbamate	265.336	2.9642	-4.105	5	2	204.93	0.37549	92.31	-2.9435	0.72222	0.38345	0.7473	5	2	2	2	C12H15N3O2S		431	Yes
04A09	Clonidine hydrochloride	4205-91-8	C/1(\Nc2c(Cl)cccc2Cl)=N/CCN1	C9H10Cl3N3	266.56	N-(2,6-dichlorophenyl)-4,5-dihydro-1H-imidazol-2-amine hydrochloride	266.558	2.2313	-3.811	3	2	164.01	0.20993	36.42	3.6242	0.57143	0.34535	0.67019	1	2	2	1	C9H9N3Cl2.HCl		81	Yes
04A10	Bupropion hydrochloride	31677-93-7	C(c1cc(Cl)ccc1)(C(NC(C)(C)C)C)=O	C13H19Cl2NO	276.21	2-(tert-butylamino)-1-(3-chlorophenyl)propan-1-one hydrochloride	276.206	2.6693	-3.686	2	1	189.84	0.12906	29.1	3.3755	0.5625	0.50814	0.65205	4	1	1	1	C13H18NOCl.HCl		445	Yes
04A11	Alprenolol hydrochloride	13707-88-5	O(c1c(CC=C)cccc1)CC(CNC(C)C)O	C15H24ClNO2	285.82	1-(propan-2-ylamino)-3-(2-prop-2-enylphenoxy)propan-2-ol hydrochloride	285.814	2.2495	-2.68	3	2	216.41	0.1597	41.49	4.2607	0.66667	0.62604	0.60693	8	1	1	1	HCl.C15H23NO2		741	No
04B02	Chlorothiazide	58-94-6	S1(c2cc(S(=O)(=O)N)c(cc2\N=C/N1)Cl)(=O)=O	C7H6ClN3O4S2	295.72	(6-Chloro-2H-1,2,4-benzothiadiazine-7-sulfonamide 1,1-dioxide)	295.727	-0.4496	-2.387	7	2	177.08	0.53874	135.45	4.5603	0.47059	0.35389	0.81578	1	2	2	1	C7H6N3O4ClS2		82	Yes
04B03	Diphenidol hydrochloride	3254-89-5	C(c1ccccc1)(c1ccccc1)(O)CCCN1CCCCC1	C21H28ClNO	345.92	1,1-diphenyl-4-piperidin-1-ylbutan-1-ol hydrochloride	345.912	4.0366	-3.479	2	1	256.66	0.064872	23.47	2.5785	0.52174	0.53931	0.64123	6	3	3	2	HCl.C21H27NO		696	Yes
04B04	Norethindrone	68-22-4	[C@]12([C@]([C@]3([C@@]([C@@]4(\C(=C/C(=O)CC4)\CC3)[H])(CC1)[H])[H])(CC[C@]2(C#C)O)[H])C	C20H26O2	298.43	(8R,9S,10R,13S,14S,17S)-17-ethynyl-17-hydroxy-13-methyl-1,2,6,7,8,9,10,11,12,14,15,16-dodecahydrocyclopenta[a]phenanthren-3-one	298.424	3.0836	-4.317	2	1	225.28	0.11603	37.3	1.8438	0.54545	0.15785	0.92104	0	4	4	0	C20H26O2		4	Yes
04B05	Nortriptyline hydrochloride	894-71-3	C/1(\c2c(CCc3c1cccc3)cccc2)=C\CCNC	C19H22ClN	299.85	3-(5,6-dihydrodibenzo[2,1-b:2',1'-f][7]annulen-11-ylidene)-N-methylpropan-1-amine hydrochloride	299.844	4.1391	-4.036	1	1	222.99	0.051392	12.03	0.60377	0.5	0.31438	0.808	3	3	3	2	HCl.C19H21N		297	No
04B06	Niflumic acid	4394-00-7	c1(c(C(=O)O)cccn1)Nc1cc(C(F)(F)F)ccc1	C13H9F3N2O2	282.22	2-[3-(trifluoromethyl)anilino]pyridine-3-carboxylic acid	282.22	2.8739	-3.715	4	2	196.8	0.2468	62.22	-8.0595	0.5	0.51631	0.75973	4	2	2	2	C13H9N2O2F3		439	No
04B07	Isotretinoin	4759-48-2	C\1(/C=C/C(=C/C=C/C(=C\C(=O)O)/C)/C)=C(\CCCC1(C)C)/C	C20H28O2	300.44	(2Z,4E,6E,8E)-3,7-dimethyl-9-(2,6,6-trimethylcyclohexen-1-yl)nona-2,4,6,8-tetraenoic acid	300.44	5.8207	-3.478	2	1	262.43	0.099608	37.3	-4.6002	0.63636	0.28076	0.66755	5	1	1	0	C20H28O2		575	Yes
04B08	Retinoic acid	302-79-4	C\1(/C=C/C(=C/C=C/C(=C/C(=O)O)/C)/C)=C(\CCCC1(C)C)/C	C20H28O2	300.44	(2E,4E,6E,8E)-3,7-dimethyl-9-(2,6,6-trimethylcyclohexen-1-yl)nona-2,4,6,8-tetraenoic acid	300.44	5.8207	-3.478	2	1	262.43	0.099608	37.3	-4.6002	0.63636	0.27978	0.66755	5	1	1	0	C20H28O2		575	No
04B09	Antazoline hydrochloride	2508-72-7	N(C/C/1=N/CCN1)(Cc1ccccc1)c1ccccc1	C17H20ClN3	301.82	N-benzyl-N-(4,5-dihydro-1H-imidazol-2-ylmethyl)aniline hydrochloride	301.82	2.0152	-2.944	3	1	219.29	0.12094	27.63	5.3306	0.5	0.48125	0.65788	5	3	3	2	HCl.C17H19N3		576	Yes
04B10	Ethacrynic acid	58-54-8	c1(c(c(c(OCC(=O)O)cc1)Cl)Cl)C(C(=C)CC)=O	C13H12Cl2O4	303.14	2-[2,3-dichloro-4-(2-methylidenebutanoyl)phenoxy]acetic acid	303.14	3.1325	-4.168	4	1	218.48	0.2251	63.6	-3.4635	0.63158	0.57411	0.77872	6	1	1	1	C13H12O4Cl2		697	Yes
04B11	Praziquantel	55268-74-1	N1(C(=O)C2CCCCC2)CC2N(C(C1)=O)CCc1c2cccc1	C19H24N2O2	312.42	2-(Cyclohexylcarbonyl)-1,2,3,6,7,11b-hexahydro-4H-pyrazino[2,1-a]isoquinolin-4-one	312.412	2.5396	-2.409	4	0	237.7	0.13959	40.62	-0.071538	0.52174	0.30093	0.85157	1	4	4	1	C19H24N2O2		83	Yes
04C02	Ethisterone	434-03-7	[C@]12(\C(=C/C(=O)CC1)\CC[C@@]1([C@@]2(CC[C@]2([C@]1(CC[C@]2(C#C)O)[H])C)[H])[H])C	C21H28O2	312.46	(8R,9S,10R,13S,14S,17R)-17-ethynyl-17-hydroxy-10,13-dimethyl-2,6,7,8,9,11,12,14,15,16-decahydro-1H-cyclopenta[a]phenanthren-3-one	312.451	3.4151	-4.494	2	1	235.45	0.11102	37.3	2.0147	0.52174	0.15225	0.9383	0	4	4	0	C21H28O2		4	No
04C03	Triprolidine hydrochloride	550-70-9	C(=C/CN1CCCC1)(/c1ccc(cc1)C)\c1ncccc1	C19H23ClN2	314.86	2-[(E)-1-(4-methylphenyl)-3-pyrrolidin-1-ylprop-1-enyl]pyridine hydrochloride	314.859	2.7804	-3.111	2	0	234.35	0.061959	16.13	3.0858	0.52381	0.42268	0.70285	4	3	3	2	HCl.C19H22N2		446	Yes
04C04	Doxepin hydrochloride	1229-29-4	C\1(/c2c(OCc3c1cccc3)cccc2)=C\CCN(C)C	C19H22ClNO	315.85	(3-Dibenz(b,c)oxepin 11(6H)ylidene-N,N-dimethyl-1-propanamine) hydrochloride	315.843	3.4331	-3.377	2	0	230.33	0.058829	12.47	3.127	0.47619	0.35551	0.83396	3	3	3	2	HCl.C19H21NO		315	Yes
04C05	Dyclonine hydrochloride	536-43-6	N1(CCC(c2ccc(cc2)OCCCC)=O)CCCCC1	C18H28ClNO2	325.88	1-(4-butoxyphenyl)-3-piperidin-1-ylpropan-1-one hydrochloride	325.878	3.6568	-3.507	3	0	247.67	0.10736	29.54	-3.3183	0.7619	0.53236	0.60067	8	2	2	1	HCl.C18H27NO2		842	Yes
04C06	Dimenhydrinate	523-87-5	C(c1ccccc1)(c1ccccc1)OCCN(C)C	C24H28ClN5O3	469.98	2-benzhydryloxy-N,N-dimethylethanamine 8-chloro-1,3-dimethyl-7H-purine-2,6-dione	469.971	2.9058	-2.311	2	0	217.86	0.062196	12.47	4.6945	0.52632	0.47033	0.53051	6	2	2	2	C7H7N4O2Cl.C17H21NO		698	Yes
04C07	Disopyramide	3737-09-05	C(C(=O)N)(CCN(C(C)C)C(C)C)(c1ncccc1)c1ccccc1	C21H29N3O	339.48	4-[di(propan-2-yl)amino]-2-phenyl-2-pyridin-2-ylbutanamide	339.481	2.215	-2.418	4	1	280.32	0.15279	59.22	4.2355	0.4	0.59729	0.81096	8	2	2	2	C21H29N3O		843	Yes
04C08	Clotrimazole	23593-75-1	C(n1cncc1)(c1c(Cl)cccc1)(c1ccccc1)c1ccccc1	C22H17ClN2	344.85	1-[(2-chlorophenyl)-diphenylmethyl]imidazole	344.844	5.3668	-7.716	2	0	266.33	0.066985	17.82	2.0579	0.36	0.41781	0.83928	4	4	4	4	C22H17N2Cl		447	Yes
04C09	Vinpocetine	42971-09-5	n1/2c3c(c4c1cccc4)CCN1[C@]3([C@](/C=C2/C(=O)OCC)(CCC1)CC)[H]	C22H26N2O2	350.46	ethyl (15S,19S)-15-ethyl-1,11-diazapentacyclo[9.6.2.0^{2,7}.0^{8,18}.0^{15,19}]nonadeca-2,4,6,8(18),16-pentaene-17-carboxylate	350.46	4.1342	-3.701	4	0	263.07	0.12719	34.47	-0.26904	0.38462	0.26775	1.0223	4	5	5	2	C22H26N2O2		448	Yes
04C10	Clomipramine hydrochloride	17321-77-6	N1(c2cc(ccc2CCc2c1cccc2)Cl)CCCN(C)C	C19H24Cl2N2	351.32	(3-Chloro-10,11-dihydro-N,N-di-methyl-5H-dibenz[b,f]azepine-5-propanamine hydrochloride	351.32	4.4969	-4.653	2	0	248.86	0.02853	6.48	4.3809	0.45455	0.38912	0.83644	4	3	3	2	C19H23N2Cl.HCl		423	No
04C11	Fendiline hydrochloride	13636-18-5	C(c1ccccc1)(c1ccccc1)CCNC(c1ccccc1)C	C23H26ClN	351.92	3,3-diphenyl-N-(1-phenylethyl)propan-1-amine hydrochloride	351.919	5.1329	-4.417	1	1	269.02	0.042599	12.03	3.8642	0.54167	0.41377	0.59413	7	3	3	3	HCl.C23H25N		780	Yes
04D02	Vincamine	1617-90-9	n12[C@](C[C@]3([C@]4(c1c(c1c2cccc1)CCN4CCC3)[H])CC)(C(=O)OC)O	C21H26N2O3	354.45	(3alpha,14beta,16alpha)-14,15-dihydro-14-hydroxyeburnamenine-14-carboxylic acid methyl ester	354.448	3.7907	-3.012	5	1	255.12	0.1825	54.7	1.8025	0.34615	0.22994	1.047	3	5	5	2	C21H26N2O3		316	No
04D03	Indomethacin	53-86-1	n1(c(c(c2c1ccc(c2)OC)CC(=O)O)C)C(c1ccc(cc1)Cl)=O	C19H16ClNO4	357.8	2-[1-(4-chlorobenzoyl)-5-methoxy-2-methylindol-3-yl]acetic acid	357.792	4.0028	-5.396	5	1	262.37	0.21363	68.53	2.8	0.52	0.45355	0.90974	5	3	3	3	C19H16NO4Cl		577	No
04D04	Cortisone	53-06-5	[C@]12([C@@](C(=O)CO)(CC[C@]1([C@]1([C@@]([C@@]3(\C(=C/C(=O)CC3)\CC1)C)(C(C2)=O)[H])[H])[H])O)C	C21H28O5	360.45	(8S,9S,10R,13S,14S,17R)-17-hydroxy-17-(2-hydroxyacetyl)-10,13-dimethyl-1,2,6,7,8,9,12,14,15,16-decahydrocyclopenta[a]phenanthrene-3,11-dione	360.448	1.5605	-3.237	5	2	253.49	0.25768	91.67	3.0066	0.5	0.16297	0.99187	2	4	4	0	C21H28O5		104	No
04D05	Prednisolone	50-24-8	[C@]12([C@@](C(=O)CO)(CC[C@]1([C@]1([C@@]([C@@]\3(\C(=C/C(\C=C3)=O)\CC1)C)([C@H](C2)O)[H])[H])[H])O)C	C21H28O5	360.45	(8S,9S,10R,11S,13S,14S,17R)-11,17-dihydroxy-17-(2-hydroxyacetyl)-10,13-dimethyl-7,8,9,11,12,14,15,16-octahydro-6H-cyclopenta[a]phenanthren-3-one	360.448	1.1414	-2.958	5	3	253.57	0.25784	94.83	4.0984	0.5	0.18272	0.98993	2	4	4	0	C21H28O5		104	No
04D06	Fenofibrate	49562-28-9	C(C(Oc1ccc(C(c2ccc(cc2)Cl)=O)cc1)(C)C)(OC(C)C)=O	C20H21ClO4	360.84	propan-2-yl 2-[4-(4-chlorobenzoyl)phenoxy]-2-methylpropanoate	360.836	4.389	-5.538	4	0	275.89	0.16702	52.6	-2.3394	0.64	0.56369	0.71389	7	2	2	2	C20H21O4Cl		651	No
04D07	Bumetanide	28395-03-1	S(c1c(c(cc(c1)C(=O)O)NCCCC)Oc1ccccc1)(=O)(=O)N	C17H20N2O5S	364.42	3-(butylamino)-4-phenoxy-5-sulfamoylbenzoic acid	364.421	2.2664	-4.725	7	3	269.22	0.33968	127.1	1.3809	0.48	0.49511	0.8584	8	2	2	2	C17H20N2O5S		641	No
04D08	Labetalol hydrochloride	32780-64-6	c1(cc(ccc1O)C(CNC(CCc1ccccc1)C)O)C(=O)N	C19H25ClN2O3	364.88	2-hydroxy-5-[1-hydroxy-2-(4-phenylbutan-2-ylamino)ethyl]benzamide hydrochloride	364.871	1.7795	-2.932	5	4	261.99	0.2518	95.58	6.1932	0.625	0.58659	0.72855	8	2	2	2	HCl.C19H24N2O3		844	Yes
04D09	Cinnarizine	298-57-7	N1(C(c2ccccc2)c2ccccc2)CCN(CC1)C/C=C/c1ccccc1	C26H28N2	368.53	1-benzhydryl-4-[(E)-3-phenylprop-2-enyl]piperazine	368.522	5.256	-3.799	2	0	307.68	0.023076	6.48	6.5107	0.57143	0.36201	0.63962	6	4	4	3	C26H28N2		334	No
04D10	Methylprednisolone, 6-alpha	83-43-2	[C@]\12(\C(=C/C(\C=C1)=O)\[C@H](C[C@@]1([C@@]2([C@H](C[C@@]2([C@@](C(=O)CO)(CC[C@]21[H])O)C)O)[H])[H])C)C	C22H30O5	374.48	(6S,8S,9S,10R,11S,13S,14S,17R)-11,17-dihydroxy-17-(2-hydroxyacetyl)-6,10,13-trimethyl-7,8,9,11,12,14,15,16-octahydro-6H-cyclopenta[a]phenanthren-3-one	374.475	1.4107	-3.118	5	3	264.57	0.24712	94.83	4.166	0.48148	0.17796	0.99887	2	4	4	0	C22H30O5		104	Yes
04D11	Quinidine hydrochloride monohydrate	6151-40-2	N12[C@@]([C@H](c3c4c(ncc3)ccc(c4)OC)O)(C[C@@]([C@H](C1)C=C)(CC2)[H])[H]	C20H27ClN2O3	378.9	(S)-[(2R,4S,5R)-5-ethenyl-1-azabicyclo[2.2.2]octan-2-yl]-(6-methoxyquinolin-4-yl)methanol hydrate hydrochloride	378.898	2.6104	-3.097	4	1	248.11	0.15163	45.59	0.87864	0.54167	0.35308	0.88521	4	4	5	2	HCl.C20H24N2O2.H2O		449	Yes
400	Fludrocortisone acetate	514-36-3	[C@]12([C@@](C(COC(=O)C)=O)(CC[C@]1([C@]1(C([C@@]3(\C(=C/C(=O)CC3)\CC1)C)([C@H](C2)O)F)[H])[H])O)C	C23H31FO6	422.5	[2-[(8S,9R,10S,11S,13S,14S,17R)-9-fluoro-11,17-dihydroxy-10,13-dimethyl-3-oxo-1,2,6,7,8,11,12,14,15,16-decahydrocyclopenta[a]phenanthren-17-yl]-2-oxoethyl] acetate	422.491	1.7791	-3.728	6	2	292.51	0.2575	100.9	2.8908	0.5	0.22499	0.99953	4	4	4	0	C23H31O6F		100	No
4000	Fenoterol hydrobromide	1944-12-03	c1(cc(cc(c1)O)O)C(CNC(Cc1ccc(cc1)O)C)O	C17H22BrNO4	384.27	5-[1-hydroxy-2-[1-(4-hydroxyphenyl)propan-2-ylamino]ethyl]benzene-1,3-diol hydrobromide	384.269	1.5464	-1.981	5	5	234.66	0.27214	92.95	6.9765	0.63636	0.56388	0.68273	6	2	2	2	HBr.C17H21NO4		699	Yes
40000	Homochlorcyclizine dihydrochloride	1982-36-1	N1(C(c2ccc(cc2)Cl)c2ccccc2)CCN(CCC1)C	C19H25Cl3N2	387.78	1-[(4-chlorophenyl)-phenylmethyl]-4-methyl-1,4-diazepane-1,4-diium dichloride	387.78	4.0247	-2.965	2	0	249.1	0.028503	6.48	6.2545	0.5	0.28013	0.75255	3	3	3	2	C19H23N2Cl.HCl.HCl		317	Yes
400000	Diethylcarbamazine citrate	1642-54-2	C(N1CCN(CC1)C)(N(CC)CC)=O	C16H29N3O8	391.42	(N,N-Diethyl-4-methyl-l-piperazine carboxamide) Citrate Salt	391.419	0.8076	-0.075	4	0	167.99	0.14102	26.79	9.003	0.64286	0.72494	0.47603	2	1	1	0	C10H21N3O.C6H8O7		177	Yes
4000000	Chenodiol	474-25-9	[C@]12([C@]([C@]3([C@@]([C@@]4([C@](C[C@H]3O)(C[C@@H](CC4)O)[H])C)(CC1)[H])[H])(CC[C@@H]2[C@@H](CCC(=O)O)C)[H])C	C24H40O4	392.58	(4R)-4-[(3R,5S,7R,8R,9S,10S,13R,14S,17R)-3,7-dihydroxy-10,13-dimethyl-2,3,4,5,6,7,8,9,11,12,14,15,16,17-tetradecahydro-1H-cyclopenta[a]phenanthren-17-yl]pentanoic acid	392.578	4.0315	-4.879	4	3	291.5	0.17955	77.76	-0.29665	0.53571	0.2796	0.944	4	4	4	0	C24H40O4		450	Yes
40000000	Perhexiline maleate	6724-53-4	C(CC1NCCCC1)(C1CCCCC1)C1CCCCC1	C23H39NO4	393.57	2-(2,2-dicyclohexylethyl)piperidine (Z)-but-2-enedioic acid	393.566	4.8845	-4.855	1	1	240.86	0.04758	12.03	-1.5441	0.5	0.47652	0.59852	4	3	3	0	C4H4O4.C19H35N		451	Yes
400000000	Oxybutynin chloride	1508-65-2	C(C(=O)OCC#CCN(CC)CC)(c1ccccc1)(C1CCCCC1)O	C22H32ClNO3	393.96	4-(diethylamino)but-2-ynyl 2-cyclohexyl-2-hydroxy-2-phenylacetate hydrochloride	393.953	3.4846	-5.123	4	1	305.23	0.13003	49.77	0.056717	0.53846	0.50991	0.74957	9	2	2	1	HCl.C22H31NO3		883	Yes
4000000000	Spiperone	749-02-0	C12(N(CNC1=O)c1ccccc1)CCN(CC2)CCCC(c1ccc(cc1)F)=O	C23H26FN3O2	395.48	8-[4-(4-fluorophenyl)-4-oxobutyl]-1-phenyl-1,3,8-triazaspiro[4.5]decan-4-one	395.476	3.0219	-4.56	5	1	300.42	0.14859	52.65	9.9352	0.62069	0.38818	0.83847	6	4	4	2	C23H26N3O2F		700	Yes
40000000000	Pyrilamine maleate	59-33-6	N(c1ncccc1)(Cc1ccc(cc1)OC)CCN(C)C	C21H27N3O5	401.47	N'-[(4-methoxyphenyl)methyl]-N,N-dimethyl-N'-pyridin-2-ylethane-1,2-diamine (Z)-but-2-enedioic acid	401.461	1.9544	-2.146	4	0	240.44	0.11674	28.6	4.9657	0.57143	0.56763	0.70492	7	2	2	2	C4H4O4.C17H23N3O		781	Yes
400000000000	Sulfinpyrazone	57-96-5	N1(N(C(C(C1=O)CCS(=O)c1ccccc1)=O)c1ccccc1)c1ccccc1	C23H20N2O3S	404.49	4-[2-(benzenesulfinyl)ethyl]-1,2-diphenylpyrazolidine-3,5-dione	404.489	2.9731	-3.091	5	0	298.12	0.18751	76.9	2.7826	0.48276	0.39511	0.80649	6	4	4	3	C23H20N2O3S		556	No
04F02	Dantrolene sodium salt	14663-23-1	N/1=C(/N(CC1=O)/N=C/c1oc(cc1)c1ccc([N+]([O-])=O)cc1)\[O-]	C14H9N4NaO5	336.24	3-[(E)-[5-(4-nitrophenyl)furan-2-yl]methylideneamino]-5-oxo-4H-imidazol-2-olate sodium	336.238	-1.416	-4.337	9	0	229.95	0.42801	127.05	1.7549	0.65217	0.40694	0.75329	4	3	3	2	Na.C14H9N4O5		452	Yes
04F03	Trazodone hydrochloride	25332-39-2	N\1/2C(N(\N=C1\C=C/C=C2)CCCN1CCN(c2cc(Cl)ccc2)CC1)=O	C19H23Cl2N5O	408.33	2-[3-[4-(3-chlorophenyl)piperazin-1-yl]propyl]-[1,2,4]triazolo[4,3-a]pyridin-3-one hydrochloride	408.332	2.2135	-3.23	6	0	279.42	0.13868	42.39	9.7934	0.61538	0.48353	0.7971	5	4	4	1	C19H22N5OCl.HCl		578	Yes
04F04	Glafenine hydrochloride	65513-72-6	c1(C(OCC(O)CO)=O)c(Nc2c3c(cc(cc3)Cl)ncc2)cccc1	C19H18Cl2N2O4	409.27	2,3-dihydroxypropyl 2-[(7-chloroquinolin-4-yl)amino]benzoate hydrochloride	409.268	2.9372	-4.441	6	3	273.73	0.26183	91.68	0.21595	0.57692	0.4578	0.82757	7	3	3	3	C19H17N2O4Cl.HCl		782	Yes
04F05	Pimethixene maleate	13187-06-9	C\1(/c2c(Sc3c1cccc3)cccc2)=C\1/CCN(CC1)C	C23H23NO4S	409.51	1-methyl-4-thioxanthen-9-ylidenepiperidine (Z)-but-2-enedioic acid	409.505	4.7621	-4.062	1	0	224.03	0.093916	28.54	6.6619	0.47619	0.15606	0.86823	0	4	4	2	C19H19NS.C4H4O4		19	Yes
04F06	Pergolide mesylate	66104-23-2	c12c3c([C@@]4([C@](N(C[C@@H](C4)CSC)CCC)(C1)[H])[H])cccc3[nH]c2	C20H30N2O3S2	410.6	(6aR,9R,10aR)-9-(methylsulfanylmethyl)-7-propyl-6,6a,8,9,10,10a-hexahydro-4H-indolo[4,3-fg]quinoline methanesulfonic acid	410.601	4.1329	-4.053	2	1	242.8	0.14428	44.33	4.1219	0.45455	0.29027	0.93004	4	4	4	2	CH4O3S.C19H26N2S		453	Yes
04F07	Acemetacin	53164-05-9	n1(c(c(c2c1ccc(c2)OC)CC(=O)OCC(=O)O)C)C(c1ccc(cc1)Cl)=O	C21H18ClNO6	415.83	2-[2-[1-(4-chlorobenzoyl)-5-methoxy-2-methylindol-3-yl]acetyl]oxyacetic acid	415.828	3.5607	-5.299	7	1	303.88	0.26027	94.83	3.2866	0.51724	0.48008	0.91714	8	3	3	3	C21H18NO6Cl		577	No
04F08	Benzydamine hydrochloride	132-69-4	n1(nc(c2c1cccc2)OCCCN(C)C)Cc1ccccc1	C19H24ClN3O	345.88	3-(1-benzylindazol-3-yl)oxy-N,N-dimethylpropan-1-amine hydrochloride	345.873	2.8319	-2.91	4	0	255.44	0.12289	30.29	5.3685	0.6087	0.39783	0.78472	7	3	3	3	HCl.C19H23N3O		783	Yes
04F09	Fipexide hydrochloride	34161-23-4	N1(C(COc2ccc(Cl)cc2)=O)CCN(Cc2cc3c(OCO3)cc2)CC1	C20H22Cl2N2O4	425.32	1-[4-(1,3-benzodioxol-5-ylmethyl)piperazin-1-yl]-2-(4-chlorophenoxy)ethanone hydrochloride	425.311	3.1537	-3.378	6	0	286.11	0.17525	51.24	7.3967	0.66667	0.43569	0.74421	5	4	4	2	C20H21N2O4Cl.HCl		579	Yes
04F10	Mifepristone	84371-65-3	C/1\2=C\3/C(=C\C(=O)CC3)/CC[C@]1([C@]1([C@](C[C@@]2(c2ccc(N(C)C)cc2)[H])([C@](C#CC)(CC1)O)C)[H])[H]	C29H35NO2	429.61	11beta-(4-Dimethyl?amino)?phenyl-17beta-hydroxy-17-(1-propynyl)?estra-4,9-dien-3-one	429.602	5.7109	-7.148	3	1	334.77	0.088688	40.54	-0.0082281	0.40625	0.23233	0.98639	2	5	5	1	C29H35NO2		178	Yes
04F11	Diperodon hydrochloride	537-12-2	C(Nc1ccccc1)(OC(CN1CCCCC1)COC(Nc1ccccc1)=O)=O	C22H28ClN3O4	433.94	[2-(phenylcarbamoyloxy)-3-piperidin-1-ylpropyl] N-phenylcarbamate hydrochloride	433.934	3.7542	-4.619	7	2	317.06	0.22882	79.9	-7.0044	0.55172	0.42141	0.66621	9	3	3	2	HCl.C22H27N3O4		884	Yes
04G02	Lisinopril	83915-83-7	N1(C([C@@H](N[C@H](C(=O)O)CCc2ccccc2)CCCCN)=O)[C@H](C(=O)O)CCC1	C21H35N3O7	441.53	(2S)-1-[(2S)-6-amino-2-[[(1S)-1-carboxy-3-phenylpropyl]amino]hexanoyl]pyrrolidine-2-carboxylic acid	441.523	-2.5468	-2.428	8	4	317.33	0.30126	132.96	0.99434	0.48276	0.59828	0.7971	12	2	2	1	C21H31N3O5.H2O.H2O		868	No
04G03	Lincomycin hydrochloride	859-18-7	[C@@H]1(O[C@@H]([C@@H]([C@H]([C@H]1O)O)O)SC)[C@H](NC([C@H]1N(C[C@@H](C1)CCC)C)=O)[C@H](O)C	C18H35ClN2O6S	443.01	(4R)-N-[(1R,2R)-2-hydroxy-1-[(2R,3R,4S,5R,6R)-3,4,5-trihydroxy-6-(methylsulfanyl)oxan-2-yl]propyl]-1-methyl-4-propylpyrrolidine-2-carboxamide	443.003	-0.2903	-1.558	8	5	295.48	0.3653	147.79	3.7683	0.51852	0.5025	0.87774	7	2	2	0	HCl.C18H34N2O6S		216	Yes
04G04	Telenzepine dihydrochloride	147416-96-4	N1(c2c(C(Nc3c1cccc3)=O)csc2C)C(CN1CCN(CC1)C)=O	C19H24Cl2N4O2S	443.4	1-methyl-10-[2-(4-methylpiperazin-1-yl)acetyl]-5H-thieno[3,4-b][1,5]benzodiazepin-4-one dihydrochloride	443.398	2.0234	-3.426	6	1	273.14	0.25097	84.13	10.803	0.46154	0.39624	0.90602	2	4	4	2	HCl.HCl.C19H22N4O2S		179	Yes
04G05	Econazole nitrate	24169-02-6	c1(c(cc(cc1)Cl)Cl)C(Cn1cncc1)OCc1ccc(Cl)cc1	C18H16Cl3N3O4	444.7	(1-[2-([4-Chlorophenyl]methoxy)-2-(2,4-dichlorophenyl)ethyl]-1H-imidazole nitrate)	444.701	4.2444	-4.345	3	0	277.02	0.1005	27.05	4.7237	0.54167	0.41468	0.76182	6	3	3	3	C18H15N2OCl3.HNO3		682	No
04G06	Bupivacaine hydrochloride	18010-40-7	C(Nc1c(cccc1C)C)(C1N(CCCC)CCCC1)=O	C18H29ClN2O	324.9	1-butyl-N-(2,6-dimethylphenyl)piperidine-2-carboxamide hydrochloride	324.894	3.7111	-3.643	3	1	244.87	0.11455	32.34	1.379	0.57143	0.47046	0.70181	5	2	2	1	HCl.C18H28N2O		245	No
04G07	Clemastine fumarate	14976-57-9	[C@@](c1ccc(cc1)Cl)(c1ccccc1)(OCC[C@@H]1N(CCC1)C)C	C25H30ClNO5	459.97	(2R)-2-[2-[(1R)-1-(4-chlorophenyl)-1-phenylethoxy]ethyl]-1-methylpyrrolidine (E)-but-2-enedioic acid	459.968	4.5988	-4.181	2	0	271.47	0.049913	12.47	3.9369	0.5	0.49627	0.77309	6	3	3	2	C21H26NOCl.C4H4O4		701	Yes
04G08	Oxytetracycline dihydrate	6153-64-6	[C@@]1\2([C@]([C@@H](\C(=C(/C1=O)\C(=O)N)\O)N(C)C)([C@H]([C@]1(\C(=C2\O)\C(c2c([C@]1(O)C)cccc2O)=O)[H])O)[H])O	C22H28N2O11	496.48	2-Naphthacenecarboxamide, 4-(dimethylamino)-1,4,4a,5,5a,6,11,12a-octahydro-3,5,6,10,12,12a-hexahydroxy-6-methyl-1,11-dioxo-, dihydrate, (4S,4aR,5S,5aR,6S,12aS)-	496.467	-2.1839	-1.43	11	7	296.37	0.46071	201.85	5.1656	0.36364	0.27145	1.0948	2	4	4	1	C22H24N2O9.H2O.H2O		167	No
04G09	Pimozide	2062-78-4	C1(N(c2c(N1)cccc2)C1CCN(CC1)CCCC(c1ccc(cc1)F)c1ccc(cc1)F)=O	C28H29F2N3O	461.56	3-[1-[4,4-bis(4-fluorophenyl)butyl]piperidin-4-yl]-1H-benzimidazol-2-one	461.554	5.8969	-6.473	4	1	349.61	0.090386	35.58	6.3642	0.52941	0.40825	0.85413	7	5	5	3	C28H29N3OF2		581	Yes
04G10	Amodiaquine dihydrochloride dihydrate	6398-98-7	c12c(Nc3cc(c(cc3)O)CN(CC)CC)ccnc1cc(cc2)Cl	C20H28Cl3N3O3	464.82	4-[(7-chloroquinolin-4-yl)amino]-2-(diethylaminomethyl)phenol dihydrate dihydrochloride	464.819	4.2018	-4.454	4	2	275.71	0.14174	48.39	4.3858	0.56	0.44752	0.80395	6	3	3	3	C20H22N3OCl.HCl.HCl.H2O.H2O		702	Yes
04G11	Mebeverine hydrochloride	2753-45-9	C(c1cc(c(cc1)OC)OC)(=O)OCCCCN(C(Cc1ccc(cc1)OC)C)CC	C25H36ClNO5	466.02	4-[ethyl-[1-(4-methoxyphenyl)propan-2-yl]amino]butyl 3,4-dimethoxybenzoate hydrochloride	466.016	4.585	-3.887	6	0	357.43	0.15832	57.23	0.77255	0.67742	0.59616	0.73028	14	2	2	2	HCl.C25H35NO5		1000	Yes
04H02	Ifenprodil tartrate	23210-58-4	N1(C(C(c2ccc(cc2)O)O)C)CCC(Cc2ccccc2)CC1	C25H33NO8	475.54	4-[2-(4-benzylpiperidin-1-yl)-1-hydroxypropyl]phenol (2R,3R)-2,3-dihydroxybutanedioate	475.536	3.5003	-3.027	3	2	261.08	0.11395	43.7	5.6172	0.66667	0.51435	0.70697	5	3	3	2	C4H6O6.C21H27NO2		580	Yes
04H03	Flunarizine dihydrochloride	30484-77-6	N1(C(c2ccc(cc2)F)c2ccc(cc2)F)CCN(CC1)C/C=C/c1ccccc1	C26H28Cl2F2N2	477.43	1-[Bis(4-fluorophenyl)methyl]-4-(3-phenyl-2-propenyl)-piperazine dihydrochloride	477.424	5.4576	-4.427	2	0	320.38	0.022161	6.48	5.1707	0.56667	0.35664	0.75761	6	4	4	3	HCl.HCl.C26H26N2F2		334	No
04H04	Trifluoperazine dihydrochloride	440-17-5	N1(c2c(Sc3c1cccc3)ccc(C(F)(F)F)c2)CCCN1CCN(CC1)C	C21H26Cl2F3N3S	480.43	10-[3-(4-methylpiperazin-1-yl)propyl]-2-(trifluoromethyl)phenothiazine dihydrochloride	480.424	4.9276	-4.412	3	0	292.45	0.096222	35.02	3.104	0.5	0.4283	0.83644	5	4	4	2	HCl.HCl.C21H24N3F3S		462	No
04H05	Enalapril maleate	76095-16-4	N1(C([C@@H](N[C@H](C(=O)OCC)CCc2ccccc2)C)=O)[C@H](C(=O)O)CCC1	C24H32N2O9	492.53	(2S)-1-[(2S)-2-[[(2S)-1-ethoxy-1-oxo-4-phenylbutan-2-yl]amino]propanoyl]pyrrolidine-2-carboxylic acid (Z)-but-2-enedioic acid	492.523	-0.0245	-2.477	7	2	295.7	0.26118	95.94	0.77856	0.51852	0.60057	0.77499	10	2	2	1	C4H4O4.C20H28N2O5		868	No
04H06	Minocycline hydrochloride	13614-98-7	[C@]12(/C(=C\3/C(c4c(c(ccc4O)N(C)C)CC3CC1[C@H](/C(=C(\C2=O)/C(=O)N)/O)N(C)C)=O)/O)O	C23H28ClN3O7	493.95	(2E,4S,4aS,5aR,12aS)-2-[amino(hydroxy)methylidene]-4,7-bis(dimethylamino)-10,11,12a-trihydroxy-4a,5,5a,6-tetrahydro-4H-tetracene-1,3,12-trione hydrochloride	493.942	-1.102	-1.999	10	5	310.84	0.36639	164.63	4.5967	0.39394	0.29444	1.0551	3	4	4	1	HCl.C23H27N3O7		167	No
04H07	Glibenclamide	10238-21-8	S(NC(NC1CCCCC1)=O)(c1ccc(cc1)CCNC(c1c(ccc(c1)Cl)OC)=O)(=O)=O	C23H28ClN3O5S	494.01	5-chloro-N-(4-[N-(cyclohexylcarbamoyl)sulfamoyl]phenethyl)-2-methoxybenzamide	494.01	3.9494	-5.398	8	3	364.48	0.27173	121.98	4.5284	0.60606	0.53671	0.78531	7	3	3	2	C23H28N3O5ClS		784	Yes
04H08	Guanethidine sulfate	60-02-6	C(=N)(NCCN1CCCCCCC1)N.C(=N)(NCCN1CCCCCCC1)N	C20H46N8O4S	494.7	2-[2-(azocan-1-yl)ethyl]guanidine sulfuric acid	494.703	0.4403	-0.813	4	3	174.43	0.26303	65.14	-0.2188	0.71429	0.66348	0.44158	3	1	0	0	H2O4S.C10H22N4.C10H22N4		318	Yes
04H09	Quinacrine dihydrochloride hydrate	69-05-6	c1(c2c(nc3c1ccc(c3)Cl)ccc(c2)OC)NC(CCCN(CC)CC)C	C23H36Cl3N3O3	508.92	6-Chloro-9-(4-diethylamino-1-methylbutyl)amino-2-methoxyacridine dihydrochloride hydrate	508.916	5.256	-5.578	4	1	318.74	0.11288	37.39	6.4856	0.5	0.4748	0.87243	9	3	3	3	C23H30N3OCl.HCl.HCl.H2O.H2O		851	No
04H10	Clofilium tosylate	92953-10-1	[N+](CC)(CC)(CCCCCCC)CCCCc1ccc(Cl)cc1	C28H44ClNO3S	510.18	4-(4-chlorophenyl)butyl-diethyl-heptylazanium 4-methylbenzenesulfonate	510.18	3.7805	-4.503	1	0	296.46	-0.025703	0	-16.917	0.73913	0.58478	0.56169	13	1	1	1	C21H37NCl.C7H7O3S		992	Yes
04H11	Fluphenazine dihydrochloride	146-56-5	N1(c2c(Sc3c1cccc3)ccc(C(F)(F)F)c2)CCCN1CCN(CC1)CCO	C22H28Cl2F3N3OS	510.45	'4-[3-[2-(Trifluoromethyl)-10H-phenothiazin-10-yl]-1-piperazine]ethanol dihydrochloride	510.45	4.4072	-4.205	4	1	314.06	0.13131	55.25	2.3845	0.53333	0.46586	0.84047	7	4	4	2	HCl.HCl.C22H26N3OF3S		462	No
05A02	Streptomycin sulfate	3810-74-0	N(C1C(OC(C(C1O)O)CO)OC2C(OC(C2(O)C=O)C)OC3C(C(C(C(C3O)O)NC(=N)N)O)NC(=N)N)C	C42H84N14O36S3	1457.4	1,1'-[(1R,2R,3S,4R,5R,6S)-4-({5-Deoxy-2-O-[2-deoxy-2-(methylamino)-alpha-D-glucopyranosyl]-3-C-formyl-alpha-D-lyxofuranosyl}oxy)-2,5,6-trihydroxy-1,3-cyclohexanediyl]diguanidine sulfate	1457.39	-8.2075	0.965	19	14	392.72	0.61331	331.43	1.9975	0.4	0.34859	0.9927	9	3	3	0	H2O4S.H2O4S.H2O4S.C21H39N7O12.C21H39N7O12		880	No
05A03	Alfuzosin hydrochloride	81403-68-1	n1c(nc2c(c1N)cc(c(c2)OC)OC)N(CCCNC(C1OCCC1)=O)C	C19H28ClN5O4	425.92	N-[3-[(4-amino-6,7-dimethoxyquinazolin-2-yl)-methylamino]propyl]oxolane-2-carboxamide hydrochloride	425.915	1.0512	-3.779	9	2	301.75	0.31569	111.83	4.228	0.60714	0.5049	0.82494	8	3	3	2	HCl.C19H27N5O4		845	Yes
05A04	Chlorpropamide	94-20-2	S(NC(=O)NCCC)(c1ccc(cc1)Cl)(=O)=O	C10H13ClN2O3S	276.74	(1-[p-Chlorobenzenesulfonyl]-3-propylurea)	276.743	2.0374	-2.936	5	2	197.71	0.32644	83.65	7.6319	0.70588	0.59714	0.63962	3	1	1	1	C10H13N2O3ClS		319	Yes
05A05	Phenylpropanolamine hydrochloride	154-41-6	[C@H](c1ccccc1)([C@H](N)C)O	C9H14ClNO	187.67	2-amino-1-phenylpropan-1-ol hydrochloride	187.669	0.3838	-1.518	2	2	125.39	0.22625	46.25	0.19006	0.63636	0.4358	0.6089	2	1	1	1	HCl.C9H13NO		180	Yes
05A06	Ascorbic acid	50-81-7	C\1(=C(\[C@H](OC1=O)[C@@H](O)CO)/O)/O	C6H8O6	176.13	(5R)-5-[(1S)-1,2-dihydroxyethyl]-3,4-dihydroxy-2,5-dihydrofuran-2-one	176.124	-2.4646	-0.349	6	4	114.83	0.65697	107.22	0.023806	0.58333	0.40905	0.74811	2	1	1	0	C6H8O6		181	Yes
05A07	(L) Methyldopa	555-30-6	[C@](C(=O)O)(Cc1cc(c(cc1)O)O)(N)C	C10H13NO4	211.22	(2S)-2-amino-3-(3,4-dihydroxyphenyl)-2-methylpropanoic acid	211.216	-1.86	-1.058	5	4	155.01	0.43617	103.78	-3.6955	0.6	0.6109	0.62778	3	1	1	1	C10H13NO4		288	Yes
05A08	Cefoperazone dihydrate	.<NL>62893-19-0	N1\2C([C@]([C@]1(SC\C(=C2\C(=O)O)\CSc1n(nnn1)C)[H])(NC([C@H](NC(N1C(C(N(CC1)CC)=O)=O)=O)c1ccc(cc1)O)=O)[H])=O	C25H31N9O10S2	681.71	(6R,7R)-7-[[(2R)-2-[(4-ethyl-2,3-dioxopiperazine-1-carbonyl)amino]-2-(4-hydroxyphenyl)acetyl]amino]-3-[(1-methyltetrazol-5-yl)sulfanylmethyl]-8-oxo-5-thia-1-azabicyclo[4.2.0]oct-2-ene-2-carboxylic aci<NL>d dihydrate	681.706	-1.2001	-2.047	17	4	439.74	0.48385	270.86	11.874	0.47727	0.42801	0.96594	9	5	5	2	C25H27N9O8S2.H2O.H2O		464	No
05A09	Zoxazolamine	61-80-3	n1c(oc2c1cc(cc2)Cl)N	C7H5ClN2O	168.58	5-Chloro-1,3-benzoxazol-2-amine	168.583	1.9696	-3.544	3	1	120.25	0.33555	52.05	-1.0243	0.63636	0	0.72824	0	2	2	2	C7H5N2OCl		20	Yes
05A10	Tacrine hydrochloride	1684-40-8	c1(c2c(nc3c1cccc3)CCCC2)N	C13H15ClN2	234.73	1,2,3,4-tetrahydroacridin-9-amine hydrochloride	234.729	2.5091	-3.514	2	1	156.68	0.16748	38.91	-7.2149	0.53333	0.13252	0.80599	0	3	3	2	HCl.C13H14N2		21	Yes
05A11	Bisoprolol hemifumarate	104344-23-2	N(CC(COc1ccc(cc1)COCCOC(C)C)O)C(C)C.N(CC(COc1ccc(cc1)COCCOC(C)C)O)C(C)C	C40H66N2O12	766.98	(RS)-1-[4-[[2-(1-Methylethoxy)ethoxy]methyl]phenoxy]-3-[(1-methylethyl)amino]propan-2-ol fumarate	766.966	1.7248	-2.579	5	2	276.41	0.19739	59.95	-4.5181	0.78261	0.62782	0.56446	12	1	1	1	C4H4O4.C18H31NO4.C18H31NO4		972	Yes
05B02	Lopinavir	192725-17-0	Cc1cccc(c1OCC(=O)N[C@@H](Cc2ccccc2)[C@H](C[C@H](Cc3ccccc3)NC(=O)[C@H](C(C)C)N4CCCNC4=O)O)C			(2S)-N-[(2S,4S,5S)-5-[2-(2,6-dimethylphenoxy)acetamido]-4-hydroxy-1,6-diphenylhexan-2-yl]-3-methyl-2-(2-oxo-1,3-diazinan-1-yl)butanamide	628.811	4.847	-6.131	9	4	501.42	0.19973	120	6.5929	0.41304	0.50416	0.84284	15	4	4	3	C37H48N4O5		1005	Yes
05B03	Practolol	6673-35-4	C(Nc1ccc(OCC(CNC(C)C)O)cc1)(=O)C	C14H22N2O3	266.34	N-[4-[2-hydroxy-3-(propan-2-ylamino)propoxy]phenyl]acetamide	266.34	0.9248	-2.31	5	3	219.58	0.26897	70.59	7.223	0.73684	0.59209	0.57248	7	1	1	1	C14H22N2O3		785	No
05B04	Zidovudine	30516-87-1	N/1(C(NC(/C(=C1)/C)=O)=O)[C@@H]1O[C@@H]([C@H](C1)N=[N+]=[N-])CO	C10H13N5O4	267.25	1-[(2R,4S,5S)-4-azido-5-(hydroxymethyl)oxolan-2-yl]-5-methylpyrimidine-2,4-dione	267.244	-1.0194	-1.445	9	2	192.74	0.52703	104.83	2.1162	0.57895	0.46727	0.81387	3	2	2	0	C10H13N5O4	0.9300699<NL>0.9023569<NL>0.89180326	136	No
05B05	Sulfisoxazole	127-69-5	S(Nc1c(c(no1)C)C)(c1ccc(N)cc1)(=O)=O	C11H13N3O3S	267.31	4-amino-N-(dimethyl-1,2-oxazol-5-yl)benzene-1-sulfonamide	267.308	0.7849	-3.359	6	2	194.55	0.41321	106.6	4.5181	0.61111	0.50447	0.72768	2	2	2	2	C11H13N3O3S		149	No
05B06	Zaprinast	37762-06-4	c12c(C(\N=C(/N1)\c1c(OCCC)cccc1)=O)[nH]nn2	C13H13N5O2	271.28	1,4-Dihydro-5-(2-propoxyphenyl)-7H-1,2,3-triazolo[4,5-d]pyrimidine-7-one	271.279	0.8273	-3.249	7	2	208.57	0.39287	92.26	-2.2701	0.55	0.42267	0.8153	4	3	3	2	C13H13N5O2		454	Yes
05B07	Chlormezanone	80-77-3	S1(C(N(C(CC1)=O)C)c1ccc(cc1)Cl)(=O)=O	C11H12ClNO3S	273.74	2-(4-chlorophenyl)-3-methyl-1,1-dioxo-1,3-thiazinan-4-one	273.739	1.1128	-2.05	4	0	184.09	0.24537	62.83	0.73005	0.52941	0.35958	0.78235	1	2	2	1	C11H12NO3ClS		84	Yes
05B08	Procainamide hydrochloride	614-39-1	C(c1ccc(N)cc1)(=O)NCCN(CC)CC	C13H22ClN3O	271.79	4-amino-N-[2-(diethylamino)ethyl]benzamide hydrochloride	271.791	0.9335	-1.72	4	2	200.85	0.21568	58.36	7.955	0.70588	0.64413	0.52698	6	1	1	1	HCl.C13H21N3O		703	Yes
05B09	N6-methyladenosine	1867-73-8	n1([C@H]2[C@@H]([C@@H]([C@H](O2)CO)O)O)c2c(nc1)c(ncn2)NC	C11H15N5O4	281.27	(2R,3S,4R,5R)-2-(hydroxymethyl)-5-[6-(methylamino)purin-9-yl]oxolane-3,4-diol	281.271	-1.4153	-2.309	9	4	196.37	0.51199	125.55	-0.46328	0.55	0.31975	0.87774	3	3	3	2	C11H15N5O4	0.9844358<NL>0.88461536<NL>0.8754864<NL>0.8547297<NL>0.8547297	183	No
05B10	Guanfacine hydrochloride	29110-48-3	N(C(=N)N)C(Cc1c(Cl)cccc1Cl)=O	C9H10Cl3N3O	282.56	N-(diaminomethylidene)-2-(2,6-dichlorophenyl)acetamide hydrochloride	282.557	1.3437	-2.783	4	3	175.9	0.31478	78.97	2.4374	0.6	0.58134	0.64597	2	1	1	1	C9H9N3OCl2.HCl		182	Yes
05B11	Domperidone	57808-66-9	C1(N(c2c(N1)cc(cc2)Cl)C1CCN(CC1)CCCN1C(Nc2c1cccc2)=O)=O	C22H24ClN5O2	425.92	6-chloro-3-[1-[3-(2-oxo-3H-benzimidazol-1-yl)propyl]piperidin-4-yl]-1H-benzimidazol-2-one	425.919	3.2161	-5.877	7	2	306.08	0.19488	67.92	8.5287	0.6	0.42618	0.86725	5	5	5	2	C22H24N5O2Cl		581	No
05C02	Furosemide	54-31-9	S(c1cc(c(cc1Cl)NCc1occc1)C(=O)O)(=O)(=O)N	C12H11ClN2O5S	330.75	5-[Aminosulfonyl]-4-chloro-2-[(2-furanylmethyl)-amino]benzoic acid	330.747	0.7685	-3.329	7	3	224.55	0.42556	131.01	3.1537	0.52381	0.53623	0.80188	5	2	2	2	C12H11N2O5ClS		582	Yes
05C03	Methapyrilene hydrochloride	135-23-9	N(c1ncccc1)(Cc1sccc1)CCN(C)C	C14H20ClN3S	297.85	N,N-dimethyl-N'-pyridin-2-yl-N'-(thiophen-2-ylmethyl)ethane-1,2-diamine hydrochloride	297.853	1.891	-2.138	3	0	214.12	0.17948	47.61	6.7797	0.5	0.58672	0.68745	6	2	2	2	HCl.C14H19N3S		704	Yes
05C04	Desipramine hydrochloride	58-28-6	N1(c2c(CCc3c1cccc3)cccc2)CCCNC	C18H23ClN2	302.85	3-(5,6-dihydrobenzo[b][1]benzazepin-11-yl)-N-methylpropan-1-amine hydrochloride	302.848	3.6244	-4.279	2	1	222.34	0.067509	15.27	2.1225	0.5	0.35733	0.75761	4	3	3	2	HCl.C18H22N2		425	No
05C05	Clorgyline hydrochloride	17780-75-5	C(#C)CN(CCCOc1c(cc(cc1)Cl)Cl)C	C13H16Cl3NO	308.64	3-(2,4-dichlorophenoxy)-N-methyl-N-prop-2-ynylpropan-1-amine hydrochloride	308.635	2.983	-3.423	2	0	215.51	0.062874	12.47	4.173	0.76471	0.5952	0.59188	6	1	1	1	C13H15NOCl2.HCl		705	Yes
05C06	Clenbuterol hydrochloride	21898-19-1	c1(c(cc(cc1Cl)C(CNC(C)(C)C)O)Cl)N	C12H19Cl3N2O	313.66	1-(4-amino-3,5-dichlorophenyl)-2-(tert-butylamino)ethanol hydrochloride	313.655	2.0569	-3.391	3	3	203.88	0.19536	58.28	8.0316	0.58824	0.42882	0.69203	4	1	1	1	C12H18N2OCl2.HCl		455	No
05C07	Maprotiline hydrochloride	10347-81-6	[C@@]12(c3c([C@](c4c1cccc4)(CC2)[H])cccc3)CCCNC	C20H24ClN	313.87	3-(9,10-ethanoanthracen-9(10 H )-yl)- N -methylpropan-1-amine hydrochloride	313.871	3.7029	-3.566	1	1	221.45	0.05175	12.03	0.76465	0.47619	0.3244	0.91991	4	4	5	2	HCl.C20H23N		456	Yes
05C08	Thioguanosine	85-31-4	n1(c2c(nc1)c(nc(n2)N)S)[C@H]1[C@@H]([C@@H]([C@H](O1)CO)O)O	C10H13N5O4S	299.31	2-amino-1H-purine-6(7H)-thione	299.31	-1.6831	-2.94	9	4	197.03	0.64437	178.34	-3.1359	0.5	0.29096	0.88837	2	3	3	2	C10H13N5O4S	0.98455596<NL>0.8854167<NL>0.87644786<NL>0.86195284<NL>0.86195284<NL>0.8504983	183	No
05C09	Chlorprothixene hydrochloride	6469-93-8	C\1(/c2c(Sc3c1cccc3)ccc(c2)Cl)=C\CCN(C)C	C18H19Cl2NS	352.33	(3Z)-3-(2-chlorothioxanthen-9-ylidene)-N,N-dimethylpropan-1-amine hydrochloride	352.328	5.1216	-4.558	1	0	239.48	0.087857	28.54	3.8043	0.47619	0.34924	0.84556	3	3	3	2	C18H18NClS.HCl		320	Yes
05C10	Ritodrine hydrochloride	23239-51-2	[C@@H](c1ccc(cc1)O)([C@@H](NCCc1ccc(cc1)O)C)O	C17H22ClNO3	323.82	4-[2-[[(1S,2R)-1-hydroxy-1-(4-hydroxyphenyl)propan-2-yl]amino]ethyl]phenol hydrochloride	323.819	1.8921	-2.277	4	4	228.31	0.22233	72.72	4.3739	0.71429	0.49907	0.65055	6	2	2	2	HCl.C17H21NO3		706	Yes
05C11	Clozapine	5786-21-0	C\1(=N\c2c(Nc3c1cccc3)ccc(c2)Cl)/N1CCN(CC1)C	C18H19ClN4	326.83	3-chloro-6-(4-methylpiperazin-1-yl)-5H-benzo[b][1,4]benzodiazepine	326.83	3.2447	-3.274	4	1	243.77	0.12335	30.87	7.5398	0.47826	0.28915	0.83807	0	4	4	2	C18H19N4Cl		10	No
05D02	Chlorthalidone	77-36-1	C1(NC(c2c1cccc2)=O)(c1cc(S(=O)(=O)N)c(cc1)Cl)O	C14H11ClN2O4S	338.77	(RS)-2-chloro-5-(1-hydroxy-3-oxo-2,3-dihydro-1H-isoindol-1-yl)benzene-1-sulfonamide	338.77	1.951	-3.465	6	3	218.01	0.37361	117.87	2.4038	0.45455	0.42004	0.89853	2	3	3	2	C14H11N2O4ClS		184	Yes
05D03	Dobutamine hydrochloride	49745-95-1	c1(c(ccc(c1)CCNC(CCc1ccc(cc1)O)C)O)O	C18H24ClNO3	337.85	4-[2-[4-(4-hydroxyphenyl)butan-2-ylamino]ethyl]benzene-1,2-diol hydrochloride	337.846	3.0709	-2.799	4	4	243.33	0.20861	72.72	4.1054	0.72727	0.53564	0.63466	7	2	2	2	HCl.C18H23NO3		786	Yes
05D04	Moclobemide	71320-77-9	C(c1ccc(cc1)Cl)(=O)NCCN1CCOCC1	C13H17ClN2O2	268.75	4-chloro-N-(2-morpholin-4-ylethyl)benzamide	268.743	1.3732	-1.847	4	1	207.25	0.18359	41.57	3.7552	0.72222	0.55762	0.58251	4	2	2	1	C13H17N2O2Cl		457	Yes
05D05	Clopamide	636-54-4	S(c1cc(C(NN2[C@H](CCC[C@H]2C)C)=O)ccc1Cl)(=O)(=O)N	C14H20ClN3O3S	345.85	4-chloro-N-(2,6-dimethylpiperidin-1-yl)-3-sulfamoylbenzamide	345.85	1.0909	-3.7	6	2	242.59	0.29638	100.88	2.2165	0.5	0.50329	0.75761	3	2	2	1	C14H20N3O3ClS		321	Yes
05D06	Hycanthone	3105-97-3	c12c(Sc3c(C1=O)cccc3)c(ccc2NCCN(CC)CC)CO	C20H24N2O2S	356.49	1-(2-Diethylaminoethylamino)-4-(hydroxymethyl)-9-thioxanthenone	356.489	3.3212	-4.383	4	2	276.19	0.21232	77.87	6.5343	0.52	0.47376	0.87495	7	3	3	2	C20H24N2O2S		787	Yes
05D07	Adenosine 5'-monophosphate monohydrate	18422-05-4	n1([C@H]2[C@@H]([C@@H]([C@H](O2)COP(=O)(O)O)O)O)c2c(nc1)c(ncn2)N	C10H16N5O8P	365.24	[(2R,3S,4R,5R)-5-(6-aminopurin-9-yl)-3,4-dihydroxyoxolan-2-yl]methyl dihydrogen phosphate hydrate	365.238	-5.1538	-0.745	12	5	221.29	0.65285	195.88	-20.615	0.52174	0.41789	0.88579	4	3	3	2	C10H14N5O7P.H2O	1.0<NL>0.92253524<NL>0.90819675<NL>0.90759075<NL>0.90759075<NL>0.89788735<NL>0.8606061	183	No
05D08	Amoxicillin	26787-78-0	N12[C@@H]([C@@H](C1=O)NC([C@@H](c1ccc(cc1)O)N)=O)SC([C@@H]2C(=O)O)(C)C	C16H19N3O5S	365.41	(2S,5R,6R)-6-{[(2R)-2-amino-2-(4-hydroxyphenyl)-acetyl]amino}-3,3-dimethyl-7-oxo-4-thia-1-azabicyclo[3.2.0]heptane-2-carboxylic acid	365.409	-2.0029	-1.269	8	4	244.91	0.46176	158.26	9.3648	0.56	0.36342	0.898	4	3	4	1	C16H19N3O5S		123	No
05D09	Pemirolast potassium	100299-08-9	C=1(\c2[n-]nnn2)/C(N\2/C(=N\C1)/C(=C\C=C2)/C)=O	C10H7KN6O	266.31	9-methyl-3-(1,2,3-triaza-4-azanidacyclopenta-2,5-dien-5-yl)pyrido[1,2-a]pyrimidin-4-one potassium	266.305	-1.3179	-0.921	7	0	157.32	0.38781	71.34	1.8617	0.52941	0.31148	0.83479	1	3	3	1	K.C10H7N6O		85	Yes
05D10	Dextromethorphan hydrobromide monohydrate	6700-34-1	[C@]123c4c(C[C@@H]([C@]1(CCCC2)[H])N(CC3)C)ccc(c4)OC	C18H28BrNO2	370.33	(9S,13S,14S)-3-Methoxy-17-methylmorphinan hydrobromide	370.329	3.1764	-3.516	2	0	209.31	0.064737	12.47	-0.33388	0.5	0.20446	0.91784	1	4	4	1	HBr.C18H25NO.H2O		86	Yes
05D11	Droperidol	548-73-2	C1(N(/C/2=C/CN(CC2)CCCC(c2ccc(cc2)F)=O)c2c(N1)cccc2)=O	C22H22FN3O2	379.44	3-[1-[4-(4-fluorophenyl)-4-oxobutyl]-3,6-dihydro-2H-pyridin-4-yl]-1H-benzimidazol-2-one	379.434	3.4571	-5.293	5	1	287.2	0.15543	52.65	2.3898	0.64286	0.42843	0.83396	6	4	4	2	C22H22N3O2F		707	Yes
500	Bambuterol hydrochloride	81732-46-9	C(Oc1cc(OC(N(C)C)=O)cc(c1)C(CNC(C)(C)C)O)(N(C)C)=O	C18H30ClN3O5	403.91	5-[(RS)-2-[(1,1-dimethylethyl)amino]-1-hydroxyethyl]-1,3- phenylene bis(dimethylcarbamate) hydrochloride	403.905	1.4866	-2.077	8	2	289.66	0.26838	91.34	5.18	0.46154	0.49634	0.76455	8	1	1	1	HCl.C18H29N3O5		846	Yes
5000	Betamethasone	378-44-9	[C@]12([C@]([C@]3([C@@]([C@@]\4(\C(=C/C(\C=C4)=O)\CC3)C)([C@H](C1)O)F)[H])(C[C@@H]([C@@]2(C(=O)CO)O)C)[H])C	C22H29FO5	392.47	(8S,9R,10S,11S,13S,14S,16S,17R)-9-fluoro- 11,17-dihydroxy-17-(2-hydroxyacetyl)-10,13,16-trimethyl- 6,7,8,9,10,11,12,13,14,15,16,17-dodecahydro- 3H-cyclopenta[a]phenanthren-3-one	392.465	1.2884	-3.25	5	3	268.83	0.2432	94.83	3.1791	0.46429	0.17388	1.024	2	4	4	0	C22H29O5F		104	No
50000	Colchicine	64-86-8	C=1\2/C(=C\C(/C(=C\C1)/OC)=O)/[C@@H](NC(=O)C)CCc1c2c(c(c(c1)OC)OC)OC	C22H25NO6	399.45	N-[(7S)-1,2,3,10-tetramethoxy-9-oxo-5,6,7,9-tetrahydrobenzo[a]heptalen-7-yl]acetamide	399.442	1.863	-3.046	7	1	308.67	0.25121	83.09	1.024	0.41379	0.30074	0.96072	5	3	3	1	C22H25NO6		583	Yes
500000	Metergoline	17692-51-2	c12c3c([C@@]4([C@](N(C[C@@H](C4)CNC(=O)OCc4ccccc4)C)(C1)[H])[H])cccc3n(c2)C			benzyl N-[[(6aR,9S,10aR)-4,7-dimethyl-6,6a,8,9,10,10a-hexahydroindolo[4,3-fg]quinoline-9-yl]methyl]carbamate	403.524	3.9608	-4.176	5	1	310.15	0.14483	46.5	-7.3817	0.56667	0.37211	0.9393	5	5	5	3	C25H29N3O2		453	No
5000000	Brinzolamide	138890-62-7	S1(c2c(cc(s2)S(=O)(=O)N)[C@H](CN1CCCOC)NCC)(=O)=O	C12H21N3O5S3	383.51	(4R)-4-(ethylamino)-2-(3-methoxypropyl)-1,1-dioxo-3,4-dihydrothieno[3,2-e]thiazine-6-sulfonamide	383.513	0.2924	-0.872	8	2	258.96	0.4549	163.8	4.7695	0.52174	0.49397	0.91023	7	2	2	1	C12H21N3O5S3		385	No
50000000	Ambroxol hydrochloride	23828-92-4	c1(c(c(cc(c1)Br)Br)N)CN[C@@H]1CC[C@H](CC1)O	C13H19Br2ClN2O	414.57	4-[(2-amino-3,5-dibromophenyl)methylamino]cyclohexan-1-ol hydrochloride	414.568	2.4927	-4.411	3	3	217.15	0.18342	58.28	-1.2867	0.61111	0.48425	0.68861	3	2	2	1	C13H18N2OBr2.HCl		322	Yes
500000000	Benfluorex	23602-78-0	C(c1cc(CC(NCCOC(=O)c2ccccc2)C)ccc1)(F)(F)F	C19H20F3NO2	351.37	2-[1-[3-(trifluoromethyl)phenyl]propan-2-ylamino]ethyl benzoate	351.367	4.0617	-4.133	3	1	267.73	0.12886	38.33	-1.9406	0.64	0.58131	0.69646	9	2	2	2	C19H20NO2F3		885	Yes
5000000000	Bepridil hydrochloride	74764-40-2	N(CC(N1CCCC1)COCC(C)C)(Cc1ccccc1)c1ccccc1	C24H35ClN2O	403.01	N-benzyl-N-[3-(2-methylpropoxy)-2-pyrrolidin-1-ylpropyl]aniline hydrochloride	403.008	4.4044	-3.813	3	0	309.72	0.055211	15.71	1.468	0.48148	0.5234	0.70075	10	3	3	2	HCl.C24H34N2O		925	Yes
50000000000	Meloxicam	71125-38-7	S1(N(/C(=C(\c2c1cccc2)/O)/C(Nc1ncc(s1)C)=O)C)(=O)=O	C14H13N3O4S2	351.41	4-hydroxy-2-methyl-N-(5-methyl-1,3-thiazol-2-yl)-1,1-dioxo-1lambda6,2-benzothiazine-3-carboxamide	351.406	1.9072	-2.641	7	2	236.1	0.42804	136.22	5.7572	0.52174	0.232	0.91408	2	3	3	2	C14H13N3O4S2		155	No
500000000000	Benzbromarone	3562-84-3	c1(c(oc2c1cccc2)CC)C(c1cc(c(c(c1)Br)O)Br)=O	C17H12Br2O3	424.09	(3,5-dibromo-4-hydroxyphenyl)-(2-ethyl-1-benzofuran-3-yl)methanone	424.087	5.1594	-6.774	3	1	244.69	0.16449	50.44	-1.1625	0.5	0.47206	0.86954	3	3	3	3	C17H12O3Br2		323	Yes
05F02	Ketotifen fumarate	34580-14-8	c12\C(\c3c(CC(c1scc2)=O)cccc3)=C/1\CCN(CC1)C	C23H23NO5S	425.51	10-(1-methylpiperidin-4-ylidene)-5H-benzo[1,2]cyclohepta[3,4-b]thiophen-4-one (E)-but-2-enedioic acid	425.504	3.9679	-4.105	2	0	233.99	0.15791	48.55	7.5389	0.45455	0.18761	0.90551	0	4	4	2	C19H19NOS.C4H4O4		22	Yes
05F03	Debrisoquin sulfate	581-88-4	N1(C(=N)N)Cc2c(CC1)cccc2.N1(C(=N)N)Cc2c(CC1)cccc2	C20H28N6O4S	448.55	3,4-dihydro-1H-isoquinoline-2-carboximidamide sulfuric acid	448.546	0.4135	-1.204	3	2	140.17	0.24556	53.11	2.8555	0.61538	0.34809	0.66755	0	2	2	1	H2O4S.C10H13N3.C10H13N3		23	Yes
05F04	Amethopterin	60388-53-6	n1c(c2c(nc1N)ncc(n2)CN(c1ccc(C(NC(C(=O)O)CCC(=O)O)=O)cc1)C)N	C20H22N8O5	454.45	2-[[4-[(2,4-diaminopteridin-6-yl)methyl-methylamino]benzoyl]amino]pentanedioic acid	454.446	-1.2285	-3.767	13	5	333.45	0.46409	210.54	-7.5894	0.60606	0.52001	0.82714	9	3	3	3	C20H22N8O5		886	Yes
05F05	Methylergometrine maleate	57432-61-8	C=1\2/[C@](N(C[C@@H](\C1)C(N[C@H](CO)CC)=O)C)(Cc1c3c2cccc3[nH]c1)[H]	C24H29N3O6	455.52	(6aR,9R)-N-[(2S)-1-hydroxybutan-2-yl]-7-methyl-6,6a,8,9-tetrahydro-4H-indolo[4,3-fg]quinoline-9-carboxamide (Z)-but-2-enedioate	455.509	1.3291	-2.512	5	3	258.06	0.21367	68.36	8.0208	0.48	0.26396	0.93789	4	4	4	2	C4H4O4.C20H25N3O2		458	Yes
05F06	Cefditoren Pivoxil	117467-28-4	[H][C@]12SCC(\C=C/C3=C(C)N=CS3)=C(N1C(=O)[C@H]2NC(=O)C(=N/OC)\C1=CSC(N)=N1)C(=O)OCOC(=O)C(C)(C)C	C25H28N6O7S3	620.73	[(6R,7R)-7-[(2Z)-2-(2-amino-1,3-thiazol-4-yl)-2-(methoxyimino)acetamido]-3-[(Z)-2-(4-methyl-1,3-thiazol-5-yl)ethenyl]-8-oxo-5-thia-1-azabicyclo[4.2.0]oct-2-ene-2-carbonyloxy]methyl 2,2-dimethylpro<NL>panoate	620.73	2.7855	-5.026	13	2	440.81	0.46301	257.18	12.929	0.43902	0.35612	0.96055	12	4	4	2	C25H28N6O7S3		464	No
05F07	Clofazimine	2030-63-9	C\1=2/N(c3c(\N=C1\C=C(/C(/C2)=N/C(C)C)\Nc1ccc(Cl)cc1)cccc3)c1ccc(cc1)Cl	C27H22Cl2N4	473.41	N,5-bis(4-chlorophenyl)-3-[(propan-2-yl)imino]-3,5-dihydrophenazin-2-amine	473.406	6.2781	-8.192	4	1	350.76	0.10842	39.99	1.9723	0.48485	0.2327	0.94705	4	5	5	3	C27H22N4Cl2		459	Yes
05F08	Nafronyl oxalate	3200-06-04	C(C(Cc1c2c(ccc1)cccc2)CC1OCCC1)(=O)OCCN(CC)CC	C26H35NO7	473.57	2-(diethylamino)ethyl 2-(naphthalen-1-ylmethyl)-3-(oxolan-2-yl)propanoate oxalic acid	473.564	4.2981	-4.436	4	0	315.77	0.11588	38.77	6.4134	0.5	0.5492	0.75032	11	3	3	2	C2H2O4.C24H33NO3		952	Yes
05F09	Bezafibrate	41859-67-0	C(C(=O)O)(Oc1ccc(cc1)CCNC(c1ccc(cc1)Cl)=O)(C)C	C19H20ClNO4	361.83	2-[4-[2-[(4-chlorobenzoyl)amino]ethyl]phenoxy]-2-methylpropanoic acid	361.824	3.3525	-4.072	5	2	274.2	0.22115	75.63	-0.40157	0.68	0.56219	0.67019	7	2	2	2	C19H20NO4Cl		788	Yes
05F10	Nefazodone hydrochloride	82752-99-6	N\1(C(N(\N=C1\CC)CCCN1CCN(c2cc(Cl)ccc2)CC1)=O)CCOc1ccccc1	C25H33Cl2N5O2	506.48	2-[3-[4-(3-chlorophenyl)piperazin-1-yl]propyl]-5-ethyl-4-(2-phenoxyethyl)-1,2,4-triazol-3-one hydrochloride	506.476	4.0888	-4.098	7	0	363.22	0.13422	51.62	9.8939	0.63636	0.52496	0.79048	10	4	4	2	C25H32N5O2Cl.HCl		578	No
05F11	Clebopride maleate	84370-95-6	c1(C(NC2CCN(Cc3ccccc3)CC2)=O)c(cc(c(c1)Cl)N)OC	C24H28ClN3O6	489.96	4-amino-N-(1-benzylpiperidin-4-yl)-5-chloro-2-methoxybenzamide (E)-but-2-enedioic acid	489.954	2.8763	-3.961	5	2	286.53	0.18609	67.59	7.9555	0.61538	0.42714	0.77625	5	3	3	2	C20H24N3O2Cl.C4H4O4		584	Yes
05G02	Lidoflazine	3416-26-0	c1(NC(CN2CCN(CC2)CCCC(c2ccc(cc2)F)c2ccc(cc2)F)=O)c(cccc1C)C	C30H35F2N3O	491.63	2-[4-[4,4-bis(4-fluorophenyl)butyl]piperazin-1-yl]-N-(2,6-dimethylphenyl)acetamide	491.624	5.9092	-5.09	4	1	388.89	0.081257	35.58	6.5743	0.55556	0.46543	0.77373	9	4	4	3	C30H35N3OF2		887	Yes
05G03	Betaxolol hydrochloride	63659-19-8	C1CC1COCCc1ccc(OCC(CNC(C)C)O)cc1	C18H30ClNO3	343.9	1-[4-[2-(cyclopropylmethoxy)ethyl]phenoxy]-3-(propan-2-ylamino)propan-2-ol hydrochloride	343.893	2.2062	-2.908	4	2	255.91	0.17412	50.72	4.0444	0.77273	0.58958	0.56718	11	2	2	1	HCl.C18H29NO3		785	No
05G04	Nicardipine hydrochloride	54527-84-3	C=1(/C(/C(=C(\N\C1\C)/C)/C(=O)OC)c1cc([N+]([O-])=O)ccc1)\C(=O)OCCN(Cc1ccccc1)C	C26H30ClN3O6	516	5-O-[2-[benzyl(methyl)amino]ethyl] 3-O-methyl 2,6-dimethyl-4-(3-nitrophenyl)-1,4-dihydropyridine-3,5-dicarboxylate hydrochloride	515.992	1.5582	-3.978	9	1	369.11	0.24792	113.69	2.2831	0.48571	0.50373	0.87338	11	3	3	2	HCl.C26H29N3O6		680	No
05G05	Probucol	23288-49-5	c1(c(C(C)(C)C)cc(SC(Sc2cc(c(c(C(C)(C)C)c2)O)C(C)(C)C)(C)C)cc1C(C)(C)C)O	C31H48O2S2	516.86	2,6-ditert-butyl-4-[2-(3,5-ditert-butyl-4-hydroxyphenyl)sulfanylpropan-2-ylsulfanyl]phenol	516.852	10.673	-8.804	2	2	404.39	0.15129	91.06	-2.4621	0.37143	0.65515	0.79493	8	2	2	2	C31H48O2S2		847	Yes
05G06	Mitoxantrone dihydrochloride	70476-82-3	c12c(C(c3c(C1=O)c(ccc3O)O)=O)c(ccc2NCCNCCO)NCCNCCO	C22H30Cl2N4O6	517.41	1,4-dihydroxy-5,8-bis[2-(2-hydroxyethylamino)ethylamino]anthracene-9,10-dione dihydrochloride	517.408	-0.5382	-3.414	10	8	336.34	0.36963	163.18	1.0964	0.5625	0.49124	0.95041	12	3	3	2	HCl.HCl.C22H28N4O6		973	Yes
05G07	GBR 12909 dihydrochloride	67469-78-7	N1(CCN(CC1)CCCc1ccccc1)CCOC(c1ccc(cc1)F)c1ccc(cc1)F	C28H34Cl2F2N2O	523.5	1-[2-[bis(4-fluorophenyl)methoxy]ethyl]-4-(3-phenylpropyl)piperazine dihydrochloride	523.493	5.4884	-4.213	3	0	358.92	0.047643	15.71	5.6933	0.60606	0.48758	0.73945	10	4	4	3	HCl.HCl.C28H32N2OF2		726	No
05G08	Carbetapentane citrate	23142-01-0	C1(C(=O)OCCOCCN(CC)CC)(c2ccccc2)CCCC1	C26H39NO10	525.6	2-[2-(diethylamino)ethoxy]ethyl 1-phenylcyclopentane-1-carboxylate 2-hydroxypropane-1,2,3-tricarboxylic acid	525.593	2.7979	-2.949	4	0	280.34	0.13052	38.77	-6.8714	0.625	0.60645	0.68153	11	2	2	1	C20H31NO3.C6H8O7		953	Yes
05G09	Dequalinium dichloride	522-51-0	[n+]1(c2c(c(cc1C)N)cccc2)CCCCCCCCCC[n+]1c2c(c(cc1C)N)cccc2	C30H40Cl2N4	527.59	1-[10-(4-amino-2-methylquinolin-1-ium-1-yl)decyl]-2-methylquinolin-1-ium-4-amine dichloride	527.582	-1.2848	-6.044	4	2	375.98	0.095909	59.8	-7.6136	0.58824	0.41567	0.85875	11	4	4	4	Cl.Cl.C30H40N4		954	Yes
05G10	Ketoconazole	65277-42-1	[C@]1(c2c(cc(cc2)Cl)Cl)(O[C@H](CO1)COc1ccc(N2CCN(C(=O)C)CC2)cc1)Cn1cncc1	C26H28Cl2N4O4	531.44	1-[4-[4-[[(2R,4S)-2-(2,4-dichlorophenyl)-2-(imidazol-1-ylmethyl)-1,3-dioxolan-4-yl]methoxy]phenyl]piperazin-1-yl]ethanone	531.438	3.3639	-2.995	8	0	384.42	0.17684	69.06	8.14	0.55556	0.45696	0.86559	7	5	5	3	C26H28N4O4Cl2		789	Yes
05G11	Fusidic acid sodium salt	751-94-0	[C@]12([C@@]3([C@]([C@@]4(C([C@@H]([C@@H](CC4)O)C)CC3)C)([C@@H](C[C@]1(\C(\[C@H](C2)OC(=O)C)=C(\C([O-])=O)/CC/C=C(/C)\C)[H])O)[H])C)C	C31H47NaO6	538.71	16-(Acetyloxy)-3,11-dihydroxy-29-nordammara-17(20),24-dien-21-oic acid sodium salt	538.698	3.747	-5.363	6	2	387.49	0.19758	106.89	1.2963	0.43243	0.30939	1.0206	6	4	4	0	Na.C31H47O6		87	No
05H02	Terbutaline hemisulfate	23031-32-5	c1(cc(cc(c1)O)O)C(CNC(C)(C)C)O.c1(cc(cc(c1)O)O)C(CNC(C)(C)C)O	C24H40N2O10S	548.66	2-t-Butylamino-1-(3,5-dihydroxyphenyl)ethanol	548.652	0.8308	-1.251	4	4	177.22	0.28642	72.72	6.9467	0.5625	0.55806	0.63799	4	1	1	1	H2O4S.C12H19NO3.C12H19NO3		460	No
05H03	Ketanserin tartrate hydrate	83846-83-7	N1(C(Nc2c(C1=O)cccc2)=O)CCN1CCC(C(c2ccc(cc2)F)=O)CC1	C26H30FN3O10	563.54	3-[2-[4-(4-fluorobenzoyl)piperidin-1-yl]ethyl]-1H-quinazoline-2,4-dione hydrate 2,3-dihydroxybutanedioic acid	545.518	2.5214	-4.31	6	1	292.74	0.19703	69.72	6.3764	0.62069	0.48515	0.8218	5	4	4	2	C22H22N3O3F.C4H6O6		585	Yes
05H04	Hemicholinium bromide	312-45-8	C1(C[N+](CCO1)(C)C)(c1ccc(c2ccc(C3(C[N+](CCO3)(C)C)O)cc2)cc1)O	C24H34Br2N2O4	574.36	4-dimethylmorpholin-4-ium-2-yl)phenyl]phenyl]-4,4-dimethylmorpholin-4-ium-2-ol dibromide	574.352	-4.1686	-0.316	6	2	302.9	0.10221	58.92	-0.50092	0.53333	0.49265	0.82315	3	4	4	2	Br.Br.C24H34N2O4		324	Yes
05H05	Kanamycin A sulfate	25389-94-0	[C@H]1([C@@H]([C@H]([C@@H]([C@H](O1)CO)O)N)O)O[C@@H]1[C@H]([C@H](O[C@@H]2[C@@H]([C@H]([C@@H]([C@H](O2)CN)O)O)O)[C@H](C[C@H]1N)N)O	C18H38N4O15S	582.59	2-(aminomethyl)- 6-[4,6-diamino-3- [4-amino-3,5-dihydroxy-6-(hydroxymethyl) tetrahydropyran-2-yl]oxy- 2-hydroxy- cyclohexoxy]- tetrahydropyran- 3,4,5-triol	582.579	-7.4739	0.141	15	11	320.31	0.60185	282.61	2.6543	0.45455	0.29418	0.93298	6	3	3	0	H2O4S.C18H36N4O11		708	No
05H06	Amikacin hydrate	37517-28-5	[C@H]1([C@@H]([C@H]([C@@H]([C@H](O1)CO)O)N)O)O[C@@H]1[C@H]([C@H](O[C@@H]2[C@@H]([C@H]([C@@H]([C@H](O2)CN)O)O)O)[C@H](C[C@H]1NC(=O)[C@H](CCN)O)N)O	C22H47N5O15	621.64	(2S)-4-Amino-N-{(1R,2S,3S,4R,5S)-5-amino-2-[(3-amino-3-deoxy-alpha-D-glucopyranosyl)oxy]-4-[(6-amino-6-deoxy-alpha-D-glucopyranosyl)oxy]-3-hydroxycyclohexyl}-2-hydroxybutanamide	621.635	-8.5032	0.233	18	13	395.89	0.58193	331.94	5.3041	0.4	0.34512	0.96242	10	3	3	0	C22H43N5O13.H2O.H2O		216	No
05H07	Etoposide	33419-42-0	[C@]12([C@@H](c3c([C@H]([C@]1(C(OC2)=O)[H])c1cc(c(c(c1)OC)O)OC)cc1c(c3)OCO1)O[C@H]1[C@@H]([C@H]([C@H]2[C@H](O1)CO[C@H](O2)C)O)O)[H]	C29H32O13	588.57	4'-demethyl-epipodophyllotoxin 9-[4,6-O-(R)-ethylidene-beta-D-glucopyranoside], 4' -(dihydrogen phosphate)	588.56	0.6726	-3.952	13	3	395.38	0.36001	160.83	-1.9839	0.40476	0.23099	1.0216	5	7	7	2	C29H32O13		498	No
05H08	(Z,E) Clomiphene citrate	50-41-9	C(=C(\c1ccccc1)/Cl)(\c1ccc(cc1)OCCN(CC)CC)/c1ccccc1	C32H36ClNO8	598.1	(E,Z)-2-(4-(2-chloro-1,2-diphenylethenyl)phenoxy)-N,N-diethyl-ethanamine	598.09	5.1364	-4.147	2	0	330.98	0.040939	12.47	7.0114	0.55172	0.49641	0.73864	9	3	3	3	C26H28NOCl.C6H8O7		841	No
05H09	Oxantel pamoate	68813-55-8	C=1(\N(CCC/N1)C)/C=C/c1cc(O)ccc1.C=1(\N(CCC/N1)C)/C=C/c1cc(O)ccc1	C49H48N4O8	820.95	3-[(E)-2-(1-methyl-5,6-dihydro-4H-pyrimidin-2-yl)ethenyl]phenol 4-[(3-carboxy-2-hydroxynaphthalen-1-yl)methyl]-3-hydroxynaphthalene-2-carboxylic acid	820.94	4.1431	-5.973	6	4	276.88	0.28344	115.06	-1.9035	0.37931	0.3677	0.90526	4	4	4	4	C23H16O6.C13H16N2O.C13H16N2O		461	Yes
05H10	Prochlorperazine dimaleate	84-02-6	N1(c2c(Sc3c1cccc3)ccc(c2)Cl)CCCN1CCN(CC1)C	C28H32ClN3O8S	606.1	2-chloro-10-[3-(4-methylpiperazin-1-yl)propyl]phenothiazine (Z)-but-2-enedioic acid	606.094	4.6853	-4.37	3	0	278.41	0.10107	35.02	10.249	0.52	0.41565	0.84556	4	4	4	2	C20H24N3ClS.C4H4O4.C4H4O4		462	No
05H11	Hesperidin	520-26-3	c12C(C[C@H](Oc1cc(O[C@H]1[C@@H]([C@H]([C@@H]([C@H](O1)CO[C@H]1[C@@H]([C@@H]([C@H]([C@@H](O1)C)O)O)O)O)O)O)cc2O)c1cc(c(cc1)OC)O)=O	C28H34O15	610.57	(2S)-5-hydroxy-2-(3-hydroxy-4-methoxyphenyl)-7-[(2S,3R,4S,5S,6R)-3,4,5-trihydroxy-6-[[(2R,3R,4R,5R,6S)-3,4,5-trihydroxy-6-methyloxan-2-yl]oxymethyl]oxan-2-yl]oxy-2,3-dihydrochromen-4-one	610.563	-0.814	-2.751	15	8	410.61	0.43311	234.29	2.0396	0.51163	0.35884	0.94967	7	5	5	2	C28H34O15		790	Yes
06A02	Testosterone propionate	57-85-2	[C@]12(\C(=C/C(=O)CC1)\CC[C@@]1([C@@]2(CC[C@]2([C@]1(CC[C@@H]2OC(=O)CC)[H])C)[H])[H])C	C22H32O3	344.5	[(8R,9S,10R,13S,14S,17S)-10,13-dimethyl-3-oxo-1,2,6,7,8,9,11,12,14,15,16,17-dodecahydrocyclopenta[a]phenanthren-17-yl] propanoate	344.493	4.4352	-4.741	3	0	261.15	0.13816	43.37	2.0301	0.56	0.21336	0.93381	3	4	4	0	C22H32O3		41	No
06A03	Haloprogin	777-11-7	C(#CI)COc1cc(c(cc1Cl)Cl)Cl	C9H4Cl3IO	361.4	1,2,4-trichloro-5-(3-iodoprop-2-ynoxy)benzene	361.389	4.5492	-4.922	1	0	199.36	0.050161	9.23	-3.9136	0.71429	0.33981	0.62953	2	1	1	1	C9H4OCl3I		185	Yes
06A04	(L) Thyroxine	51-48-9	c1(c(cc(cc1I)C[C@@H](C(=O)O)N)I)Oc1cc(c(c(c1)I)O)I	C15H11I4NO4	776.88	(2S)-2-amino-3-[4-(4-hydroxy-3,5-diiodophenoxy)-3,5-diiodophenyl]propanoic acid	776.855	1.2491	-7.606	5	3	313.37	0.20586	92.78	-10.339	0.58333	0.49355	0.77749	5	2	2	2	C15H11NO4I4		586	Yes
06A05	Idebenone	58186-27-9	C/1(=C(/C(\C(=C(/C1=O)\CCCCCCCCCCO)\C)=O)\OC)\OC	C19H30O5	338.45	2-(10-hydroxydecyl)-5,6-dimethoxy-3-methylcyclohexa-2,5-diene-1,4-dione	338.442	3.9839	-3.287	5	1	282.07	0.20981	72.83	-16.234	0.70833	0.53067	0.81483	12	1	1	0	C19H30O5		974	Yes
06A06	Pepstatin A	26305-03-3	C(N[C@H](C(N[C@H]([C@H](CC(N[C@H](C(N[C@H]([C@H](CC(=O)O)O)CC(C)C)=O)C)=O)O)CC(C)C)=O)C(C)C)([C@@H](NC(=O)CC(C)C)C(C)C)=O	C34H63N5O9	685.91	(3S,4S)-3-hydroxy-4-[[(2S)-2-[[(3S,4S)-3-hydroxy-6-methyl-4-[[(2S)-3-methyl-2-[[(2S)-3-methyl-2-(3-methylbutanoylamino)butanoyl]amino]butanoyl]amino]heptanoyl]amino]propanoyl]amino]-6-methylheptanoic <NL>acid	685.9	1.4166	-4.426	14	8	550.01	0.31789	223.26	4.428	0.5	0.69218	0.81766	22	0	0	0	C34H63N5O9		1006	No
06A07	Delavirdine	136817-59-9	CS(Nc1cc2cc([nH]c2cc1)C(=O)N1CCN(CC1)c1ncccc1NC(C)C)(=O)=O	C22H28N6O3S	456.57	N-[2-[4-[3-(propan-2-ylamino)pyridin-2-yl]piperazine-1-carbonyl]-1H-indol-5-yl]methanesulfonamide	456.569	1.8437	-4.777	9	3	336.62	0.28697	118.81	8.1533	0.5625	0.45035	0.86725	5	4	4	3	C22H28N6O3S		587	Yes
06A08	Adamantamine fumarate	80789-67-9	[C@@]12(C[C@@]3(C[C@](C1)(C[C@](C2)(C3)[H])[H])[H])N.[C@@]12(C[C@@]3(C[C@](C1)(C[C@](C2)(C3)[H])[H])[H])N	C24H38N2O4	418.58	1-Tricyclo[3.3.1.1]decylamin (E)-but-2-enedioic acid	418.576	1.3216	-2.588	1	1	111.99	0.13635	26.02	-0.81751	0.45455	0.016341	0.69315	0	3	4	0	C4H4O4.C10H17N.C10H17N		24	Yes
06A09	Butoconazole nitrate	32872-77-1	c1(SC(Cn2cncc2)CCc2ccc(Cl)cc2)c(Cl)cccc1Cl	C19H18Cl3N3O3S	474.8	1-[4-(4-chlorophenyl)-2-(2,6-dichlorophenyl)sulfanylbutyl]imidazole nitric acid	474.795	5.9859	-5.62	2	0	298.27	0.11845	43.12	4.7953	0.52	0.49728	0.72768	7	3	3	3	C19H17N2Cl3S.HNO3		791	Yes
06A10	Amiodarone hydrochloride	19774-82-4	c1(c(oc2c1cccc2)CCCC)C(c1cc(c(c(c1)I)OCCN(CC)CC)I)=O	C25H30ClI2NO3	681.78	(2-butyl-1-benzofuran-3-yl)-[4-[2-(diethylamino)ethoxy]-3,5-diiodophenyl]methanone hydrochloride	681.77	6.2801	-8.015	4	0	381.02	0.10682	42.68	2.3438	0.54839	0.56196	0.89504	11	3	3	3	C25H29NO3I2.HCl		955	Yes
06A11	Amphotericin B	1397-89-3	[C@@]12(O[C@]([C@@H]([C@H](C1)O)C(=O)O)(C[C@@H](O[C@H]1[C@H]([C@H]([C@@H]([C@H](O1)C)O)N)O)/C=C/C=C/C=C/C=C/C=C/C=C/C=C/[C@@H]([C@H]([C@H]([C@@H](OC(C[C@@H](C[C@@H](CC[C@H]([C@@H](C[C@@H](C2)O)O)O)O)O<NL>)=O)C)C)O)C)[H])O	C47H73NO17	924.1		924.087	0.323	-5.077	18	12	706.9	0.31893	319.61	-0.1375	0.4	0.333	0.94206	3	3	2	0	C47H73NO17		325	No
06B02	Dienogest	65928-58-7	[H][C@@]12CC[C@@](O)(CC#N)[C@@]1(C)CCC1=C3CCC(=O)C=C3CC[C@@]21[H]	C20H25NO2	311.43	2-[(10S,11S,14R,15S)-14-hydroxy-15-methyl-5-oxotetracyclo[8.7.0.0?,7.0??,?5]heptadeca-1,6-dien-14-yl]acetonitrile	311.424	3.2291	-4.111	3	1	234.86	0.16904	61.09	-5.5367	0.56522	0.20511	0.9294	1	4	4	0	C20H25NO2		4	No
06B03	Amifostine	20537-88-6	P(=O)(SCCNCCCN)(O)O	C5H15N2O3PS	214.22	2-(3-aminopropylamino)ethylsulfanylphosphonic acid	214.225	-6.9869	1.278	5	4	156.24	0.55965	130.69	-8.8561	0.83333	0.75694	0.43944	7	0	0	0	C5H15N2O3PS		792	Yes
06B04	Carbarsone	121-59-5	[As](c1ccc(NC(=O)N)cc1)(=O)(O)O	C7H9AsN2O4	260.08	[4-(carbamoylamino)phenyl]arsonic acid	260.08	0.7959	0.5	6	4	143.48	0.55067	112.65	0.74561	0.64286	0.50114	0.56718	2	1	1	1	C7H9N2O4As		186	Yes
06B05	Amlodipine	88150-42-9	C=1(/C(/C(=C(\N\C1\C)/COCCN)/C(=O)OCC)c1c(Cl)cccc1)\C(=O)OC	C20H25ClN2O5	408.89	3-O-ethyl 5-O-methyl 2-(2-aminoethoxymethyl)-4-(2-chlorophenyl)-6-methyl-1,4-dihydropyridine-3,5-dicarboxylate	408.88	2.071	-3.298	7	2	310.82	0.26642	99.88	-7.7862	0.42857	0.45015	0.88951	10	2	2	1	C20H25N2O5Cl		680	No
06B06	Modafinil	68693-11-8	S(CC(=O)N)(C(c1ccccc1)c1ccccc1)=O	C15H15NO2S	273.36	2-benzhydrylsulfinylacetamide	273.355	0.3845	-3.839	3	1	208.27	0.24502	79.37	-0.62682	0.47368	0.52759	0.59188	5	2	2	2	C15H15NO2S		588	Yes
06B07	Bacampicillin hydrochloride	37661-08-8	N12[C@@]([C@@](C1=O)(NC([C@@H](c1ccccc1)N)=O)[H])(SC([C@@H]2C(OC(OC(=O)OCC)C)=O)(C)C)[H]	C21H28ClN3O7S	501.99	4-Thia-1-azabicyclo[3.2.0]heptane-2-carboxylicacid, 6-[[(2R)-2-amino-2-phenylacetyl]amino]-3,3-dimethyl-7-oxo-,1-[(ethoxycarbonyl)oxy]ethyl ester, hydrochloride	501.986	1.2902	-2.832	10	2	330.74	0.39285	162.56	4.1403	0.59375	0.38562	0.92059	10	3	4	1	HCl.C21H27N3O7S		123	No
06B08	Lamivudine	134678-17-4	N\1(C(/N=C(\C=C1)/N)=O)[C@H]1O[C@H](SC1)CO	C8H11N3O3S	229.26	4-amino-1-[(2R,5S)-2-(hydroxymethyl)-1,3-oxathiolan-5-yl]pyrimidin-2-one	229.259	-0.9483	-1.356	6	2	158.9	0.52838	113.45	-2.115	0.66667	0.4555	0.73028	2	2	2	0	C8H11N3O3S		187	Yes
06B09	Biotin	58-85-5	C1(N[C@]2([C@@](N1)(CS[C@H]2CCCCC(=O)O)[H])[H])=O	C10H16N2O3S	244.31	5-[(3aS,4S,6aR)-2-oxohexahydro-1H-thieno[3,4-d]imidazol-4-yl]pentanoic acid	244.314	0.605	-2.436	5	3	175.06	0.45464	103.73	-13.535	0.6875	0.36908	0.72049	5	2	2	0	C10H16N2O3S	1	589	Yes
06B10	Bisacodyl	603-50-9	C(c1ccc(OC(=O)C)cc1)(c1ccc(OC(=O)C)cc1)c1ncccc1	C22H19NO4	361.4	(pyridin-2-ylmethanediyl)dibenzene-4,1-diyl diacetate	361.396	3.3834	-3.689	5	0	284.06	0.20084	65.49	-1.3869	0.55556	0.3946	0.77872	7	3	3	3	C22H19NO4		793	Yes
06B11	Erlotinib	183321-74-6	c12c(ncnc1cc(c(c2)OCCOC)OCCOC)Nc1cc(C#C)ccc1	C22H23N3O4	393.45	N-(3-Ethynylphenyl)-6,7-bis(2-methoxyethoxy)-4-quinazolinamine	393.442	3.0713	-3.527	7	1	319.97	0.2294	74.73	-5.9718	0.55172	0.41937	0.83229	10	3	3	3	C22H23N3O4		926	Yes
06C02	Suloctidil	54063-56-8	[C@H](c1ccc(SC(C)C)cc1)([C@H](NCCCCCCCC)C)O	C20H35NOS	337.57	2-(octylamino)-1-(4-propan-2-ylsulfanylphenyl)propan-1-ol	337.57	5.2486	-4.63	2	2	291.42	0.14429	57.56	-12.571	0.78261	0.59667	0.64751	12	1	1	1	C20H35NOS		975	Yes
06C03	Zotepine	26615-21-4	c12\C(=C/c3c(Sc1ccc(c2)Cl)cccc3)\OCCN(C)C	C18H18ClNOS	331.87	2-(3-chlorobenzo[b][1]benzothiepin-5-yl)oxy-N,N-dimethylethanamine	331.866	4.6741	-4.272	2	0	249.48	0.12442	37.77	4.874	0.5	0.3475	0.82714	4	3	3	2	C18H18NOClS		463	Yes
06C04	Carisoprodol	78-44-4	C(NC(C)C)(=O)OCC(COC(=O)N)(CCC)C	C12H24N2O4	260.34	(1-Methylethyl)carbamic acid 2-[[(aminocarbonyl)oxy]-methyl]-2- methylpentyl ester)	260.333	2.1124	-3.057	6	2	215.97	0.33713	90.65	-6.8496	0.61111	0.65589	0.56985	9	0	0	0	C12H24N2O4		888	Yes
06C05	Cephalosporanic acid, 7-amino	957-68-6	N1/2C([C@H]([C@]1(SC/C(=C2/C(=O)O)/COC(=O)C)[H])N)=O	C10H12N2O5S	272.28	3-(acetyloxymethyl)-7-amino-8-oxo-5-thia-1-azabicyclo[4.2.0]oct-2-ene-2-carboxylic acid	272.28	-2.8523	-0.725	7	2	180.11	0.54705	135.23	4.7539	0.55556	0.45673	0.86823	4	2	2	0	C10H12N2O5S		464	No
06C06	Linagliptin	668270-12-0	CC#CCN1C(=NC2=C1C(=O)N(CC1=NC3=C(C=CC=C3)C(C)=N1)C(=O)N2C)N1CCC[C@@H](N)C1	C25H28N8O2	472.55	(R)-8-(3-Aminopiperidin-1-yl)-7-but-2-ynyl-3-methyl-1-(4-methylquinazolin-2-ylmethyl)-3,7-dihydro-purine-2,6-dione	472.551	2.0304	-5.747	10	1	362.66	0.25307	113.48	1.2991	0.45714	0.33065	0.96478	4	5	5	3	C25H28N8O2		465	Yes
06C07	Buflomedil hydrochloride	35543-24-9	c1(c(cc(cc1OC)OC)OC)C(=O)CCCN1CCCC1	C17H26ClNO4	343.85	4-pyrrolidin-1-yl-1-(2,4,6-trimethoxyphenyl)butan-1-one hydrochloride	343.849	2.3141	-2.703	5	0	250.91	0.18568	48	2.7412	0.59091	0.50059	0.71956	8	2	2	1	HCl.C17H25NO4		848	Yes
06C08	Dibenzepine hydrochloride	315-80-0	N1(C(c2c(N(c3c1cccc3)C)cccc2)=O)CCN(C)C	C18H22ClN3O	331.85	5-[2-(dimethylamino)ethyl]-11-methylbenzo[b][1,4]benzodiazepin-6-one hydrochloride	331.846	2.4424	-3.497	4	0	232.47	0.10191	26.79	5.9967	0.45455	0.35895	0.86255	3	3	3	2	HCl.C18H21N3O		326	Yes
06C09	Roxatidine acetate hydrochloride	93793-83-0	N1(Cc2cc(OCCCNC(=O)COC(=O)C)ccc2)CCCCC1	C19H29ClN2O4	384.91	[2-oxo-2-[3-[3-(piperidin-1-ylmethyl)phenoxy]propylamino]ethyl] acetate hydrochloride	384.902	1.8478	-2.344	6	1	286.88	0.21295	67.87	2.4742	0.72	0.55887	0.63634	10	2	2	1	HCl.C19H28N2O4		927	Yes
06C10	Valacyclovir hydrochloride	124832-27-5	c1\2c(ncn1COCCOC([C@@H](N)C(C)C)=O)C(N\C(=N2)\N)=O	C13H21ClN6O4	360.8	2-[(2-amino-6-oxo-3H-purin-9-yl)methoxy]ethyl (2S)-2-amino-3-methylbutanoate hydrochloride	360.801	-1.1374	-2.059	10	3	245.49	0.47835	146.85	-23.632	0.6087	0.58983	0.78295	8	2	2	1	HCl.C13H20N6O4		849	Yes
06C11	Cisapride	81098-60-4	c1(C(N[C@@H]2[C@@H](CN(CC2)CCCOc2ccc(F)cc2)OC)=O)c(cc(c(c1)Cl)N)OC	C23H29ClFN3O4	465.96	4-amino-5-chloro-N-[1-[3-(4-fluorophenoxy)propyl]-3-methoxypiperidin-4-yl]-2-methoxybenzamide	465.951	3.0142	-4.201	7	2	351.4	0.20865	86.05	3.7975	0.625	0.47625	0.81387	9	3	3	2	C23H29N3O4ClF		889	Yes
06D02	Pefloxacin	70458-92-3	C=1(\C(c2c(N(/C1)CC)cc(N1CCN(CC1)C)c(c2)F)=O)/C(=O)O	C17H20FN3O3	333.37	1-ethyl-6-fluoro-7-(4-methylpiperazin-1-yl)-4-oxo-quinoline-3-carboxylic acid	333.362	-0.26	-2.494	6	1	243.39	0.20473	64.09	5.7121	0.54167	0.32101	0.89175	3	3	3	1	C17H20N3O3F		175	No
06D03	Corticosterone	50-22-6	[C@]12([C@]([C@]3([C@@]([C@@]4(\C(=C/C(=O)CC4)\CC3)C)([C@H](C1)O)[H])[H])(CC[C@@H]2C(=O)CO)[H])C	C21H30O4	346.47	(11beta)-11,21-dihydroxypregn-4-ene-3,20-dione	346.465	2.2402	-3.636	4	2	250.33	0.20884	74.6	2.0354	0.52	0.24289	0.95707	2	4	4	0	C21H30O4		104	No
06D04	Cyanocobalamin	68-19-9	[Co+](N7C8(C1N=C(C(C1CC(=O)N)(CCC(=O)NCC(OP(=O)([O-])OC2C(OC(C2O)N4c3c(cc(c(c3)C)C)N=C4)CO)C)C)C(=C5N=C(C(C5CCC(=O)N)(C)C)C=C6N=C(C(C6CCC(=O)N)(CC(=O)N)C)C(=C7C(C8(CC(=O)N)C)CCC(=O)N)C)C)C)C#N	C63H88CoN14O14P	1355.4	cobalt(3+);[(2R,3S,4R,5S)-5-(5,6-dimethylbenzimidazol-1-yl)-4-hydroxy-2-(hydroxymethyl)oxolan-3-yl] [(2R)-1-[3-[(1R,2R,3R,5Z,7S,10Z,12S,13S,15Z,17S,18S,19R)-2,13,18-tris(2-amino-2-oxoethyl)-7,12,17-tr<NL>is(3-amino-3-oxopropyl)-3,5,8,8,13,15,18,19-octamethyl-2,7,12,17-tetrahydro-1H-corrin-24-id-3-yl]propanoylamino]propan-2-yl] phosphate;cyanide	1355.38	-2.157	-7.631	28	9	937.91	0.3746	487.66	-24.148	0.33333	0.41926	1.1529	27	8	7	2	C63H88N14O14CoP	0.851351	316	No
06D05	Cefadroxil	50370-12-2	N1\2C([C@H]([C@]1(SC\C(=C2\C(=O)O)\C)[H])NC([C@@H](c1ccc(cc1)O)N)=O)=O	C16H17N3O5S	363.39	(6R,7R)-7-{[(2R)-2-amino-2-(4-hydroxyphenyl)acetyl]amino}-3-methyl-8-oxo-5-thia-1-azabicyclo[4.2.0]oct-2-ene-2-carboxylic acid	363.393	-2.3737	-1.387	8	4	246.42	0.45893	158.26	7.9062	0.56	0.40526	0.89932	4	3	3	1	C16H17N3O5S		464	No
06D06	Cyclosporin A	59865-13-3	N1(C([C@@H](N(C([C@@H](N(C([C@@H](N(C([C@H](NC([C@@H](NC([C@@H](N(C([C@@H](NC([C@@H](N(C(CN(C([C@@H](NC([C@@]1([C@@H]([C@@H](C/C=C/C)C)O)[H])=O)CC)=O)C)=O)C)CC(C)C)=O)C(C)C)=O)C)CC(C)C)=O)C)=O)C)=O)C)<NL>CC(C)C)=O)C)CC(C)C)=O)C)C(C)C)=O)C	C62H111N11O12	1202.64	(3S,6S,9S,12R,15S,18S,21S,24S,30S,33S)-30-ethyl-33-[(E,1R,2R)-1-hydroxy-2-methylhex-4-enyl]-1,4,7,10,12,15,19,25,28-nonamethyl-6,9,18,24-tetrakis(2-methylpropyl)-3,21-di(propan-2-yl)-1,4,7,10,13,16,19<NL>,22,25,28,31-undecazacyclotritriacontane-2,5,8,11,14,17,20,23,26,29,32-undecone	1202.63	2.9037	-4.026	23	5	961.6	0.2363	278.8	6.7856	0.29412	0.54829	1.0029	15	1	0	0	C62H111N11O12		1006	No
06D07	Digitoxigenin	143-62-4	[C@]12([C@@]([C@@H](\C\3=C\C(OC3)=O)CC1)(CC[C@@]1([C@@]3([C@](CC[C@@]21[H])(C[C@H](CC3)O)[H])C)[H])C)O	C23H34O4	374.53	3-[(3S,5R,8R,9S,10S,13R,14S,17R)-3,14-dihydroxy-10,13-dimethyl-1,2,3,4,5,6,7,8,9,11,12,15,16,17-tetradecahydrocyclopenta[a]phenanthren-17-yl]-2H-furan-5-one	374.519	2.9224	-4.268	4	2	267.01	0.18441	66.76	-0.6069	0.51852	0.2093	0.96676	1	5	5	0	C23H34O4		87	No
06D08	Digoxin	20830-75-5	[C@]12([C@@]([C@@H](\C\3=C\C(OC3)=O)CC1)([C@@H](C[C@@]1([C@@]3([C@@](C[C@@H](O[C@@H]4O[C@@H]([C@H]([C@H](C4)O)O[C@@H]4O[C@@H]([C@H]([C@H](C4)O)O[C@@H]4O[C@@H]([C@H]([C@H](C4)O)O)C)C)C)CC3)(CC[C@@]21[H<NL>])[H])C)[H])O)C)O	C41H64O14	780.96	3-[(3S,5R,8R,9S,10S,12R,13S,14S,17R)-3-[(2R,4S,5S,6R)-5-[(2S,4S,5S,6R)-5-[(2S,4S,5S,6R)-4,5-dihydroxy-6-methyloxan-2-yl]oxy-4-hydroxy-6-methyloxan-2-yl]oxy-4-hydroxy-6-methyloxan-2-yl]oxy-12,14-dihydr<NL>oxy-10,13-dimethyl-1,2,3,4,5,6,7,8,9,11,12,15,16,17-tetradecahydrocyclopenta[a]phenanthren-17-yl]-2H-furan-5-one	780.945	1.8954	-5.687	14	6	538.71	0.30005	203.06	3.4159	0.52727	0.26942	1.0497	7	8	8	0	C41H64O14		87	No
06D09	Doxorubicin hydrochloride	25316-40-9	c12c(C(c3c(C1=O)cccc3OC)=O)c(c1c(c2O)C[C@](C[C@@H]1O[C@@H]1O[C@H]([C@H]([C@H](C1)N)O)C)(C(=O)CO)O)O	C27H30ClNO11	579.99	(1S,3S)-3-Glycoloyl-3,5,12-trihydroxy-10-methoxy-6,11-dioxo-1,2,3,4,6,11-hexahydro-1-tetracenyl 3-amino-2,3,6-trideoxy-alpha-L-lyxo-hexopyranoside hydrochloride	579.984	0.1673	-4.507	12	6	368.51	0.40675	206.07	6.6484	0.38462	0.27114	1.0404	5	5	5	2	HCl.C27H29NO11		472	Yes
06D10	Carbimazole	22232-54-8	N\1(C(N(\C=C1)C)=S)C(=O)OCC	C7H10N2O2S	186.23	ethyl 3-methyl-2-sulfanylideneimidazole-1-carboxylate	186.234	0.7234	-1.709	4	0	145.84	0.39866	64.87	-5.0125	0.66667	0.40726	0.66172	2	1	1	0	C7H10N2O2S		188	Yes
06D11	Epiandrosterone	481-29-8	[C@]12([C@@]3([C@]([C@]4([C@@](C(CC4)=O)(CC3)C)[H])(CC[C@]1(C[C@H](CC2)O)[H])[H])[H])C	C19H30O2	290.45	(3S,5S,8R,9S,10S,13S,14S)-3-hydroxy-10,13-dimethyl-1,2,3,4,5,6,7,8,9,11,12,14,15,16-tetradecahydrocyclopenta[a]phenanthren-17-one	290.445	3.6007	-4.325	2	1	215.28	0.12142	37.3	0.37708	0.52381	0.16161	0.89202	0	4	4	0	C19H30O2		25	No
600	Estradiol-17 beta	50-28-2	[C@]12([C@]([C@]3([C@@](c4c(CC3)cc(cc4)O)(CC1)[H])[H])(CC[C@@H]2O)[H])C	C18H24O2	272.39	(8R,9S,13S,14S,17S)-13-methyl-6,7,8,9,11,12,14,15,16,17-decahydrocyclopenta[a]phenanthrene-3,17-diol	272.387	3.8766	-4.02	2	2	200.69	0.13055	40.46	0.10838	0.55	0.13676	0.87805	0	4	4	1	C18H24O2		26	No
6000	Clobutinol hydrochloride	1215-83-4	C(C(CN(C)C)C)(Cc1ccc(Cl)cc1)(O)C	C14H23Cl2NO	292.25	1-(4-chlorophenyl)-4-(dimethylamino)-2,3-dimethylbutan-2-ol hydrochloride	292.249	2.8045	-2.388	2	1	204.8	0.081299	23.47	6.5919	0.64706	0.65922	0.62778	5	1	1	1	C14H22NOCl.HCl		590	Yes
60000	Nebivolol hydrochloride	99200-09-6?	OC(CNCC(O)C1CCC2=C(O1)C=CC(F)=C2)C1CCC2=C(O1)C=CC(F)=C2			1-(6-fluorochroman-2-yl)-2-[[2-(6-fluorochroman-2-yl)-2-hydroxy-ethyl]amino]ethanol hydrochloride	441.9	2.6271	-4.433	5	3	295.44	0.19517	70.95	0.42835	0.65517	0.53633	0.83521	6	4	4	2	HCl.C22H25NO4F2		709	Yes
600000	Oxcarbazepine	28721-07-5	N1(c2c(C(Cc3c1cccc3)=O)cccc2)C(=O)N	C15H12N2O2	252.28	5-oxo-6H-benzo[b][1]benzazepine-11-carboxamide	252.272	2.6201	-4.95	4	1	187.6	0.23934	63.4	2.0474	0.42105	0.25166	0.86118	0	3	3	2	C15H12N2O2		27	Yes
6000000	Cyclobenzaprine hydrochloride	6202-23-9	C/1(\c2c(\C=C/c3c1cccc3)cccc2)=C\CCN(C)C	C20H22ClN	311.86	3-(dibenzo[1,2-a:1',2'-e][7]annulen-11-ylidene)-N,N-dimethylpropan-1-amine hydrochloride	311.855	4.3534	-4.172	1	0	233.07	0.015231	3.24	3.4998	0.47619	0.35454	0.80899	3	3	3	2	HCl.C20H21N		327	Yes
60000000	Carteolol hydrochloride	51781-21-6	N1c2c(CCC1=O)c(OCC(CNC(C)(C)C)O)ccc2	C16H25ClN2O3	328.84	5-[3-(tert-butylamino)-2-hydroxypropoxy]-3,4-dihydro-1H-quinolin-2-one hydrochloride	328.838	1.053	-2.738	5	3	231.51	0.25511	70.59	8.1134	0.61905	0.53634	0.75547	6	2	2	1	HCl.C16H24N2O3		710	Yes
600000000	Hydrocortisone	50-23-7	[C@]12([C@@](C(=O)CO)(CC[C@]1([C@]1([C@@]([C@@]3(\C(=C/C(=O)CC3)\CC1)C)([C@H](C2)O)[H])[H])[H])O)C	C21H30O5	362.47	(8S,9S,10R,11S,13S,14S,17R)-11,17-dihydroxy-17-(2-hydroxyacetyl)-10,13-dimethyl-2,6,7,8,9,11,12,14,15,16-decahydro-1H-cyclopenta[a]phenanthren-3-one	362.464	1.4168	-3.186	5	3	254.59	0.25681	94.83	3.3157	0.5	0.15976	0.99187	2	4	4	0	C21H30O5		104	No
6000000000	Pitavastatin calcium	147511-69-1	O[C@H](C[C@H](O)\C=C\C1=C(C2=CC=C(F)C=C2)C2=CC=CC=C2N=C1C1CC1)CC(O)=O			(3R,5S,6E)-7-[2-cyclopropyl-4-(4-fluorophenyl)quinolin-3-yl]-3,5-dihydroxyhept-6-enoic acid	880.995	2.4127	-6.368	5	2	316.25	0.20392	93.48	0.48205	0.48387	0.45133	0.90168	8	4	4	3	Ca.C25H23NO4F.C25H23NO4F		850	Yes
60000000000	Pilocarpine nitrate	148-72-1	c1(n(cnc1)C)C[C@@H]1[C@@H](C(OC1)=O)CC	C11H17N3O5	271.28	(3S,4R)-3-ethyl-4-[(3-methylimidazol-4-yl)methyl]oxolan-2-one nitric acid	271.272	0.7617	-1.2	4	0	166.27	0.24587	44.12	4.1824	0.53333	0.47988	0.69536	3	2	2	1	HNO3.C11H16N2O2		328	Yes
600000000000	Dicloxacillin sodium salt hydrate	13412-64-1	N12[C@@H]([C@@H](C1=O)NC(c1c(noc1C)c1c(Cl)cccc1Cl)=O)SC([C@@H]2C([O-])=O)(C)C	C19H18Cl2N3NaO6S	510.33	(2S,5R,6R)-6-[[3-(2,6-dichlorophenyl)-5-methyl-1,2-oxazole-4-carbonyl]amino]-3,3-dimethyl-7-oxo-4-thia-1-azabicyclo[3.2.0]heptane-2-carboxylate sodium hydrate	510.329	1.2338	-4.787	8	1	310.03	0.35797	140.87	10.187	0.46667	0.36509	0.96276	4	4	5	2	C19H16N3O5Cl2S.Na.H2O		436	Yes
06F02	Alizapride hydrochloride	59338-87-3	c1(cc2nn[nH]c2cc1OC)C(NCC1N(CC=C)CCC1)=O	C16H22ClN5O2	351.84	6-methoxy-N-[(1-prop-2-enylpyrrolidin-2-yl)methyl]-2H-benzotriazole-5-carboxamide hydrochloride	351.837	1.0914	-2.293	7	2	249.06	0.29704	83.14	-1.1087	0.56522	0.45915	0.80497	6	3	3	2	HCl.C16H21N5O2		594	No
06F03	Stanozolol	10418-03-8	[C@]12([C@@]3([C@]([C@]4([C@@]([C@](CC4)(O)C)(CC3)C)[H])(CC[C@]1(Cc1c(C2)cn[nH]1)[H])[H])[H])C	C21H32N2O	328.5	17alpha-methyl-5alpha-androstan-17beta-ol	328.498	3.3191	-3.937	3	2	242.03	0.15725	48.91	5.0532	0.45833	0.12407	0.95619	0	5	5	1	C21H32N2O		28	Yes
06F04	Calcipotriene	112965-21-6	[C@]12([C@](/C(=C/C=C/3\C([C@H](C[C@@H](C3)O)O)=C)/CCC1)(CC[C@@H]2[C@@H](\C=C\[C@H](C1CC1)O)C)[H])C	C27H40O3	412.62	(1S,3R,5Z,7E,22E,24S)-26,27-Cyclo-9,10-secocholesta-5,7,10,22-tetraene-1,3,24-triol	412.612	5.1955	-5.055	3	3	323.49	0.12149	60.69	-2.9563	0.53333	0.29942	0.86458	5	4	4	0	C27H40O3		591	Yes
06F05	Linezolid	165800-03-3	C1(N(c2cc(c(N3CCOCC3)cc2)F)C[C@@H](O1)CNC(=O)C)=O	C16H20FN3O4	337.35	(S)-N-({3-[3-fluoro-4-(morpholin-4-yl)phenyl]-2-oxo-1,3-oxazolidin-5-yl}methyl)acetamide	337.35	0.5203	-2.957	7	1	247.49	0.26118	71.11	-2.1658	0.625	0.40739	0.80998	4	3	3	1	C16H20N3O4F		466	Yes
06F06	Mebhydroline 1,5-naphtalenedisulfonate	6153-33-9	n1(c2c(c3c1cccc3)CN(CC2)C)Cc1ccccc1.n1(c2c(c3c1cccc3)CN(CC2)C)Cc1ccccc1	C48H48N4O6S2	841.07	5-benzyl-2-methyl-3,4-dihydro-1H-pyrido[4,3-b]indole naphthalene-1,5-disulfonic acid	841.063	2.962	-2.481	2	0	220.92	0.047166	8.17	7.0433	0.52381	0.31116	0.86049	2	4	4	3	C10H8O6S2.C19H20N2.C19H20N2		189	Yes
06F07	Meclocycline sulfosalicylate	73816-42-9	[C@@]1\2([C@]([C@@H](\C(=C(/C1=O)\C(=O)N)\O)N(C)C)([C@H](C1\C(=C2\O)\C(c2c(C1=C)c(ccc2O)Cl)=O)O)[H])O	C29H27ClN2O14S	695.06	(4S,4aR,5S,5aR,12aS)-7-chloro-4-(dimethylamino)-3,5,10,12,12a-pentahydroxy-6-methylene-1,11-dioxo-1,4,4a,5,5a,6,11,12a-octahydro-2-tetracenecarboxamide 2-Hydroxy-5-sulfobenzoic acid	695.052	-1.2518	-2.331	10	6	305.52	0.40403	181.62	1.9294	0.36364	0.29543	1.0952	2	4	4	1	C22H21N2O8Cl.C7H6O6S		167	No
06F08	Meclozine dihydrochloride	1104-22-9	N1(C(c2ccc(cc2)Cl)c2ccccc2)CCN(Cc2cc(ccc2)C)CC1	C25H29Cl3N2	463.88	1-[(4-chlorophenyl)-phenylmethyl]-4-[(3-methylphenyl)methyl]piperazine dihydrochloride	463.878	5.4447	-4.362	2	0	308.86	0.022988	6.48	6.0843	0.53571	0.30495	0.76455	5	4	4	3	C25H27N2Cl.HCl.HCl		334	No
06F09	Melatonin	73-31-4	[nH]1cc(c2c1ccc(c2)OC)CCNC(=O)C	C13H16N2O2	232.28	N-[2-(5-methoxy-1H-indol-3-yl)ethyl]acetamide	232.282	1.4722	-2.429	4	2	188.68	0.257	54.12	2.8914	0.64706	0.45818	0.73864	4	2	2	2	C13H16N2O2		467	Yes
06F10	Butalbital	77-26-9	C1(C(NC(NC1=O)=O)=O)(CC(C)C)CC=C	C11H16N2O3	224.26	5-(2-methylpropyl)-5-prop-2-enyl-1,3-diazinane-2,4,6-trione	224.259	1.1113	-2.526	5	2	175.66	0.35318	75.27	4.3416	0.5	0.50704	0.69646	4	1	1	0	C11H16N2O3		468	Yes
06F11	Dinoprost trometamol	38362-01-5	[C@@H]1(\C=C\[C@@H](O)CCCCC)[C@H]([C@H](C[C@H]1O)O)C\C=C/CCCC(=O)O	C24H45NO8	475.63	(Z)-7-[(1R,2R,3R,5S)-3,5-dihydroxy-2-[(E,3S)-3-hydroxyoct-1-enyl]cyclopentyl]hept-5-enoic acid 2-amino-2-methoxypropane-1,3-diol	475.62	3.6491	-3.532	5	4	294.75	0.22202	97.99	-15.443	0.72	0.63827	0.72855	12	1	1	0	C20H34O5.C4H11NO3		976	Yes
06G02	Tropisetron hydrochloride	105826-92-4	C1(C(OC2C[C@]3(N([C@@](C2)(CC3)[H])C)[H])=O)\C=N/c2c1cccc2	C17H21ClN2O2	320.82	(8-methyl-8-azabicyclo[3.2.1]octan-3-yl) 1H-indole-3-carboxylate hydrochloride	320.819	2.4693	-3.311	4	1	213.28	0.19027	45.33	3.1433	0.57143	0.23486	0.79924	3	4	5	2	HCl.C17H20N2O2		329	Yes
06G03	Cefixime	79350-37-1	CN(C)c1ccc2N=C3C=CC(=[N+](C)C)C=C3Sc2c1	C16H15N5O7S2	453.46	(6R,7R)-7-[(2Z)-2-(2-amino-1,3-thiazol-4-yl)-2-[(carboxymethoxy)imino]acetamido]-3-ethenyl-8-oxo-5-thia-1-azabicyclo[4.2.0]oct-2-ene-2-carboxylic acid	453.455	-0.6664	-2.532	12	4	305.38	0.58606	238.05	13.189	0.5	0.39278	0.93464	8	3	3	1	C16H15N5O7S2		464	No
06G04	Metrizamide	31112-62-6	c1(C(N[C@@H]2[C@H]([C@@H]([C@H](OC2O)CO)O)O)=O)c(c(c(c(c1I)NC(=O)C)I)N(C(=O)C)C)I	C18H22I3N3O8	789.1	3-acetamido-5-[acetyl(methyl)amino]-2,4,6-triiodo-N-[(3R,4R,5S,6R)-2,4,5-trihydroxy-6-(hydroxymethyl)oxan-3-yl]benzamide	789.086	-0.1985	-4.901	11	6	373.51	0.34267	168.66	3.4035	0.4375	0.48532	0.91408	5	2	2	1	C18H22N3O8I3		592	Yes
06G05	Quetiapine hemifumarate	111974-72-2	C\1(=N\c2c(Sc3c1cccc3)cccc2)/N1CCN(CC1)CCOCCO	C46H54N6O8S2	883.1	2-[2-(4-benzo[b][1,4]benzothiazepin-6-ylpiperazin-1-yl)ethoxy]ethanol (E)-but-2-enedioic acid	883.101	2.73	-2.46	5	1	293.51	0.2017	73.6	2.458	0.59259	0.43126	0.83968	5	4	4	2	C21H25N3O2S.C21H25N3O2S.C4H4O4		593	Yes
06G06	Tosufloxacin hydrochloride	100490-36-6	c12N(/C=C(\C(c1cc(c(n2)N1CC(CC1)N)F)=O)/C(=O)O)c1c(cc(cc1)F)F	C19H16ClF3N4O3	440.81	7-(3-Amino-1-pyrrolidinyl)-1-(2,4-difluorophenyl)-6-fluoro-4-oxo-1,4-dihydro-1,8-naphthyridine-3-carboxylic acid hydrochloride	440.808	-0.4543	-5.891	7	2	273.29	0.26536	99.76	1.9924	0.44828	0.29439	0.9393	3	4	4	2	HCl.C19H15N4O3F3		330	Yes
06G07	Efavirenz	154598-52-4	[C@@]1(C#CC2CC2)(c2c(NC(O1)=O)ccc(c2)Cl)C(F)(F)F	C14H9ClF3NO2	315.68	(4S)-6-chloro-4-(2-cyclopropylethynyl)-4-(trifluoromethyl)-1H-3,1-benzoxazin-2-one	315.677	3.6614	-7.173	3	1	210.58	0.16383	38.33	-20.73	0.42857	0.31123	0.87957	2	3	3	1	C14H9NO2ClF3		190	Yes
06G08	Rifapentine	61379-65-5	c12c3O[C@@](C1=O)(O/C=C/[C@@H]([C@H]([C@H]([C@@H]([C@@H]([C@@H]([C@H]([C@H](/C=C/C=C(\C(Nc1c(c(c2c(c1O)c(c3C)O)O)\C=N\N1CCN(CC1)C1CCCC1)=O)/C)C)O)C)O)C)OC(=O)C)C)OC)C	C47H64N4O12	877.05	[(7S,9E,11S,12R,13S,14R,15R,16R,17S,18S,19E,21Z)-26-[(E)-(4-cyclopentylpiperazin-1-yl)iminomethyl]-2,15,17,27,29-pentahydroxy-11-methoxy-3,7,12,14,16,18,22-heptamethyl-6,23-dioxo-8,30-dioxa-24-azatetr<NL>acyclo[23.3.1.14,7.05,28]triaconta-1(29),2,4,9,19,21,25,27-octaen-13-yl] acetate	877.041	5.9266	-7.608	16	6	656.72	0.266	220.15	7.1061	0.38095	0.30762	1.06	6	6	5	2	C47H64N4O12		386	No
06G09	Neostigmine bromide	114-80-7	C(Oc1cc([N+](C)(C)C)ccc1)(N(C)C)=O	C12H19BrN2O2	303.2	[3-(dimethylcarbamoyloxy)phenyl]-trimethylazanium bromide	303.199	-3.3614	-1.66	4	0	178.49	0.10628	29.54	-2.5478	0.5625	0.51646	0.59188	3	1	1	1	Br.C12H19N2O2		331	Yes
06G10	Niridazole	61-57-4	c1(sc([N+]([O-])=O)cn1)N1C(NCC1)=O	C6H6N4O3S	214.2	1-(5-nitro-1,3-thiazol-2-yl)imidazolidin-2-one	214.205	0.0919	-2.602	7	1	145.16	0.61863	119.29	-0.55	0.57143	0.40204	0.70697	2	2	2	1	C6H6N4O3S		191	Yes
06G11	Ceforanide	60925-61-3	N1\2C([C@]([C@]1(SC\C(=C2\C(=O)O)\CSc1n(nnn1)CC(=O)O)[H])(NC(Cc1c(CN)cccc1)=O)[H])=O	C20H21N7O6S2	519.56	(6R,7R)-7-{2-[2-(aminomethyl)phenyl]acetamido}-3-({[1-(carboxymethyl)-1H-1,2,3,4-tetrazol-5-yl]sulfanyl}methyl)-8-oxo-5-thia-1-azabicyclo[4.2.0]oct-2-ene-2-carboxylic acid	519.562	-2.8847	-2.407	13	4	357.18	0.51347	244.23	7.2541	0.54286	0.47027	0.93607	10	4	4	2	C20H21N7O6S2		464	No
06H02	Vatalanib	212141-54-3	c1(nnc(c2c1cccc2)Cc1ccncc1)Nc1ccc(Cl)cc1	C20H15ClN4	346.82	N-(4-chlorophenyl)-4-(pyridin-4-ylmethyl)phthalazin-1-amine	346.82	4.381	-5.755	4	1	264.3	0.16788	50.7	-0.92861	0.6	0.34468	0.81719	4	4	4	4	C20H15N4Cl		469	Yes
06H03	Itopride	122898-67-3	C(c1cc(c(cc1)OC)OC)(NCc1ccc(cc1)OCCN(C)C)=O	C20H26N2O4	358.44	N-[[4-[2-(dimethylamino)ethoxy]phenyl]methyl]-3,4-dimethoxybenzamide	358.436	2.0063	-2.421	6	1	292.85	0.19822	60.03	5.4951	0.69231	0.56126	0.70997	9	2	2	2	C20H26N2O4		890	Yes
06H04	Cefotetan	69712-56-7	[C@@]1(C(N\2[C@@]1(SC\C(=C2\C(=O)O)\CSc1n(nnn1)C)[H])=O)(NC(C1S\C(=C(\C(=O)N)/C(=O)O)\S1)=O)OC	C17H17N7O8S4	575.62	(6R,7S)-7-{4-[carbamoyl(carboxy)methylidene]-1,3-dithietane-2-amido}-7-methoxy-3-{[(1-methyl-1H-1,2,3,4-tetrazol-5-yl)sulfanyl]methyl}-8-oxo-5-thia-1-azabicyclo[4.2.0]oct-2-ene-2-carboxylic acid	575.627	-0.575	-1.896	15	4	363.22	0.66467	321.13	7.4203	0.5	0.47461	0.98524	9	4	4	1	C17H17N7O8S4		464	No
06H05	Fentiazac	18046-21-4	n1c(c(sc1c1ccccc1)CC(=O)O)c1ccc(cc1)Cl	C17H12ClNO2S	329.81	2-[4-(4-chlorophenyl)-2-phenyl-1,3-thiazol-5-yl]acetic acid	329.806	4.2363	-4.545	3	1	240.76	0.2387	78.43	1.7332	0.54545	0.4096	0.80949	4	3	3	3	C17H12NO2ClS		470	Yes
06H06	Brompheniramine maleate	980-71-2	C(CCN(C)C)(c1ccc(cc1)Br)c1ncccc1	C20H23BrN2O4	435.32	3-(4-bromophenyl)-N,N-dimethyl-3-pyridin-2-ylpropan-1-amine (Z)-but-2-enedioic acid	435.317	3.4729	-2.724	2	0	225.25	0.064462	16.13	1.7906	0.52632	0.44706	0.73028	5	2	2	2	C16H19N2Br.C4H4O4		564	Yes
06H07	Primaquine diphosphate	63-45-6	c1(c2c(cc(c1)OC)cccn2)NC(CCCN)C	C15H27N3O9P2	455.34	4-N-(6-methoxyquinolin-8-yl)pentane-1,4-diamine phosphoric acid	455.339	1.9025	-3.187	4	2	214.9	0.22196	60.17	1.2011	0.57895	0.4026	0.77181	6	2	2	2	H3O4P.H3O4P.C15H21N3O		711	Yes
06H08	Progesterone	57-83-0	[C@]12([C@]([C@]3([C@@]([C@@]4(\C(=C/C(=O)CC4)\CC3)C)(CC1)[H])[H])(CC[C@@H]2C(=O)C)[H])C	C21H30O2	314.47	(8S,9S,10R,13S,14S,17S)-17-acetyl-10,13-dimethyl-1,2,6,7,8,9,11,12,14,15,16,17-dodecahydrocyclopenta[a]phenanthren-3-one	314.467	4.019	-4.542	2	0	237.39	0.10986	34.14	0.77149	0.52174	0.20694	0.91922	1	4	4	0	C21H30O2		31	Yes
06H09	Felodipine	72509-76-3	C=1(\C(\C(=C(/N/C1/C)\C)\C(=O)OC)c1c(c(Cl)ccc1)Cl)/C(=O)OCC	C18H19Cl2NO4	384.26	5-O-ethyl 3-O-methyl 4-(2,3-dichlorophenyl)-2,6-dimethyl-1,4-dihydropyridine-3,5-dicarboxylate	384.258	4.094	-4.544	5	1	278.7	0.20646	64.63	0.51519	0.4	0.40645	0.87243	6	2	2	1	C18H19NO4Cl2		680	No
06H10	Raclopride	84225-95-6	c1(c(c(cc(c1OC)Cl)Cl)O)C(NC[C@H]1N(CCC1)CC)=O	C15H20Cl2N2O3	347.24	3,5-dichloro-N-[[(2S)-1-ethylpyrrolidin-2-yl]methyl]-2-hydroxy-6-methoxybenzamide	347.241	2.7102	-3.302	5	2	252.28	0.20275	61.8	6.7741	0.5	0.50066	0.8153	5	2	2	1	C15H20N2O3Cl2		594	No
06H11	Closantel	57808-65-8	c1(C(Nc2cc(c(cc2C)C(C#N)c2ccc(cc2)Cl)Cl)=O)c(c(cc(c1)I)I)O	C22H14Cl2I2N2O2	663.08	N-[5-chloro-4-[(4-chlorophenyl)-cyanomethyl]-2-methylphenyl]-2-hydroxy-3,5-diiodobenzamide	663.071	6.4242	-8.48	4	2	358.21	0.14282	73.12	-2.6186	0.53333	0.39735	0.8512	4	3	3	3	C22H14N2O2Cl2I2		471	Yes
07A02	Serotonin hydrochloride	153-98-0	[nH]1cc(c2c1ccc(c2)O)CCN	C10H13ClN2O	212.68	3-(2-aminoethyl)-1H-indol-5-ol hydrochloride	212.679	0.7883	-1.917	3	3	139.82	0.30296	62.04	-0.3722	0.61538	0.3009	0.71956	2	2	2	2	HCl.C10H12N2O		192	Yes
07A03	Cefotiam hydrochloride	61622-34-2	N1\2C([C@]([C@]1(SC\C(=C2\C(=O)O)\CSc1n(nnn1)CCN(C)C)[H])(NC(Cc1nc(sc1)N)=O)[H])=O	C18H24ClN9O4S3	562.09	(6R,7R)-7-[[2-(2-amino-1,3-thiazol-4-yl)acetyl]amino]-3-[[1-[2-(dimethylamino)ethyl]tetrazol-5-yl]sulfanylmethyl]-8-oxo-5-thia-1-azabicyclo[4.2.0]oct-2-ene-2-carboxylic acid hydrochloride	598.56	-1.8752	-1.928	13	3	362.6	0.5299	251.3	13.787	0.58824	0.50243	0.93173	10	4	4	2	HCl.HCl.C18H23N9O4S3		464	No
07A04	Rofecoxib	162011-90-7	S(c1ccc(/C/2=C(/C(OC2)=O)\c2ccccc2)cc1)(=O)(=O)C	C17H14O4S	314.36	3-(4-methylsulfonylphenyl)-4-phenyl-2H-furan-5-one	314.36	1.2168	-3.076	4	0	224.79	0.22964	68.82	4.3117	0.54545	0.42909	0.80548	3	3	3	2	C17H14O4S		332	Yes
07A05	Benperidol	2062-84-2	C1(N(c2c(N1)cccc2)C1CCN(CC1)CCCC(c1ccc(cc1)F)=O)=O	C22H24FN3O2	381.45	1-{1-[4-(4-fluorophenyl)-4-oxobutyl]piperidin-4-yl}-1,3-dihydro-2H-benzimidazol-2-one	381.45	3.3802	-5.191	5	1	288.75	0.1546	52.65	6.7132	0.64286	0.42717	0.82315	6	4	4	2	C22H24N3O2F		581	No
07A06	Cefaclor hydrate	70356-03-5	N1\2C([C@H]([C@H]1SC\C(=C2\C(=O)O)\Cl)NC([C@@H](c1ccccc1)N)=O)=O	C15H16ClN3O5S	385.83	(6R,7R)-7-[[(2R)-2-amino-2-phenylacetyl]amino]-3-chloro-8-oxo-5-thia-1-azabicyclo[4.2.0]oct-2-ene-2-carboxylic acid hydrate	385.827	-2.0489	-2.25	7	3	243.23	0.41109	138.03	8.0424	0.54167	0.40275	0.88167	4	3	3	1	C15H14N3O4ClS.H2O		464	No
07A07	Colistin sulfate	1264-72-8	[H][C@]1(NC(=O)[C@H](CCN)NC(=O)[C@H](CCN)NC(=O)[C@H](CC(C)C)NC(=O)[C@@H](CC(C)C)NC(=O)[C@H](CCN)NC(=O)[C@H](CCNC1=O)NC(=O)[C@H](CCN)NC(=O)[C@@H](NC(=O)[C@H](CCN)NC(=O)CCCC(C)CC)[C@@H](C)O)[C@@H](C)O	C52H102N16O21S2	1253.53	N-[(2S)-4-amino-1-[[(2S,3R)-1-[[(2S)-4-amino-1-oxo-1-[[(3S,6S,9S,12S,15R,18S,21S)-6,9,18-tris(2-aminoethyl)-3-[(1R)-1-hydroxyethyl]-12,15-bis(2-methylpropyl)-2,5,8,11,14,17,20-heptaoxo-1,4,7,10,13,16,<NL>19-heptazacyclotricos-21-yl]amino]butan-2-yl]amino]-3-hydroxy-1-oxobutan-2-yl]amino]-1-oxobutan-2-yl]-6-methyloctanamide;sulfuric acid	1253.53	-6.7727	-3.864	29	18	909.87	0.4089	490.66	-0.060519	0.39506	0.55773	0.95441	28	1	0	0	H2O4S.C52H98N16O13		1006	Yes
07A08	Daunorubicin hydrochloride	23541-50-6	c12c(C(c3c(C1=O)cccc3OC)=O)c(c1c(c2O)C[C@](C[C@@]1(O[C@@H]1O[C@H]([C@H]([C@H](C1)N)O)C)[H])(C(=O)C)O)O	C27H30ClNO10	563.99	(7S,9S)-7-[(2R,4S,5S,6S)-4-amino-5-hydroxy-6-methyloxan-2-yl]oxy-6,9,11-trihydroxy-9-(2-hydroxyacetyl)-4-methoxy-8,10-dihydro-7H-tetracene-5,12-dione	563.985	1.094	-5.014	11	5	360.66	0.37928	185.84	6.1633	0.39474	0.25715	1.0374	4	5	5	2	HCl.C27H29NO10		472	No
07A09	Dosulepin hydrochloride	897-15-4	C\1(/c2c(SCc3c1cccc3)cccc2)=C\CCN(C)C	C19H22ClNS	331.91	(3Z)-3-(Dibenzo[b,e]thiepin-11(6H)-ylidene)-N,N-dimethyl-1-propanamine hydrochloride	331.91	3.8201	-4.465	1	0	237.82	0.08847	28.54	3.8377	0.47619	0.36127	0.83396	3	3	3	2	HCl.C19H21NS		315	No
07A10	Ceftazidime pentahydrate	78439-06-2	N1\2C([C@H]([C@]1(SC\C(=C2\C([O-])=O)\C[n+]1ccccc1)[H])NC(\C(\c1nc(sc1)N)=N/OC(C(=O)O)(C)C)=O)=O	C22H32N6O12S2	636.66	(6R,7R)-7-{[(2E)-2-(2-Amino-1,3-thiazol-4-yl)-2-{[(2-carboxy-2-propanyl)oxy]imino}acetyl]amino}-8-oxo-3-(1-pyridiniumylmethyl)-5-thia-1-azabicyclo[4.2.0]oct-2-ene-2-carboxylate pentahydrate	636.658	-6.2575	-2.315	13	3	374.01	0.48905	244.76	11.747	0.48649	0.41841	0.94855	9	4	4	2	C22H22N6O7S2.H2O.H2O.H2O.H2O.H2O		464	No
07A11	Iobenguane sulfate	103346-16-3	C(=N)(NCc1cc(I)ccc1)N	C8H12IN3O4S	373.17	2-(3-Iodobenzyl)guanidine sulfate	373.166	0.4883	-2.233	3	3	153.59	0.2756	61.9	2.3232	0.66667	0.56475	0.58773	2	1	1	1	C8H10N3I.H2O4S		193	Yes
07B02	Metixene hydrochloride	1553-34-0	C1(c2c(Sc3c1cccc3)cccc2)CC1CN(CCC1)C	C20H26ClNOS	345.94	1-Methyl-3-(9H-thioxanthen-9-ylmethyl)piperidine hydrochloride	345.937	4.6551	-4.177	1	0	239.87	0.087714	28.54	4.6685	0.45455	0.2862	0.82844	2	4	4	2	HCl.C20H23NS		194	Yes
07B03	Nitrofural	59-87-0	c1([N+]([O-])=O)oc(cc1)\C=N\NC(=O)N	C6H6N4O4	198.14	5-nitro-2-furaldehyde semicarbazone	198.138	-0.2462	-3.481	8	2	149.11	0.64255	126.44	2.9708	0.71429	0.32781	0.57758	3	1	1	1	C6H6N4O4		333	Yes
07B04	Omeprazole	73590-58-6	c1(nc2c([nH]1)ccc(c2)OC)S(Cc1c(c(c(cn1)C)OC)C)=O	C17H19N3O3S	345.42	6-methoxy-2-{[(4-methoxy-3,5-dimethylpyridin-2-yl)methane]sulfinyl}-1H-1,3-benzodiazole	345.422	2.092	-2.721	6	1	260.23	0.30223	96.31	-1.8775	0.58333	0.46704	0.83521	5	3	3	3	C17H19N3O3S		595	Yes
07B05	Propylthiouracil	51-52-5	N1C(N\C(=C/C1=O)\CCC)=S	C7H10N2OS	170.23	6-propyl-2-sulfanylidene-1,2,3,4-tetrahydropyrimidin-4-one	170.235	0.8972	-2.132	3	2	137.87	0.46392	73.22	-2.1582	0.63636	0.29998	0.70527	2	1	1	0	C7H10N2OS		195	Yes
07B06	Terconazole	67915-31-5	[C@@]1(c2c(cc(cc2)Cl)Cl)(Cn2ncnc2)O[C@H](CO1)COc1ccc(N2CCN(CC2)C(C)C)cc1	C26H31Cl2N5O3	532.47	1-(4-{[(2R,4S)-2-(2,4-Dichlorophenyl)-2-(1H-1,2,4-triazol-1-ylmethyl)-1,3-dioxolan-4-yl]methoxy}phenyl)-4-isopropylpiperazine	532.47	3.7184	-4.057	8	0	390.19	0.16892	64.88	6.6933	0.55556	0.45194	0.87019	8	5	5	3	C26H31N5O3Cl2		789	No
07B07	Tiaprofenic acid	33005-95-7	s1c(ccc1C(C)C(O)=O)C(=O)c1ccccc1	C14H12O3S	260.31	2-(5-benzoylthiophen-2-yl)propanoic acid	260.312	2.6491	-4.182	3	1	195.57	0.30444	82.61	2.5388	0.61111	0.37902	0.69754	4	2	2	2	C14H12O3S		473	Yes
07B08	Vancomycin hydrochloride	1404-93-9	Clc1c5ccc(c1)C(C%10NC(=O)C(NC(=O)C3NC(=O)C(NC(=O)C(C(c2cc(c(cc2)Oc4c(c(cc3c4)O5)OC6OC(C(C(C6OC7OC(C(C(C7)(N)C)O)C)O)O)CO)Cl)O)NC(=O)C(NC)CC(C)C)CC(=O)N)c8cc(c(cc8)O)-c9c(cc(cc9O)O)C(NC%10=O)C(=O)O)O	C66H76Cl3N9O24	1485.75		1485.73	-6.7507	-9.422	33	19	990.15	0.41012	530.49	1.8284	0.24752	0.29235	1.1166	13	10	7	5	C66H75N9O24Cl2.HCl		993	Yes
07B09	Artemisinin	63968-64-9	[C@@]123[C@@]4(OC([C@@H]([C@@]1(CC[C@H]([C@@]2(CC[C@](O4)(OO3)C)[H])C)[H])C)=O)[H]	C15H22O5	282.34	(3R,5aS,6R,8aS,9R,12S,12aR)-3,6,9-trimethyloctahydro-3,12-epoxy[1,2]dioxepino[4,3-i]isochromen-10(3H)-one	282.335	2.2576	-3.29	5	0	192.39	0.27569	53.99	-1.9658	0.4	0.18985	0.97979	0	4	5	0	C15H22O5		29	Yes
07B10	Propafenone hydrochloride	34183-22-7	c1(C(=O)CCc2ccccc2)c(OCC(O)CNCCC)cccc1	C21H28ClNO3	377.92	1-[2-[2-hydroxy-3-(propylamino)propoxy]phenyl]-3-phenylpropan-1-one hydrochloride	377.91	3.0837	-3.949	4	2	285.9	0.16649	58.56	2.3809	0.68	0.55173	0.69862	11	2	2	2	HCl.C21H27NO3		956	Yes
07B11	Ethamivan	304-84-7	C(c1cc(c(cc1)O)OC)(N(CC)CC)=O	C12H17NO3	223.27	N,N-diethyl-4-hydroxy-3-methoxybenzamide	223.271	1.7618	-1.581	4	1	181.96	0.21812	49.77	3.6552	0.5625	0.63113	0.64597	4	1	1	1	C12H17NO3		474	Yes
07C02	Vigabatrin hydrochloride	1391054-02-6	C(=O)(CCC(C=C)N)O	C6H12ClNO2	165.62	4-aminohex-5-enoic acid	165.619	-1.8134	-1.155	3	2	110.68	0.37414	63.32	-6.2935	0.77778	0.68952	0.51986	4	0	0	0	HCl.C6H11NO2		475	Yes
07C03	Biperiden hydrochloride	1235-82-1	C(C1[C@]2(\C=C/[C@@](C1)(C2)[H])[H])(CCN1CCCCC1)(c1ccccc1)O.Cl	C21H30ClNO	347.93	1-(5-bicyclo[2.2.1]hept-2-enyl)-1-phenyl-3-piperidin-1-ylpropan-1-ol hydrochloride	347.928	3.7885	-3.568	2	1	247.66	0.067229	23.47	3.2062	0.47826	0.49875	0.79048	5	4	5	1	HCl.C21H29NO		596	No
07C04	Cetirizine dihydrochloride	83881-52-1	N1(C(c2ccc(cc2)Cl)c2ccccc2)CCN(CC1)CCOCC(=O)O	C21H27Cl3N2O3	461.82	2-[2-[4-[(4-chlorophenyl)-phenylmethyl]piperazin-1-yl]ethoxy]acetic acid dihydrochloride	461.815	0.8672	-2.391	5	1	298.46	0.14488	53.01	4.3857	0.59259	0.389	0.74264	8	3	3	2	C21H25N2O3Cl.HCl.HCl		840	No
07C05	Etifenin	63245-28-3	c1(NC(CN(CC(=O)O)CC(=O)O)=O)c(cccc1CC)CC	C16H22N2O5	322.36	2-[carboxymethyl-[2-(2,6-diethylanilino)-2-oxoethyl]amino]acetic acid	322.36	-0.678	-1.637	7	3	254.29	0.3159	106.94	-6.7062	0.47826	0.62593	0.6909	9	1	1	1	C16H22N2O5		891	Yes
07C06	Metaproterenol sulfate	5874-97-5	c1(cc(cc(c1)O)O)C(CNC(C)C)O.c1(cc(cc(c1)O)O)C(CNC(C)C)O	C22H36N2O10S	520.6	[2-(3,5-dihydroxyphenyl)-2-hydroxyethyl]-propan-2-ylazanium sulfate	520.598	0.4502	-1.142	4	4	167.05	0.30386	72.72	5.321	0.6	0.54994	0.63466	4	1	1	1	H2O4S.C11H17NO3.C11H17NO3		460	Yes
07C07	Sisomicin sulfate	53179-09-2	[C@@H]1([C@H]([C@@H](OC2O\C(=C/CC2N)\CN)[C@@H](C[C@@H]1N)N)O)O[C@H]1[C@@H]([C@@H]([C@@](CO1)(O)C)NC)O	C19H39N5O11S	545.61	2-[4,6-diamino-3-[[3-amino-6-(aminomethyl)-3,4-dihydro-2H-pyran-2-yl]oxy]-2-hydroxycyclohexyl]oxy-5-methyl-4-(methylamino)oxane-3,5-diol sulfuric acid	545.609	-4.8391	-0.989	12	8	317.27	0.47858	213.72	5.7123	0.48387	0.39546	0.91574	6	3	3	0	H2O4S.C19H37N5O7		712	Yes
07C08	Sibutramine hydrochloride	125494-59-9	C1(C(N(C)C)CC(C)C)(c2ccc(cc2)Cl)CCC1	C17H27Cl2N	316.32	1-[1-(4-chlorophenyl)cyclobutyl]-N,N,3-trimethylbutan-1-amine hydrochloride	316.314	4.2703	-4.069	1	0	224.97	0.01578	3.24	1.4302	0.52632	0.57043	0.73369	5	2	2	1	C17H26NCl.HCl		597	Yes
07C09	Acenocoumarol	152-72-7	C\1(=C(\c2c(OC1=O)cccc2)/O)/C(c1ccc([N+]([O-])=O)cc1)CC(=O)C	C19H15NO6	353.33	4-hydroxy-3-[1-(4-nitrophenyl)-3-oxobutyl]chromen-2-one	353.329	2.359	-4.182	7	1	256.48	0.31036	109.42	-5.7314	0.5	0.43316	0.87774	5	3	3	2	C19H15NO6		488	No
07C10	Bromperidol	10457-90-6	C1(CCN(CC1)CCCC(c1ccc(cc1)F)=O)(c1ccc(cc1)Br)O	C21H23BrFNO2	420.33	4-[4-(4-bromophenyl)-4-hydroxypiperidin-1-yl]-1-(4-fluorophenyl)butan-1-one	420.321	4.4241	-4.798	3	1	285.63	0.10395	40.54	5.3091	0.69231	0.46743	0.71389	6	3	3	2	C21H23NO2BrF		685	No
07C11	Cyclizine hydrochloride	303-25-3	N1(C(c2ccccc2)c2ccccc2)CCN(CC1)C	C18H23ClN2	302.85	1-benzhydryl-4-methylpiperazine hydrochloride	302.848	3.0767	-1.959	2	0	219.92	0.032284	6.48	7.7097	0.5	0.28109	0.58251	3	3	3	2	HCl.C18H22N2		334	No
07D02	Fluoxetine hydrochloride	59333-67-4	C(c1ccc(OC(c2ccccc2)CCNC)cc1)(F)(F)F	C17H19ClF3NO	345.8	N-methyl-3-phenyl-3-[4-(trifluoromethyl)phenoxy]propan-1-amine hydrochloride	345.791	3.6241	-3.561	2	1	236.22	0.090848	21.26	-5.5353	0.54545	0.46157	0.67908	7	2	2	2	HCl.C17H18NOF3		794	Yes
07D03	Iohexol	66108-95-0	c1(c(c(c(c(c1I)C(NCC(O)CO)=O)I)C(NCC(O)CO)=O)I)N(C(=O)C)CC(O)CO	C19H26I3N3O9	821.15	5-[acetyl(2,3-dihydroxypropyl)amino]-1-N,3-N-bis(2,3-dihydroxypropyl)-2,4,6-triiodobenzene-1,3-dicarboxamide	821.127	-1.4618	-3.984	12	8	408.99	0.35255	199.89	5.467	0.44118	0.63854	0.92638	12	1	1	1	C19H26N3O9I3		961	Yes
07D04	Norcyclobenzaprine	303-50-4	C\1(/c2c(\C=C/c3c1cccc3)cccc2)=C\CCNC	C19H19N	261.37	3-(5H-dibenzo[a,d][7]annulen-5-ylidene)-N-methylpropan-1-amine	261.367	4.0869	-4.534	1	1	221.97	0.051629	12.03	1.6768	0.5	0.31495	0.808	3	3	3	2	C19H19N		327	No
07D05	Pyrazinamide	98-96-4	c1(C(=O)N)nccnc1	C5H5N3O	123.12	Pyrazine-2-carboxamide	123.115	-1.2009	-0.139	4	1	97.05	0.51777	68.87	-0.67966	0.66667	0.4098	0.72259	1	1	1	1	C5H5N3O	1.0<NL>0.92	88	Yes
07D06	Trimethadione	127-48-0	N1(C(OC(C1=O)(C)C)=O)C	C6H9NO3	143.14	3,5,5-trimethyl-1,3-oxazolidine-2,4-dione	143.141	-0.0966	-1.019	4	0	102.99	0.38479	46.61	-8.2963	0.5	0	0.75224	0	1	1	0	C6H9NO3		30	Yes
07D07	Lovastatin	75330-75-5	C=1\2/[C@]([C@@H](OC(=O)[C@H](CC)C)C[C@H](\C1)C)([C@@H](CC[C@H]1OC(C[C@@H](C1)O)=O)[C@H](\C=C2)C)[H]	C24H36O5	404.55	[(1S,3R,7S,8S,8aR)-8-[2-[(2R,4R)-4-hydroxy-6-oxooxan-2-yl]ethyl]-3,7-dimethyl-1,2,3,7,8,8a-hexahydronaphthalen-1-yl] (2S)-2-methylbutanoate	404.545	3.895	-4.573	5	1	317.66	0.1863	72.83	1.6515	0.48276	0.42306	0.87495	7	3	3	0	C24H36O5		795	Yes
07D08	Nystatine	1400-61-9	[C@@H]1([C@H]([C@H]([C@@H]([C@H](O1)C)O)N)O)OC/1CC(C(C(CC(CC(C(CCC(CC(CC(CC(OC(C(C(C(\C=C\C=C\CC\C=C\C=C\C=C\C=C1)C)O)C)C)=O)O)O)O)O)O)=O)O)C(=O)O)O	C47H75NO17	926.12	(21E,23E,25E,27E,31E,33E)-20-{[(3S,4S,5S,6R)-4-amino-3,5-dihydroxy-6-methyloxan-2-yl]oxy}-4,6,8,11,12,16,18,36-octahydroxy-35,37,38-trimethyl-2,14-dioxo-1-oxacyclooctatriaconta-21,23,25,27,31,33-hexae<NL>ne-17-carboxylic acid	926.103	0.4024	-5.192	18	12	718.76	0.31789	327.45	-4.305	0.4	0.43144	0.89693	3	2	1	0	C47H75NO17		325	No
07D09	Budesonide	51333-22-3	[C@@]12([C@@]3([C@]([C@]4([C@@]([C@@]\5(\C(=C/C(\C=C5)=O)\CC4)C)([C@H](C3)O)[H])[H])(C[C@H]1OC(O2)CCC)[H])C)C(=O)CO	C25H34O6	430.55	(11beta,16alpha)-16,17-[Butylidenebis(oxy)]-11,21-dihydroxypregna-1,4-diene-3,20-dione	430.539	2.0988	-3.822	6	2	304.74	0.23719	93.06	1.6963	0.48387	0.20347	1.0668	4	5	5	0	C25H34O6		100	No
07D10	Imipenem	74431-23-5	N12/C(=C(\C[C@@]1([C@](C2=O)([C@](O)(C)[H])[H])[H])/SCCNC=N)/C(=O)O	C12H17N3O4S	299.35	(5R,6S)-3-({2-[(E)-(aminomethylidene)amino]ethyl}sulfanyl)-6-[(1R)-1-hydroxyethyl]-7-oxo-1-azabicyclo[3.2.0]hept-2-ene-2-carboxylic acid	299.35	-1.1634	-0.968	7	4	210.01	0.47798	139.02	5.278	0.6	0.56208	0.86791	6	2	3	0	C12H17N3O4S		645	No
07D11	Sulfasalazine	599-79-1	S(Nc1ncccc1)(c1ccc(\N=N\c2cc(C(=O)O)c(cc2)O)cc1)(=O)=O	C18H14N4O5S	398.4	2-hydroxy-5-[(E)-2-{4-[(pyridin-2-yl)sulfamoyl]phenyl}diazen-1-yl]benzoic acid	398.398	2.6508	-4.888	9	3	285.05	0.39737	149.69	-8.1467	0.60714	0.49853	0.77373	5	3	3	3	C18H14N4O5S		598	Yes
700	Lofexidine	31036-80-3	c1(OC(/C/2=N/CCN2)C)c(Cl)cccc1Cl	C11H12Cl2N2O	259.14	(RS)-2-[1-(2,6-dichlorophenoxy)ethyl]-4,5-dihydro-1H-imidazole	259.135	2.202	-3.453	3	1	187.31	0.17602	33.62	3.7659	0.5625	0.43044	0.68629	3	2	2	1	C11H12N2OCl2		335	Yes
7000	Thiostrepton	1393-48-2	S1CC6N=C1/C(=C\C)/NC(=O)C(NC(=O)C2=CSC(=N2)C98NC(=O)C(NC(=O)C(=C)NC(=O)C(NC(=O)C(NC4C(c3nc(cc(c3C=C4)C(O)C)C(=O)OC(C(NC(=O)C5=CSC(=N5)C(NC6=O)C(O)(C(O)C)C)C7=NC(=CS7)C8N=C(CC9)C%10=NC(=CS%10)C(=O)NC(=<NL>C)C(=O)NC(=C)C(=O)N)C)O)C(CC)C)C)C)C(O)C	C72H85N19O18S5	1664.92	N-[3-[(3-amino-3-oxoprop-1-en-2-yl)amino]-3-oxoprop-1-en-2-yl]-2-[(11E)-37-butan-2-yl-18-(2,3-dihydroxybutan-2-yl)-11-ethylidene-59-hydroxy-8,31-bis(1-hydroxyethyl)-26,40,46-trimethyl-43-methylidene-6<NL>,9,16,23,28,38,41,44,47-nonaoxo-27-oxa-3,13,20,56-tetrathia-7,10,17,24,36,39,42,45,48,52,58,61,62,63,64-pentadecazanonacyclo[23.23.9.329,35.12,5.112,15.119,22.154,57.01,53.032,60]tetrahexaconta-2…	1664.91	-2.4435	-6.936	37	17	1180.5	0.46598	701	-1.0664	0.26316	0.3222	1.1338	12	10	8	5	C72H85N19O18S5		977	Yes
70000	Miglitol	72432-03-2	N1([C@@H]([C@H]([C@@H]([C@H](C1)O)O)O)CO)CCO	C8H17NO5	207.23	(2R,3R,4R,5S)-1-(2-hydroxyethyl)-2-(hydroxymethyl)piperidine-3,4,5-triol	207.225	-2.6813	0.77	6	5	147.09	0.46944	104.39	4.2706	0.57143	0.48834	0.70181	3	1	1	0	C8H17NO5		336	Yes
700000	Tiabendazole	148-79-8	c1(nc2c([nH]1)cccc2)c1ncsc1	C10H7N3S	201.25	2-(1,3-thiazol-4-yl)-1H-1,3-benzodiazole	201.253	1.7705	-2.657	3	1	150.65	0.37365	69.81	0.86199	0.57143	0.27453	0.71194	1	3	3	3	C10H7N3S		89	Yes
7000000	Rifampicin	13292-46-1	c12c3O[C@@](C1=O)(O/C=C/[C@@H]([C@H]([C@H]([C@@H]([C@@H]([C@@H]([C@H]([C@H](/C=C/C=C(\C(Nc1c(c(c2c(c1O)c(c3C)O)O)/C=N/N1CCN(CC1)C)=O)/C)C)O)C)O)C)OC(=O)C)C)OC)C	C43H58N4O12	822.96	[(7S,9E,11S,12R,13S,14R,15R,16R,17S,18S,19E,21Z)-2,15,17,27,29-pentahydroxy-11-methoxy-3,7,12,14,16,18,22-heptamethyl-26-[(E)-(4-methylpiperazin-1-yl)iminomethyl]-6,23-dioxo-8,30-dioxa-24-azatetracycl<NL>o[23.3.1.14,7.05,28]triaconta-1(29),2,4,9,19,21,25,27-octaen-13-yl] acetate	822.95	4.7129	-6.304	16	6	614.94	0.28408	220.15	10.525	0.37288	0.30509	1.0573	5	5	4	2	C43H58N4O12		386	Yes
70000000	Ethionamide	536-33-4	C(c1cc(ncc1)CC)(=S)N	C8H10N2S	166.25	2-ethylpyridine-4-carbothioamide	166.247	1.2574	-1.367	2	1	139.27	0.38946	71	-2.2775	0.63636	0.44327	0.65917	2	1	1	1	C8H10N2S		196	Yes
700000000	Tenoxicam	59804-37-4	S1(c2c(/C(=C(\N1C)/C(Nc1ncccc1)=O)/O)scc2)(=O)=O	C13H11N3O4S2	337.38	4-hydroxy-2-methyl-1,1-dioxo-N-pyridin-2-ylthieno[2,3-e]thiazine-3-carboxamide	337.379	1.0729	-2.194	7	2	223.84	0.45148	136.22	5.9079	0.5	0.27473	0.92528	2	3	3	2	C13H11N3O4S2		197	Yes
7000000000	Triflusal	322-79-2	c1cc(cc(c1C(O)=O)OC(C)=O)C(F)(F)F	C10H7F3O4	248.16	2-acetyloxy-4-(trifluoromethyl)benzoic acid	248.156	1.9797	-2.707	4	1	166.83	0.29479	63.6	-8.8243	0.47059	0.505	0.74025	4	1	1	1	C10H7O4F3		476	Yes
70000000000	Mesoridazine besylate	32672-69-8	N1(c2cc(S(=O)C)ccc2Sc2c1cccc2)CCC1N(C)CCCC1	C27H32N2O4S3	544.76	10-[2-(1-methylpiperidin-2-yl)ethyl]-2-methylsulfinylphenothiazine benzenesulfonic acid	544.759	4.5579	-4.69	3	0	286.41	0.16518	68.06	5.6663	0.46154	0.40921	0.87115	4	4	4	2	C6H6O3S.C21H26N2OS2		427	No
700000000000	Trolox	53188-07-1	c12OC(C(=O)O)(CCc1c(c(c(c2C)C)O)C)C	C14H18O4	250.3	6-hydroxy-2,5,7,8-tetramethyl-3,4-dihydrochromene-2-carboxylic acid	250.293	2.2598	-2.951	4	2	187.18	0.26306	66.76	-2.1074	0.5	0.2822	0.84632	1	2	2	1	C14H18O4		90	Yes
07F02	Pirenperone	75444-65-4	N/1\2C(\C(=C(/N=C1/C=C\C=C2)\C)\CCN1CCC(C(c2ccc(cc2)F)=O)CC1)=O	C23H24FN3O2	393.47	3-[2-[4-(4-fluorobenzoyl)piperidin-1-yl]ethyl]-2-methylpyrido[1,2-a]pyrimidin-4-one	393.461	2.2912	-3.938	5	0	301.42	0.14826	52.98	7.4439	0.62069	0.466	0.84784	5	4	4	1	C23H24N3O2F		599	Yes
07F03	Grepafloxacin	146863-02-7	OC(C1=CN(c2cc(c(F)c(C)c2C1=O)N1CCNC(C1)C)C1CC1)=O	C19H22FN3O3	359.4	1-cyclopropyl-6-fluoro-5-methyl-7-(3-methylpiperazin-1-yl)-4-oxoquinoline-3-carboxylic acid	359.4	-0.8578	-4.042	6	2	256.05	0.2255	72.88	4.2763	0.46154	0.29369	0.94147	3	4	4	1	C19H22N3O3F		312	Yes
07F04	Phenacetin	62-44-2	C(Nc1ccc(cc1)OCC)(=O)C	C10H13NO2	179.22	N-(4-ethoxyphenyl)acetamide	179.218	1.6996	-2.276	3	1	150.75	0.22886	38.33	-1.0225	0.76923	0.41163	0.56122	3	1	1	1	C10H13NO2		110	No
07F05	Atovaquone	95233-18-4	C1(=C(C(c2c(C1=O)cccc2)=O)O)C1CC[C@H](c2ccc(cc2)Cl)CC1	C22H19ClO3	366.85	3-[4-(4-chlorophenyl)cyclohexyl]-4-hydroxynaphthalene-1,2-dione	366.843	5.0743	-6.192	3	1	266.25	0.14715	54.37	-0.26793	0.57692	0.36703	0.88167	2	4	4	2	C22H19O3Cl		198	Yes
07F06	Methoxamine hydrochloride	61-16-5	c1(C(C(N)C)O)c(ccc(c1)OC)OC	C11H18ClNO3	247.72	2-amino-1-(2,5-dimethoxyphenyl)propan-1-ol hydrochloride	247.721	0.2438	-1.554	4	2	169.91	0.28468	64.71	0.31602	0.53333	0.52994	0.71194	4	1	1	1	HCl.C11H17NO3		477	Yes
07F07	(S,-) Atenolol	93379-54-5	C(=O)(Cc1ccc(OC[C@@H](CNC(C)C)O)cc1)N	C14H22N2O3	266.34	2-[4-[(2S)-2-hydroxy-3-(propan-2-ylamino)propoxy]phenyl]acetamide	266.34	0.3065	-2.022	5	3	218.14	0.28821	84.58	7.2414	0.73684	0.6496	0.57248	8	1	1	1	C14H22N2O3		785	Yes
07F08	Piracetam	7491-74-9	N1(C(=O)CCC1)CC(=O)N	C6H10N2O2	142.16	2-Oxo-1-pyrrolidineacetamide	142.157	-1.1786	-0.326	4	1	109.36	0.41057	63.4	4.1682	0.6	0.57572	0.65162	2	1	1	0	C6H10N2O2		199	Yes
07F09	Phenindione	83-12-5	C1(C(C(c2c1cccc2)=O)c1ccccc1)=O	C15H10O2	222.25	2-phenylindene-1,3-dione	222.242	3.1172	-4.033	2	0	167.52	0.15568	34.14	0.080991	0.52941	0.22016	0.79048	1	3	3	2	C15H10O2		91	Yes
07F10	Thiocolchicoside	602-41-5	C=1/2\C(=C/C(\C(=C/C1)\SC)=O)\[C@@H](NC(=O)C)CCc1c2c(c(c(O[C@H]2[C@@H]([C@H]([C@@H]([C@H](O2)CO)O)O)O)c1)OC)OC	C27H33NO10S	563.63	N-[1,2-dimethoxy-10-methylsulfanyl-9-oxo-3-[(2S,3R,4S,5S,6R)-3,4,5-trihydroxy-6-(hydroxymethyl)oxan-2-yl]oxy-6,7-dihydro-5H-benzo[a]heptalen-7-yl]acetamide	563.622	0.0091002	-3.224	11	5	402.06	0.36669	189.31	-2.0586	0.41026	0.31828	1.0013	7	4	4	1	C27H33NO10S		796	Yes
07F11	Clorsulon	60200-06-8	S(c1cc(S(=O)(=O)N)c(\C(=C(/Cl)\Cl)\Cl)cc1N)(=O)(=O)N	C8H8Cl3N3O4S2	380.66	4-amino-6-(1,2,2-trichloroethenyl)benzene-1,3-disulfonamide	380.66	0.9012	-2.484	7	3	225.16	0.45732	163.1	0.1778	0.45	0.54248	0.8267	3	1	1	1	C8H8N3O4Cl3S2		337	Yes
07G02	Ciclopirox ethanolamine	41621-49-2	N1(\C(=C/C(=C\C1=O)/C)\C1CCCCC1)O	C14H24N2O3	268.36	6-cyclohexyl-1-hydroxy-4-methylpyridin-2-one 2-aminoethanol	268.356	1.4285	-2.587	3	1	163.88	0.18117	40.54	-6.5699	0.53333	0.35547	0.69969	1	2	2	0	C12H17NO2.C2H7NO		92	Yes
07G03	Probenecid	57-66-9	S(c1ccc(C(=O)O)cc1)(N(CCC)CCC)(=O)=O	C13H19NO4S	285.36	4-(dipropylsulfamoyl)benzoic acid	285.363	2.0847	-1.908	5	1	215.8	0.27002	83.06	3.9308	0.57895	0.70987	0.6621	6	1	1	1	C13H19NO4S		713	Yes
07G04	Betahistine mesylate	54856-23-4	n1c(CCNC)cccc1	C10H20N2O6S2	328.41	N-methyl-2-pyridin-2-ylethanamine methanesulfonic acid	328.409	0.4992	-0.833	2	1	123.26	0.18197	24.92	1.2441	0.8	0.46238	0.57807	3	1	1	1	CH4O3S.CH4O3S.C8H12N2		338	Yes
07G05	Tobramycin	32986-56-4	[C@H]1([C@@H]([C@H]([C@@H]([C@H](O1)CO)O)N)O)O[C@@H]1[C@H]([C@H](O[C@H]2O[C@@H]([C@H](C[C@H]2N)O)CN)[C@H](C[C@H]1N)N)O	C18H37N5O9	467.52	(2S,3R,4S,5S,6R)-4-amino-2-[(1S,2S,3R,4S,6R)-4,6-diamino-3-[(2R,3R,5S,6R)-3-amino-6-(aminomethyl)-5-hydroxyoxan-2-yl]oxy-2-hydroxycyclohexyl]oxy-6-(hydroxymethyl)oxane-3,5-diol	467.518	-7.0196	-0.334	14	10	317.39	0.57295	268.17	3.1126	0.46875	0.29643	0.91807	6	3	3	0	C18H37N5O9		708	No
07G06	Tetramisole hydrochloride	5086-74-8	C/1\2=N/C(CN1CCS2)c1ccccc1	C11H13ClN2S	240.76	(?)-2,3,5,6-Tetrahydro-6-phenylimidazo[2,1-b]thiazole hydrochloride	240.757	1.692	-2.271	2	0	150.8	0.21585	40.9	3.2982	0.64286	0.2593	0.68976	1	3	3	1	HCl.C11H12N2S		76	No
07G07	Pregnenolone	145-13-1	[C@]12([C@]([C@]3([C@@]([C@@]4(/C(=C\C3)/C[C@H](CC4)O)C)(CC1)[H])[H])(CC[C@@H]2C(=O)C)[H])C	C21H32O2	316.49	17-acetyl-10,13-dimethyl-2,3,4,7,8,9,11,12,14,15,16,17-dodecahydro-1H-cyclopenta[a]phenanthren-3-ol	316.483	3.8753	-4.491	2	1	238.49	0.10961	37.3	0.73219	0.52174	0.20709	0.92982	1	4	4	0	C21H32O2		25	No
07G08	Molsidomine	25717-80-0	[N+]=1(/[N-]O\C(\C1)=N/C(=O)OCC)\N1CCOCC1	C9H14N4O4	242.24	1-Ethoxy-N-(3-morpholino-5-oxadiazol-3-iumyl)methanimidate	242.234	-0.4468	-0.911	8	0	172.92	0.36109	72.04	-4.6323	0.70588	0.29922	0.65205	3	2	2	0	C9H14N4O4		339	Yes
07G09	Chloroquine diphosphate	50-63-5	c12c(NC(CCCN(CC)CC)C)ccnc1cc(cc2)Cl	C18H32ClN3O8P2	515.87	N'-(7-Chloro-4-quinolinyl)-N,N-diethyl-1,4-pentanediamine diphosphate salt	515.866	4.0091	-4.059	3	1	261.88	0.099206	28.16	6.6327	0.63636	0.50116	0.75255	8	2	2	2	C18H26N3Cl.H3O4P.H3O4P		851	Yes
07G10	Trimetazidine dihydrochloride	13171-25-0	c1(c(c(CN2CCNCC2)ccc1OC)OC)OC	C14H24Cl2N2O3	339.26	1-[(2,3,4-trimethoxyphenyl)methyl]piperazine dihydrochloride	339.262	0.898	-1.115	5	1	217.1	0.20732	42.96	2.6335	0.57895	0.45095	0.73114	5	2	2	1	HCl.HCl.C14H22N2O3		600	Yes
07G11	Ropivacaine hydrochloride	84057-95-4	CCCN1CCCC[C@H]1C(=O)Nc2c(cccc2C)C			(2S)-N-(2,6-dimethylphenyl)-1-propylpiperidine-2-carboxamide	310.867	3.2567	-3.373	3	1	231.11	0.12137	32.34	3.4549	0.55	0.44641	0.69754	4	2	2	1	HCl.C17H26N2O		245	Yes
07H02	Hexetidine	141-94-6	N1(CN(CC(C1)(N)C)CC(CC)CCCC)CC(CC)CCCC	C21H45N3	339.61	1,3-bis(2-ethylhexyl)-5-methyl-1,3-diazinan-5-amine	339.609	5.2587	-3.581	3	1	304.71	0.073414	32.5	-1.401	0.625	0.68463	0.66485	12	1	1	0	C21H45N3		978	Yes
07H03	Selegiline hydrochloride	14611-52-0	C(#C)CN([C@@H](Cc1ccccc1)C)C	C13H18ClN	223.75	(2R)-N-methyl-1-phenyl-N-prop-2-ynylpropan-2-amine hydrochloride	223.746	2.0991	-2.244	1	0	171.91	0.02065	3.24	5.8738	0.71429	0.6217	0.47603	4	1	1	1	HCl.C13H17N		478	Yes
07H04	Pentamidine isethionate	140-64-7	C(c1ccc(cc1)OCCCCCOc1ccc(C(=N)N)cc1)(=N)N	C23H36N4O10S2	592.69	4-[5-(4-carbamimidoylphenoxy)pentoxy]benzenecarboximidamide 2-hydroxyethanesulfonic acid	592.689	1.7544	-2.232	6	4	279.48	0.29247	118.2	-5.3502	0.76	0.54035	0.62239	10	2	2	2	C2H6O4S.C2H6O4S.C19H24N4O2		928	Yes
07H05	Tolazamide	1156-19-0	S(NC(NN1CCCCCC1)=O)(c1ccc(cc1)C)(=O)=O	C14H21N3O3S	311.41	1-(azepan-1-yl)-3-(4-methylphenyl)sulfonylurea	311.405	1.2297	-2.932	6	2	234.13	0.29082	86.89	-2.3822	0.61905	0.50689	0.66485	2	2	2	1	C14H21N3O3S		200	Yes
07H06	Nifuroxazide	965-52-6	c1([N+]([O-])=O)oc(cc1)\C=N\NC(c1ccc(cc1)O)=O	C12H9N3O5	275.22	4-hydroxy-N-[(5-nitrofuran-2-yl)methylene]benzohydrazide	275.219	1.4744	-4.092	8	2	206.7	0.45302	120.65	3.0582	0.7	0.31906	0.64441	4	2	2	2	C12H9N3O5		479	Yes
07H07	Mirtazapine	61337-67-5	N12C(c3c(Cc4c1nccc4)cccc3)CN(CC2)C	C17H19N3	265.36	(?)-2-methyl-1,2,3,4,10,14b-hexahydropyrazino[2,1-a]pyrido[2,3-c][2]benzazepine	265.359	2.6638	-2.67	3	0	205.18	0.088069	19.37	5.5031	0.45	0.17271	0.85485	0	4	4	2	C17H19N3		8	No
07H08	Dirithromycin	62013-04-1	[C@H]12[C@@]([C@H](OC([C@@H]([C@H]([C@@H]([C@@H](O[C@H]3[C@@H]([C@H](C[C@H](O3)C)N(C)C)O)[C@@](C[C@H]([C@@H]([C@@H]1C)N[C@](O2)(COCCOC)[H])C)(O)C)C)O[C@H]1C[C@]([C@H]([C@@H](O1)C)O)(OC)C)C)=O)CC)(O)C	C42H78N2O14	835.09	(1R,2R,3R,6R,7S,8S,9R,10R,12R,13S,15R,17S)-9-[(2S,3R,4S,6R)-4-(dimethylamino)-3-hydroxy-6-methyloxan-2-yl]oxy-3-ethyl-2,10-dihydroxy-7-[(2R,4R,5S,6S)-5-hydroxy-4-methoxy-4,6-dimethyloxan-2-yl]oxy-15-(<NL>2-methoxyethoxymethyl)-2,6,8,10,12,17-hexamethyl-4,16-dioxa-14-azabicyclo[11.3.1]heptadecan-5-one	835.081	1.9222	-3.723	16	5	626.1	0.27224	196.33	1.7727	0.36207	0.37298	1.0223	12	4	3	0	C42H78N2O14		325	No
07H09	Gliclazide	21187-98-4	S(NC(NN1CC2C(C1)CCC2)=O)(c1ccc(cc1)C)(=O)=O	C15H21N3O3S	323.42	N-(hexahydrocyclopenta[c]pyrrol-2(1H)-ylcarbamoyl)-4-methylbenzenesulfonamide	323.416	1.1331	-3.068	6	2	231.87	0.29366	86.89	-0.79349	0.63636	0.46189	0.69969	2	3	3	1	C15H21N3O3S		200	No
07H10	Tazarotene	118292-40-3	CCOC(=O)c1ccc(nc1)C#Cc2ccc3c(c2)C(CCS3)(C)C			Ethyl 6-[2-(4,4-dimethyl-3,4-dihydro-2H-1-benzothiopyran-6-yl)ethynyl]pyridine-3-carboxylate	351.469	3.8565	-4.378	3	0	281.79	0.18276	64.49	-8.9717	0.64	0.34234	0.79048	4	3	3	2	C21H21NO2S		480	Yes
07H11	Prenylamine lactate	69-43-2	C(c1ccccc1)(c1ccccc1)CCNC(Cc1ccccc1)C	C27H33NO3	419.57	3,3-diphenyl-N-(1-phenylpropan-2-yl)propan-1-amine 2-hydroxypropanoic acid	419.563	5.6356	-4.836	1	1	282.78	0.040526	12.03	5.589	0.56	0.48078	0.59188	8	3	3	3	C3H6O3.C24H27N		852	Yes
08A02	Ziprasidone hydrochloride monohydrate	138982-67-9	c1(nsc2c1cccc2)N1CCN(CCc2c(cc3NC(Cc3c2)=O)Cl)CC1	C21H22Cl2N4OS	449.41	5-[2-[4-(1,2-benzothiazol-3-yl)piperazin-1-yl]ethyl]-6-chloro-1,3-dihydroindol-2-one hydrate hydrochloride	467.42	3.6832	-3.887	5	1	296.87	0.21198	76.71	8.1553	0.60714	0.39632	0.8577	4	5	5	3	C21H21N4OClS.HCl.H2O		481	Yes
08A03	Pomalidomide	19171-19-8	Nc1cccc2C(=O)N(C3CCC(=O)NC3=O)C(=O)c12	C13H11N3O4	273.25	4-amino-2-(2,6-dioxopiperidin-3-yl)-2,3-dihydro-1H-isoindole-1,3-dione	273.247	-0.5679	-2.214	7	2	187.56	0.43954	109.57	4.2847	0.5	0.27231	0.83887	1	3	3	1	C13H11N3O4		77	No
08A04	Pyridostigmine iodide	4685-03-04	C(Oc1c[n+](ccc1)C)(N(C)C)=O	C9H13IN2O2	308.12	(1-methylpyridin-1-ium-3-yl) N,N-dimethylcarbamate iodide	308.114	-3.2827	-0.601	4	0	145.39	0.20187	33.42	-2.3333	0.61538	0.4379	0.62687	2	1	1	1	I.C9H13N2O2		201	Yes
08A05	Pentobarbital	76-74-4	C1(C(C(NC(N1)=O)=O)(C(CCC)C)CC)=O	C11H18N2O3	226.28	5-ethyl-5-pentan-2-yl-1,3-diazinane-2,4,6-trione	226.275	1.2968	-2.587	5	2	177.14	0.35023	75.27	8.2777	0.5625	0.51427	0.71581	4	1	1	0	C11H18N2O3		482	Yes
08A06	Atropine sulfate monohydrate	5908-99-6	N1([C@H]2C[C@@H](OC(C(c3ccccc3)CO)=O)C[C@H]1CC2)C.N1([C@H]2C[C@@H](OC(C(c3ccccc3)CO)=O)C[C@H]1CC2)C	C34H50N2O11S	694.85	[(1R,5S)-8-methyl-8-azabicyclo[3.2.1]octan-3-yl] 3-hydroxy-2-phenylpropanoate sulfuric acid hydrate	694.84	1.9288	-2.612	4	1	221.72	0.17901	49.77	5.8216	0.57143	0.35747	0.71485	5	3	4	1	H2O4S.C17H23NO3.C17H23NO3.H2O		422	No
08A07	Eserine hemisulfate salt	64-47-1	[C@]12([C@@](N(c3c1cc(OC(=O)NC)cc3)C)(N(CC2)C)[H])C.[C@]12([C@@](N(c3c1cc(OC(=O)NC)cc3)C)(N(CC2)C)[H])C	C30H44N6O8S	648.78	[(3aS,8bS)-3,4,8b-trimethyl-1,2,3,3a-tetrahydropyrrolo[2,3-b]indol-3-ium-7-yl] N-methylcarbamate sulfate	648.779	1.6806	-2.697	5	1	205.54	0.20239	44.81	2.1852	0.55	0.18433	0.89147	2	3	3	1	H2O4S.C15H21N3O2.C15H21N3O2		46	No
08A08	Itraconazole	84625-61-6	N\1(C(N(\N=C1)C(CC)C)=O)c1ccc(N2CCN(c3ccc(OCC4OC(c5c(cc(cc5)Cl)Cl)(Cn5ncnc5)OC4)cc3)CC2)cc1	C35H38Cl2N8O4	705.65	2-butan-2-yl-4-[4-[4-[4-[[(2R,4S)-2-(2,4-dichlorophenyl)-2-(1,2,4-triazol-1-ylmethyl)-1,3-dioxolan-4-yl]methoxy]phenyl]piperazin-1-yl]phenyl]-1,2,4-triazol-3-one	705.645	5.1512	-7.305	12	0	513.32	0.19006	100.79	7.616	0.57143	0.41264	0.92854	11	7	7	4	C35H38N8O4Cl2		957	Yes
08A09	Acarbose	56180-94-0	[C@H]1([C@@H]([C@H]([C@H](O[C@@H]2[C@@H]([C@H]([C@H](N[C@@H]\3[C@@H]([C@H]([C@@H](\C(=C3)\CO)O)O)O)[C@H](O2)C)O)O)[C@H](O1)CO)O)O)O[C@H]1[C@@H]([C@H]([C@@H](O[C@@H]1CO)O)O)O	C25H43NO18	645.62	(3R,4R,5S,6R)-5-[(2R,3R,4R,5S,6R)-5-[(2R,3R,4S,5S,6R)-3,4-dihydroxy-6-methyl-5-[[(1S,4R,5S,6S)-4,5,6-trihydroxy-3-(hydroxymethyl)cyclohex-2-en-1-yl]amino]oxan-2-yl]oxy-3,4-dihydroxy-6-(hydroxymethyl)o<NL>xan-2-yl]oxy-6-(hydroxymethyl)oxane-2,3,4-triol	645.605	-7.1771	0.586	19	14	419.26	0.55278	321.17	-7.4039	0.47727	0.3402	0.98114	9	4	4	0	C25H43NO18		892	Yes
08A10	Entacapone	130929-57-6	c1([N+]([O-])=O)c(c(cc(/C=C(/C(N(CC)CC)=O)\C#N)c1)O)O	C14H15N3O5	305.29	(E)-2-cyano-3-(3,4-dihydroxy-5-nitrophenyl)-N,N-diethylprop-2-enamide	305.289	0.7457	-2.369	8	2	236.14	0.36745	130.38	-4.6514	0.5	0.58804	0.77373	5	1	1	1	C14H15N3O5		601	Yes
08A11	Nicotinamide	98-92-0	C(c1cnccc1)(=O)N	C6H6N2O	122.13	pyridine-3-carboxamide	122.127	-0.254	-0.91	3	1	98.29	0.39963	55.98	-0.67966	0.66667	0.4098	0.7083	1	1	1	1	C6H6N2O	1.0<NL>0.92	88	No
08B02	Tetracaine hydrochloride	136-47-0	C(c1ccc(NCCCC)cc1)(=O)OCCN(C)C	C15H25ClN2O2	300.83	2-(dimethylamino)ethyl 4-(butylamino)benzoate hydrochloride	300.829	2.2345	-2.08	4	1	228.35	0.16663	41.57	4.0409	0.78947	0.59281	0.57505	9	1	1	1	HCl.C15H24N2O2		893	Yes
08B03	Mometasone furoate	83919-23-7	[C@]12([C@](OC(c3occc3)=O)([C@@H](C[C@]1([C@]1([C@@]([C@@]\3(\C(=C/C(\C=C3)=O)\CC1)C)([C@H](C2)O)Cl)[H])[H])C)C(=O)CCl)C	C27H30Cl2O6	521.44	[(8S,9R,10S,11S,13S,14S,16R,17R)-9-chloro-17-(2-chloroacetyl)-11-hydroxy-10,13,16-trimethyl-3-oxo-6,7,8,11,12,14,15,16-octahydrocyclopenta[a]phenanthren-17-yl] furan-2-carboxylate	521.435	4.2573	-5.637	6	1	357.82	0.21332	93.81	3.0117	0.42857	0.25764	1.0496	5	5	5	1	C27H30O6Cl2		100	No
08B04	Troglitazone	97322-87-7	N1C(SC(C1=O)Cc1ccc(OCC2(Oc3c(c(c(c(c3C)C)O)C)CC2)C)cc1)=O	C24H27NO5S	441.55	5-[[4-[(6-hydroxy-2,5,7,8-tetramethyl-3,4-dihydrochromen-2-yl)methoxy]phenyl]methyl]-1,3-thiazolidine-2,4-dione	441.546	4.3852	-5.46	6	2	323.81	0.27217	110.16	4.0512	0.58065	0.46485	0.87179	5	4	4	2	C24H27NO5S		602	Yes
08B05	Dacarbazine	4342-03-04	c1(c(N=NN(C)C)[nH]cn1)C(=O)N	C6H10N6O	182.19	(5E)-5-(dimethylaminohydrazinylidene)imidazole-4-carboxamide	182.186	-0.0523	-1.236	7	2	145.7	0.54798	99.73	-1.3889	0.61538	0.52527	0.67089	2	1	1	1	C6H10N6O		202	Yes
08B06	Tenatoprazole	113712-98-4	n1c([nH]c2c1nc(cc2)OC)S(Cc1c(c(c(cn1)C)OC)C)=O	C16H18N4O3S	346.41	5-methoxy-2-[(4-methoxy-3,5-dimethylpyridin-2-yl)methylsulfinyl]-1H-imidazo[4,5-b]pyridine	346.41	1.7254	-3.296	7	1	258.99	0.34604	109.2	-1.8775	0.58333	0.46704	0.85231	5	3	3	3	C16H18N4O3S		595	No
08B07	Acetopromazine maleate salt	3598-37-6	N1(c2c(Sc3c1cccc3)ccc(c2)C(=O)C)CCCN(C)C	C23H26N2O5S	442.54	1-[10-[3-(dimethylamino)propyl]phenothiazin-2-yl]ethanone (Z)-but-2-enedioic acid	442.534	3.8721	-4.749	3	0	253.42	0.14849	48.85	5.1777	0.47826	0.41343	0.83562	5	3	3	2	C19H22N2OS.C4H4O4		603	Yes
08B08	Escitalopram oxalate	128196-01-0	[C@]1(c2c(CO1)cc(C#N)cc2)(c1ccc(cc1)F)CCCN(C)C	C22H23FN2O5	414.44	(1S)-1-[3-(dimethylamino)propyl]-1-(4-fluorophenyl)-3H-2-benzofuran-5-carbonitrile oxalic acid	414.432	2.7864	-3.975	3	0	257.85	0.10514	36.26	-3.3305	0.5	0.42658	0.88047	5	3	3	2	C20H21N2OF.C2H2O4		604	Yes
08B09	Ropinirole hydrochloride	91374-20-8	N1C(Cc2c1cccc2CCN(CCC)CCC)=O	C16H25ClN2O	296.84	4-[2-(dipropylamino)ethyl]-1,3-dihydro-2H-indol-2-one hydrochloride	296.841	2.5433	-2.773	3	1	220.11	0.12744	32.34	4.0982	0.57895	0.53844	0.73701	7	2	2	1	HCl.C16H24N2O		797	Yes
08B10	Lacidipine	103890-78-4	C=1(\C(\C(=C(/N/C1/C)\C)\C(=O)OCC)c1c(/C=C/C(OC(C)(C)C)=O)cccc1)/C(=O)OCC	C26H33NO6	455.56	Diethyl 2,6-dimethyl-4-[2-[(E)-3-[(2-methylpropan-2-yl)oxy]-3-oxoprop-1-enyl]phenyl]-1,4-dihydropyridine-3,5-dicarboxylate	455.549	4.6767	-4.67	7	1	363.06	0.22195	90.93	-24.544	0.42424	0.48861	0.93257	11	2	2	1	C26H33NO6		680	No
08B11	Argatroban	74863-84-6	S(c1c2NCC(Cc2ccc1)C)(N[C@H](C(N1[C@@H](C(=O)O)C[C@@H](CC1)C)=O)CCCNC(=N)N)(=O)=O	C23H36N6O5S	508.64	(2R,4R)-1-[(2S)-5-(diaminomethylideneamino)-2-[[(3S)-3-methyl-1,2,3,4-tetrahydroquinolin-8-yl]sulfonylamino]pentanoyl]-4-methylpiperidine-2-carboxylic acid	508.642	0.7854	-2.51	11	6	374.8	0.36435	186.09	5.0154	0.42857	0.54968	0.89504	8	3	3	1	C23H36N6O5S		853	Yes
08C02	Reboxetine mesylate	98769-81-4	O([C@H]([C@@]1(OCCNC1)[H])c1ccccc1)c1c(OCC)cccc1	C20H27NO6S	409.51	(2R)-2-[(R)-(2-ethoxyphenoxy)-phenylmethyl]morpholine methanesulfonic acid	409.501	2.5587	-2.976	4	1	253.28	0.16369	39.72	1.6908	0.47826	0.38401	0.75761	6	3	3	2	CH4O3S.C19H23NO3		714	Yes
08C03	Camylofine chlorhydrate	54-30-8	C(c1ccccc1)(NCCN(CC)CC)C(OCCC(C)C)=O	C19H34Cl2N2O2	393.4	3-methylbutyl 2-[2-(diethylamino)ethylamino]-2-phenylacetate dihydrochloride	393.397	2.5001	-2.189	4	1	279.37	0.1362	41.57	6.559	0.56522	0.53175	0.63799	12	1	1	1	HCl.HCl.C19H32N2O2		979	Yes
08C04	Papaverine hydrochloride	61-25-6	c12c(nccc1cc(c(c2)OC)OC)Cc1cc(c(cc1)OC)OC	C20H22ClNO4	375.86	1-[(3,4-dimethoxyphenyl)methyl]-6,7-dimethoxyisoquinoline hydrochloride	375.851	3.443	-4.234	5	0	269.18	0.18935	49.81	-1.7454	0.56	0.40127	0.82844	6	3	3	3	HCl.C20H21NO4		572	No
08C05	Yohimbine hydrochloride	65-19-0	c12c(c3c([nH]1)cccc3)CCN1[C@]2(C[C@@]2([C@@H](C(=O)OC)[C@H](CC[C@]2(C1)[H])O)[H])[H]	C21H27ClN2O3	390.91	methyl (1S,15R,18S,19R,20S)-18-hydroxy-1,3,11,12,14,15,16,17,18,19,20,21-dodecahydroyohimban-19-carboxylate hydrochloride	390.909	2.3512	-3.065	5	2	258.65	0.20754	65.56	1.5035	0.46154	0.2129	0.94439	2	5	5	2	HCl.C21H26N2O3		203	Yes
08C06	Voriconazole	137234-62-9	[C@](c1c(cc(cc1)F)F)([C@H](c1c(F)cncn1)C)(Cn1ncnc1)O	C16H14F3N5O	349.32	(2R,3S)-2-(2,4-difluorophenyl)-3-(5-fluoropyrimidin-4-yl)-1-(1,2,4-triazol-1-yl)butan-2-ol	349.315	1.4751	-3.231	6	1	251.35	0.25403	76.72	4.0837	0.44	0.46052	0.8762	5	3	3	3	C16H14N5OF3		605	Yes
08C07	Teriflunomide	163451-81-8	CC(=C(C#N)C(=O)NC1=CC=C(C=C1)C(F)(F)F)O			(Z)-2-cyano-3-hydroxy-N-[4-(trifluoromethyl)phenyl]but-2-enamide	270.209	2.5535	-3.251	4	2	195.17	0.26213	73.12	-9.2555	0.57895	0.53647	0.66755	3	1	1	1	C12H9N2O2F3		340	Yes
08C08	Cilostazol	73963-72-1	n1(nnnc1CCCCOc1cc2c(NC(=O)CC2)cc1)C1CCCCC1	C20H27N5O2	369.47	6-[4-(1-cyclohexyltetrazol-5-yl)butoxy]-3,4-dihydro-1H-quinolin-2-one	369.467	3.3233	-3.701	7	1	294.57	0.25216	81.93	-6.8717	0.66667	0.44608	0.77436	7	4	4	2	C20H27N5O2		798	Yes
08C09	Galanthamine hydrobromide	1953-04-04	[C@]1\23c4c(O[C@H]1C[C@H](\C=C2)O)c(ccc4CN(CC3)C)OC	C17H22BrNO3	368.27	(4aS,6R,8aS)- 5,6,9,10,11,12- hexahydro- 3-methoxy- 11-methyl- 4aH- [1]benzofuro[3a,3,2-ef] [2] benzazepin- 6-ol hydrobromide	368.27	1.1901	-2.665	4	1	210.88	0.1738	41.93	5.3857	0.42857	0.20152	0.97272	1	4	4	1	HBr.C17H21NO3		93	Yes
08C10	Azelastine hydrochloride	79307-93-0	N1(/N=C(\c2c(C1=O)cccc2)/Cc1ccc(Cl)cc1)C1CCN(CCC1)C	C22H25Cl2N3O	418.37	4-[(4-chlorophenyl)methyl]-2-(1-methylazepan-4-yl)phthalazin-1-one hydrochloride	418.367	4.3744	-4.818	4	0	290.08	0.10911	35.91	6.0883	0.51852	0.30736	0.86525	3	4	4	2	C22H24N3OCl.HCl		341	Yes
08C11	Etretinate	54350-48-0	c1(c(c(c(cc1C)OC)C)C)\C=C\C(=C\C=C\C(=C\C(=O)OCC)\C)\C	C23H30O3	354.49	ethyl (2E,4E,6E,8E)-9-(4-methoxy-2,3,6-trimethylphenyl)-3,7-dimethylnona-2,4,6,8-tetraenoate	354.488	6.4524	-4.661	3	0	313.01	0.10556	35.53	-9.5244	0.69231	0.29151	0.73369	8	1	1	1	C23H30O3		854	Yes
08D02	Emedastine difumarate	87233-61-2	c1(nc2c(n1CCOCC)cccc2)N1CCN(CCC1)C	C25H34N4O9	534.57	1-(2-ethoxyethyl)-2-(4-methyl-1,4-diazepan-1-yl)benzimidazole	534.564	2.0454	-1.562	5	0	247.52	0.14116	33.53	4.9818	0.54545	0.40012	0.80949	5	3	3	2	C4H4O4.C4H4O4.C17H26N4O		606	Yes
08D03	Etofenamate	30544-47-9	C(c1cc(Nc2c(C(=O)OCCOCCO)cccc2)ccc1)(F)(F)F	C18H18F3NO4	369.34	2-(2-hydroxyethoxy)ethyl 2-[3-(trifluoromethyl)anilino]benzoate	369.338	3.3384	-3.827	5	2	273.08	0.21093	67.79	-25.604	0.61538	0.54972	0.76921	10	2	2	2	C18H18NO4F3		873	No
08D04	Zaleplon	151319-34-5	n12c(c(cn1)C#N)nccc2c1cc(N(C(=O)C)CC)ccc1	C17H15N5O	305.34	N-[3-(3-cyanopyrazolo[1,5-a]pyrimidin-7-yl)phenyl]-N-ethylacetamide	305.34	1.5075	-4.607	6	0	243.83	0.24624	74.29	1.5631	0.52174	0.39764	0.87147	3	3	3	3	C17H15N5O		342	Yes
08D05	Diclofenac sodium	15307-79-6	N(c1c(Cl)cccc1Cl)c1c(CC([O-])=O)cccc1	C14H10Cl2NNaO2	318.14	2-[(2,6-Dichlorophenyl)amino]-benzeneacetic acid monosodium salt	318.134	1.8092	-4.644	3	1	214.36	0.18091	52.16	-0.46257	0.52632	0.49882	0.73114	4	2	2	2	C14H10NO2Cl2.Na		483	Yes
08D06	Exemestane	107868-30-4	[C@@]1\2(\C(\C(C[C@@]3([C@@]1(CC[C@]1([C@]3(CCC1=O)[H])C)[H])[H])=C)=C/C(\C=C2)=O)C	C20H24O2	296.41	(8R,9S,10R,13S,14S)-10,13-dimethyl-6-methylidene-7,8,9,11,12,14,15,16-octahydrocyclopenta[a]phenanthrene-3,17-dione	296.409	3.6076	-3.947	2	0	220.6	0.11822	34.14	-0.8784	0.5	0.20338	0.92572	0	4	4	0	C20H24O2		31	No
08D07	Fomepizole	7554-65-6	n1[nH]cc(c1)C	C4H6N2	82.11	4-methyl-1H-pyrazole	82.1056	-0.1029	-0.533	2	1	73.85	0.33798	28.68	2.02	0.66667	0	0.69315	0	1	1	1	C4H6N2		32	Yes
08D08	Temozolomide	85622-93-1	n12c(c(nc1)C(=O)N)\N=N/N(C2=O)C	C6H6N6O2	194.15	3-methyl-4-oxoimidazo[5,1-d][1,2,3,5]tetrazine-8-carboxamide	194.154	-0.5014	-1.895	8	1	137.32	0.62453	105.94	-1.8034	0.57143	0.26683	0.79764	1	2	2	1	C6H6N6O2		94	Yes
08D09	Xylazine	7361-61-7	C/1(\Nc2c(cccc2C)C)=N/CCCS1	C12H16N2S	220.34	N-(2,6-dimethylphenyl)-5,6-dihydro-4H-1,3-thiazin-2-amine	220.339	2.5408	-3.858	2	1	177.48	0.22797	49.69	0.88114	0.6	0.38293	0.61095	1	2	2	1	C12H16N2S		95	Yes
08D10	Celiprolol hydrochloride	57470-78-7	C(Nc1cc(c(OCC(CNC(C)(C)C)O)cc1)C(=O)C)(N(CC)CC)=O	C20H34ClN3O4	415.96	3-[3-acetyl-4-[3-(tert-butylamino)-2-hydroxypropoxy]phenyl]-1,1-diethylurea hydrochloride	415.96	1.9847	-3.52	7	3	309.84	0.24416	90.9	10.51	0.59259	0.63995	0.74025	10	1	1	1	HCl.C20H33N3O4		920	No
08D11	Zopiclone	43200-80-2	N1(C(c2c(C1=O)nccn2)OC(N1CCN(CC1)C)=O)c1ncc(cc1)Cl	C17H17ClN6O3	388.82	[6-(5-chloropyridin-2-yl)-5-oxo-7H-pyrrolo[3,4-b]pyrazin-7-yl] 4-methylpiperazine-1-carboxylate	388.814	0.7142	-1.742	9	0	273.92	0.29074	91.76	3.3902	0.51852	0.32548	0.90425	3	4	4	2	C17H17N6O3Cl		343	Yes
800	Tranilast	53902-12-8	c1(c(NC(/C=C/c2cc(c(cc2)OC)OC)=O)cccc1)C(=O)O	C18H17NO5	327.34	2-[[(E)-3-(3,4-dimethoxyphenyl)prop-2-enoyl]amino]benzoic acid	327.335	2.4814	-3.547	6	2	257.35	0.27449	84.86	-0.38069	0.58333	0.39553	0.74264	6	2	2	2	C18H17NO5		715	Yes
8000	Tizanidine hydrochloride	51322-75-9	c12c(c(ccc1nsn2)Cl)N/C/1=N/CCN1	C9H9Cl2N5S	290.18	5-chloro-N-(4,5-dihydro-1H-imidazol-2-yl)-2,1,3-benzothiadiazol-4-amine hydrochloride	290.177	2.1419	0.293	5	2	176.65	0.43436	90.44	4.6928	0.5	0.31405	0.79602	1	3	3	2	C9H8N5ClS.HCl		96	Yes
80000	Zafirlukast	107753-78-6	S(NC(c1cc(c(Cc2c3c(n(c2)C)ccc(NC(OC2CCCC2)=O)c3)cc1)OC)=O)(c1c(C)cccc1)(=O)=O	C31H33N3O6S	575.69	cyclopentyl N-[3-[[2-methoxy-4-[(2-methylphenyl)sulfonylcarbamoyl]phenyl]methyl]-1-methylindol-5-yl]carbamate	575.684	5.6681	-6.843	9	2	428.16	0.24395	124.11	-7.9012	0.53659	0.41736	0.90627	8	5	5	4	C31H33N3O6S		855	Yes
800000	Butenafine hydrochloride	101828-21-1	c1(c2c(ccc1)cccc2)CN(Cc1ccc(C(C)(C)C)cc1)C	C23H28ClN	353.94	1-(4-tert-butylphenyl)-N-methyl-N-(naphthalen-1-ylmethyl)methanamine	353.935	5.4769	-5.219	1	0	264.89	0.013402	3.24	0.23984	0.58333	0.49532	0.68273	5	3	3	3	HCl.C23H27N		607	Yes
8000000	Carbadox	6804-07-05	[n+]1(c(c[n+](c2c1cccc2)[O-])\C=N\NC(=O)OC)[O-]	C11H10N4O4	262.23	Methyl (2E)-2-[(1,4-dioxido-2-quinoxalinyl)methylene]hydrazinecarboxylate	262.224	0.5016	-7.464	8	1	188.19	0.39604	101.61	-0.062542	0.63158	0.29877	0.77933	3	2	2	2	C11H10N4O4		344	Yes
80000000	Rimantadine hydrochloride	13392-28-4	[C@]12(C[C@]3(C[C@@](C1)(C[C@@](C2)(C3)[H])[H])[H])C(N)C	C12H22ClN	215.77	1-(1-adamantyl)ethanamine hydrochloride	215.767	1.9091	-3.086	1	1	136.75	0.11166	26.02	-0.02945	0.46154	0.2493	0.6715	1	3	4	0	HCl.C12H21N		97	Yes
800000000	Tirofiban hydrochloride	150915-40-5	CCCCS(=O)(=O)N[C@@H](Cc1ccc(cc1)OCCCCC2CCNCC2)C(=O)O			N-(Butylsulfonyl)-O-(4-(4-piperidyl)butyl)-L-tyrosine	477.064	1.5443	-4.412	7	3	347.74	0.25203	113.11	-8.7636	0.7	0.57799	0.69862	13	2	2	1	HCl.C22H36N2O5S		994	Yes
8000000000	Oxibendazol	20559-55-1	c1(nc2c([nH]1)ccc(c2)OCCC)NC(=O)OC	C12H15N3O3	249.27	methyl N-(6-propoxy-1H-benzimidazol-2-yl)carbamate	249.269	2.3263	-3.343	6	2	197.44	0.3518	76.24	-3.6369	0.72222	0.34544	0.73199	5	2	2	2	C12H15N3O3		431	No
80000000000	Ipsapirone	95847-70-4	S1(N(C(c2c1cccc2)=O)CCCCN1CCN(c2ncccn2)CC1)(=O)=O	C19H23N5O3S	401.49	1,1-dioxo-2-[4-(4-pyrimidin-2-ylpiperazin-1-yl)butyl]-1,2-benzothiazol-3-one	401.49	1.7721	-1.765	8	0	290.85	0.25515	95.09	9.1552	0.60714	0.46155	0.85083	6	4	4	2	C19H23N5O3S		716	Yes
800000000000	Hydroxychloroquine sulfate	747-36-4	c12c(NC(CCCN(CCO)CC)C)ccnc1cc(cc2)Cl	C18H28ClN3O5S	433.96	2-[4-[(7-chloroquinolin-4-yl)amino]pentyl-ethylamino]ethanol sulfuric acid	433.955	3.0824	-3.552	4	2	269.73	0.14489	48.39	6.5352	0.65217	0.52339	0.75474	9	2	2	2	C18H26N3OCl.H2O4S		851	No
08F02	Dithiazanine iodide	514-73-8	CCN1C2=CC=CC=C2SC1=CC=CC=CC3=[N+](C4=CC=CC=C4S3)CC.[I-]			(2Z)-3-ethyl-2-[(2E,4E)-5-(3-ethyl-1,3-benzothiazol-3-ium-2-yl)penta-2,4-dienylidene]-1,3-benzothiazole;iodide	391.582	1.4373	-5.512	2	0	304.9	0.14483	60.66	2.5021	0.55556	0.21725	0.84708	5	4	4	3	C23H23N2S2		608	Yes
08F03	Fenipentol	583-03-9	c1(C(O)CCCC)ccccc1	C11H16O	164.25	1-phenylpentan-1-ol	164.247	2.7122	-2.381	1	1	145.65	0.089942	20.23	-5.8822	0.75	0.4526	0.50742	4	1	1	1	C11H16O		484	Yes
08F04	Diosmin	520-27-4	c12C(/C=C(\Oc1cc(O[C@H]1[C@@H]([C@H]([C@@H]([C@H](O1)CO[C@H]1[C@@H]([C@@H]([C@H]([C@@H](O1)C)O)O)O)O)O)O)cc2O)/c1cc(c(cc1)OC)O)=O	C28H32O15	608.56	5-hydroxy-2-(3-hydroxy-4-methoxyphenyl)-7-[(2S,3R,4S,5S,6R)-3,4,5-trihydroxy-6-[[(2R,3R,4R,5R,6S)-3,4,5-trihydroxy-6-methyloxan-2-yl]oxymethyl]oxan-2-yl]oxychromen-4-one	608.547	-0.634	-2.967	15	8	409.06	0.43475	234.29	2.463	0.51163	0.36902	0.95078	7	5	5	2	C28H32O15		790	No
08F05	Carbidopa	28860-95-9	[C@](C(=O)O)(Cc1cc(c(cc1)O)O)(NN)C	C10H14N2O4	226.23	(2S)-3-(3,4-dihydroxyphenyl)-2-hydrazinyl-2-methylpropanoic acid	226.231	-0.8973	-1.335	6	5	166.47	0.47498	115.81	-2.6469	0.5625	0.64579	0.65055	4	1	1	1	C10H14N2O4		288	No
08F06	(-) Emtricitabine	143491-57-0	[C@H]1(N/2C(\N=C(/C(=C2)/F)\N)=O)O[C@H](SC1)CO	C8H10FN3O3S	247.25	4-amino-5-fluoro-1-[(2R,5S)-2-(hydroxymethyl)-1,3-oxathiolan-5-yl]pyrimidin-2-one	247.249	-0.747	-1.869	6	2	163.46	0.51364	113.45	1.29	0.625	0.42451	0.76856	2	2	2	0	C8H10N3O3FS		187	No
08F07	Demecarium bromide	56-94-0	C(Oc1cc([N+](C)(C)C)ccc1)(N(CCCCCCCCCCN(C(Oc1cc([N+](C)(C)C)ccc1)=O)C)C)=O	C32H52Br2N4O4	716.6	trimethyl-[3-[methyl-[10-[methyl-[3-(trimethylazaniumyl)phenoxy]carbonylamino]decyl]carbamoyl]oxyphenyl]azanium dibromide	716.597	-3.2522	-5.096	8	0	456.56	0.0831	59.08	-4.83	0.65	0.57056	0.73452	17	2	2	2	Br.Br.C32H52N4O4		1011	Yes
08F08	Tolvaptan	150683-30-0	Cc1ccccc1C(=O)Nc2ccc(c(c2)C)C(=O)N3CCC[C@H](c4c3ccc(c4)Cl)O			N-{4-[(5R)-7-chloro-5-hydroxy-2,3,4,5-tetrahydro-1H-1-benzazepine-1-carbonyl]-3-methylphenyl}-2-methylbenzamide	448.949	5.5932	-6.381	5	2	336.61	0.16099	69.64	3.4438	0.53125	0.42902	0.88256	3	4	4	3	C26H25N2O3Cl		345	Yes
08F09	Acipimox	51037-30-0	[n+]1(cc(ncc1C)C(=O)O)[O-]	C6H6N2O3	154.13	5-methyl-4-oxidopyrazin-4-ium-2-carboxylic acid	154.125	-1.0511	-2.815	5	1	110.43	0.46518	75.65	-2.9471	0.63636	0.35822	0.74271	1	1	1	1	C6H6N2O3		98	Yes
08F10	Diflorasone Diacetate	33564-31-7	[C@]\1\2([C@@]3([C@]([C@]4([C@@]([C@]([C@H](C4)C)(C(COC(=O)C)=O)OC(=O)C)(C[C@@H]3O)C)[H])(C[C@@H](/C1=C/C(\C=C2)=O)F)[H])F)C	C26H32F2O7	494.54	[2-[(6S,8S,9R,10S,11S,13S,14S,16S,17R)-17-acetyloxy-6,9-difluoro-11-hydroxy-10,13,16-trimethyl-3-oxo-6,7,8,11,12,14,15,16-octahydrocyclopenta[a]phenanthren-17-yl]-2-oxoethyl] acetate	494.529	2.1066	-4.253	7	1	341.24	0.24985	106.97	4.3364	0.42857	0.20568	1.0554	6	4	4	0	C26H32O7F2		100	No
08F11	Acamprosate calcium	77337-73-6	S(CCCNC(C)=O)(=O)(=O)[O-]	C10H20CaN2O8S2	400.49	3-(Acetylamino)-1-propanesulfonic acid calcium salt	400.485	-3.0326	-0.245	5	1	132.36	0.50892	94.68	-10.253	0.72727	0.70393	0.47958	4	0	0	0	Ca.C5H10NO4S.C5H10NO4S		485	Yes
08G02	Mizolastine	108612-45-9	c1(n(c2c(n1)cccc2)Cc1ccc(F)cc1)N1CCC(N(\C=2\NC(\C=C/N2)=O)C)CC1	C24H25FN6O	432.5	2-[[1-[1-[(4-fluorophenyl)methyl]benzimidazol-2-yl]piperidin-4-yl]-methylamino]-1H-pyrimidin-6-one	432.502	2.6419	-4.227	7	1	327.77	0.18595	65.76	4.6082	0.53125	0.41411	0.87275	4	5	5	3	C24H25N6OF		486	Yes
08G03	Amisulpride	71675-85-9	c1(S(=O)(=O)CC)cc(C(NCC2N(CCC2)CC)=O)c(cc1N)OC	C17H27N3O4S	369.49	4-amino-N-[(1-ethylpyrrolidin-2-yl)methyl]-5-ethylsulfonyl-2-methoxybenzamide	369.484	0.6656	-2.851	7	2	278.21	0.29438	110.11	7.3468	0.52	0.5274	0.83521	7	2	2	1	C17H27N3O4S		594	No
08G04	Pyridoxine hydrochloride	58-56-0	c1(c(c(ncc1CO)C)O)CO	C8H12ClNO3	205.64	4,5-Bis(hydroxymethyl)-2-methylpyridin-3-ol	205.64	-0.4837	-0.661	4	3	130.85	0.38418	73.58	-1.934	0.58333	0.34146	0.74044	2	1	1	1	HCl.C8H11NO3	0.972222	204	Yes
08G05	Mercaptopurine	50-44-2	c12c(\N=C/NC1=S)nc[nH]2	C5H4N4S	152.18	3,7-dihydropurine-6-thione	152.181	-0.5434	-1.498	4	2	117.02	0.64886	85.16	0.74026	0.5	0.20016	0.80147	0	2	2	1	C5H4N4S	0.938272	33	Yes
08G06	Cytarabine	147-94-4	N\1([C@H]2[C@H]([C@@H]([C@H](O2)CO)O)O)C(/N=C(\C=C1)/N)=O	C9H13N3O5	243.22	4-amino-1-[(2R,3S,4S,5R)-3,4-dihydroxy-5-(hydroxymethyl)oxolan-2-yl]pyrimidin-2-one	243.218	-3.0346	-0.731	8	4	165.35	0.56045	128.61	-4.6735	0.58824	0.45733	0.8075	2	2	2	0	C9H13N3O5	1.0<NL>0.9632353<NL>0.9388489<NL>0.90877193<NL>0.9080882<NL>0.90625<NL>0.86545455<NL>0.8633093	168	Yes
08G07	Racecadotril	81110-73-8	C(C(NCC(=O)OCc1ccccc1)=O)(Cc1ccccc1)CSC(=O)C	C21H23NO4S	385.49	(RS)-2-[[2-[(acetylsulfanyl)methyl]-3-phenylpropanoyl ]amino]e benzyle acetate	385.483	2.2677	-2.999	5	1	305.02	0.25595	97.77	1.3331	0.59259	0.50678	0.66621	11	2	2	2	C21H23NO4S		958	Yes
08G08	Folic acid	59-30-3	N=1\C(c2c(N/C1/N)ncc(n2)CNc1ccc(C(N[C@H](C(=O)O)CCC(=O)O)=O)cc1)=O	C19H19N7O6	441.41	(2S)-2-[[4-[(2-amino-4-oxo-1H-pteridin-6-yl)methylamino]benzoyl]amino]pentanedioic acid	441.403	-1.9551	-3.182	13	6	320.39	0.50395	208.99	-9.0275	0.625	0.54376	0.83562	9	3	3	2	C19H19N7O6	0.907563	886	No
08G09	Benazepril hydrochloride	86541-74-4	N1(C([C@@H](N[C@H](C(=O)OCC)CCc2ccccc2)CCc2c1cccc2)=O)CC(=O)O	C24H29ClN2O5	460.96	2-[(3S)-3-[[(2S)-1-ethoxy-1-oxo-4-phenylbutan-2-yl]amino]-2-oxo-4,5-dihydro-3H-1-benzazepin-1-yl]acetic acid hydrochloride	460.956	0.8715	-3.877	7	2	330.7	0.23353	95.94	-5.4701	0.45161	0.48709	0.84556	10	3	3	2	HCl.C24H28N2O5		929	Yes
08G10	Aniracetam	72432-10-1	N1(C(c2ccc(cc2)OC)=O)C(=O)CCC1	C12H13NO3	219.24	1-(4-methoxybenzoyl)pyrrolidin-2-one	219.239	1.5197	-1.945	4	0	169.1	0.23436	46.61	2.9806	0.625	0.5098	0.6593	2	2	2	1	C12H13NO3		205	Yes
08G11	Dimethisoquin hydrochloride	2773-92-4	c1(nc(cc2c1cccc2)CCCC)OCCN(C)C	C17H25ClN2O	308.85	2-(3-butylisoquinolin-1-yl)oxyethyl-dimethylazanium chloride	308.852	3.5566	-3.46	3	0	232.5	0.10546	25.36	-1.1922	0.6	0.46378	0.74577	7	2	2	2	HCl.C17H24N2O		799	Yes
08H02	Alendronate sodium	121268-17-5	C(P([O-])(=O)O)(P(=O)(O)O)(O)CCCN	C4H12NO7P2Na	271.08	(4-amino-1-hydroxy-1-phosphonobutyl)-hydroxyphosphinate sodium	271.077	-10.467	1.459	8	5	154.18	0.7523	183.76	-16.348	0.5	0.82622	0.78937	5	0	0	0	C4H12NO7P2.Na		609	Yes
08H03	Dipivefrin hydrochloride	64019-93-8	C(Oc1c(OC(C(C)(C)C)=O)ccc(c1)C(O)CNC)(C(C)(C)C)=O	C19H30ClNO5	387.91	[2-(2,2-dimethylpropanoyloxy)-4-[1-hydroxy-2-(methylamino)ethyl]phenyl] 2,2-dimethylpropanoate hydrochloride	387.902	2.8264	-2.87	6	2	279.47	0.25276	84.86	0.67159	0.48	0.5279	0.77181	9	1	1	1	HCl.C19H29NO5		894	Yes
08H04	Thiorphan	76721-89-6	C(C(Cc1ccccc1)CS)(NCC(=O)O)=O	C12H15NO3S	253.32	2-[(2-benzyl-3-sulfanylpropanoyl)amino]acetic acid	253.321	0.832	-2.448	4	2	196.21	0.37332	105.2	-6.3498	0.64706	0.55388	0.57505	6	1	1	1	C12H15NO3S		717	Yes
08H05	Tomoxetine hydrochloride	82248-59-7	O(c1c(C)cccc1)[C@@H](c1ccccc1)CCNC	C17H22ClNO	291.82	(R)-N-Methyl-gamma-(2-methylphenoxy)-benzenepropanamine hydrochloride	291.821	3.1197	-3.127	2	1	219.02	0.097982	21.26	1.6035	0.52632	0.42676	0.63634	6	2	2	2	HCl.C17H21NO		718	Yes
08H06	Aceclidine hydrochloride	6109-70-2	C1([C@]2(CCN(C1)CC2)[H])OC(C)=O	C9H16ClNO2	205.69	1-azabicyclo[2.2.2]octan-3-yl acetate hydrochloride	205.684	0.7622	-1.05	3	0	130.61	0.20358	29.54	4.996	0.58333	0.19256	0.66789	2	2	3	0	HCl.C9H15NO2		206	Yes
08H07	Penciclovir	39809-25-1	c1/2c(ncn1CCC(CO)CO)C(N/C(=N2)/N)=O	C10H15N5O3	253.26	2-amino-9-[4-hydroxy-3-(hydroxymethyl)butyl]-3H-purin-6-one	253.261	-1.6358	-1.016	8	4	188.66	0.50525	125.76	-2.6783	0.55556	0.53333	0.77562	5	2	2	1	C10H15N5O3		610	Yes
08H08	Levetiracetam	102767-28-2	N1(C(=O)CCC1)[C@H](C(=O)N)CC	C8H14N2O2	170.21	(2S)-2-(2-oxopyrrolidin-1-yl)butanamide	170.211	-0.3649	-0.974	4	1	134.12	0.33477	63.4	5.0314	0.5	0.57463	0.67959	3	1	1	0	C8H14N2O2		346	Yes
08H09	Dexfenfluramine hydrochloride	3239-45-0	C(c1cc(C[C@@H](NCC)C)ccc1)(F)(F)F	C12H17ClF3N	267.72	(2S)-N-ethyl-1-[3-(trifluoromethyl)phenyl]propan-2-amine hydrochloride	267.721	3.06	-3.06	1	1	178.72	0.064123	12.03	-4.0427	0.625	0.59837	0.655	5	1	1	1	HCl.C12H16NF3		611	Yes
08H10	Etoricoxib	202409-33-4	S(c1ccc(c2c(ncc(c2)Cl)c2cnc(cc2)C)cc1)(=O)(=O)C	C18H15ClN2O2S	358.85	5-chloro-2-(6-methylpyridin-3-yl)-3-(4-methylsulfonylphenyl)pyridine	358.848	3.0731	-5.411	4	0	258.82	0.19519	68.3	0.23028	0.54167	0.4083	0.807	3	3	3	3	C18H15N2O2ClS		347	Yes
08H11	Sertindole	106516-24-9	n1(cc(c2c1ccc(c2)Cl)C1CCN(CCN2C(NCC2)=O)CC1)c1ccc(cc1)F	C24H26ClFN4O	440.95	1-[2-[4-[5-chloro-1-(4-fluorophenyl)indol-3-yl]piperidin-1-yl]ethyl]imidazolidin-2-one	440.948	4.4892	-6.89	5	1	323.98	0.11874	40.51	6.2171	0.54839	0.40271	0.86856	5	5	5	3	C24H26N4OClF		612	Yes
09A02	Sulmazole	73384-60-8	c1(nc2c([nH]1)cccn2)c1c(cc(S(=O)C)cc1)OC	C14H13N3O2S	287.34	2-(2-methoxy-4-methylsulfinylphenyl)-1H-imidazo[4,5-b]pyridine	287.342	1.6198	-3.631	5	1	211.95	0.3239	87.08	0.34847	0.55	0.3587	0.82757	3	3	3	3	C14H13N3O2S		348	Yes
09A03	Gefitinib	184475-35-2	c12c(ncnc1cc(c(c2)OCCCN1CCOCC1)OC)Nc1cc(c(cc1)F)Cl	C22H24ClFN4O3	446.91	N-(3-chloro-4-fluorophenyl)-7-methoxy-6-(3-morpholin-4-ylpropoxy)quinazolin-4-amine	446.909	3.9851	-5.062	7	1	333.75	0.2006	68.74	0.47937	0.58065	0.4222	0.85557	8	4	4	3	C22H24N4O3ClF		856	Yes
09A04	Flunisolide	3385-03-03	[C@@]12([C@@]3([C@]([C@]4([C@@]([C@@]\5(\C(\[C@H](C4)F)=C/C(\C=C5)=O)C)([C@H](C3)O)[H])[H])(C[C@H]1OC(O2)(C)C)[H])C)C(=O)CO	C24H31FO6	434.51	(1S,2S,4R,8S,9S,11S,12S,13R,19S)-19-fluoro-11-hydroxy-8-(2-hydroxyacetyl)-6,6,9,13-tetramethyl-5,7-dioxapentacyclo[10.8.0.0(2,9).0(4,8).0(13,18)]icosa-14,17-dien-16-one	434.502	1.3033	-3.712	6	2	292.48	0.24713	93.06	0.79255	0.41935	0.16684	1.0732	2	5	5	0	C24H31O6F		100	No
09A05	Citiolone	1195-16-0	C1(C(NC(=O)C)CCS1)=O	C6H9NO2S	159.21	N-(2-oxothiolan-3-yl)acetamide	159.208	-0.5477	-0.702	3	1	116.73	0.47143	71.47	-3.3263	0.6	0.34334	0.68024	1	1	1	0	C6H9NO2S		99	Yes
09A06	Flurandrenolide	1524-88-5	[C@@]12([C@@]3([C@]([C@]4([C@@]([C@@]5(\C(\[C@H](C4)F)=C/C(=O)CC5)C)([C@H](C3)O)[H])[H])(C[C@H]1OC(O2)(C)C)[H])C)C(=O)CO	C24H33FO6	436.53	6-Fluoro-11,21-dihydroxy-16,17-[(l-methylethylidene)bis(oxy)]-(6alpha,11beta,16alpha)-pregn-4-ene-3,20-dione	436.518	1.5787	-3.94	6	2	293.5	0.24627	93.06	-0.97859	0.41935	0.14638	1.0721	2	5	5	0	C24H33O6F		100	No
09A07	Oxiconazole nitrate	64211-46-7	C(\c1c(cc(cc1)Cl)Cl)(/Cn1cncc1)=N/OCc1c(cc(cc1)Cl)Cl	C18H14Cl4N4O4	492.15	(Z)-1-(2,4-dichlorophenyl)-N-[(2,4-dichlorophenyl)methoxy]-2-imidazol-1-ylethanimine nitric acid	492.145	5.429	-6.061	4	0	302.91	0.12991	39.41	5.2455	0.53846	0.40821	0.77872	6	3	3	3	C18H13N3OCl4.HNO3		719	Yes
09A08	Rebamipide	90098-04-7	C\1(=C\C(Nc2c1cccc2)=O)/CC(NC(c1ccc(cc1)Cl)=O)C(=O)O	C19H15ClN2O4	370.8	2-[(4-chlorobenzoyl)amino]-3-(2-oxo-1H-quinolin-4-yl)propanoic acid	370.791	1.6962	-3.937	6	3	268.43	0.27992	95.5	-9.7978	0.53846	0.48452	0.81997	5	3	3	2	C19H15N2O4Cl		613	Yes
09A09	Nilvadipine	75530-68-6	C=1(\C(\C(=C(/N/C1/C)\C#N)\C(=O)OC)c1cc([N+]([O-])=O)ccc1)/C(OC(C)C)=O	C19H19N3O6	385.38	3-O-methyl 5-O-propan-2-yl 2-cyano-6-methyl-4-(3-nitrophenyl)-1,4-dihydropyridine-3,5-dicarboxylate	385.375	1.5653	-4.058	9	1	291.98	0.3477	134.24	-12.143	0.39286	0.42507	0.88137	7	2	2	1	C19H19N3O6		680	No
09A10	Etanidazole	22668-01-5	n1(ccnc1[N+]([O-])=O)CC(=O)NCCO	C7H10N4O4	214.18	N-(2-hydroxyethyl)-2-nitro-1H-imidazole-1-acetamide	214.18	-2.3569	-0.09	8	2	161.73	0.53088	112.97	-1.6431	0.66667	0.66289	0.64123	5	1	1	1	C7H10N4O4		614	Yes
09A11	Pinaverium bromide	53251-94-8	C1([C@]2(C[C@@]1(CCC2CCOCC[N+]1(Cc2c(cc(c(c2)OC)OC)Br)CCOCC1)[H])[H])(C)C	C26H41BrNO4Br	591.41	4-[(2-bromo-4,5-dimethoxyphenyl)methyl]-4-[2-[2-(6,6-dimethyl-4-bicyclo[3.1.1]heptanyl)ethoxy]ethyl]morpholin-4-ium bromide	591.423	1.3525	-4.092	5	0	359.34	0.09011	36.92	-9.9859	0.53125	0.57006	0.808	10	4	5	1	C26H41NO4Br.Br		930	Yes
09B02	Glimepiride	93479-97-1	N1(C(\C(=C(/C1)\C)\CC)=O)C(=O)NCCc1ccc(S(NC(N[C@@H]2CC[C@H](CC2)C)=O)(=O)=O)cc1	C24H34N4O5S	490.63	3-ethyl-4-methyl-N-{2-[4-({[(4-methylcyclohexyl)carbamoyl]amino}sulfonyl)phenyl]ethyl}-2-oxo-2,5-dihydro-1H-pyrrole-1-carboxamide	490.623	3.5186	-4.409	9	3	367.55	0.28739	133.06	9.6574	0.64706	0.57187	0.79871	6	3	3	1	C24H34N4O5S		720	Yes
09B03	Picrotoxinin	17617-45-7	[C@]123[C@]4([C@](C5C(O[C@@H]([C@]4(OC1=O)[H])[C@@H]5C(=C)C)=O)(CC2O3)O)C	C15H16O6	292.29	1aR-(1aalpha,2abeta,3beta,6beta,6abeta,8aS*,8bbeta,9R*))-Hexahydro-2a-hydroxy-8b-methyl-9-(1-methylethenyl)-3,6-methano-8H-1,5,7-trioxa cyclopenta(ij)cycloprop(a)azulene-4,8(3H)-dione	292.286	-0.6878	-2.112	6	1	180.26	0.42622	85.36	-11.375	0.38095	0.19065	1.0879	1	5	7	0	C15H16O6		100	No
09B04	Mepenzolate bromide	76-90-4	C(C(c1ccccc1)(c1ccccc1)O)(OC1C[N+](CCC1)(C)C)=O	C21H26BrNO3	420.35	(1,1-dimethylpiperidin-1-ium-3-yl) 2-hydroxy-2,2-diphenylacetate bromide	420.345	-0.7467	-2.385	4	1	261.97	0.10887	46.53	-0.38907	0.44	0.44303	0.72323	5	3	3	2	Br.C21H26NO3		615	No
09B05	Benfotiamine	22457-89-2	n1c(c(CN(/C(=C(\SC(=O)c2ccccc2)/CCOP(=O)(O)O)/C)C=O)cnc1C)N	C19H23N4O6PS	466.46	S-[2-{[(4-amino-2-methylpyrimidin-5-yl)methyl] (formyl)amino}-5-(phosphonooxy)pent-2-en-3-yl] benzenecarbothioate	466.454	-1.3257	-2.513	10	3	339.33	0.40536	191.05	-14.05	0.48387	0.57409	0.76657	10	2	2	2	C19H23N4O6PS		931	Yes
09B06	Halcinonide	3093-35-4	[C@@]12([C@@]3([C@]([C@]4([C@@]([C@@]5(\C(=C/C(=O)CC5)\CC4)C)([C@H](C3)O)F)[H])(C[C@H]1OC(O2)(C)C)[H])C)C(=O)CCl	C24H32ClFO5	454.97	(4aS,4bR,5S,6aS,6bS,9aR,10aS,10bS)-6b-(chloroacetyl)-4b-fluoro-5-hydroxy-4a,6a,8,8-tetramethyl-3,4,4a,4b,5,6,6a,6b,9a,10,10a,10b,11,12-tetradecahydro-2H-naphtho[2',1':4,5]indeno[1,2-d][1,3]dioxol-2-on<NL>e	454.964	2.7634	-4.797	5	1	301.74	0.19613	72.83	-1.2156	0.41935	0.15069	1.0673	2	5	5	0	C24H32O5ClF		100	No
09B07	Lanatoside C	17575-22-3	O1C(C(C(C(C1CO)O)O)O)OC2C(OC(CC2OC(=O)C)OC3C(OC(CC3O)OC4C(OC(CC4O)OC9CC8C(C5(C(C6(C(C(C5)O)(C(CC6)C7=CC(=O)OC7)C)O)(CC8)C)C)(CC9)C)C)C)C	C49H76O20	985.14	[(2R,3R,4S,6S)-6-[(2R,3S,4S,6S)-6-[(2R,3S,4S,6R)-6-[[(3S,5R,8R,9S,10S,12R,13S,14S,17R)-12,14-dihydroxy-10,13-dimethyl-17-(5-oxo-2H-furan-3-yl)-1,2,3,4,5,6,7,8,9,11,12,15,16,17-tetradecahydrocyclopenta<NL>[a]phenanthren-3-yl]oxy]-4-hydroxy-2-methyloxan-3-yl]oxy-4-hydroxy-2-methyloxan-3-yl]oxy-2-methyl-3-[(2S,3R,4S,5S,6R)-3,4,5-trihydroxy-6-(hydroxymethyl)oxan-2-yl]oxyoxan-4-yl] acetate	985.122	0.5429	-5.797	20	8	674.18	0.34246	288.28	-0.90777	0.49275	0.28052	1.0805	12	9	9	0	C49H76O20		87	No
09B08	Benzamil hydrochloride	2898-76-2	c1(nc(c(nc1N)N)Cl)C(\N=C(\NCc1ccccc1)/N)=O	C13H15Cl2N7O	356.22	3,5-diamino-N-[(1E)- amino(benzylamino)methylidene]- 6-chloropyrazine-2-carboxamide	356.216	0.1809	-3.68	8	4	237.46	0.43696	145.3	1.2524	0.63636	0.46531	0.74577	3	2	2	2	C13H14N7OCl.HCl		349	Yes
09B09	Suxibuzone	27470-51-5	N1(N(C(C(C1=O)(CCCC)COC(=O)CCC(O)=O)=O)c1ccccc1)c1ccccc1	C24H26N2O6	438.48	4-[(4-butyl-3,5-dioxo-1,2-diphenylpyrazolidin-4-yl)methoxy]-4-oxobutanoic acid	438.478	2.7188	-3.271	8	1	332.7	0.24755	104.22	-2.4713	0.4375	0.43557	0.90425	11	3	3	2	C24H26N2O6		959	Yes
09B10	Kinetin	525-79-1	c12c(nc[nH]1)ncnc2NCc1occc1	C10H9N5O	215.22	N-(furan-2-ylmethyl)-7H-purin-6-amine	215.215	0.5841	-3.258	6	2	168.38	0.4304	79.63	0.62438	0.5625	0.45255	0.72942	3	3	3	3	C10H9N5O		350	Yes
09B11	Avermectin B1	71751-41-2	[C@]1/2([C@]\3([C@](OC/C3=C\C=C\[C@@H](C(\C(=C\C[C@]3(O[C@]\4(O[C@@]([C@H](\C=C4)C)([C@](C)([H])CC)[H])C[C@@H](OC1=O)C3)[H])\C)O[C@@]1(O[C@H](C([C@H](C1)OC)O[C@@]1(O[C@H]([C@@H]([C@H](C1)OC)O)C)[H])C)<NL>[H])C)([C@@H](/C(=C2)/C)O)[H])O)[H]	C48H72O14	873.1	N-[6-[6-[(10'Z,14'Z)-21',24'-dihydroxy-3,11',13',22'-tetramethyl-2'-oxo-2-propan-2-ylspiro[2,3-dihydropyran-6,6'-3,7,19-trioxatetracyclo[15.6.1.14,8.020,24]pentacosa-10,14,16,22-tetraene]-12'-yl]oxy-4<NL>-methoxy-2-methyloxan-3-yl]oxy-4-methoxy-2-methyloxan-3-yl]acetamide	873.086	5.1346	-6.382	14	3	647.67	0.23521	170.06	6.1564	0.37097	0.28645	1.0496	8	7	6	0	C48H72O14		100	No
09C02	Pranlukast	103177-37-3	c1(/C=2/Oc3c(C(\C2)=O)cccc3NC(c2ccc(cc2)OCCCCc2ccccc2)=O)nnn[nH]1	C27H23N5O4	481.52	N-[4-oxo-2-(2H-tetrazol-5-yl)chromen-8-yl]-4-(4-phenylbutoxy)benzamide	481.511	4.7202	-5.67	9	2	371.6	0.28105	119.09	-4.2024	0.61111	0.43099	0.88017	9	5	5	4	C27H23N5O4		895	Yes
09C03	D,L-Penicillamine	52-66-4	[C@@H](C(=O)O)(C(S)(C)C)N	C5H11NO2S	149.21	2-amino-3-methyl-3-sulfanylbutanoic acid	149.213	-2.2662	-1.441	3	2	109.41	0.58514	102.12	-19.312	0.55556	0.67155	0.67701	2	0	0	0	C5H11NO2S		207	Yes
09C04	Zileuton	111406-87-2	c1(sc2c(c1)cccc2)C(N(C(=O)N)O)C	C11H12N2O2S	236.29	1-[1-(1-benzothiophen-2-yl)ethyl]-1-hydroxyurea	236.294	1.227	-3.235	4	2	171.48	0.38092	94.8	1.8442	0.5625	0.47477	0.74654	2	2	2	2	C11H12N2O2S		208	Yes
09C05	Loratadine	79794-75-5	C\1(/c2c(cc(cc2)Cl)CCc2c1nccc2)=C/1\CCN(C(=O)OCC)CC1	C22H23ClN2O2	382.89	ethyl 4-(8-chloro-5,6-dihydro-11H-benzo[5,6]cyclohepta[1,2-b]pyridin-11-ylidene)-1-piperidinecarboxylate	382.89	4.9774	-4.776	4	0	289.75	0.12963	42.43	-4.251	0.51852	0.23968	0.92918	2	4	4	2	C22H23N2O2Cl		209	Yes
09C06	Tetraethylenepentamine pentahydrochloride	4961-41-5	N(CCNCCNCCN)CCN	C8H28Cl5N5	371.61	N'-[2-[2-(2-aminoethylamino)ethylamino]ethyl]ethane-1,2-diamine pentahydrochloride	371.61	-3.3719	0.523	5	5	175	0.37097	88.13	-2.28	1	0.73735	0.1831	10	0	0	0	HCl.HCl.HCl.HCl.HCl.C8H23N5		932	Yes
09C07	Nisoldipine	63675-72-9	C=1(\C(\C(=C(/N/C1/C)\C)\C(=O)OC)c1c([N+]([O-])=O)cccc1)/C(OCC(C)C)=O	C20H24N2O6	388.42	3-O-methyl 5-O-(2-methylpropyl) 2,6-dimethyl-4-(2-nitrophenyl)-1,4-dihydropyridine-3,5-dicarboxylate	388.419	2.6331	-3.962	8	1	296.29	0.29687	110.45	-1.704	0.39286	0.46582	0.88197	8	2	2	1	C20H24N2O6		680	No
09C08	Acefylline	652-37-9	c12c(N(C(N(C1=O)C)=O)C)ncn2CC(O)=O	C9H10N4O4	238.2	2-(1,3-dimethyl-2,6-dioxopurin-7-yl)acetic acid	238.202	-1.1987	-0.624	8	1	166.2	0.46426	95.74	-2.1888	0.52941	0.31177	0.85628	2	2	2	1	C9H10N4O4		36	No
09C09	Acitretin	55079-83-9	c1(c(c(c(cc1C)OC)C)C)\C=C\C(=C\C=C\C(=C\C(=O)O)\C)\C	C21H26O3	326.44	(2E,4E,6E,8E)-9-(4-methoxy-2,3,6-trimethylphenyl)-3,7-dimethylnona-2,4,6,8-tetraenoic acid	326.434	5.6182	-4.233	3	1	283.34	0.12755	46.53	-0.96677	0.66667	0.30233	0.7268	6	1	1	1	C21H26O3		721	Yes
09C10	Zonisamide	68291-97-4	S(Cc1noc2c1cccc2)(=O)(=O)N	C8H8N2O3S	212.23	1,2-benzoxazol-3-ylmethanesulfonamide	212.229	0.4386	-3.472	5	1	147.17	0.46837	94.57	-0.6375	0.57143	0.35489	0.70181	2	2	2	2	C8H8N2O3S		210	Yes
09C11	Irsogladine maleate	84504-69-8	c1(nc(nc(n1)N)N)c1c(ccc(c1)Cl)Cl	C13H11Cl2N5O4	372.17	6-(2,5-dichlorophenyl)-1,3,5-triazine-2,4-diamine (Z)-but-2-enedioic acid	372.167	2.2121	-5.3	5	2	177.18	0.35811	90.71	-1.6419	0.5	0.36209	0.68861	1	2	2	2	C9H7N5Cl2.C4H4O4		101	Yes
09D02	Dydrogesterone	152-62-5	[C@]12([C@]([C@]\3([C@]([C@]4(\C(\C=C3)=C/C(=O)CC4)C)(CC1)[H])[H])(CC[C@@H]2C(=O)C)[H])C	C21H28O2	312.46	(8S,9R,10S,13S,14S,17S)-17-acetyl-10,13-dimethyl-1,2,8,9,11,12,14,15,16,17-decahydrocyclopenta[a]phenanthren-3-one	312.451	3.7436	-4.314	2	0	236.37	0.11034	34.14	0.82654	0.52174	0.22115	0.92262	1	4	4	0	C21H28O2		31	No
09D03	Sumatriptan succinate	103628-48-4	S(=O)(=O)(Cc1cc2c(c[nH]c2cc1)CCN(C)C)NC	C18H27N3O6S	413.5	1-[3-[2-(dimethylamino)ethyl]-1H-indol-5-yl]-N-methylmethanesulfonamide butanedioic acid	413.493	1.1112	-2.655	5	2	225.83	0.25497	73.58	-0.57433	0.6	0.48789	0.77499	5	2	2	2	C14H21N3O2S.C4H6O4		616	Yes
09D04	Opipramol dihydrochloride	909-39-7	N1(c2c(\C=C/c3c1cccc3)cccc2)CCCN1CCN(CC1)CCO	C23H31Cl2N3O	436.43	4-[3-(5H-dibenz[b,f]azepin- 5-yl)propyl]-1-piperazinethanol	436.425	3.3967	-3.777	4	1	293.61	0.08089	29.95	9.4002	0.55556	0.45928	0.76523	6	4	4	2	HCl.HCl.C23H29N3O		722	Yes
09D05	Nalidixic acid sodium salt	3374-05-08	C=1(\C(c2c(N(/C1)CC)nc(cc2)C)=O)/C([O-])=O	C12H11N2NaO3	254.22	1-ethyl-7-methyl-4-oxo-1,8-naphthyridine-3-carboxylate sodium	254.22	-1.5403	-2.673	5	0	174.84	0.31389	73.33	2.8305	0.52941	0.33654	0.84166	2	2	2	1	Na.C12H11N2O3		211	Yes
09D06	Oxacillin sodium	1173-88-2	N12[C@@H]([C@@H](C1=O)NC(c1c(noc1C)c1ccccc1)=O)SC([C@@H]2C([O-])=O)(C)C	C19H18N3NaO5S	423.43	(2S,5R,6R)-3,3-dimethyl-6-[(5-methyl-3-phenyl-1,2-oxazole-4-carbonyl)amino]-7-oxo-4-thia-1-azabicyclo[3.2.0]heptane-2-carboxylate sodium	423.424	0.0218	-3.315	8	1	279.19	0.39751	140.87	10.153	0.5	0.34964	0.93464	4	4	5	2	C19H18N3O5S.Na		436	No
09D07	Beta-Escin	11072-93-8	C(OC1[C@@H](C2([C@@H](C[C@]/3(C4(CCC5[C@@](CO)(C(CCC5(C4C/C=C3/C2CC1(C)C)C)OC1O[C@@H]([C@@H](O[C@@H]2O[C@@H]([C@H]([C@@H]([C@H]2O)O)O)CO)[C@@H]([C@H]1O[C@@H]1O[C@@H](C([C@@H]([C@H]1O)O)O)CO)O)C(O)=O)C<NL>)C)C)O)CO)OC(C)=O)([H])=C(C)C(O)=O	C54H84O25	1133.26	(beta-D-Xylopyrannosyl)-3(beta-D-glucopyrannosyl)-4(methyl-3 acetoxybutyryl)-28tetrahydroxy-16alpha,21alpha,22beta,24oleanone-12	1133.24	-2.0731	-4.455	25	14	763.97	0.39598	408.27	-7.9437	0.35443	0.36908	1.1166	16	8	8	0	C54H84O25		989	No
09D08	Thiamine hydrochloride	67-03-8	[N+]1(=CSC(=C1C)CCO)Cc2c(nc(nc2)C)N	C12H18Cl2N4OS	337.27	3-[(4-Ammonio-2-methyl-5-pyrimidinyl)methyl]-5-(2-hydroxyethyl)-4-methyl-1,3-thiazol-3-ium dichloride	337.274	-3.472	-0.761	5	2	204.45	0.35916	104.15	-1.6468	0.66667	0.50675	0.71194	4	2	2	2	HCl.Cl.C12H17N4OS	0.99115	487	Yes
09D09	Tazobactam	89786-04-9	S1([C@]([C@@H](N2[C@H]1CC2=O)C(=O)O)(Cn1nncc1)C)(=O)=O	C10H12N4O5S	300.29	(2S,3S,5R)-3-methyl-7-oxo-3-(1H-1,2,3-triazol-1-ylmethyl)-4-thia-1-azabicyclo[3.2.0]heptane-2-carboxylic acid 4,4-dioxide	300.294	-1.5093	0.137	9	1	188.9	0.53002	130.84	1.3669	0.45	0.38633	0.96726	3	3	4	1	C10H12N4O5S		123	No
09D10	Ibandronate sodium	114084-78-5	C(P(=O)(O)O)(P(=O)(O)O)(CCN(CCCCC)C)O	C9H24NNaO8P2	341.21	[1-hydroxy-3-[methyl(pentyl)amino]-1-phosphonopropyl]phosphonic acid	341.212	-7.9208	1.065	8	4	221.76	0.47019	160.98	-14.632	0.57895	0.82204	0.71675	9	0	0	0	C9H22NO7P2.Na		896	Yes
09D11	Warfarin	81-81-2	C/1(=C(/c2c(OC1=O)cccc2)\O)\C(CC(=O)C)c1ccccc1	C19H16O4	308.34	4-hydroxy-3-(3-oxo-1-phenylbutyl)chromen-2-one	308.332	3.2806	-3.722	4	1	232.81	0.21125	63.6	-0.76661	0.47826	0.40491	0.8512	4	3	3	2	C19H16O4		488	Yes
900	Pranoprofen	52549-17-4	O1c2c(Cc3c1ccc(c3)C(C(=O)O)C)cccn2	C15H13NO3	255.28	2-(5H-chromeno[2,3-b]pyridin-7-yl)propanoic acid	255.272	3.1298	-4.614	4	1	190.9	0.24678	59.42	0.3845	0.57895	0.29929	0.81905	2	3	3	2	C15H13NO3		212	Yes
9000	Secnidazole	3366-95-8	c1(n(c(nc1)C)CC(O)C)[N+]([O-])=O	C7H11N3O3	185.18	1-(2-methyl-5-nitroimidazol-1-yl)propan-2-ol	185.182	-0.6956	-0.583	6	1	142.02	0.43205	83.87	0.036667	0.53846	0.52268	0.73445	3	1	1	1	C7H11N3O3		351	Yes
90000	Tadalafil	171596-29-5	[H][C@]12CC3=C(NC4=CC=CC=C34)[C@H](N1C(=O)CN(C)C2=O)C1=CC2=C(OCO2)C=C1	C22H19N3O4	389.41	(6R,12AR)-2,3,6,7,12,12a-hexahydro-2-methyl-6-(3,4-(methylenedioxy)phenyl) pyrazino(1',2':1,6)pyrido(3,4-b)indole-1,4-dione	389.41	2.396	-3.61	7	1	271.33	0.24756	74.87	6.7598	0.37931	0.17838	0.97829	1	6	6	3	C22H19N3O4		102	Yes
900000	Mirabegron	223673-61-8	OC(c1ccccc1)CNCCc1ccc(NC(Cc2csc(n2)N)=O)cc1	C21H24N4O2S	396.52	2-(2-amino-1,3-thiazol-4-yl)-N-[4-[2-[[(2R)-2-hydroxy-2-phenylethyl]amino]ethyl]phenyl]acetamide	396.514	2.3718	-3.801	6	4	310.56	0.30802	128.51	6.0413	0.71429	0.48071	0.67908	9	3	3	3	C21H24N4O2S		897	Yes
9000000	Ibutilide fumarate	122647-32-9	S(Nc1ccc(cc1)C(O)CCCN(CC)CCCCCCC)(=O)(=O)C	C44H76N4O10S2	885.25	N-[4-[4-[ethyl(heptyl)amino]-1-hydroxybutyl]phenyl]methanesulfonamide but-2-enedioic acid	885.237	3.6846	-4.271	5	2	316.83	0.17893	78.02	-6.0149	0.73077	0.64961	0.64441	13	1	1	1	C20H36N2O3S.C20H36N2O3S.C4H4O4		995	Yes
90000000	Tigecycline	220620-09-7	O=C(CNC(C)(C)C)Nc1c(O)c2C(=O)C=3C(Cc2c(c1)N(C)C)CC1C(O)(C3O)C(=O)C(=C(O)C1N(C)C)C(=O)N	C29H39N5O8	585.66	(4S,4aS,5aR,12aR)-9-[[2-(tert-butylamino)acetyl]amino]-4,7-bis(dimethylamino)-1,10,11,12a-tetrahydroxy-3,12-dioxo-4a,5,5a,6-tetrahydro-4H-tetracene-2-carboxamide	585.656	-1.2251	-2.613	13	7	412.46	0.36331	205.76	7.3321	0.40476	0.36887	1.0683	7	4	4	1	C29H39N5O8		167	No
900000000	Tramadol hydrochloride	27203-92-5	[C@@]1([C@@H](CN(C)C)CCCC1)(c1cc(OC)ccc1)O	C16H26ClNO2	299.84	(1R,2R)-2-[(dimethylamino)methyl]-1-(3-methoxyphenyl)cyclohexan-1-ol hydrochloride	299.84	2.2768	-2.182	3	1	214.9	0.12401	32.7	-1.5557	0.52632	0.45909	0.79161	4	2	2	1	HCl.C16H25NO2		489	Yes
9000000000	Estropipate piperazine salt	7280-37-7	S(Oc1cc2c([C@@]3([C@]([C@]4([C@@](C(CC4)=O)(CC3)C)[H])(CC2)[H])[H])cc1)(=O)(=O)O	C22H32N2O5S	436.57	[(8R,9S,13S,14S)-13-Methyl-17-oxo-7,8,9,11,12,14,15,16-octahydro-6H-cyclopenta[a]phenanthren-3-yl] hydrogen sulfate piperazine	436.571	2.4043	-3.395	5	1	238.17	0.27174	89.05	-0.071876	0.54167	0.28062	0.87835	2	4	4	1	C18H22O5S.C4H10N2		213	Yes
90000000000	N-Butylscopolammonium bromide	149-64-4	[C@]12([C@@](O1)([C@]1([N+]([C@@]2(C[C@H](C1)OC([C@@H](c1ccccc1)CO)=O)[H])(CCCC)C)[H])[H])[H]	C21H30BrNO4	440.38	[7(S)-(1alpha,2beta,4beta,5alpha,7beta)]-9-butyl-7-(3-hydroxy-1-oxo-2-phenylpropoxy)-9-methyl-3-oxa-9-azonitricyclo[3.3.1.0(2,4)]nonane bromide	440.376	-1.0066	-2.87	5	1	272.47	0.16945	59.06	-0.38167	0.57692	0.34141	0.89613	8	4	6	1	Br.C21H30NO4		422	No
900000000000	Irinotecan hydrochloride trihydrate	136572-09-3	N12\C(\c3c(C1)c(c1c(n3)ccc(OC(N3CCC(N4CCCCC4)CC3)=O)c1)CC)=C/C/1=C(\C2=O)/COC([C@]1(O)CC)=O	C33H45ClN4O9	677.2	(S)-4,11-diethyl-3,4,12,14-tetrahydro-4-hydroxy-3,14-dioxo1H-pyrano[3?,4?:6,7]-indolizino[1,2-b]quinolin-9-yl-[1,4?bipiperidine]-1?-carboxylate hydrochloride trihydrate	677.192	3.5596	-4.504	10	1	423.56	0.22155	112.51	-0.086614	0.51163	0.27436	1.0255	5	7	7	2	HCl.C33H38N4O6.H2O.H2O.H2O		617	Yes
09F02	Tylosin	1401-69-0	[C@@H]1([C@@H]([C@H]([C@@H]([C@H](O1)C)O[C@H]1CC([C@H]([C@@H](O1)C)O)(O)C)N(C)C)O)O[C@@H]1[C@H]([C@@H](CC(O[C@@H]([C@H](\C=C(\C=C\C([C@@H](C[C@@H]1CC=O)C)=O)/C)CO[C@H]1[C@@H]([C@@H]([C@@H]([C@H](O1)C)<NL>O)OC)OC)CC)=O)O)C	C46H77NO17	916.12	2-[(4R,5S,6S,7R,9R,11E,13E,15R,16R)-6-[(2R,3R,4R,5S,6R)-5-[(2S,4R,5S,6S)-4,5-dihydroxy-4,6-dimethyloxan-2-yl]oxy-4-(dimethylamino)-3-hydroxy-6-methyloxan-2-yl]oxy-16-ethyl-4-hydroxy-15-[[(2R,3R,4R,5R,<NL>6R)-5-hydroxy-3,4-dimethoxy-6-methyloxan-2-yl]oxymethyl]-5,9,13-trimethyl-2,10-dioxo-1-oxacyclohexadeca-11,13-dien-7-yl]acetaldehyde	916.107	2.041	-4.239	18	5	687.89	0.28808	238.67	7.108	0.40625	0.38609	1.0026	13	4	3	0	C46H77NO17		325	No
09F03	Citalopram hydrobromide	59729-32-7	C1(c2c(CO1)cc(C#N)cc2)(c1ccc(cc1)F)CCCN(C)C	C20H22BrFN2O	405.31	1-[3-(dimethylamino)propyl]-1-(4-fluorophenyl)-3H-2-benzofuran-5-carbonitrile hydrobromide	405.31	2.7864	-3.975	3	0	257.85	0.10514	36.26	-3.3305	0.5	0.42658	0.88047	5	3	3	2	HBr.C20H21N2OF		604	No
09F04	Promazine hydrochloride	53-60-1	N1(c2c(Sc3c1cccc3)cccc2)CCCN(C)C	C17H21ClN2S	320.89	N,N-dimethyl-3-phenothiazin-10-ylpropan-1-amine hydrochloride	320.887	4.0009	-4.065	2	0	223.41	0.11007	31.78	5.583	0.5	0.40425	0.79493	4	3	3	2	HCl.C17H20N2S		425	No
09F05	Sulfamerazine	127-79-7	S(Nc1nc(ccn1)C)(c1ccc(N)cc1)(=O)=O	C11H12N4O2S	264.31	4-Amino-N-(4-methyl-2-pyrimidinyl)benzenesulfonamide	264.308	0.4856	-2.66	6	2	191.36	0.40369	106.35	3.3111	0.61111	0.49131	0.6621	2	2	2	2	C11H12N4O2S		150	No
09F06	Venlafaxine	93413-69-5	C(C1(O)CCCCC1)(c1ccc(cc1)OC)CN(C)C	C17H27NO2	277.41	1-[2-(dimethylamino)-1-(4-methoxyphenyl)ethyl]cyclohexan-1-ol	277.406	2.5908	-2.504	3	1	228.66	0.11655	32.7	-0.32546	0.55	0.49327	0.73452	5	2	2	1	C17H27NO2		618	Yes
09F07	Ethotoin	86-35-1	N1(C(NC(C1=O)c1ccccc1)=O)CC	C11H12N2O2	204.23	3-ethyl-5-phenylimidazolidine-2,4-dione	204.228	1.0597	-1.79	4	1	155.54	0.26418	49.41	5.3867	0.6	0.34401	0.70389	2	2	2	1	C11H12N2O2		214	Yes
09F08	Dasabuvir	1132935-63-7	COC1=C(C=C(C=C1C1=CC2=CC=C(NS(C)(=O)=O)C=C2C=C1)N1C=CC(=O)NC1=O)C(C)(C)C	C26H27N3O5S	493.59	N-{6-[3-tert-butyl-5-(2,4-dioxo-3,4-dihydropyrimidin-1(2H)-yl)-2-methoxyphenyl]naphthalen-2-yl}methanesulfonamide	493.582	4.1211	-8.692	8	2	359.63	0.2534	113.19	-1.7124	0.48571	0.38406	0.91456	5	4	4	3	C26H27N3O5S		619	Yes
09F09	Tetrahydrozoline hydrochloride	522-48-5	C/1(\C2c3c(CCC2)cccc3)=N/CCN1	C13H17ClN2	236.75	(RS)-2-(1,2,3,4-tetrahydronaphthalen-1-yl)-4,5-dihydro-1H-imidazole hydrochloride	236.745	2.1302	-2.745	2	1	161.99	0.1418	24.39	0.68345	0.53333	0.12912	0.75474	1	3	3	1	HCl.C13H16N2		103	Yes
09F10	Hexestrol	84-16-2	C(C(c1ccc(cc1)O)CC)(c1ccc(cc1)O)CC	C18H22O2	270.37	4-[4-(4-hydroxyphenyl)hexan-3-yl]phenol	270.371	4.9334	-3.938	2	2	222.76	0.11762	40.46	-0.47095	0.6	0.53993	0.70595	5	2	2	2	C18H22O2		620	Yes
09F11	Cefmetazole sodium salt	56796-39-5	[C@]1(NC(CSCC#N)=O)(C(N\2[C@@]1(SC\C(=C2\C(=O)[O-])\CSc1n(nnn1)C)[H])=O)OC	C15H16N7NaO5S3	493.52	(6R,7S)-7-(2-(cyanomethylthio)acetamido)-7-methoxy-3-((1-methyl-1H-tetrazol-5-ylthio)methyl)-8-oxo-5-thia-1-azabicyclo[4.2.0]oct-2-ene-2-carboxylic acid	493.524	-2.7516	-2.398	12	1	323.85	0.56884	242.06	2.8024	0.56667	0.52557	0.97066	9	3	3	1	C15H16N7O5S3.Na		464	No
09G02	Trihexyphenidyl-D,L hydrochloride	58947-95-8	C(CCN1CCCCC1)(c1ccccc1)(C1CCCCC1)O	C20H32ClNO	337.94	1-cyclohexyl-1-phenyl-3-piperidin-1-ylpropan-1-ol hydrochloride	337.933	4.1605	-3.66	2	1	250.94	0.066351	23.47	2.7453	0.5	0.51864	0.6909	5	3	3	1	HCl.C20H31NO		596	Yes
09G03	Succinylsulfathiazole	116-43-8	c1(ccc(cc1)NC(=O)CCC(O)=O)S(Nc1sccn1)(=O)=O	C13H13N3O5S2	355.39	4-oxo-4-[4-(1,3-thiazol-2-ylsulfamoyl)anilino]butanoic acid	355.394	0.9202	-3.039	8	3	248.59	0.49081	162.08	4.6775	0.65217	0.53282	0.71389	6	2	2	2	C13H13N3O5S2		723	Yes
09G04	Famprofazone	22881-35-2	CC1(C)S[C@@H]2[C@H](NC(=O)C(C(=O)[O-])c3ccccc3)C(=O)N2[C@H]1C(=O)[O-]	C24H31N3O	377.53	1-methyl-5-{[methyl(1-phenylpropan-2-yl)amino]methyl}-2-phenyl-4-(propan-2-yl)-1,2-dihydro-3H-pyrazol-3-one	377.53	3.1958	-2.979	4	0	304.91	0.077695	26.79	7.5568	0.53571	0.50685	0.84401	7	3	3	2	C24H31N3O		800	Yes
09G05	Bromopride	4093-35-0	c1(c(cc(c(c1)Br)N)OC)C(=O)NCCN(CC)CC	C14H22BrN3O2	344.25	4-amino-5-bromo-N-[2-(diethylamino)ethyl]-2-methoxybenzamide	344.252	1.5887	-2.572	5	2	241.74	0.22057	67.59	6.0706	0.6	0.64701	0.73945	7	1	1	1	C14H22N3O2Br		779	No
09G06	Methyl benzethonium chloride	25155-18-4	C(c1cc(c(cc1)OCCOCC[N+](Cc1ccccc1)(C)C)C)(CC(C)(C)C)(C)C	C28H44ClNO2	462.12	(N,N-Dimethyl-N-[2-[2-[methyl-4-(1,1,3,3-tetramethylbutyl),phenoxy]ethoxy]ethyl]benzene-methananium chloride)	462.115	3.2959	-4.417	3	0	360.36	0.034355	18.46	-16.71	0.64516	0.65259	0.70285	12	2	2	2	Cl.C28H44NO2		980	Yes
09G07	Chlorcyclizine hydrochloride	1620-21-9	N1(C(c2ccc(cc2)Cl)c2ccccc2)CCN(CC1)C	C18H22Cl2N2	337.3	1-[(4-Chlorophenyl)phenyl-methyl]-4-methylpiperazine	337.293	3.6827	-2.695	2	0	235.34	0.030169	6.48	7.6549	0.52381	0.28508	0.72413	3	3	3	2	C18H21N2Cl.HCl		334	Yes
09G08	Diphenylpyraline hydrochloride	132-18-3	C(OC1CCN(CC1)C)(c1ccccc1)c1ccccc1	C19H24ClNO	317.86	(4-Diphenylmethoxy-1-methylpiperidine) hydrochloride	317.859	3.7071	-3.075	2	0	232.12	0.058375	12.47	6.4188	0.52381	0.33551	0.57758	4	3	3	2	HCl.C19H23NO		490	Yes
09G09	Benzethonium chloride	121-54-0	C(c1ccc(cc1)OCCOCC[N+](Cc1ccccc1)(C)C)(CC(C)(C)C)(C)C	C27H42ClNO2	448.09	benzyl-dimethyl-[2-[2-[4-(2,4,4-trimethylpentan-2-yl)phenoxy]ethoxy]ethyl]azanium chloride	448.088	2.952	-4.073	3	0	348.1	0.035564	18.46	-16.71	0.66667	0.65654	0.655	12	2	2	2	Cl.C27H42NO2		980	No
09G10	Trioxsalen	3902-71-4	c12c(\C(=C/C(O1)=O)\C)cc1c(c2C)oc(c1)C	C14H12O3	228.25	2,5,9-trimethylfuro[3,2-g]chromen-7-one	228.246	2.769	-3.97	3	0	173.29	0.21438	39.44	-9.2002	0.52941	0.10114	0.86725	0	3	3	2	C14H12O3		34	Yes
09G11	Doxofylline	69975-86-6	c12c(C(N(C(N1C)=O)C)=O)n(cn2)CC1OCCO1	C11H14N4O4	266.26	7-(1,3-dioxolan-2-ylmethyl)-1,3-dimethylpurine-2,6-dione	266.256	-0.6913	-0.858	8	0	188.62	0.37652	76.9	-2.5282	0.52632	0.33981	0.85734	2	3	3	1	C11H14N4O4		36	No
09H02	Sulfabenzamide	127-71-9	S(NC(=O)c1ccccc1)(c1ccc(N)cc1)(=O)=O	C13H12N2O3S	276.32	4-Amino-N-benzoyl-benzenesulfonamide	276.315	1.6082	-2.697	5	2	199.33	0.3429	97.64	6.4547	0.63158	0.47462	0.66755	2	2	2	2	C13H12N2O3S		68	No
09H03	Benzocaine	94-09-7	C(c1ccc(N)cc1)(=O)OCC	C9H11NO2	165.19	4-Aminobenzoic acid ethyl ester	165.191	1.3016	-2.133	3	1	135.55	0.28263	52.32	-5.1632	0.75	0.42946	0.54931	3	1	1	1	C9H11NO2		352	Yes
09H04	Dipyrone sodium salt	5907-38-0	C=1(\C(N(N(/C1/C)C)c1ccccc1)=O)/N(CS([O-])(=O)=O)C	C13H16N3NaO4S	333.34	sodium [(2,3-dihydro-1,5-dimethyl-3-oxo-2-phenyl-1H-pyrazol-4-yl)methylamino] methanesulfonate	333.343	-4.119	-1.142	7	0	217.98	0.3053	92.37	-0.24486	0.52381	0.48852	0.84127	4	2	2	1	C13H16N3O4S.Na		491	Yes
09H05	Isosorbide dinitrate	87-33-2	[C@]12([C@@H](CO[C@@]1([C@H](CO2)O[N+]([O-])=O)[H])O[N+]([O-])=O)[H]	C6H8N2O8	236.14	[(3S,3aS,6R,6aS)-3-nitrooxy-2,3,3a,5,6,6a-hexahydrofuro[3,2-b]furan-6-yl] nitrate	236.136	-2.2228	-2.286	10	0	151.36	0.66623	128.56	-2.5725	0.625	0.33033	0.77499	4	2	2	0	C6H8N2O8		241	Yes
09H06	Sulfachloropyridazine	80-32-0	S(Nc1nnc(Cl)cc1)(c1ccc(N)cc1)(=O)=O	C10H9ClN4O2S	284.73	4-amino-N-(6-chloropyridazin-3-yl)benzenesulfonamide	284.726	0.5064	-2.803	6	2	194.52	0.39713	106.35	3.7445	0.66667	0.49131	0.66348	2	2	2	2	C10H9N4O2ClS		150	No
09H07	Pramoxine hydrochloride	637-58-1	N1(CCCOc2ccc(cc2)OCCCC)CCOCC1	C17H28ClNO3	329.87	4-[3-(4-butoxyphenoxy)propyl]morpholine hydrochloride	329.866	2.9579	-2.252	4	0	249.92	0.13424	30.93	-3.3074	0.80952	0.55218	0.57248	9	2	2	1	HCl.C17H27NO3		898	Yes
09H08	Finasteride	98319-26-7	[C@]12([C@]([C@]3([C@@]([C@]4(\C=C/C(N[C@@]4(CC3)[H])=O)C)(CC1)[H])[H])(CC[C@@H]2C(NC(C)(C)C)=O)[H])C	C23H36N2O2	372.56	N-(1,1-dimethylethyl)-3-oxo-(5alpha,17beta)-4-azaandrost-1-ene-17-carboxamide	372.551	3.1604	-4.433	4	2	282.01	0.17375	58.2	2.4066	0.51852	0.26638	0.93464	2	4	4	0	C23H36N2O2		215	Yes
09H09	Fluorometholone	426-13-1	[C@]\1\2([C@@]3([C@]([C@]4([C@@]([C@](CC4)(C(=O)C)O)(C[C@@H]3O)C)[H])(C[C@@H](/C1=C/C(\C=C2)=O)C)[H])F)C	C22H29FO4	376.47	(6S,8S,9R,10S,11S,13S,14S,17R)-17-acetyl-9-fluoro-11,17-dihydroxy-6,10,13-trimethyl-6,7,8,11,12,14,15,16-octahydrocyclopenta[a]phenanthren-3-one	376.466	2.2151	-3.757	4	2	260.98	0.20032	74.6	1.9912	0.44444	0.16841	0.99297	1	4	4	0	C22H29O4F		104	No
09H10	Cephalothin sodium salt	58-71-9	N1\2C([C@]([C@]1(SC\C(=C2\C([O-])=O)\COC(=O)C)[H])(NC(Cc1sccc1)=O)[H])=O	C16H15N2NaO6S2	418.43	7-(2-Thienylacetamido)cephalosporanic acid sodium salt	418.425	-1.4848	-2.068	8	1	271.44	0.47635	169.38	11.089	0.57692	0.45596	0.91217	7	3	3	1	C16H15N2O6S2.Na		464	No
09H11	Cefuroxime sodium salt	56238-63-2	N1\2C([C@]([C@]1(SC\C(=C2\C([O-])=O)\COC(=O)N)[H])(NC(/C(/c1occc1)=N\OC)=O)[H])=O	C16H15N4NaO8S	446.37	Sodium (6R,7R)-3-(carbamoyloxymethyl)-7-[[(2Z)-2-(furan-2-yl)-2-methoxyiminoacetyl]amino]-8-oxo-5-thia-1-azabicyclo[4.2.0]oct-2-ene-2-carboxylate	446.371	-2.8488	-2.563	12	2	292.92	0.54564	201.89	13.42	0.51724	0.40584	0.93298	8	3	3	1	C16H15N4O8S.Na		464	No
10A02	Althiazide	5588-16-9	S1(c2c(NC(N1)CSCC=C)cc(c(S(=O)(=O)N)c2)Cl)(=O)=O	C11H14ClN3O4S3	383.9	(3R)-3-[(Allylsulfanyl)methyl]-6-chloro-3,4-dihydro-2H-1,2,4-benzothiadiazine-7-sulfonamide 1,1-dioxide	383.9	0.8873	-3.147	7	3	245.83	0.45902	160.42	4.82	0.59091	0.52323	0.85875	5	2	2	1	C11H14N3O4ClS3		225	No
10A03	Isopyrin hydrochloride	18342-39-7	C=1(/C(N(N(\C1\C)C)c1ccccc1)=O)\NC(C)C	C14H20ClN3O	281.79	1,5-dimethyl-2-phenyl-4-(propan-2-ylamino)pyrazol-3-one hydrochloride	281.786	0.8014	-2.09	4	1	194.03	0.16286	35.58	4.7251	0.55556	0.38148	0.77994	3	2	2	1	HCl.C14H19N3O		161	Yes
10A04	Phenethicillin potassium salt	132-93-4	N12[C@@]([C@@](C1=O)(NC(C(Oc1ccccc1)C)=O)[H])(SC([C@@H]2C([O-])=O)(C)C)[H]	C17H19KN2O5S	402.52	(2S,5R,6R)-3,3-dimethyl-7-oxo-6-(2-phenoxypropanoylamino)-4-thia-1-azabicyclo[3.2.0]heptane-2-carboxylate potassium	402.511	-0.6024	-2.23	7	1	253.48	0.37833	124.07	10.887	0.56	0.37031	0.89175	5	3	4	1	K.C17H19N2O5S		123	No
10A05	Sulfamethoxypyridazine	80-35-3	S(Nc1nnc(cc1)OC)(c1ccc(N)cc1)(=O)=O	C11H12N4O3S	280.31	4-amino-N-(6-methoxypyridazin-3-yl)benzenesulfonamide	280.307	0.0844	-2.847	7	2	201.36	0.4333	115.58	3.6774	0.68421	0.50705	0.70595	3	2	2	2	C11H12N4O3S		150	No
10A06	Deferoxamine mesylate	138-14-7	C(N(O)CCCCCNC(=O)CCC(N(O)CCCCCN)=O)(=O)CCC(=O)NCCCCCN(C(=O)C)O	C26H52N6O11S	656.8	N-[5-[[4-[5-[acetyl(hydroxy)amino]pentylamino]-4-oxobutanoyl]-hydroxyamino]pentyl]-N'-(5-aminopentyl)-N'-hydroxybutanediamide methanesulfonic acid	656.796	-0.3149	-2.232	14	6	457.34	0.33529	205.84	-2.9001	0.79487	0.67508	0.64751	23	0	0	0	CH4O3S.C25H48N6O8		1020	Yes
10A07	Mephentermine hemisulfate	1212-72-2	C(NC)(Cc1ccccc1)(C)C.C(NC)(Cc1ccccc1)(C)C	C22H36N2O4S	424.61	N,2-dimethyl-1-phenylpropan-2-amine sulfuric acid	424.604	2.186	-2.091	1	1	145.67	0.078671	12.03	2.7324	0.66667	0.60964	0.49929	3	1	1	1	H2O4S.C11H17N.C11H17N		353	Yes
10A08	Liranaftate	88678-31-3	C(N(c1nc(OC)ccc1)C)(Oc1cc2c(cc1)CCCC2)=S	C18H20N2O2S	328.44	O-(5,6,7,8-tetrahydronaphthalen-2-yl) N-(6-methoxypyridin-2-yl)-N-methylcarbamothioate	328.435	4.5188	-5.027	4	0	260.85	0.23968	66.68	-4.96	0.6087	0.50701	0.77625	4	3	3	2	C18H20N2O2S		492	Yes
10A09	Sulfadimethoxine	122-11-2	S(Nc1nc(nc(c1)OC)OC)(c1ccc(N)cc1)(=O)=O	C12H14N4O4S	310.33	N1-(2,6-dimethoxy-4-pyeimidinyl)sulfanilamide	310.333	0.6505	-3.378	8	2	223.62	0.43489	124.81	3.5619	0.57143	0.51487	0.75832	4	2	2	2	C12H14N4O4S		150	No
10A10	Sulfanilamide	63-74-1	S(c1ccc(N)cc1)(=O)(=O)N	C6H8N2O2S	172.21	4-Aminobenzenesulfonamide	172.208	-0.2537	-1.591	4	2	118.88	0.49731	94.56	2.1586	0.63636	0.47198	0.64378	1	1	1	1	C6H8N2O2S		105	Yes
10A11	Balsalazide disodium salt	80573-04-2	c1(C([O-])=O)c(ccc(/N=N/c2ccc(C(=O)NCCC([O-])=O)cc2)c1)O	C17H13N3Na2O6	401.29	(3Z)-3-[[4-(2-carboxylatoethylcarbamoyl)phenyl]hydrazinylidene]-6-oxocyclohexa-1,4-diene-1-carboxylate dihydrate disodium	401.285	-2.1276	-3.875	9	2	269.68	0.4274	154.31	-2.9415	0.65385	0.55581	0.72855	7	2	2	2	Na.Na.C17H13N3O6		801	Yes
10B02	Sulfaquinoxaline sodium salt	967-80-6	S([N-]c1nc2c(nc1)cccc2)(c1ccc(N)cc1)(=O)=O	C14H11N4NaO2S	322.32	(4-aminophenyl)sulfonyl-quinoxalin-2-ylazanide sodium	322.323	1.2508	-3.356	6	1	202.24	0.32531	94.32	1.6032	0.61905	0.49161	0.75402	2	3	3	3	C14H11N4O2S.Na		150	No
10B03	Streptozotocin	18883-66-4	[C@@H]1(NC(N(N=O)C)=O)[C@H]([C@@H]([C@H](O[C@@H]1O)CO)O)O	C8H15N3O7	265.22	1-methyl-1-nitroso-3-[(2S,3R,4R,5S,6R)-2,4,5-trihydroxy-6-(hydroxymethyl)oxan-3-yl]urea	265.221	-2.6169	0.165	10	5	181.23	0.63455	151.92	-1.7372	0.61111	0.51602	0.7569	2	1	1	0	C8H15N3O7		216	No
10B04	Metoprolol-(+)-tartrate salt	56392-17-7	N(CC(COc1ccc(cc1)CCOC)O)C(C)C.N(CC(COc1ccc(cc1)CCOC)O)C(C)C	C34H56N2O12	684.83	2,3-dihydroxybutanedioic acid 1-[4-(2-methoxyethyl)phenoxy]-3-(propan-2-ylamino)propan-2-ol	684.821	1.4818	-2.092	4	2	227.89	0.19553	50.72	6.6921	0.78947	0.62426	0.54381	9	1	1	1	C4H6O6.C15H25NO3.C15H25NO3		899	Yes
10B05	Flumethasone	2135-17-3	[C@]\1\2([C@@]3([C@]([C@]4([C@@]([C@]([C@@H](C4)C)(C(=O)CO)O)(C[C@@H]3O)C)[H])(C[C@@H](/C1=C/C(\C=C2)=O)F)[H])F)C	C22H28F2O5	410.46	(6S,8S,9R,10S,11S,13S,14S,16R,17R)-6,9-difluoro-11,17-dihydroxy-17-(2-hydroxyacetyl)-10,13,16-trimethyl-6,7,8,11,12,14,15,16-octahydrocyclopenta[a]phenanthren-3-one	410.455	1.1374	-3.433	5	3	273.92	0.23868	94.83	4.2291	0.44828	0.17889	1.0225	2	4	4	0	C22H28O5F2		104	No
10B06	Flecainide acetate	54143-56-5	c1(C(NCC2NCCCC2)=O)c(OCC(F)(F)F)ccc(c1)OCC(F)(F)F	C19H24F6N2O5	474.4	N-(piperidin-2-ylmethyl)-2,5-bis(2,2,2-trifluoroethoxy)benzamide acetic acid	474.397	3.2379	-4.556	5	2	288.17	0.19419	59.59	-6.4259	0.5	0.5455	0.77499	9	2	2	1	C17H20N2O3F6.C2H4O2		900	Yes
10B07	Cefazolin sodium salt	27164-46-1	N1\2C([C@]([C@]1(SC\C(=C2\C([O-])=O)\CSc1sc(nn1)C)[H])(NC(Cn1nnnc1)=O)[H])=O	C14H13N8NaO4S3	476.49	sodium (6R,7R)-3-{[(5-methyl-1,3,4-thiadiazol-2-yl)sulfanyl]methyl}-8-oxo-7-[2-(1H-1,2,3,4-tetrazol-1-yl)acetamido]-5-thia-1-azabicyclo[4.2.0]oct-2-ene-2-carboxylate	476.497	-3.0777	-2.12	12	1	303.94	0.61022	237.76	10.845	0.58621	0.43769	0.91991	7	4	4	2	C14H13N8O4S3.Na		464	No
10B08	Trimetozine	635-41-6	COc1c(OC)cc(C(=O)N2CCOCC2)cc1OC	C14H16ClN3O4S2	389.88	morpholin-4-yl-(3,4,5-trimethoxyphenyl)methanone	281.307	1.1239	-1.38	6	0	219.63	0.25766	57.23	2.8026	0.55	0.51432	0.71956	4	2	2	1	C14H19NO5		493	Yes
10B09	Folinic acid calcium salt	6035-45-6	C/1\2=C(/N/C(=N\C1=O)/N)\NCC(N2C=O)CNc1ccc(C(N[C@H](C([O-])=O)CCC([O-])=O)=O)cc1	C20H21CaN7O7	511.51	(2S)-2-[[4-[(2-amino-5-formyl-4-oxo-1,6,7,8-tetrahydropteridin-6-yl)methylamino]benzoyl]amino]pentanedioate calcium	511.507	-6.3641	-4.076	14	5	342.45	0.49622	221.21	5.3016	0.58824	0.54217	0.86255	9	3	3	1	Ca.C20H21N7O7		901	Yes
10B10	Levonordefrin	829-74-3	c1(cc(c(cc1)O)O)[C@H]([C@@H](N)C)O	C9H13NO3	183.21	4-[(1R,2S)-2-amino-1-hydroxypropyl]benzene-1,2-diol	183.206	-0.3076	-0.926	4	4	138.09	0.39518	86.71	0.19006	0.61538	0.39928	0.70568	2	1	1	1	C9H13NO3		217	Yes
10B11	Amprenavir	161814-49-9	CC(C)CN(C[C@H]([C@H](Cc1ccccc1)NC(=O)O[C@H]2CCOC2)O)S(=O)(=O)c3ccc(cc3)N			(3S)-oxolan-3-yl N-[(2S,3R)-3-hydroxy-4-[N-(2-methylpropyl)(4-aminobenzene)sulfonamido]-1-phenylbutan-2-yl]carbamate	505.634	2.2566	-3.742	9	3	379.56	0.27664	139.57	-14.462	0.45714	0.57102	0.80188	11	3	3	2	C25H35N3O6S		960	Yes
10C02	Bimatoprost	155206-00-1	CCNC(=O)CCC/C=C\C[C@H]1[C@H](C[C@H]([C@@H]1/C=C/[C@H](CCc2ccccc2)O)O)O			(5Z)-7-[(1R,2R,3R,5S)-3,5-dihydroxy-2-[(1E,3S)-3-hydroxy-5-phenylpent-1-en-1-yl]cyclopentyl]-N-ethylhept-5-enamide	415.572	4.0878	-4.149	5	4	345.86	0.18447	89.79	-5.1788	0.7	0.58946	0.74264	12	2	2	1	C25H37NO4		981	Yes
10C03	Sulfamethizole	144-82-1	S(Nc1sc(nn1)C)(c1ccc(N)cc1)(=O)=O	C9H10N4O2S2	270.33	4-amino-N-(5-methyl-1,3,4-thiadiazol-2-yl)benzene-1-sulfonamide	270.336	0.4683	-2.576	6	2	187.3	0.52114	134.59	6.1259	0.64706	0.50558	0.68861	2	2	2	2	C9H10N4O2S2		149	No
10C04	Medrysone	2668-66-8	[C@]12(\C(=C/C(=O)CC1)\[C@H](C[C@@]1([C@@]2([C@H](C[C@]2([C@]1(CC[C@@H]2C(=O)C)[H])C)O)[H])[H])C)C	C22H32O3	344.5	(6S,8S,9S,10R,11S,13S,14S,17S)-17-acetyl-11-hydroxy-6,10,13-trimethyl-1,2,6,7,8,9,11,12,14,15,16,17-dodecahydrocyclopenta[a]phenanthren-3-one	344.493	3.4362	-4.303	3	1	253.48	0.15457	54.37	1.5017	0.48	0.1983	0.95566	1	4	4	0	C22H32O3		104	No
10C05	Flunixin meglumine	42461-84-7	c1ccc(c(n1)Nc1c(c(ccc1)C(F)(F)F)C)C(O)=O	C21H28F3N3O7	491.47	(2R,3R,4R,5S)-6-(methylamino)hexane-1,2,3,4,5-pentol 2-[2-methyl-3-(trifluoromethyl)anilino]pyridine-3-carboxylic acid	491.461	3.2178	-4.059	4	2	209.06	0.23233	62.22	-8.0871	0.47619	0.50495	0.80548	4	2	2	2	C14H11N2O2F3.C7H17NO5		494	Yes
10C06	Spiramycin	8025-81-8	C1(C(C(C(C(O1)C)OC1CC(C(C(O1)C)O)(O)C)N(C)C)O)O[C@@H]1[C@H]([C@@H](CC(O[C@@H](C/C=C/C=C/[C@H](OC2OC(C(CC2)N(C)C)C)[C@@H](C[C@@H]1CC=O)C)C)=O)O['R'])OC	C43H73N2O14R	842.07	2-[(4R,5S,6S,7R,9R,10R,11E,13E,16R)-6-[(2S,3R,4R,5S,6R)-5-[(2S,4R,5S,6S)-4,5-dihydroxy-4,6-dimethyloxan-2-yl]oxy-4-(dimethylamino)-3-hydroxy-6-methyloxan-2-yl]oxy-10-[(2S,5S,6R)-5-(dimethylamino)-6-me<NL>thyloxan-2-yl]oxy-4-hydroxy-5-methoxy-9,16-dimethyl-2-oxo-1-oxacyclohexadeca-11,13-dien-7-yl]acetaldehyde	842.053	2.0511	-3.988	16	3	639.28	0.25416	184.38	0.89277	0.38333	0.49667	0.98054	12	4	3	0	C43H73N2O14R		325	No
10C07	Glycopyrrolate bromide	596-51-0	C(C(c1ccccc1)(C1CCCC1)O)(OC1C[N+](CC1)(C)C)=O	C19H28BrNO3	398.34	(1,1-dimethylpyrrolidin-1-ium-3-yl) 2-cyclopentyl-2-hydroxy-2-phenylacetate bromide	398.339	-0.8524	-2.296	4	1	242.49	0.11761	46.53	-1.0727	0.47826	0.45623	0.77245	5	3	3	1	Br.C19H28NO3		621	Yes
10C08	Aprepitant	170729-80-3	N/1=C(/NNC1=O)\CN1[C@H]([C@@H](O[C@@H](c2cc(C(F)(F)F)cc(C(F)(F)F)c2)C)OCC1)c1ccc(cc1)F	C23H21F7N4O3	534.44	5-[[(2R,3S)-2-[(1R)-1-[3,5-bis(trifluoromethyl)phenyl]ethoxy]-3-(4-fluorophenyl)-4-morpholinyl]methyl]-1,2-dihydro-3H-1,2,4-triazol-3-one	534.431	2.6841	-5.056	7	2	356.27	0.19934	75.19	-2.5657	0.40541	0.41438	0.85413	8	4	4	2	C23H21N4O3F7		857	Yes
10C09	Monensin sodium salt	22373-78-0	[C@]12(O[C@]([C@H]([C@H]([C@@H](C([O-])=O)C)OC)C)([C@@H]([C@H](C1)O)C)[H])O[C@]([C@@]1(O[C@]([C@@]3(O[C@@]([C@]4(O[C@@]([C@@H](C[C@@H]4C)C)(O)CO)[H])(C[C@@H]3C)[H])[H])(CC1)CC)[H])(CC2)C	C36H61NaO11	692.87	4-[2-[5-ethyl-5-[5-[6-hydroxy-6-(hydroxymethyl)-3,5-dimethyl-oxan-2-yl]- 3-methyl-oxolan-2-yl]oxolan-2-yl]-9-hydroxy-2,8-dimethyl-1,6-dioxasp iro[4.5]dec-7-yl]-3-methoxy-2-methyl-pentanoate sodium	692.859	0.6429	-5.39	11	3	488.65	0.25912	156.2	2.5337	0.44681	0.42525	1.0228	10	5	5	0	Na.C36H61O11		933	Yes
10C10	Isoetharine mesylate salt	7279-75-6	c1(cc(c(cc1)O)O)C(C(NC(C)C)CC)O	C14H25NO6S	335.42	4-[1-hydroxy-2-(propan-2-ylamino)butyl]benzene-1,2-diol methanesulfonic acid	335.42	1.2639	-1.79	4	4	191.81	0.26464	72.72	6.7693	0.58824	0.63262	0.70798	5	1	1	1	CH4O3S.C13H21NO3		622	Yes
10C11	Dronedarone hydrochloride	141626-36-0	CCCCN(CCCC)CCCOc1ccc(cc1)C(=O)c2c(CCCC)oc3ccc(NS(=O)(=O)C)cc23	C31H45ClN2O5S	593.23	N-(2-Butyl-3-(4-(3-(dibutylamino)propoxy)benzoyl)-5-benzofuranyl)-methanesulfonamide	593.226	6.7266	-8.42	7	1	449.56	0.1796	97.23	0.70822	0.53846	0.60063	0.89531	17	3	3	3	HCl.C31H44N2O5S		1012	Yes
10D02	Terazosin hydrochloride	63590-64-7	c1(nc(c2c(n1)cc(c(c2)OC)OC)N)N1CCN(C(C2OCCC2)=O)CC1	C19H26ClN5O4	423.9	[4-(4-amino-6,7-dimethoxyquinazolin-2-yl)piperazin-1-yl]-(oxolan-2-yl)methanone hydrochloride	423.899	1.0455	-3.293	9	1	288.59	0.30268	103.04	5.3211	0.57143	0.35966	0.84632	4	4	4	2	HCl.C19H25N5O4		495	Yes
10D03	Phenazopyridine hydrochloride	136-40-3	n1c(c(/N=N/c2ccccc2)ccc1N)N	C11H12ClN5	249.7	2,6-Diamino-3-(phenylazo)pyridine	249.704	2.2091	-4.515	5	2	171.84	0.37552	89.65	-5.855	0.6875	0.44122	0.60895	2	2	2	2	HCl.C11H11N5		218	Yes
10D04	Demeclocycline hydrochloride	64-73-3	[C@@]12(\C(=C/3\C(c4c([C@H]([C@]3(C[C@]1([C@@H](\C(=C(/C2=O)\C(=O)N)\O)N(C)C)[H])[H])O)c(ccc4O)Cl)=O)\O)O	C21H22Cl2N2O8	501.32	(4S,4aS,5aS,6S,12aS)-7-chloro-4-(dimethylamino)-3,6,10,12,12a-pentahydroxy-1,11-dioxo-1,4,4a,5,5a,6,11,12a-octahydrotetracene-2-carboxamide	501.318	-1.1184	-2.151	10	6	296.53	0.41628	181.62	4.6962	0.375	0.27345	1.0737	2	4	4	1	C21H21N2O8Cl.HCl		167	No
10D05	Fenoprofen calcium salt dihydrate	53746-45-5	c1(cccc(c1)C(C(=O)[O-])C)Oc1ccccc1.c1(cccc(c1)C(C(=O)[O-])C)Oc1ccccc1	C30H30CaO8	558.65	2-(3-phenoxyphenyl)propanoate calcium dihydrate	558.638	0.8899	-4.259	3	0	193.06	0.19331	49.36	0.072212	0.61111	0.46497	0.65788	4	2	2	2	Ca.C15H13O3.C15H13O3.H2O.H2O		293	No
10D06	Piperacillin sodium salt	59703-84-3	N12[C@@]([C@@](C1=O)(NC([C@H](NC(N1C(C(N(CC1)CC)=O)=O)=O)c1ccccc1)=O)[H])(SC([C@@H]2C([O-])=O)(C)C)[H]	C23H26N5NaO7S	539.55	sodium (2S,5R,6R)-6-[[(2R)-2-[(4-ethyl-2,3-dioxopiperazine-1-carbonyl)amino]-2-phenylacetyl]amino]-3,3-dimethyl-7-oxo-4-thia-1-azabicyclo[3.2.0]heptane-2-carboxylate	539.543	-2.2504	-1.413	12	2	356.57	0.40267	184.56	11.973	0.47222	0.41782	0.9389	6	4	5	1	C23H26N5O7S.Na		123	No
10D07	Diethylstilbestrol	56-53-1	C(=C(/c1ccc(cc1)O)\CC)(\c1ccc(cc1)O)/CC	C18H20O2	268.36	4-[(E)-4-(4-hydroxyphenyl)hex-3-en-3-yl]phenol	268.355	4.5248	-3.158	2	2	220.68	0.11872	40.46	-0.78736	0.6	0.42729	0.73114	4	2	2	2	C18H20O2		357	No
10D08	Chlorotrianisene	569-57-3	C(=C(/c1ccc(cc1)OC)\Cl)(/c1ccc(cc1)OC)\c1ccc(cc1)OC	C23H21ClO3	380.88	1-[2-chloro-1,2-bis(4-methoxyphenyl)ethenyl]-4-methoxybenzene	380.87	4.484	-4.16	3	0	297.9	0.1007	27.69	-0.88686	0.51852	0.41269	0.75474	6	3	3	3	C23H21O3Cl		724	Yes
10D09	Ribostamycin sulfate salt	53797-35-6	[C@]1(C(O[C@@]2([C@@H]([C@H]([C@@H]([C@H](O2)CN)O)O)N)[H])[C@H](C[C@H]([C@@H]1O)N)N)(O[C@H]1[C@@H]([C@@H]([C@H](O1)CO)O)O)[H]	C17H36N4O14S	552.56	(2S,3R,4S,5S,6R)-5-amino-2-(aminomethyl)-6-{[(1S,2S,3R,4S,6R)-4,6-diamino-2-{[(2S,3R,4R,5S)-3,4-dihydroxy-5-(hydroxymethyl)oxolan-2-yl]oxy}-3-hydroxycyclohexyl]oxy}oxane-3,4-diol	552.553	-6.9638	0.012	14	10	301.46	0.59603	262.38	0.52094	0.45161	0.30688	0.92036	6	3	3	0	H2O4S.C17H34N4O10		708	Yes
10D10	Methacholine chloride	62-51-1	[N+](CC(OC(=O)C)C)(C)(C)C	C8H18ClNO2	195.69	2-acetyloxypropyl(trimethyl)azanium chloride	195.689	-2.7499	-0.123	3	0	134.69	0.11449	26.3	-1.1861	0.63636	0.47855	0.47958	4	0	0	0	Cl.C8H18NO2		496	Yes
10D11	Pipenzolate bromide	125-51-9	C(C(c1ccccc1)(c1ccccc1)O)(OC1C[N+](CCC1)(CC)C)=O	C22H28BrNO3	434.38	(1-ethyl-1-methylpiperidin-1-ium-3-yl) 2-hydroxy-2,2-diphenylacetate bromide	434.372	-0.3404	-2.685	4	1	275.73	0.10343	46.53	-0.4183	0.46154	0.46061	0.73369	6	3	3	2	Br.C22H28NO3		615	Yes
1000	Butamben	94-25-7	C(c1ccc(N)cc1)(=O)OCCCC	C11H15NO2	193.25	4-Aminobenzoic acid butyl ester	193.245	2.2104	-2.673	3	1	163.07	0.23493	52.32	-6.1485	0.78571	0.50125	0.50377	5	1	1	1	C11H15NO2		623	Yes
10000	Sulfapyridine	144-83-2	S(Nc1ncccc1)(c1ccc(N)cc1)(=O)=O	C11H11N3O2S	249.29	4-amino-N-pyridin-2-ylbenzenesulfonamide	249.293	0.6319	-2.755	5	2	180.34	0.36753	93.46	3.6885	0.64706	0.49228	0.67279	2	2	2	2	C11H11N3O2S		150	No
100000	Meclofenoxate hydrochloride	3685-84-5	C(=O)(COc1ccc(Cl)cc1)OCCN(C)C	C12H17Cl2NO3	294.18	2-(dimethylamino)ethyl 2-(4-chlorophenoxy)acetate hydrochloride	294.177	1.4533	-1.696	4	0	202.53	0.18066	38.77	5.7483	0.76471	0.53311	0.53051	7	1	1	1	C12H16NO3Cl.HCl		802	Yes
1000000	Furaltadone hydrochloride	3759-92-0	c1([N+]([O-])=O)oc(/C=N/N2C(OC(C2)CN2CCOCC2)=O)cc1	C13H17ClN4O6	360.76	5-(morpholin-4-ylmethyl)-3-[(E)-(5-nitrofuran-2-yl)methylideneamino]-1,3-oxazolidin-2-one hydrochloride	360.753	-1.2158	-2.742	10	0	237.79	0.40447	113.33	0.11481	0.65217	0.43645	0.7268	5	3	3	1	HCl.C13H16N4O6		624	Yes
10000000	Ethoxyquin	91-53-2	C=1(\c2c(NC(/C1)(C)C)ccc(c2)OCC)/C	C14H19NO	217.31	6-ethoxy-2,2,4-trimethyl-1H-quinoline	217.311	2.5505	-2.964	2	1	179.14	0.11979	21.26	-0.021042	0.625	0.27621	0.76251	2	2	2	1	C14H19NO		219	Yes
100000000	Tinidazole	19387-91-8	n1(c(cnc1C)[N+]([O-])=O)CCS(CC)(=O)=O	C8H13N3O4S	247.27	1-(2-ethylsulfonylethyl)-2-methyl-5-nitroimidazole	247.274	-0.9547	-0.762	7	0	179.27	0.42863	106.16	-1.561	0.5625	0.59673	0.70595	5	1	1	1	C8H13N3O4S		625	Yes
1000000000	Guanadrel sulfate	22195-34-2	C12(OC(CO1)CNC(=N)N)CCCCC2.C12(OC(CO1)CNC(=N)N)CCCCC2	C20H40N6O8S	524.64	2-(1,4-dioxaspiro[4.5]decan-3-ylmethyl)guanidine sulfuric acid	524.638	-0.4077	-1.424	5	3	166.02	0.37544	80.36	-2.5567	0.66667	0.47056	0.62953	2	2	2	0	H2O4S.C10H19N3O2.C10H19N3O2		220	Yes
10000000000	Vidarabine	5536-17-4	n1([C@H]2[C@H]([C@@H]([C@H](O2)CO)O)O)c2c(nc1)c(ncn2)N	C10H13N5O4	267.25	(2R,3S,4S,5R)-2-(6-aminopurin-9-yl)-5-(hydroxymethyl)oxolane-3,4-diol	267.244	-1.7396	-2.325	9	4	181.17	0.57598	139.54	-0.90819	0.52632	0.30044	0.86692	2	3	3	2	C10H13N5O4	1.0<NL>0.89788735<NL>0.8901961<NL>0.86734694<NL>0.86734694<NL>0.8557047	183	No
100000000000	Sulfameter	651-06-9	S(Nc1ncc(cn1)OC)(c1ccc(N)cc1)(=O)=O	C11H12N4O3S	280.31	4-amino-N-(5-methoxy-2-pyrimidinyl)benzenesulfonamide	280.307	0.0177	-2.31	7	2	201.36	0.4333	115.58	3.9916	0.68421	0.50705	0.655	3	2	2	2	C11H12N4O3S		150	No
1000000000000	Isopropamide iodide	71-81-8	[N+](CCC(C(=O)N)(c1ccccc1)c1ccccc1)(C(C)C)(C(C)C)C.[I-]	C23H33IN2O	480.44	(4-amino-4-oxo-3,3-diphenylbutyl)-methyl-di(propan-2-yl)azanium iodide	480.428	0.2241	-2.924	3	1	289.4	0.071493	43.09	1.4352	0.38462	0.62605	0.70798	8	2	2	2	I.C23H33N2O		843	No
10F02	Alclometasone dipropionate	66734-13-2	[C@]12(C([C@@H](C[C@]1([C@]1([C@@]([C@@]\3(\C(=C/C(\C=C3)=O)\C[C@H]1Cl)C)([C@H](C2)O)[H])[H])[H])C)(C(COC(=O)CC)=O)OC(=O)CC)C	C28H37ClO7	521.06	[2-[(7R,8S,9S,10R,11S,13S,14S,16R,17R)-7-chloro-11-hydroxy-10,13,16-trimethyl-3-oxo-17-propanoyloxy-7,8,9,11,12,14,15,16-octahydro-6H-cyclopenta[a]phenanthren-17-yl]-2-oxoethyl] propanoate	521.048	3.5737	-4.805	7	1	373.57	0.22823	106.97	6.562	0.44444	0.33543	1.042	8	4	4	0	C28H37O7Cl		100	No
10F03	Leflunomide	75706-12-6	c1(C(Nc2ccc(C(F)(F)F)cc2)=O)c(onc1)C	C12H9F3N2O2	270.21	5-methyl-N-[4-(trifluoromethyl)phenyl]-1,2-oxazole-4-carboxamide	270.209	2.4636	-3.371	4	1	192.4	0.25769	55.13	-6.1082	0.57895	0.38988	0.69969	3	2	2	2	C12H9N2O2F3		340	No
10F04	(D-) Norgestrel	797-63-7	[C@]12([C@]([C@]3([C@@]([C@@]4(\C(=C/C(=O)CC4)\CC3)[H])(CC1)[H])[H])(CC[C@]2(C#C)O)[H])CC	C21H28O2	312.46	(8R,9S,10R,13S,14S,17R)-13-ethyl-17-ethynyl-17-hydroxy-1,2,6,7,8,9,10,11,12,14,15,16-dodecahydrocyclopenta[a]phenanthren-3-one	312.451	3.538	-4.587	2	1	239.04	0.10935	37.3	1.4234	0.52174	0.18225	0.91945	1	4	4	0	C21H28O2		4	No
10F05	Fluocinonide	356-12-7	[C@@]12([C@@]3([C@]([C@]4([C@@]([C@@]\5(\C(\[C@H](C4)F)=C/C(\C=C5)=O)C)([C@H](C3)O)F)[H])(C[C@H]1OC(O2)(C)C)[H])C)C(COC(=O)C)=O	C26H32F2O7	494.54	6 alpha 9-Difluoro-11 beta 21-dihydroxy-16 alpha 17-(1-methylethylidene-dioxy)pregna-1,4-diene-3,20-dione	494.529	1.6656	-4.254	7	1	330.4	0.24885	99.13	2.015	0.42857	0.17707	1.0924	4	5	5	0	C26H32O7F2		100	No
10F06	Sulfamethazine sodium salt	1981-58-4	S([N-]c1nc(cc(n1)C)C)(c1ccc(N)cc1)(=O)=O	C12H13N4NaO2S	300.32	sodium (4-aminophenyl)sulfonyl-(4,6-dimethylpyrimidin-2-yl)azanide	300.317	1.0639	-3.028	6	1	192.16	0.34237	94.32	1.563	0.57895	0.55894	0.67019	2	2	2	2	C12H13N4O2S.Na		150	No
10F07	Guaifenesin	93-14-1	O(c1c(OC)cccc1)CC(O)CO	C10H14O4	198.22	(RS)-3-(2-methoxyphenoxy)propane-1,2-diol	198.217	0.4318	-1.316	4	2	158.24	0.29196	58.92	-1.0644	0.64286	0.57529	0.5406	5	1	1	1	C10H14O4		434	No
10F08	Alexidine dihydrochloride	22573-93-9	N(C(=N)NCC(CC)CCCC)C(=N)NCCCCCCNC(NC(=N)NCC(CC)CCCC)=N	C26H58Cl2N10	581.73	Hexamethylene-bis[5-(2-ethylhexyl)biguanide] dihydrochloride	581.723	4.1888	-3.218	10	10	457.7	0.28656	167.58	-5.2991	0.77778	0.78405	0.60895	19	0	0	0	HCl.HCl.C26H56N10		1016	Yes
10F09	Alogliptin benzoate	850649-62-6	CN1C(=O)C=C(C2CCC[C@@H](N)C2)N(Cc3ccccc3C#N)C1=O.OC(=O)c4ccccc4	C26H28N4O4	460.54	2-[[6-[(3R)-3-aminopiperidin-1-yl]-3-methyl-2,4-dioxopyrimidin-1-yl]methyl]benzonitrile;benzoic acid	460.532	1.4816	-3.883	6	1	263.36	0.23546	90.43	-7.6154	0.44	0.41739	0.83562	3	3	3	1	C19H22N4O2.C7H6O2		354	Yes
10F10	Zomepirac sodium salt	64092-48-4	c1(n(c(cc1C)CC([O-])=O)C)C(c1ccc(cc1)Cl)=O	C15H13ClNNaO3	313.72	5-(4-Chlorobenzoyl)-1,4-dimethyl-1H-pyrrole-2-acetate sodium	313.715	0.11	-3.509	4	0	218.95	0.21571	62.13	3.4467	0.6	0.46455	0.81194	4	2	2	2	C15H13NO3Cl.Na		497	Yes
10F11	Cinoxacin	28657-80-9	c12c(OCO1)cc1c(c2)C(/C(=N\N1CC)/C(O)=O)=O	C12H10N2O5	262.22	1-ethyl-4-oxo-1H,4H,7H-[1,3]dioxolo[4,5-g]cinnoline-3-carboxylic acid	262.22	0.9582	-2.661	7	1	181.16	0.4098	88.43	2.2721	0.47368	0.24879	0.88286	2	3	3	1	C12H10N2O5		173	No
10G02	Clobetasol propionate	25122-46-7	[C@]12([C@]([C@H](C[C@]1([C@]1([C@@]([C@@]\3(\C(=C/C(\C=C3)=O)\CC1)C)([C@H](C2)O)F)[H])[H])C)(C(=O)CCl)OC(=O)CC)C	C25H32ClFO5	466.98	[17-(2'-chloroacetyl)- 9-fluoro-11-hydroxy-10,13,16-trimethyl- 3-oxo-6,7,8,11,12,14,15,16-octahydrocyclopenta[a]phenanthren-17-yl] propanoate	466.975	3.3834	-4.838	5	1	325.32	0.19126	80.67	2.9005	0.4375	0.23548	1.0422	5	4	4	0	C25H32O5ClF		100	No
10G03	Podophyllotoxin	518-28-5	[C@@]12([C@@]([C@@H](c3c([C@@H]1O)cc1c(c3)OCO1)c1cc(c(c(c1)OC)OC)OC)(C(OC2)=O)[H])[H]	C22H22O8	414.42	(5R,5aR,8aR,9R)-5-hydroxy-9-(3,4,5-trimethoxyphenyl)-5a,6,8a,9-tetrahydro-5H-[2]benzofuro[5,6-f][1,3]benzodioxol-8-one	414.409	1.7928	-3.843	8	1	290.92	0.2961	92.68	0.17227	0.4	0.25748	0.95423	4	5	5	2	C22H22O8		498	Yes
10G04	Clofibric acid	882-09-7	c1c(ccc(c1)OC(C)(C)C(O)=O)Cl	C10H11ClO3	214.65	2-(4-Chlorophenoxy)-2-methyl-propanoic acid	214.647	2.0655	-2.632	3	1	157.71	0.22915	46.53	-2.7186	0.64286	0.6006	0.55002	3	1	1	1	C10H11O3Cl		355	Yes
10G05	Bendroflumethiazide	73-48-3	S1(c2c(NC(N1)Cc1ccccc1)cc(c(S(=O)(=O)N)c2)C(F)(F)F)(=O)=O	C15H14F3N3O4S2	421.42	3-benzyl-1,1-dioxo-6-(trifluoromethyl)-3,4-dihydro-2H-1,2,4- benzothiadiazine-7-sulfonamide	421.419	1.6564	-3.508	7	3	263.84	0.36139	135.12	-2.7632	0.48148	0.4266	0.89423	4	3	3	2	C15H14N3O4F3S2		239	No
10G06	Dicumarol	66-76-2	C\1(=C(\c2c(OC1=O)cccc2)/O)/C/C/1=C(/c2c(OC1=O)cccc2)\O	C19H12O6	336.3	4-hydroxy-3-[(4-hydroxy-2-oxochromen-3-yl)methyl]chromen-2-one	336.298	2.588	-3.34	6	2	233.82	0.30913	93.06	0.23903	0.52	0.41116	0.89477	2	4	4	2	C19H12O6		221	Yes
10G07	Methimazole	60-56-0	c1(n(ccn1)C)S	C4H6N2S	114.17	1-methyl-3H-imidazole-2-thione	114.172	0.1357	-0.969	2	0	89.34	0.45276	56.62	-1.3035	0.57143	0	0.76753	0	1	1	1	C4H6N2S		35	Yes
10G08	Merbromin disodium salt	129-16-8	C12(c3c(c(c(c(c3)Br)[O-])[Hg]O)Oc3c1cc(c(c3)[O-])Br)OC(c1c2cccc1)=O	C20H14Br2HgNa2O9	750.65	(2',7'-dibromo-3',6'-dioxido-3-oxospiro[2-benzofuran-1,9'-xanthene]-4'-yl)mercury hydrate disodium	750.656	1.7463	-4.488	6	1	272.61	0.27402	101.88	-3.0582	0.34483	0.14547	1.0315	1	5	5	3	C20H8O6Br2Hg.Na.Na		106	Yes
10G09	Hexylcaine hydrochloride	532-76-3	C(OC(CNC1CCCCC1)C)(=O)c1ccccc1	C16H24ClNO2	297.83	1-(cyclohexylamino)propan-2-yl benzoate hydrochloride	297.825	2.9209	-3.494	3	1	218.79	0.15769	38.33	-5.5944	0.68421	0.47536	0.55597	6	2	2	1	HCl.C16H23NO2		725	Yes
10G10	Drofenine hydrochloride	548-66-3	C(C(c1ccccc1)C1CCCCC1)(=O)OCCN(CC)CC	C20H32ClNO2	353.94	2-(diethylamino)ethyl 2-cyclohexyl-2-phenylacetate hydrochloride	353.932	3.8547	-3.439	3	0	271.17	0.098057	29.54	5.4388	0.52174	0.51833	0.67785	9	2	2	1	HCl.C20H31NO2		814	Yes
10G11	Cycloheximide	66-81-9	[C@]1(C([C@H](C[C@@H](C1)C)C)=O)([C@@H](CC1CC(NC(=O)C1)=O)O)[H]	C15H23NO4	281.35	4-[(2R)-2-[(1S,3S,5S)-3,5-dimethyl-2-oxocyclohexyl]-2-hydroxyethyl]piperidine-2,6-dione	281.351	0.9427	-2.688	5	2	213.38	0.29843	83.47	4.1523	0.5	0.49493	0.69426	3	2	2	0	C15H23NO4		356	Yes
10H02	(R) Naproxen sodium salt	23979-41-1	c1(cc2c(cc(cc2)OC)cc1)[C@H](C([O-])=O)C	C14H13NaO3	252.25	(2R)-2-(6-methoxynaphthalen-2-yl)propanoate sodium	252.244	0.6187	-3.586	3	0	180.16	0.20715	49.36	0.1787	0.64706	0.3676	0.68976	3	2	2	2	Na.C14H13O3		293	Yes
10H03	Propidium iodide	25535-16-4	[n+]1(c2c(c3c(c1c1ccccc1)cc(cc3)N)ccc(c2)N)CCC[N+](CC)(CC)C	C27H34I2N4	668.41	3-(3,8-diamino-6-phenylphenanthridin-5-ium-5-yl)propyl-diethyl-methylazanium diiodide	668.395	-2.4793	-5.254	4	2	328.02	0.078288	55.92	-3.7094	0.3871	0.34974	0.88866	7	4	4	4	I.I.C27H34N4		803	Yes
10H04	Cloperastine hydrochloride	14984-68-0	N1(CCOC(c2ccc(cc2)Cl)c2ccccc2)CCCCC1	C20H25Cl2NO	366.33	1-[2-[(4-chlorophenyl)-phenylmethoxy]ethyl]piperidine hydrochloride	366.331	4.6448	-4.003	2	0	264.06	0.051314	12.47	2.4681	0.56522	0.44665	0.69536	6	3	3	2	C20H24NOCl.HCl		726	Yes
10H05	Eprosartan mesylate	133040-01-4	CCCCc1ncc(\C=C(/Cc2cccs2)\C(=O)O)n1Cc3ccc(cc3)C(=O)O			(E)-2-Butyl-1-(P-carboxybenzyl)-alpha-2-thenylimidazole-5-acrylic acid	520.625	3.9658	-2.9	6	2	330.65	0.27364	120.66	-4.5798	0.5	0.51484	0.81145	10	3	3	3	CH4O3S.C23H24N2O4S		934	Yes
10H06	Isocarboxazid	59-63-2	c1(noc(c1)C)C(=O)NNCc1ccccc1	C12H13N3O2	231.26	N'-benzyl-5-methyl-1,2-oxazole-3-carbohydrazide	231.254	0.3974	-2.67	5	2	188.16	0.3244	67.16	2.615	0.70588	0.50692	0.59188	4	2	2	2	C12H13N3O2		499	Yes
10H07	Lithocholic acid	434-13-9	[C@@]12([H])[C@@]([C@@]3([H])[C@]([C@@]([C@@H](CCC(O)=O)C)(CC3)[H])(C)CC1)([H])CC[C@@]1([H])[C@@]2(CC[C@H](C1)O)C	C24H40O3	376.58	(4R)-4-[(3R,5R,8R,9S,10S,13R,14S,17R)-3-hydroxy-10,13-dimethyl-2,3,4,5,6,7,8,9,11,12,14,15,16,17-tetradecahydro-1H-cyclopenta[a]phenanthren-17-yl]pentanoic acid	376.579	4.8836	-5.278	3	2	286.41	0.13701	57.53	-0.41453	0.55556	0.28323	0.91456	4	4	4	0	C24H40O3		450	No
10H08	Methotrimeprazine maleate salt	7104-38-3	N1(c2c(Sc3c1cccc3)ccc(c2)OC)C[C@@H](CN(C)C)C	C23H28N2O5S	444.55	(2R)-3-(2-methoxyphenothiazin-10-yl)-N,N,2-trimethylpropan-1-amine (Z)-but-2-enedioic acid	444.55	4.1492	-4.243	3	0	256.67	0.13476	41.01	5.2959	0.47826	0.4652	0.83186	5	3	3	2	C19H24N2OS.C4H4O4		500	No
10H09	Dienestrol	84-17-3	C(\C(\c1ccc(cc1)O)=C\C)(/c1ccc(cc1)O)=C/C	C18H18O2	266.34	4-[(2E,4E)-4-(4-hydroxyphenyl)hexa-2,4-dien-3-yl]phenol	266.339	4.2726	-2.93	2	2	219.66	0.11928	40.46	-2.0008	0.6	0.51421	0.73114	3	2	2	2	C18H18O2		357	Yes
10H10	Pridinol methanesulfonate salt	6856-31-1	C(CCN1CCCCC1)(c1ccccc1)(c1ccccc1)O	C21H29NO4S	391.53	1,1-diphenyl-3-piperidin-1-ylpropan-1-ol methanesulfonic acid	391.53	3.5822	-3.209	2	1	242.9	0.068547	23.47	6.8256	0.5	0.53086	0.64441	5	3	3	2	CH4O3S.C20H25NO		626	Yes
10H11	Amrinone	60719-84-8	C=1(\C(N\C=C(/C1)\c1ccncc1)=O)/N	C10H9N3O	187.2	3-amino-5-pyridin-4-yl-1H-pyridin-2-one	187.201	-1.0079	-1.272	4	2	145.67	0.34832	68.01	0.87177	0.64286	0.3796	0.63126	1	2	2	1	C10H9N3O		107	Yes
11A02	Carbinoxamine maleate salt	3505-38-2	C(c1ccc(cc1)Cl)(c1ncccc1)OCCN(C)C	C20H23ClN2O5	406.87	2-[(4-chlorophenyl)-pyridin-2-ylmethoxy]-N,N-dimethylethanamine but-2-enedioic acid	406.865	2.5649	-2.276	3	0	232.04	0.10567	25.36	4.7123	0.55	0.46719	0.73701	6	2	2	2	C16H19N2OCl.C4H4O4		727	Yes
11A03	Methazolamide	554-57-4	C=1(/SC(N(\N1)C)=NC(=O)C)\S(=O)(=O)N	C5H8N4O3S2	236.27	N-(3-methyl-5-sulfamoyl-1,3,4-thiadiazol-2-ylidene)acetamide	236.276	0.1901	-2.669	7	1	153.1	0.65937	138.87	3.4387	0.57143	0.49128	0.70798	1	1	1	0	C5H8N4O3S2		108	Yes
11A04	Pyrithyldione	77-04-3	C1(C(N\C=C/C1=O)=O)(CC)CC	C9H13NO2	167.21	3,3-diethyl-1H-pyridine-2,4-dione	167.207	0.712	-1.86	3	1	135.91	0.27621	46.17	4.7394	0.5	0.4792	0.67384	2	1	1	0	C9H13NO2		222	Yes
11A05	Spectinomycin dihydrochloride	21736-83-4	[C@@]12([C@](O[C@]3([C@](O1)([C@H]([C@H]([C@H]([C@@H]3O)NC)O)NC)[H])[H])(O[C@@H](CC2=O)C)[H])O	C14H26Cl2N2O7	405.28	(1R,3S,5R,8R,10R,11S,12S,13R,14S)-8,12,14-trihydroxy-5-methyl-11,13-bis(methylamino)-2,4,9-trioxatricyclo[8.4.0.0^{3,8}]tetradecan-7-one	405.273	-3.1536	-0.561	9	5	223.67	0.4706	129.51	4.0103	0.43478	0.2461	0.94705	2	3	3	0	HCl.HCl.C14H24N2O7		223	Yes
11A06	Piromidic acid	19562-30-2	c1(ncc2c(n1)N(/C=C(\C2=O)/C(O)=O)CC)N1CCCC1	C14H16N4O3	288.31	8-ethyl-5-oxo-2-pyrrolidin-1-ylpyrido[2,3-d]pyrimidine-6-carboxylic acid	288.306	0.436	-3.089	7	1	212	0.32179	86.63	2.7139	0.52381	0.31053	0.84784	3	3	3	1	C14H16N4O3		358	No
11A07	Trimipramine maleate salt	521-78-8	N1(c2c(CCc3c1cccc3)cccc2)CC(CN(C)C)C	C24H30N2O4	410.52	3-(5,6-dihydrobenzo[b][1]benzazepin-11-yl)-N,N,2-trimethylpropan-1-amine (Z)-but-2-enedioic acid	410.512	4.1092	-4.077	2	0	244.44	0.029046	6.48	4.0901	0.45455	0.45959	0.76723	4	3	3	2	C4H4O4.C20H26N2		500	Yes
11A08	Chloropyramine hydrochloride	6170-42-9	N(c1ncccc1)(Cc1ccc(Cl)cc1)CCN(C)C	C16H21Cl2N3	326.27	N'-[(4-chlorophenyl)methyl]-N,N-dimethyl-N'-pyridin-2-ylethane-1,2-diamine hydrochloride	326.27	2.6304	-2.864	3	0	233.6	0.077354	19.37	5.2547	0.55	0.55689	0.69862	6	2	2	2	C16H20N3Cl.HCl		728	Yes
11A09	Furazolidone	67-45-8	c1([N+]([O-])=O)oc(C=NN2C(OCC2)=O)cc1	C8H7N3O5	225.16	3-[(E)-(5-nitrofuran-2-yl)methylideneamino]-1,3-oxazolidin-2-one	225.16	0.1235	-3.174	8	0	163.45	0.50554	100.86	0.41228	0.625	0.38679	0.63962	3	2	2	1	C8H7N3O5		302	No
11A10	Dichlorphenamide	120-97-8	c1(S(=O)(=O)N)c(c(cc(S(=O)(=O)N)c1)Cl)Cl	C6H6Cl2N2O4S2	305.16	4,5-dichlorobenzene-1,3-disulfonamide	305.162	0.3996	-2.886	6	2	178.3	0.49187	137.08	0.26186	0.4375	0.53252	0.75329	2	1	1	1	C6H6N2O4Cl2S2		224	Yes
11A11	Sulconazole nitrate	61318-91-0	c1(c(cc(cc1)Cl)Cl)C(SCc1ccc(Cl)cc1)Cn1cncc1	C18H16Cl3N3O3S	460.77	1-[2-[(4-chlorophenyl)methylsulfanyl]-2-(2,4-dichlorophenyl)ethyl]imidazole nitric acid	460.768	5.5189	-5.389	2	0	284.51	0.12418	43.12	5.54	0.54167	0.51128	0.76182	6	3	3	3	C18H15N2Cl3S.HNO3		682	No
11B02	Auranofin	34031-32-8	[C@H]1([C@H]([C@@H]([C@H](O[C@H]1S[Au]=P(CC)(CC)CC)COC(=O)C)OC(=O)C)OC(=O)C)OC(=O)C	C20H34AuO9PS	678.49	3,4,5-triacetyloxy-6-(acetyloxymethyl)oxane-2-thiolate gold(1+) triethylphosphane	678.491	2.4228	-3.915	9	0	359.33	0.34406	149.54	-8.813	0.375	0.51747	0.8945	14	1	1	0	C20H34O9AuPS		1001	Yes
11B03	Cromolyn disodium salt	15826-37-6	C/1(c2c(O/C(=C1)/C([O-])=O)cccc2OCC(COc1c2C(\C=C(/Oc2ccc1)\C([O-])=O)=O)O)=O	C23H14Na2O11	512.34	5-[3-(2-carboxylato-4-oxochromen-5-yl)oxy-2-hydroxypropoxy]-4-oxochromene-2-carboxylate disodium	512.333	-3.4202	-4.301	11	1	327.87	0.40815	171.55	1.167	0.55882	0.52272	0.91337	8	4	4	2	Na.Na.C23H14O11		858	Yes
11B04	Bucladesine sodium salt	16980-89-5	n1([C@@H]2O[C@@]3(OP(OC[C@]3([C@H]2OC(=O)CCC)[H])([O-])=O)[H])c2c(nc1)c(NC(=O)CCC)ncn2	C18H25N5NaO9P	491.37	[(4aR,6R,7R,7aR)-6-[6-(butanoylamino)purin-9-yl]-2-oxido-2-oxo-4a,6,7,7a-tetrahydro-4H-furo[3,2-d][1,3,2]dioxaphosphinin-7-yl] butanoate sodium	491.372	-1.4588	-3.404	13	1	327.92	0.45322	176.63	-30.263	0.5	0.34538	0.96038	8	4	4	2	C18H23N5O8P.Na		859	Yes
11B05	Cefsulodin sodium salt	52152-93-9	N1\2C([C@]([C@]1(SC\C(=C2\C([O-])=O)\C[n+]1ccc(C(=O)N)cc1)[H])(NC([C@H](S([O-])(=O)=O)c1ccccc1)=O)[H])=O	C22H19N4NaO8S2	554.54	(6R,7R)-3-[(4-carbamoylpyridin-1-ium-1-yl)methyl]-8-oxo-7-[[(2R)-2-phenyl-2-sulfonatoacetyl]amino]-5-thia-1-azabicyclo[4.2.0]oct-2-ene-2-carboxylate sodium	554.535	-8.939	-0.964	12	2	353.67	0.45192	227.39	5.8346	0.52778	0.41542	0.93769	8	4	4	2	C22H19N4O8S2.Na		464	No
11B06	Fosfosal	6064-83-1	P(Oc1c(C(=O)O)cccc1)(=O)(O)O	C7H7O6P	218.1	2-(Phosphonooxy)benzoic acid	218.101	-2.446	-0.223	6	3	143.83	0.55176	113.87	-20.313	0.5	0.58112	0.63962	3	1	1	1	C7H7O6P		359	Yes
11B07	Suprofen	40828-46-4	c1(ccc(cc1)C(C)C(O)=O)C(c1sccc1)=O	C14H12O3S	260.31	2-[4-(thiophene-2-carbonyl)phenyl]propanoic acid	260.312	2.5669	-4.072	3	1	195.57	0.30444	82.61	3.0367	0.61111	0.42507	0.66485	4	2	2	2	C14H12O3S		501	Yes
11B08	Deflazacort	14484-47-0	[C@@]1/2([C@@]3([C@]([C@]4([C@@]([C@@]\5(\C(=C/C(\C=C5)=O)\CC4)C)([C@H](C3)O)[H])[H])(C[C@]1(O/C(=N2)/C)[H])[H])C)C(COC(=O)C)=O	C25H31NO6	441.53	(11beta,16beta)-21-(acetyloxy)-11-hydroxy-2'-methyl-5'H-pregna-1,4-dieno[17,16-d]oxazole-3,20-dione	441.522	1.2218	-3.788	7	1	311.35	0.26893	102.26	5.1015	0.46875	0.2619	1.068	4	5	5	0	C25H31NO6		502	Yes
11B09	Nadolol	42200-33-9	c12C[C@@H]([C@@H](Cc1cccc2OCC(CNC(C)(C)C)O)O)O	C17H27NO4	309.41	(2R,3S)-5-[3-(tert-butylamino)-2-hydroxypropoxy]-1,2,3,4-tetrahydronaphthalene-2,3-diol	309.404	1.0543	-2.371	5	4	240	0.25317	81.95	8.7335	0.59091	0.52899	0.79548	6	2	2	1	C17H27NO4		729	No
11B10	Moxalactam disodium salt	64953-12-4	[C@@]1(C(N\2[C@@]1(OC\C(=C2\C([O-])=O)\CSc1n(nnn1)C)[H])=O)(NC([C@H](C([O-])=O)c1ccc(cc1)O)=O)OC	C20H18N6Na2O9S	564.44	Disodium (6R,7R)-7-{[carboxylato(4-hydroxyphenyl)acetyl]amino}-7-methoxy-3-{[(1-methyl-1H-tetrazol-5-yl)sulfanyl]methyl}-8-oxo-5-oxa-1-azabicyclo[4.2.0]oct-2-ene-2-carboxylate	564.442	-5.5165	-1.822	15	2	353.53	0.52641	237.26	5.8739	0.5	0.4379	0.97798	9	4	4	2	C20H18N6O9S.Na.Na		902	Yes
11B11	Aminophylline	317-34-0	N1(c2c(C(N(C1=O)C)=O)[nH]cn2)C.N1(c2c(C(N(C1=O)C)=O)[nH]cn2)C	C16H24N10O4	420.43	1,3-dimethyl-7H-purine-2,6-dione ethane-1,2-diamine	420.433	-0.3112	-1.481	6	1	128.71	0.45171	69.3	2.5134	0.46154	0.012111	0.79602	0	2	2	1	C7H8N4O2.C7H8N4O2.C2H8N2		36	No
11C02	Azlocillin sodium salt	37091-65-9	N12[C@@]([C@@](C1=O)(NC([C@H](NC(N1C(NCC1)=O)=O)c1ccccc1)=O)[H])(SC([C@@H]2C([O-])=O)(C)C)[H]	C20H22N5NaO6S	483.48	(2S,5R,6R)-3,3-dimethyl-7-oxo-6-{[(2R)-2-{[(2-oxo-1-imidazolidinyl)carbonyl]amino}-2-phenylacetyl]amino}-4-thia-1-azabicyclo[3.2.0]heptane-2-carboxylate sodium	483.48	-1.7637	-2.187	11	3	313.96	0.44098	176.28	12.641	0.4375	0.39177	0.92703	5	4	5	1	C20H22N5O6S.Na		123	No
11C03	Clidinium bromide	3485-62-9	C(C(c1ccccc1)(c1ccccc1)O)(OC1C[N+]2(CCC1CC2)C)=O	C22H26BrNO3	432.36	(1-methyl-1-azoniabicyclo[2.2.2]octan-3-yl) 2-hydroxy-2,2-diphenylacetate bromide	432.356	-0.6144	-2.661	4	1	262.47	0.10866	46.53	0.49053	0.42308	0.40899	0.75903	5	4	5	2	Br.C22H26NO3		615	No
11C04	Sulfamonomethoxine	1220-83-3	S(Nc1ncnc(c1)OC)(c1ccc(N)cc1)(=O)=O	C11H12N4O3S	280.31	4-amino-N-(6-methoxypyrimidin-4-yl)benzenesulfonamide	280.307	0.351	-3.089	7	2	201.36	0.4333	115.58	3.3552	0.63158	0.50705	0.71292	3	2	2	2	C11H12N4O3S		150	No
11C05	Benzthiazide	91-33-8	S1(c2c(\N=C(/N1)\CSCc1ccccc1)cc(c(S(=O)(=O)N)c2)Cl)(=O)=O	C15H14ClN3O4S3	431.94	3-(benzylsulfanylmethyl)-6-chloro-1,1-dioxo-4H-1lambda6,2,4-benzothiadiazine-7-sulfonamide	431.944	1.4118	-4.174	7	2	280.06	0.40309	160.75	1.3422	0.57692	0.50852	0.86323	5	3	3	2	C15H14N3O4ClS3		627	Yes
11C06	Trichlormethiazide	133-67-5	S1(NC(Nc2c1cc(S(=O)(=O)N)c(c2)Cl)C(Cl)Cl)(=O)=O	C8H8Cl3N3O4S2	380.66	6-chloro-3-(dichloromethyl)-1,1-dioxo-3,4-dihydro-2H-1lambda6,2,4-benzothiadiazine-7-sulfonamide	380.66	0.6037	-3.029	7	3	219.62	0.43416	135.12	7.3333	0.5	0.38976	0.85521	2	2	2	1	C8H8N3O4Cl3S2		225	Yes
11C07	Oxolamine citrate salt	1949-20-8	n1c(noc1CCN(CC)CC)c1ccccc1	C20H27N3O8	437.45	N,N-diethyl-2-(3-phenyl-1,2,4-oxadiazol-5-yl)ethanamine 2-hydroxypropane-1,2,3-tricarboxylic acid	437.447	2.3443	-2.745	4	0	210.09	0.18849	42.16	6.2448	0.66667	0.53017	0.63126	6	2	2	2	C6H8O7.C14H19N3O		730	Yes
11C08	Propantheline bromide	50-34-0	C1(c2c(Oc3c1cccc3)cccc2)C(=O)OCC[N+](C(C)C)(C(C)C)C	C23H30BrNO3	448.4	methyl-di(propan-2-yl)-[2-(9H-xanthene-9-carbonyloxy)ethyl]azanium bromide	448.399	0.9635	-4.596	4	0	289.47	0.087816	35.53	-0.4122	0.44444	0.53614	0.78235	7	3	3	2	Br.C23H30NO3		804	Yes
11C09	Viloxazine hydrochloride	35604-67-2	N1CC(OCC1)COc1c(OCC)cccc1	C13H20ClNO3	273.76	2-[(2-ethoxyphenoxy)methyl]morpholine hydrochloride	273.759	1.2602	-1.882	4	1	194.78	0.21286	39.72	-0.16859	0.64706	0.49533	0.62953	5	2	2	1	HCl.C13H19NO3		628	Yes
11C10	Dimethadione	695-53-4	N1C(OC(C1=O)(C)C)=O	C5H7NO3	129.12	5,5-Dimethyl-2,4-oxazolidinedione	129.115	-0.3495	-1.381	4	1	91.89	0.51736	55.4	-22.508	0.55556	0	0.77276	0	1	1	0	C5H7NO3		30	No
11C11	Ethaverine hydrochloride	985-13-7	c12c(nccc1cc(c(c2)OCC)OCC)Cc1cc(c(cc1)OCC)OCC	C24H30ClNO4	431.96	1-[(3,4-diethoxyphenyl)methyl]-6,7-diethoxyisoquinoline hydrochloride	431.958	5.0682	-5.434	5	0	324.22	0.15721	49.81	-3.3908	0.55172	0.42508	0.84632	10	3	3	3	HCl.C24H29NO4		935	Yes
11D02	Butacaine	149-16-6	C(c1ccc(N)cc1)(=O)OCCCN(CCCC)CCCC	C18H30N2O2	306.45	3-(Dibutylamino)-1-propanol 4-aminobenzoate	306.448	3.6797	-3.206	4	1	268.19	0.15608	55.56	0.28889	0.68182	0.62478	0.55303	12	1	1	1	C18H30N2O2		982	Yes
11D03	Cefoxitin sodium salt	33564-30-6	[C@@]1(C(N\2[C@@]1(SC\C(=C2\C([O-])=O)\COC(=O)N)[H])=O)(NC(Cc1sccc1)=O)OC	C16H16N3NaO7S2	449.44	(6R,7S)-3-(carbamoyloxymethyl)-7-methoxy-8-oxo-7-[(2-thiophen-2-ylacetyl)amino]-5-thia-1-azabicyclo[4.2.0]oct-2-ene-2-carboxylate sodium	449.439	-2.0903	-2.142	10	2	287.87	0.53694	204.63	9.467	0.53571	0.51273	0.9705	8	3	3	1	C16H16N3O7S2.Na		464	No
11D04	Nebularine	550-33-4	C1=C2C(=NC=N1)N(C=N2)C3C(C(C(O3)CO)O)O			(2R,3S,4R,5R)-2-(hydroxymethyl)-5-purin-9-yloxolane-3,4-diol	252.229	-1.4137	-1.724	8	3	172.65	0.51596	113.52	-0.94333	0.55556	0.29136	0.84323	2	3	3	2	C10H12N4O4	0.9764706<NL>0.87676054<NL>0.8666667	183	No
11D05	Novobiocin sodium salt	1476-53-5	C\1(=C(\c2c(OC1=O)c(c(O[C@H]1[C@@H]([C@@H]([C@H](C(O1)(C)C)OC)OC(=O)N)O)cc2)C)/O)/NC(c1cc(c([O-])cc1)C\C=C(/C)\C)=O	C31H35N2NaO11	634.62	sodium 7-(4-carbamoyloxy-3-hydroxy-5-methoxy-6,6-dimethyloxan-2-yl)oxy-3-[[4-hydroxy-3-(3-methylbut-2-enyl)benzoyl]amino]-8-methyl-2-oxochromen-4-olate	634.612	1.692	-5.272	13	4	444.84	0.35143	198.93	2.4492	0.5	0.3871	0.97351	9	4	4	2	Na.C31H35N2O11		903	Yes
11D06	Zolmitriptan	139264-17-8	O=C1NC(Cc2ccc3[nH]cc(CCN(C)C)c3c2)CO1	C16H21N3O2	287.36	(4S)-4-[[3-[2-(dimethylamino)ethyl]-1H-indol-5-yl]methyl]-1,3-oxazolidin-2-one	287.362	1.453	-2.576	5	2	225.5	0.23078	57.36	-9.4239	0.61905	0.42832	0.77933	5	3	3	2	C16H21N3O2		629	Yes
11D07	Indoprofen	31842-01-0	N1(C(c2c(C1)cccc2)=O)c1ccc(C(C(=O)O)C)cc1	C17H15NO3	281.31	2-[4-(3-oxo-1H-isoindol-2-yl)phenyl]propanoic acid	281.31	2.2291	-3.687	4	1	210.19	0.20329	57.61	3.7067	0.57143	0.35344	0.77499	3	3	3	2	C17H15NO3		360	Yes
11D08	Carbenoxolone disodium salt	7421-40-1	C=1/2\[C@]([C@]3([C@@]([C@@]4([C@](C([C@@H](OC(=O)CCC([O-])=O)CC4)(C)C)(CC3)[H])C)(C(/C1)=O)[H])C)(CC[C@@]1([C@]2(C[C@@](C([O-])=O)(CC1)C)[H])C)C	C34H48Na2O7	614.74	3 beta-hydroxy-11-oxoolean-12-en-30-oic acid 3-hemisuccinate	614.728	1.321	-6.205	7	0	416.41	0.21786	123.63	-3.5412	0.46341	0.2939	1.0137	6	5	5	0	Na.Na.C34H48O7		41	No
11D09	Iocetamic acid	16034-77-8	c1(N(CC(C(=O)O)C)C(=O)C)c(c(c(cc1I)I)N)I	C12H13I3N2O3	613.96	3-(N-acetyl-3-amino-2,4,6-triiodoanilino)-2-methylpropanoic acid	613.946	2.0494	-5.263	5	2	263.55	0.22007	83.63	4.7071	0.5	0.62989	0.77749	4	1	1	1	C12H13N2O3I3		503	Yes
11D10	Ganciclovir	82410-32-0	c1/2c(ncn1COC(CO)(CO)[H])C(N/C(=N2)/N)=O	C9H13N5O4	255.24	2-amino-9-(1,3-dihydroxypropan-2-yloxymethyl)-3H-purin-6-one	255.233	-1.8969	-1.143	9	4	184.9	0.56961	134.99	-1.0256	0.55556	0.50474	0.77562	5	2	2	1	C9H13N5O4		429	No
11D11	Ethopropazine hydrochloride	1094-08-2	N1(c2c(Sc3c1cccc3)cccc2)CC(N(CC)CC)C	C19H25ClN2S	348.94	N,N-diethyl-1-phenothiazin-10-ylpropan-2-amine hydrochloride	348.941	4.7184	-4.773	2	0	248.17	0.099085	31.78	5.6911	0.45455	0.45032	0.82089	5	3	3	2	HCl.C19H24N2S		363	No
1100	Olanzapine	132539-06-1	c\12c(Nc3c(\N=C1\N1CCN(CC1)C)cccc3)sc(c2)C	C17H20N4S	312.44	2-methyl-4-(4-methyl-1-piperazinyl)-10H-thieno[2,3-b][1,5]benzodiazepine	312.44	3.0388	-3.042	4	1	236.55	0.21319	59.11	8.1024	0.5	0.29587	0.85157	0	4	4	2	C17H20N4S		37	Yes
11000	Trimeprazine tartrate	4330-99-8	c12c(cccc1)Sc1c(N2CC(CN(C)C)C)cccc1.c12c(cccc1)Sc1c(N2CC(CN(C)C)C)cccc1	C40H50N4O6S2	747	N,N,2-trimethyl-3-phenothiazin-10-ylpropan-1-amine	746.991	4.2192	-4.225	2	0	234.41	0.1049	31.78	5.4556	0.47619	0.47028	0.80497	4	3	3	2	C18H22N2S.C18H22N2S.C4H6O6		504	Yes
110000	Nafcillin sodium salt monohydrate	7177-50-6	N12[C@@]([C@@](C1=O)(NC(c1c3c(ccc1OCC)cccc3)=O)[H])(SC([C@@H]2C([O-])=O)(C)C)[H]	C21H23N2NaO6S	454.48	(2S,5R,6R)-6-(2-ethoxynaphthalene-1-amido)-3,3-dimethyl-7-oxo-4-thia-1-azabicyclo[3.2.0]heptane-2-carboxylic acid	454.478	0.9941	-3.996	7	1	289.34	0.33144	124.07	9.0369	0.44828	0.33041	0.93046	5	4	5	2	C21H21N2O5S.Na.H2O		436	No
1100000	Procyclidine hydrochloride	1508-76-5	C(CCN1CCCC1)(c1ccccc1)(C1CCCCC1)O	C19H30ClNO	323.91	1-cyclohexyl-1-phenyl-3-pyrrolidin-1-ylpropan-1-ol hydrochloride	323.906	3.8185	-3.39	2	1	237.18	0.0702	23.47	1.3904	0.47619	0.50833	0.70181	5	3	3	1	HCl.C19H29NO		596	No
11000000	Amiprilose hydrochloride	60414-06-4	[C@@]12([C@](O[C@@]([C@@H]1OCCCN(C)C)([C@H](O)CO)[H])(OC(O2)(C)C)[H])[H]	C14H28ClNO6	341.84	(1R)-1-[(3aR,5R,6S,6aR)-6-[3-(dimethylamino)propoxy]-2,2-dimethyl-3a,5,6,6a-tetrahydrofuro[2,3-d][1,3]dioxol-5-yl]ethane-1,2-diol hydrochloride	341.83	-0.931	-0.54	7	2	226.49	0.30796	80.62	1.5475	0.52381	0.44995	0.83928	7	2	2	0	HCl.C14H27NO6		62	No
110000000	Mestranol	72-33-3	[C@]12([C@]([C@]3([C@@](c4c(CC3)cc(cc4)OC)(CC1)[H])[H])(CC[C@]2(C#C)O)[H])C	C21H26O2	310.44	3-Methoxy-19-nor-17alpha-pregna-1,3,5(10)-trien-20-yn-17-ol	310.435	4.0712	-4.767	2	1	238.32	0.096928	29.46	0.7425	0.56522	0.16342	0.91991	1	4	4	1	C21H26O2		26	No
1100000000	(-) Levobunolol hydrochloride	27912-14-7	c12c(c(OC[C@H](CNC(C)(C)C)O)ccc1)CCCC2=O	C17H26ClNO3	327.85	5-[(2S)-3-(tert-butylamino)-2-hydroxypropoxy]-3,4-dihydro-2H-naphthalen-1-one hydrochloride	327.85	2.2077	-3.35	4	2	233.81	0.20358	58.56	4.3103	0.57143	0.54101	0.76921	6	2	2	1	HCl.C17H25NO3		729	Yes
11000000000	Iodixanol	92339-11-2	c1(c(c(c(c(c1I)C(NCC(O)CO)=O)I)C(NCC(O)CO)=O)I)N(C(=O)C)CC(CN(c1c(c(c(c(c1I)C(NCC(O)CO)=O)I)C(NCC(O)CO)=O)I)C(=O)C)O	C35H44I6N6O15	1550.2	5-[acetyl-[3-[N-acetyl-3,5-bis(2,3-dihydroxypropylcarbamoyl)-2,4,6-triiodoanilino]-2-hydroxypropyl]amino]-1-N,3-N-bis(2,3-dihydroxypropyl)-2,4,6-triiodobenzene-1,3-dicarboxamide	1550.16	-1.48	-8.127	21	13	745.41	0.33415	339.09	5.467	0.37097	0.67085	1.0129	22	2	2	2	C35H44N6O15I6		961	No
110000000000	Clinafloxacin	105956-97-6	N/1(c2c(C(/C(=C1)/C(=O)O)=O)cc(c(c2Cl)N1CC(CC1)N)F)C1CC1	C17H17ClFN3O3	365.79	7-(3-Aminopyrrolidin-1-yl)-8-chloro-1-cyclopropyl-6-fluoro-4-oxoquinoline-3-carboxylic acid	365.791	-0.8682	-4.488	6	2	244.01	0.25224	86.87	2.6012	0.48	0.27364	0.93566	3	4	4	1	C17H17N3O3ClF		330	No
1100000000000	Equilin	474-86-2	C/1=2\[C@]3([C@@](C(CC3)=O)(CC[C@@]1(c1c(C\C2)cc(cc1)O)[H])C)[H]	C18H20O2	268.36	(9S,13S,14S)-3-hydroxy-13-methyl-9,11,12,14,15,16-hexahydro-6H-cyclopenta[a]phenanthren-17-one	268.355	3.9158	-3.807	2	1	198.04	0.13199	37.3	0.17108	0.55	0.13335	0.8972	0	4	4	1	C18H20O2		38	Yes
11F02	Paroxetine hydrochloride	110429-35-1	c12cc(OC[C@H]3[C@H](c4ccc(cc4)F)CCNC3)ccc1OCO2	C19H21ClFNO3	365.84	(3S,4R)-3-(1,3-benzodioxol-5-yloxymethyl)-4-(4-fluorophenyl)piperidine hydrochloride	365.831	3.9891	-4.493	4	1	247.63	0.16743	39.72	-0.38843	0.58333	0.40068	0.77687	4	4	4	2	HCl.C19H20NO3F		505	Yes
11F03	Nylidrin	447-41-6	N(C(C(c1ccc(cc1)O)O)C)C(CCc1ccccc1)C	C19H25NO2	299.42	4-{1-hydroxy-2-[(1-methyl-3-phenylpropyl)amino]propyl}phenol	299.412	3.0515	-3.221	3	3	246.72	0.15264	52.49	3.6565	0.68182	0.61303	0.6621	7	2	2	2	C19H25NO2		770	No
11F04	Liothyronine	6893-02-03	c1(c(cc(cc1I)C[C@@H](C(=O)O)N)I)Oc1cc(c(cc1)O)I	C15H12I3NO4	650.98	(2S)-2-amino-3-[4-(4-hydroxy-3-iodophenoxy)-3,5-diiodophenyl]propanoic acid	650.963	0.812	-6.59	5	3	287.09	0.2247	92.78	-10.339	0.6087	0.4914	0.77117	5	2	2	2	C15H12NO4I3		586	No
11F05	Roxithromycin	80214-83-1	[C@]1([C@@H]([C@H](C[C@H](O1)C)N(C)C)O)(O[C@@H]1[C@H]([C@@H]([C@H](C(O[C@@H]([C@]([C@@H]([C@H](\C(\[C@@H](C[C@]1(O)C)C)=N\OCOCCOC)C)O)(O)C)CC)=O)C)O[C@H]1C[C@]([C@H]([C@@H](O1)C)O)(OC)C)C)[H]	C41H76N2O15	837.07	(3R,4S,5S,6R,7R,9R,10E,11S,12R,13S,14R)-6-[(2S,3R,4S,6R)-4-(dimethylamino)-3-hydroxy-6-methyloxan-2-yl]oxy-14-ethyl-7,12,13-trihydroxy-4-[(2R,4R,5S,6S)-5-hydroxy-4-methoxy-4,6-dimethyloxan-2-yl]oxy-10<NL>-(2-methoxyethoxymethoxyimino)-3,5,7,9,11,13-hexamethyl-oxacyclotetradecan-2-one	837.053	2.331	-4.395	17	5	632.46	0.2903	216.89	7.111	0.36207	0.38702	0.99834	13	3	2	0	C41H76N2O15		325	No
11F06	Beclomethasone dipropionate	5534-09-08	[C@]12([C@]([C@H](C[C@]1([C@]1([C@@]([C@@]\3(\C(=C/C(\C=C3)=O)\CC1)C)([C@H](C2)O)Cl)[H])[H])C)(C(COC(=O)CC)=O)OC(=O)CC)C	C28H37ClO7	521.06	[2-[(8S,9R,10S,11S,13S,14S,16S,17R)-9-chloro-11-hydroxy-10,13,16-trimethyl-3-oxo-17-propanoyloxy-6,7,8,11,12,14,15,16-octahydrocyclopenta[a]phenanthren-17-yl]-2-oxoethyl] propanoate	521.048	3.8622	-4.827	7	1	372.74	0.22874	106.97	5.512	0.44444	0.28971	1.0603	8	4	4	0	C28H37O7Cl		100	No
11F07	Tolmetin sodium salt dihydrate	64490-92-2	c1(n(c(CC([O-])=O)cc1)C)C(c1ccc(cc1)C)=O	C15H18NNaO5	315.3	2-[1-methyl-5-(4-methylbenzoyl)pyrrol-2-yl]acetate dihydrate sodium	315.3	-0.496	-2.773	4	0	203.53	0.23205	62.13	3.1697	0.63158	0.50041	0.73783	4	2	2	2	Na.C15H14NO3.H2O.H2O		497	No
11F08	(+) Levobunolol hydrochloride	47141-41-3	c12c(c(OC[C@@H](CNC(C)(C)C)O)ccc1)CCCC2=O	C17H26ClNO3	327.85	5-[(2R)-3-(tert-butylamino)-2-hydroxypropoxy]-3,4-dihydro-2H-naphthalen-1-one hydrochloride	327.85	2.2077	-3.35	4	2	233.81	0.20358	58.56	4.3103	0.57143	0.55348	0.76921	6	2	2	1	HCl.C17H25NO3		729	No
11F09	Doxazosin mesylate	77883-43-3	c1(nc(c2c(n1)cc(c(c2)OC)OC)N)N1CCN(C(C2Oc3c(OC2)cccc3)=O)CC1	C24H29N5O8S	547.59	[4-(4-amino-6,7-dimethoxyquinazolin-2-yl)piperazin-1-yl]-(2,3-dihydro-1,4-benzodioxin-3-yl)methanone methanesulfonic acid	547.587	2.1379	-4.1	10	1	330.83	0.29426	112.27	8.8653	0.57576	0.36492	0.88077	4	5	5	3	CH4O3S.C23H25N5O5		506	Yes
11F10	Fluvastatin sodium salt	93957-55-2	c1(n(c2c(c1c1ccc(cc1)F)cccc2)C(C)C)/C=C/[C@@H](C[C@@H](CC([O-])=O)O)O	C24H25FNNaO4	433.46	(E,3R,5S)-7-[3-(4-fluorophenyl)-1-propan-2-ylindol-2-yl]-3,5-dihydroxyhept-6-enoate sodium	433.454	1.9015	-4.813	5	2	317.19	0.19039	85.52	1.8881	0.5	0.49077	0.89985	8	3	3	3	Na.C24H25NO4F		860	Yes
11F11	Octoclothepin maleate salt	4789-68-8	Clc4cc2c(Sc1ccccc1CC2N3CCN(C)CC3)cc4	C23H25ClN2O4S	460.98	(Z)-but-2-enedioic acid;1-(3-chloro-5,6-dihydrobenzo[b][1]benzothiepin-5-yl)-4-methylpiperazine	460.981	4.5534	-3.341	2	0	253.09	0.097159	31.78	7.788	0.47826	0.2694	0.84556	1	4	4	2	C19H21N2ClS.C4H4O4		109	Yes
11G02	Gabapentin	60142-96-3	C1(CCCCC1)(CC(O)=O)CN	C9H17NO2	171.24	2-[1-(aminomethyl)cyclohexyl]acetic acid	171.239	-1.2204	-1.801	3	2	139.35	0.29717	63.32	-5.2429	0.58333	0.62591	0.58275	3	1	1	0	C9H17NO2		361	Yes
11G03	Raloxifene hydrochloride	82640-04-8	c1(c(sc2c1ccc(c2)O)c1ccc(cc1)O)C(c1ccc(cc1)OCCN1CCCCC1)=O	C28H28ClNO4S	510.06	[6-hydroxy-2-(4-hydroxyphenyl)-1-benzothiophen-3-yl]-[4-(2-piperidin-1-ylethoxy)phenyl]methanone hydrochloride	510.052	5.5983	-6.867	5	2	356.89	0.20497	98.24	3.8547	0.55882	0.47138	0.88637	7	5	5	4	HCl.C28H27NO4S		805	Yes
11G04	Ciclesonide	126544-47-6	OC1CC2(C)C(C3C1C1(C=CC(C=C1CC3)=O)C)CC1C2(OC(C2CCCCC2)O1)C(COC(C(C)C)=O)=O	C32H44O7	540.7		540.694	3.6914	-5.448	7	1	391.18	0.21018	99.13	0.9827	0.41026	0.23069	1.0763	6	6	6	0	C32H44O7		100	No
11G05	Aclidinium bromide	320345-99-1	OC(C(=O)O[C@H]1C[N+]2(CCCOC3=CC=CC=C3)CCC1CC2)(C1=CC=CS1)C1=CC=CS1	C26H30BrNO4S2	564.57	(3R)-3-{[2-hydroxy-2,2-bis(thiophen-2-yl)acetyl]oxy}-1-(3-phenoxypropyl)-1-azabicyclo[2.2.2]octan-1-ium	564.563	0.9982	-4.201	5	1	353.13	0.22439	112.24	3.1287	0.51515	0.42027	0.88374	10	5	6	3	Br.C26H30NO4S2		936	Yes
11G06	Simvastatin	79902-63-9	C=1\2/[C@]([C@@H](OC(C(CC)(C)C)=O)C[C@H](\C1)C)([C@@](CC[C@]1(OC(C[C@@H](C1)O)=O)[H])([C@H](\C=C2)C)[H])[H]	C25H38O5	418.58	[(1S,3R,7S,8S,8aR)-8-[2-[(2R,4R)-4-hydroxy-6-oxooxan-2-yl]ethyl]-3,7-dimethyl-1,2,3,7,8,8a-hexahydronaphthalen-1-yl] 2,2-dimethylbutanoate	418.572	4.4608	-4.75	5	1	327.83	0.18052	72.83	0.66833	0.46667	0.42856	0.87527	7	3	3	0	C25H38O5		795	No
11G07	Azacytidine-5	320-67-2	[N@@]\1(C2[C@@H]([C@@H]([C@H](O2)CO)O)O)C(/N=C(\N=C1)/N)=O	C8H12N4O5	244.21	4-Amino-1-beta-D-ribofuranosyl-1,3,5-triazin-2(1H)-one	244.206	-2.8639	-1.438	9	4	163.61	0.63676	140.97	0.35335	0.58824	0.45319	0.8075	2	2	2	0	C8H12N4O5	0.99236643<NL>0.9558824<NL>0.9316547<NL>0.9017544<NL>0.9007353<NL>0.8993056<NL>0.85818183<NL>0.8561151	168	No
11G08	Paromomycin sulfate	1263-89-4	[C@@H]1([C@](OC2[C@@H]([C@H]([C@@H]([C@H](O2)CO)O)O)N)([C@H](C[C@H]([C@@H]1O)N)N)[H])O[C@]1([C@@H]([C@H](O[C@@]2([C@@H]([C@H]([C@@H]([C@@H](O2)CN)O)O)N)[H])[C@H](O1)CO)O)[H]	C23H47N5O18S	713.72	(2S,3S,4R,5R,6R)-5-amino-2-(aminomethyl)-6-[(2R,3S,4R,5S)-5-[(1R,2R,3S,5R,6S)-3,5-diamino-2-[(2S,3R,4R,5S,6R)-3-amino-4,5-dihydroxy-6-(hydroxymethyl)oxan-2-yl]oxy-6-hydroxycyclohexyl]oxy-4-hydroxy-2-(<NL>hydroxymethyl)oxolan-3-yl]oxyoxane-3,4-diol;sulfuric acid	713.709	-9.1987	0.236	19	13	405.44	0.59479	347.32	2.4903	0.42857	0.3376	0.97722	9	4	4	0	H2O4S.C23H45N5O14		708	No
11G09	Acetaminophen	103-90-2	C(Nc1ccc(cc1)O)(=O)C	C8H9NO2	151.17	N-(4-Hydroxyphenyl)acetamide	151.164	1.0176	-1.662	3	2	121.08	0.31054	49.33	0.44887	0.72727	0.32652	0.58889	1	1	1	1	C8H9NO2		110	Yes
11G10	Phthalylsulfathiazole	85-73-4	c1cccc(c1C(O)=O)C(Nc1ccc(cc1)S(Nc1nccs1)(=O)=O)=O	C17H13N3O5S2	403.44	2-[({4-[(1,3-thiazol-2-ylamino)sulfonyl]phenyl}amino)carbonyl]benzoic acid	403.438	2.2166	-4.207	8	3	280.83	0.43446	162.08	2.1038	0.55556	0.4809	0.79217	5	3	3	3	C17H13N3O5S2		630	Yes
11G11	Luteolin	491-70-3	c12C(\C=C(/Oc1cc(cc2O)O)\c1cc(c(cc1)O)O)=O	C15H10O6	286.24	2-(3,4-dihydroxyphenyl)-5,7-dihydroxychromen-4-one	286.238	1.99	-2.56	6	4	197.38	0.38221	107.22	0.28194	0.52381	0.30456	0.81997	1	3	3	2	C15H10O6		111	Yes
11H02	Iopamidol	60166-93-0	c1(c(c(c(c(c1I)NC(=O)[C@@](O)(C)[H])I)C(NC(CO)CO)=O)I)C(NC(CO)CO)=O	C17H22I3N3O8	777.09	1-N,3-N-bis(1,3-dihydroxypropan-2-yl)-5-[[(2S)-2-hydroxypropanoyl]amino]-2,4,6-triiodobenzene-1,3-dicarboxamide	777.075	-1.1908	-4.215	11	8	376.28	0.36941	188.45	1.0961	0.41935	0.57547	0.90425	10	1	1	1	C17H22N3O8I3		937	Yes
11H03	Iopromide	73334-07-3	c1(c(c(c(c(c1I)C(NCC(O)CO)=O)I)NC(=O)COC)I)C(N(CC(O)CO)C)=O	C18H24I3N3O8	791.12	1-N,3-N-bis(2,3-dihydroxypropyl)-2,4,6-triiodo-5-[(2-methoxyacetyl)amino]-3-N-methylbenzene-1,3-dicarboxamide	791.102	-0.8557	-3.603	11	6	392.29	0.32626	168.66	6.1825	0.46875	0.64265	0.91023	11	1	1	1	C18H24N3O8I3		961	No
11H04	Theophylline monohydrate	5967-84-0	N1(c2c(C(N(C1=O)C)=O)[nH]cn2)C	C7H10N4O3	198.18	1,3-dimethyl-7H-purine-2,6-dione hydrate	198.181	-0.3112	-1.481	6	1	128.71	0.45171	69.3	2.5134	0.46154	0.012111	0.79602	0	2	2	1	C7H8N4O2.H2O		36	No
11H05	Theobromine	83-67-0	c12c(C(NC(N1C)=O)=O)n(cn2)C	C7H8N4O2	180.17	3,7-dimethylpurine-2,6-dione	180.167	-0.4313	-1.506	6	1	129.5	0.45506	67.23	3.421	0.53846	0.012111	0.77872	0	2	2	1	C7H8N4O2		36	No
11H06	Reserpine	50-55-5	c12[nH]c3c(c1CCN1[C@@]2(C[C@@]2([C@@H]([C@H]([C@H](OC(c4cc(c(c(c4)OC)OC)OC)=O)C[C@@]2(C1)[H])OC)C(=O)OC)[H])[H])ccc(c3)OC	C33H40N2O9	608.69	methyl (1R,15S,17R,18R,19S,20S)-6,18-dimethoxy-17-(3,4,5-trimethoxybenzoyl)oxy-1,3,11,12,14,15,16,17,18,19,20,21-dodecahydroyohimban-19-carboxylate	608.686	3.5754	-4.446	11	1	449.85	0.25257	117.78	2.322	0.47727	0.27635	1.0036	10	6	6	3	C33H40N2O9		203	No
11H07	Bicalutamide	90357-06-5	S(CC(C(Nc1cc(C(F)(F)F)c(C#N)cc1)=O)(O)C)(c1ccc(cc1)F)(=O)=O	C18H14F4N2O4S	430.38	N-[4-cyano-3-(trifluoromethyl)phenyl]-3-[(4-fluorophenyl)sulfonyl]-2-hydroxy-2-methylpropanamide	430.377	2.1426	-5.084	6	2	291.11	0.27392	115.64	-11.827	0.55172	0.55336	0.79764	6	2	2	2	C18H14N2O4F4S		731	Yes
11H08	Scopolamine hydrochloride	55-16-3	[C@@H]12[C@@H](O1)[C@H]1N([C@@H]2C[C@H](C1)OC([C@@H](c1ccccc1)CO)=O)C	C17H22ClNO4	339.82	(?)-(S)-3-Hydroxy-2-phenylpropionic acid (1R,2R,4S,7S,9S)-9-methyl-3-oxa-9-azatricyclo[3.3.1.02,4]non-7-yl ester hydrochloride	339.818	0.779	-2.295	5	1	223.35	0.25673	62.3	2.875	0.54545	0.32002	0.84632	5	4	6	1	HCl.C17H21NO4		422	No
11H09	Ioversol	87771-40-2	c1(c(c(c(c(c1I)C(NCC(O)CO)=O)I)C(NCC(O)CO)=O)I)N(C(=O)CO)CCO	C18H24I3N3O9	807.12	1-N,3-N-bis(2,3-dihydroxypropyl)-5-[(2-hydroxyacetyl)-(2-hydroxyethyl)amino]-2,4,6-triiodobenzene-1,3-dicarboxamide	807.101	-1.8211	-3.606	12	8	397.99	0.3623	199.89	5.7441	0.45455	0.63182	0.91853	12	1	1	1	C18H24N3O9I3		961	No
11H10	Rabeprazole sodium salt	117976-89-3	c1(nc2c([nH]1)cccc2)S(Cc1c(c(ccn1)OCCCOC)C)=O	C18H21N3NaO3S	382.44	2-[[4-(3-methoxypropoxy)-3-methylpyridin-2-yl]methylsulfinyl]benzimidazol-1-ide sodium	382.439	2.18	-2.55	6	1	276.99	0.28395	96.31	-2.2766	0.64	0.50312	0.8003	8	3	3	3	C18H21N3O3S.Na		740	No
11H11	Carbachol chloride	51-83-2	C(=O)(N)OCC[N+](C)(C)C	C6H15ClN2O2	182.65	2-carbamoyloxyethyl(trimethyl)azanium chloride	182.65	-3.7317	-0.008	4	1	119.95	0.25586	52.32	0.13108	0.7	0.72899	0.48648	4	0	0	0	Cl.C6H15N2O2		507	Yes
12A02	Niacin	59-67-6	C(c1cnccc1)(=O)O	C6H5NO2	123.11	pyridine-3-carboxylic acid	123.111	0.1438	-0.834	3	1	96.12	0.38608	50.19	-1.5746	0.66667	0.4098	0.7083	1	1	1	1	C6H5NO2	0.925926	112	Yes
12A03	Bemegride	64-65-3	N1C(=O)CC(CC1=O)(CC)C	C8H13NO2	155.2	4-Ethyl-4-methyl-2,6-dioxo-piperidine	155.196	0.6673	-1.696	3	1	123.17	0.30478	46.17	2.4764	0.54545	0.357	0.6868	1	1	1	0	C8H13NO2		113	Yes
12A04	Digoxigenin	1672-46-4	[C@]12([C@@]([C@@H](\C\3=C\C(OC3)=O)CC1)([C@@H](C[C@@]1([C@@]3([C@](CC[C@@]21[H])(C[C@H](CC3)O)[H])C)[H])O)C)O	C23H34O5	390.52	3-[(3S,5R,8R,9S,10S,12R,13S,14S,17R)-3,12,14-trihydroxy-10,13-dimethyl-1,2,3,4,5,6,7,8,9,11,12,15,16,17-tetradecahydrocyclopenta[a]phenanthren-17-yl]-2H-furan-5-one	390.518	2.0703	-3.869	5	3	272.1	0.22911	86.99	-0.3322	0.5	0.20548	0.97798	1	5	5	0	C23H34O5		87	Yes
12A05	Meglumine	6284-40-8	[C@H]([C@@H]([C@@H](O)CNC)O)([C@H](O)CO)O	C7H17NO5	195.22	1-Deoxy-1-(methylamino)-D-glucitol	195.214	-3.1921	0.554	6	6	146.49	0.52536	113.18	3.6685	0.69231	0.72915	0.59725	6	0	0	0	C7H17NO5		732	Yes
12A06	Dolasetron mesilate	115956-13-3	c1(C(O[C@H]2C[C@@]3(N4[C@](C2)(C[C@@](C(C4)=O)(C3)[H])[H])[H])=O)c[nH]c2c1cccc2	C20H26N2O7S	438.5	(2 alpha,6 alpha,8 alpha,9a beta)-octahydro-3-oxo-2,6-methano-2H-quinolizin-8-yl-1H- indole-3-carboxylate monomethanesulfonate, monohydrate	438.499	2.2352	-3.509	5	1	231.53	0.23159	62.4	4.732	0.58333	0.24681	0.89119	3	5	6	2	CH4O3S.C19H20N2O3.H2O		362	Yes
12A07	Clioquinol	130-26-7	c12c(c(cc(c1cccn2)Cl)I)O	C9H5ClINO	305.5	5-chloro-7-iodoquinolin-8-ol	305.498	2.673	-3.778	2	1	154.67	0.15562	33.12	-0.64135	0.53846	0	0.74957	0	2	2	2	C9H5NOClI		14	Yes
12A08	Oxybenzone	131-57-7	c1(C(=O)c2ccccc2)c(cc(cc1)OC)O	C14H12O3	228.25	(2-hydroxy-4-methoxyphenyl)-phenylmethanone	228.246	2.3739	-3.438	3	1	179.38	0.20147	46.53	-0.94415	0.64706	0.48643	0.63962	3	2	2	2	C14H12O3		275	Yes
12A09	Promethazine hydrochloride	58-33-3	N1(c2c(Sc3c1cccc3)cccc2)CC(N(C)C)C	C17H21ClN2S	320.89	N,N-dimethyl-1-phenothiazin-10-ylpropan-2-amine hydrochloride	320.887	3.9058	-4.173	2	0	220.65	0.11144	31.78	6.0737	0.45	0.38003	0.8153	3	3	3	2	HCl.C17H20N2S		363	Yes
12A10	Diacerein	13739-02-1	c12C(c3c(C(c1cc(C(=O)O)cc2OC(=O)C)=O)cccc3OC(=O)C)=O	C19H12O8	368.3	4,5-diacetyloxy-9,10-dioxoanthracene-2-carboxylic acid	368.296	2.4919	-5.343	8	1	259.14	0.37933	124.04	-1.0845	0.44444	0.30798	0.92351	5	3	3	2	C19H12O8		111	No
12A11	Esmolol hydrochloride	81161-17-3	C(=O)(CCc1ccc(OCC(CNC(C)C)O)cc1)OC	C16H26ClNO4	331.84	methyl 3-[4-[2-hydroxy-3-(propan-2-ylamino)propoxy]phenyl]propanoate hydrochloride	331.838	1.5866	-2.344	5	2	245.64	0.23449	67.79	-2.0404	0.7619	0.63319	0.58006	10	1	1	1	HCl.C16H25NO4		938	Yes
12B02	Cortisol acetate	50-03-3	[C@]12([C@@](C(COC(=O)C)=O)(CC[C@]1([C@]1([C@@]([C@@]3(\C(=C/C(=O)CC3)\CC1)C)([C@H](C2)O)[H])[H])[H])O)C	C23H32O6	404.51	[2-[(8S,9S,10R,11S,13S,14S,17R)-11,17-dihydroxy-10,13-dimethyl-3-oxo-2,6,7,8,9,11,12,14,15,16-decahydro-1H-cyclopenta[a]phenanthren-17-yl]-2-oxoethyl] acetate	404.501	1.9014	-3.596	6	2	288.25	0.2613	100.9	4.2308	0.51724	0.18322	0.99821	4	4	4	0	C23H32O6		100	No
12B03	Flubendazol	31430-15-6	c1(nc2c([nH]1)ccc(C(c1ccc(cc1)F)=O)c2)NC(=O)OC	C16H12FN3O3	313.29	Methyl N-[6-(4-fluorobenzoyl)-1H-benzimidazol-2-yl]carbamate	313.287	2.7664	-5.169	6	2	231.52	0.31315	84.08	-4.0775	0.65217	0.39275	0.80135	4	3	3	3	C16H12N3O3F		431	No
12B04	Felbinac	5728-52-9	C(=O)(Cc1ccc(c2ccccc2)cc1)O	C14H12O2	212.25	2-(4-phenylphenyl)acetic acid	212.247	2.802	-3.68	2	1	170.88	0.15297	37.3	-1.7208	0.6875	0.45823	0.58727	3	2	2	2	C14H12O2		364	Yes
12B05	Butylparaben	94-26-8	C(c1ccc(cc1)O)(=O)OCCCC	C11H14O3	194.23	butyl 4-hydroxybenzoate	194.229	2.542	-2.301	3	1	160.9	0.22461	46.53	-6.3326	0.78571	0.50125	0.50377	5	1	1	1	C11H14O3		623	No
12B06	Aminohippuric acid	61-78-9	C(NCC(=O)O)(c1ccc(N)cc1)=O	C9H10N2O3	194.19	2-[(4-aminobenzoyl)amino]acetic acid	194.189	-0.4489	-1.472	5	3	148.85	0.44279	92.42	-3.5775	0.71429	0.54691	0.51585	3	1	1	1	C9H10N2O3		365	Yes
12B07	N-Acetyl-L-leucine	1188-21-2	[C@@](C(=O)O)(NC(=O)C)(CC(C)C)[H]	C8H15NO3	173.21	(2S)-2-acetamido-4-methylpentanoic acid	173.211	0.271	-1.304	4	2	142.35	0.35574	66.4	-15.797	0.58333	0.68772	0.63561	4	0	0	0	C8H15NO3		508	Yes
12B08	Pipemidic acid	51940-44-4	C=1(\C(c2c(nc(nc2)N2CCNCC2)N(/C1)CC)=O)/C(=O)O	C14H17N5O3	303.32	8-Ethyl-5,8-dihydro-5-oxo-2-(1-piperazinyl)pyrido[2,3-d]pyrimidine -6-carboxylic acid	303.321	-2.5929	-2.334	8	2	223.46	0.35657	98.66	3.5634	0.54545	0.3441	0.84972	3	3	3	1	C14H17N5O3		358	Yes
12B09	Dioxybenzone	131-53-3	C(c1c(cc(cc1)OC)O)(c1c(O)cccc1)=O	C14H12O4	244.25	(2-hydroxy-4-methoxyphenyl)-(2-hydroxyphenyl)methanone	244.245	2.0282	-3.142	4	2	185.73	0.26512	66.76	-0.94415	0.61111	0.49781	0.655	3	2	2	2	C14H12O4		275	No
12B10	Adrenosterone	382-45-6	[C@]12([C@]([C@]3([C@@]([C@@]4(\C(=C/C(=O)CC4)\CC3)C)(C(C1)=O)[H])[H])(CCC2=O)[H])C	C19H24O3	300.4	(8S,9S,10R,13S,14S)-10,13-dimethyl-1,2,6,7,8,9,12,14,15,16-decahydrocyclopenta[a]phenanthrene-3,11,17-trione	300.397	2.9315	-3.764	3	0	216.62	0.18059	51.21	0.82809	0.5	0.16161	0.94029	0	4	4	0	C19H24O3		31	No
12B11	Methylatropine nitrate	52-88-0	[N@@+]1([C@@H]2C[C@@H](OC(C(c3ccccc3)CO)=O)CC1CC2)(C)C	C18H26N2O6	366.42	[(1R,5S)-8,8-dimethyl-8-azoniabicyclo[3.2.1]octan-3-yl] 3-hydroxy-2-phenylpropanoate nitrate	366.412	-1.1719	-2.347	4	1	229.56	0.12424	46.53	3.4926	0.54545	0.35952	0.75329	5	3	4	1	NO3.C18H26NO3		422	No
12C02	Hymecromone	90-33-5	c12OC(/C=C(\c1ccc(c2)O)/C)=O	C10H8O3	176.17	7-hydroxy-4-methylchromen-2-one	176.171	1.2299	-1.803	3	1	130.83	0.27624	46.53	-7.1335	0.53846	0.12387	0.72323	0	2	2	1	C10H8O3		34	No
12C03	Abacavir sulfate	188062-50-2	c12n(cnc1c(nc(n2)N)NC1CC1)[C@H]1\C=C/[C@H](C1)CO	C28H38N12O6S	670.76	[(1S,4R)-4-[2-amino-6-(cyclopropylamino)purin-9-yl]cyclopent-2-en-1-yl]methanol sulfuric acid	670.754	0.901	-2.998	7	3	211.71	0.37603	101.88	-1.2074	0.57143	0.29061	0.87743	4	4	4	2	H2O4S.C14H18N6O.C14H18N6O		509	Yes
12C04	Diloxanide furoate	3736-81-0	C(N(c1ccc(OC(c2occc2)=O)cc1)C)(C(Cl)Cl)=O	C14H11Cl2NO4	328.15	[4-[(2,2-dichloroacetyl)-methylamino]phenyl] furan-2-carboxylate	328.15	2.8634	-3.784	5	0	234.11	0.22955	59.75	2.3206	0.61905	0.43374	0.69426	5	2	2	2	C14H11NO4Cl2		631	Yes
12C05	Metyrapone	54-36-4	C(C(c1cnccc1)(C)C)(c1cnccc1)=O	C14H14N2O	226.28	2-methyl-1,2-dipyridin-3-ylpropan-1-one	226.278	1.7933	-2.502	3	0	183.22	0.19092	42.85	-3.1399	0.58824	0.58367	0.69315	3	2	2	2	C14H14N2O		366	Yes
12C06	Urapidil hydrochloride	64887-14-5	C1(N(/C(=C\C(N1C)=O)/NCCCN1CCN(c2c(OC)cccc2)CC1)C)=O	C20H30ClN5O3	423.95	6-[3-[4-(2-methoxyphenyl)piperazin-1-yl]propylamino]-1,3-dimethylpyrimidine-2,4-dione hydrochloride	423.943	1.2662	-2.636	8	1	302.23	0.20428	68.36	6.3768	0.60714	0.53701	0.79548	7	3	3	1	HCl.C20H29N5O3		806	Yes
12C07	Fluspirilene	1841-19-6	C12(N(CNC1=O)c1ccccc1)CCN(CC2)CCCC(c1ccc(cc1)F)c1ccc(cc1)F	C29H31F2N3O	475.59	8-[4,4-bis(4-fluorophenyl)butyl]-1-phenyl-1,3,8-triazaspiro[4.5]decan-4-one	475.581	5.5386	-5.842	4	1	361.28	0.087467	35.58	9.7036	0.51429	0.38342	0.86659	7	5	5	3	C29H31N3OF2		700	No
12C08	(S,+) Ibuprofen	51146-56-6	C([C@H](c1ccc(cc1)CC(C)C)C)(=O)O	C13H18O2	206.29	(2S)-2-[4-(2-methylpropyl)phenyl]propanoic acid	206.284	3.0025	-2.895	2	1	172.9	0.15119	37.3	0.0805	0.66667	0.55374	0.56446	4	1	1	1	C13H18O2		510	Yes
12C09	Ethynodiol diacetate	297-76-7	[C@]12([C@@](C#C)(OC(=O)C)CC[C@]1([C@]1([C@@]([C@@]3(\C(=C/[C@@H](OC(=O)C)CC3)\CC1)[H])(CC2)[H])[H])[H])C	C24H32O4	384.52	[(3S,8R,9S,10R,13S,14S,17R)-17-acetyloxy-17-ethynyl-13-methyl-2,3,6,7,8,9,10,11,12,14,15,16-dodecahydro-1H-cyclopenta[a]phenanthren-3-yl] acetate	384.514	3.9091	-5.086	4	0	293.7	0.15689	52.6	0.29331	0.53571	0.18823	0.93443	4	4	4	0	C24H32O4		41	No
12C10	Nabumetone	42924-53-8	c12c(cc(cc1)OC)ccc(c2)CCC(=O)C	C15H16O2	228.29	4-(6-methoxynaphthalen-2-yl)butan-2-one	228.29	3.3993	-3.935	2	0	187.65	0.12278	26.3	-3.9295	0.70588	0.39602	0.67019	4	2	2	2	C15H16O2		511	Yes
12C11	Nisoxetine hydrochloride	57754-86-6	O(c1c(OC)cccc1)C(c1ccccc1)CCNC	C17H22ClNO2	307.82	3-(2-methoxyphenoxy)-N-methyl-3-phenylpropan-1-amine hydrochloride	307.82	2.7058	-2.801	3	1	229.02	0.13737	30.49	1.717	0.5	0.4289	0.65055	7	2	2	2	HCl.C17H21NO2		718	No
12D02	(+) Isoproterenol-(+)-bitartrate salt	14638-70-1	c1c(c(ccc1[C@@H](CNC(C)C)O)O)O	C15H23NO9	361.35	4-[(1S)-1-hydroxy-2-(propan-2-ylamino)ethyl]benzene-1,2-diol 2,3-dihydroxybutanedioic acid	361.346	0.4502	-1.142	4	4	167.05	0.30386	72.72	6.2985	0.66667	0.43413	0.64441	4	1	1	1	C4H6O6.C11H17NO3		512	Yes
12D03	Monobenzone	103-16-2	O(c1ccc(cc1)O)Cc1ccccc1	C13H12O2	200.24	4-phenylmethoxyphenol	200.236	2.662	-2.661	2	1	163.13	0.1416	29.46	-2.3076	0.73333	0.4197	0.47603	3	2	2	2	C13H12O2		367	Yes
12D04	o-Sulfanilamide	3306-62-5	S(c1c(N)cccc1)(=O)(=O)N	C6H8N2O2S	172.21	2-Aminobenzenesulfonamide	172.208	-0.2537	-1.591	4	2	118.88	0.49731	94.56	-1.9443	0.54545	0.47198	0.72218	1	1	1	1	C6H8N2O2S		114	Yes
12D05	Estrone	53-16-7	[C@]12([C@]([C@]3([C@@](c4c(CC3)cc(cc4)O)(CC1)[H])[H])(CCC2=O)[H])C	C18H22O2	270.37	(1S,10R,11S,15S)-5-hydroxy-15-methyltetracyclo[8.7.0.0^{2,7}.0^{11,15}]heptadeca-2(7),3,5-trien-14-one	270.371	4.0203	-4.071	2	1	199.59	0.13097	37.3	-0.41823	0.55	0.13676	0.88286	0	4	4	1	C18H22O2		38	No
12D06	Lorglumide sodium salt	97964-56-2	C(NC(C(N(CCCCC)CCCCC)=O)CCC([O-])=O)(c1cc(c(cc1)Cl)Cl)=O	C22H31Cl2N2NaO4	481.4	(?)-4-[(3,4-Dichlorobenzoyl)amino]-5-(dipentylamino)-5-oxopentanoic acid sodium salt	481.394	3.1154	-5.111	6	1	361.26	0.18936	89.54	1.185	0.5	0.64908	0.76113	14	1	1	1	C22H31N2O4Cl2.Na		924	No
12D07	Nitrendipine	39562-70-4	C=1(\C(\C(=C(/N/C1/C)\C)\C(=O)OCC)c1cc([N+]([O-])=O)ccc1)/C(=O)OC	C18H20N2O6	360.37	5-O-ethyl 3-O-methyl 2,6-dimethyl-4-(3-nitrophenyl)-1,4-dihydropyridine-3,5-dicarboxylate	360.365	1.9604	-3.532	8	1	271.53	0.32394	110.45	-4.5286	0.42308	0.43866	0.86187	7	2	2	1	C18H20N2O6		680	Yes
12D08	Flurbiprofen	5104-49-4	c1(c(ccc(c1)C(C(=O)O)C)c1ccccc1)F	C15H13FO2	244.27	2-(3-fluoro-4-phenylphenyl)propanoic acid	244.264	3.3303	-4.362	2	1	188.23	0.13887	37.3	-1.1265	0.61111	0.41222	0.7177	3	2	2	2	C15H13O2F		368	Yes
12D09	Nimodipine	66085-59-4	C=1(\C(\C(=C(/N/C1/C)\C)\C(=O)OCCOC)c1cc([N+]([O-])=O)ccc1)/C(OC(C)C)=O	C21H26N2O7	418.45	3-O-(2-methoxyethyl) 5-O-propan-2-yl 2,6-dimethyl-4-(3-nitrophenyl)-1,4-dihydropyridine-3,5-dicarboxylate	418.444	2.2272	-3.831	9	1	320.05	0.30608	119.68	-7.395	0.43333	0.471	0.86986	10	2	2	1	C21H26N2O7		680	No
12D10	Bacitracin	1405-87-4	N1[C@@H](C(=O)N[C@H](C(=O)NCCCC[C@H](NC([C@@H](NC([C@H](NC([C@@H](NC(C/2CS/C(=N2)/C(N)C(CC)C)=O)CC(C)C)=O)CCC(=O)O)=O)[C@@H](C)CC)=O)C(=O)N[C@@H](C(N[C@H](C(=O)N[C@@H](C(N[C@H](C1=O)Cc1[nH]cnc1)=O)Cc1<NL>ccccc1)[C@@H](C)CC)=O)CCCN)CC(=O)N)CC(=O)O	C66H103N17O16S	1422.73		1422.71	-7.5135	-6.14	33	17	1093.4	0.39747	556.17	2.7215	0.37	0.51663	0.9916	35	4	3	2	C66H103N17O16S		1014	No
12D11	Gemifloxacin mesylate	204519-65-3	CO\N=C\1/CN(CC1CN)c2nc3N(C=C(C(=O)O)C(=O)c3cc2F)C4CC4			7-[(4Z)-3-(aminomethyl)-4-(methoxyimino)pyrrolidin-1-yl]-1-cyclopropyl-6-fluoro-4-oxo-1,4-dihydro-1,8-naphthyridine-3-carboxylic acid	485.492	-1.6317	-4.09	9	2	272.58	0.34496	121.35	3.095	0.5	0.31239	0.93257	5	4	4	1	CH4O3S.C18H20N5O4F		632	Yes
1200	Nizatidine	76963-41-2	[N+](\C=C(\NC)/NCCSCc1nc(sc1)CN(C)C)([O-])=O	C12H21N5O2S2	331.46	(Z)-1-N'-[2-[[2-[(dimethylamino)methyl]-1,3-thiazol-4-yl]methylsulfanyl]ethyl]-1-N-methyl-2-nitroethene-1,1-diamine	331.464	-2.3783	-2.872	7	2	258.87	0.40835	139.55	0.039549	0.71429	0.72306	0.59852	10	1	1	1	C12H21N5O2S2		939	Yes
12000	Thioperamide maleate	106243-16-7	C(N1CCC(c2nc[nH]c2)CC1)(NC1CCCCC1)=S	C19H28N4O4S	408.52	N-cyclohexyl-4-(1H-imidazol-5-yl)piperidine-1-carbothioamide (Z)-but-2-enedioic acid	408.521	2.6941	-2.954	4	2	237.9	0.28571	76.04	-0.61181	0.65	0.49324	0.6621	2	3	3	1	C15H24N4S.C4H4O4		226	Yes
120000	Xamoterol hemifumarate	73210-73-8	C(N1CCOCC1)(=O)NCCNCC(COc1ccc(cc1)O)O.C(N1CCOCC1)(=O)NCCNCC(COc1ccc(cc1)O)O	C36H54N6O14	794.86	N-[2-[[2-hydroxy-3-(4-hydroxyphenoxy)propyl]amino]ethyl]morpholine-4-carboxamide (E)-but-2-enedioic acid	794.853	-0.4357	-0.945	8	4	266.01	0.32221	103.29	5.7312	0.75	0.63543	0.57758	8	2	2	1	C16H25N3O5.C16H25N3O5.C4H4O4		861	Yes
1200000	Posaconazole hydrate	171228-49-2	CC[C@@H]([C@H](C)O)N1N=CN(C1=O)C1=CC=C(C=C1)N1CCN(CC1)C1=CC=C(OCC2CO[C@](CN3C=NC=N3)(C2)C2=C(F)C=C(F)C=C2)C=C1	C37H44F2N8O5	718.81	4-{4-[4-(4-{[(5R)-5-(2,4-difluorophenyl)-5-(1H-1,2,4-triazol-1-ylmethyl)oxolan-3-yl]methoxy}phenyl)piperazin-1-yl]phenyl}-1-[(2S,3S)-2-hydroxypentan-3-yl]-4,5-dihydro-1H-1,2,4-triazol-5-one	718.803	4.2308	-7.42	12	1	517.79	0.1944	111.79	5.895	0.54902	0.40989	0.9583	12	7	7	4	C37H42N8O4F2.H2O		957	No
12000000	Thonzonium bromide	553-08-2	c1(CN(CC[N+](CC)(C)C)c2ncccn2)ccc(cc1)OC	C32H55BrN4O	591.73	hexadecyl-[2-[(4-methoxyphenyl)methyl-pyrimidin-2-ylamino]ethyl]-dimethylazanium bromide	591.72	5.2403	-5.498	5	0	453.44	0.061463	38.25	-16.379	0.72973	0.5868	0.69203	22	2	2	2	Br.C32H55N4O		1019	Yes
120000000	Idazoxan hydrochloride	79944-56-2	C1(Oc2c(OC1)cccc2)\C\1=N\CCN1	C11H13ClN2O2	240.69	(?)-2-[1,4-Benzodioxan-2-yl]-2-imidazoline hydrochloride	240.689	0.5979	-1.845	4	1	154.47	0.27818	42.85	3.1366	0.6	0.26217	0.71096	1	3	3	1	HCl.C11H12N2O2		115	Yes
1200000000	Quinapril hydrochloride	82586-55-8	N1(C([C@@H](N[C@H](C(=O)OCC)CCc2ccccc2)C)=O)[C@@H](Cc2c(C1)cccc2)C(=O)O	C25H31ClN2O5	474.99	(3S)-2-[(2S)-2-[[(2S)-1-ethoxy-1-oxo-4-phenylbutan-2-yl]amino]propanoyl]-3,4-dihydro-1H-isoquinoline-3-carboxylic acid hydrochloride	474.983	0.6984	-3.463	7	2	341.7	0.22602	95.94	-1.26	0.5	0.55868	0.84708	10	3	3	2	HCl.C25H30N2O5		868	No
12000000000	Nilutamide	63612-50-0	N1(C(NC(C1=O)(C)C)=O)c1cc(c([N+]([O-])=O)cc1)C(F)(F)F	C12H10F3N3O4	317.23	5,5-dimethyl-3-[4-nitro-3-(trifluoromethyl)phenyl]imidazolidine-2,4-dione	317.222	1.1818	-3.966	7	1	205.08	0.34869	95.23	-7.509	0.45455	0.42673	0.86153	3	2	2	1	C12H10N3O4F3		369	Yes
120000000000	Ketorolac tromethamine	74103-07-4	n12c(C(C(=O)O)CC1)ccc2C(=O)c1ccccc1	C19H24N2O6	376.41	5-benzoyl-2,3-dihydro-1H-pyrrolizine-1-carboxylic acid 2-amino-2-(hydroxymethyl)propane-1,3-diol	376.408	2.3688	-2.618	4	1	190.59	0.24162	59.3	2.5931	0.57895	0.36693	0.807	3	3	3	2	C15H13NO3.C4H11NO3		370	Yes
1200000000000	Protriptyline hydrochloride	1225-55-4	C1(c2c(\C=C/c3c1cccc3)cccc2)CCCNC	C19H22ClN	299.85	3-(11H-dibenzo[1,2-a:1',2'-e][7]annulen-11-yl)-N-methylpropan-1-amine hydrochloride	299.844	3.6848	-4.343	1	1	223.52	0.051271	12.03	0.82069	0.5	0.28224	0.74264	4	3	3	2	HCl.C19H21N		513	Yes
12F02	Propofol	2078-54-8	c1(c(C(C)C)cccc1C(C)C)O	C12H18O	178.28	2,6-di(propan-2-yl)phenol	178.274	3.6879	-3.062	1	1	153.65	0.085259	20.23	-2.3359	0.53846	0.39583	0.61893	2	1	1	1	C12H18O		227	Yes
12F03	(S,-) Eticlopride hydrochloride	97612-24-3	c1(c(c(cc(c1OC)Cl)CC)O)C(NC[C@H]1N(CCC1)CC)=O	C17H26Cl2N2O3	377.31	S(-)-3-Chloro-5-ethyl-N-[(1-ethyl-2-pyrrolidinyl)methyl]-6-hydroxy-2-methoxybenzamide hydrochloride	377.31	2.8637	-3.069	5	2	262.88	0.19458	61.8	6.625	0.52174	0.50469	0.83102	6	2	2	1	C17H25N2O3Cl.HCl		594	No
12F04	Primidone	125-33-7	C1(C(NCNC1=O)=O)(c1ccccc1)CC	C12H14N2O2	218.26	5-ethyl-5-phenyl-1,3-diazinane-4,6-dione	218.255	0.75	-2.655	4	2	168.37	0.29103	58.2	4.1345	0.5	0.42233	0.75181	2	2	2	1	C12H14N2O2		228	Yes
12F05	Flucytosine	2022-85-7	N\1=C(\C(=C/NC1=O)\F)/N	C4H4FN3O	129.09	6-amino-5-fluoro-1H-pyrimidin-2-one	129.094	-1.3313	-1.905	4	2	91.76	0.55885	67.48	-0.86076	0.66667	0.11904	0.76113	0	1	1	0	C4H4N3OF		39	Yes
12F06	Paliperidone	144598-75-4	Cc1c(c(=O)n2c(n1)C(CCC2)O)CCN3CCC(CC3)c4c5ccc(cc5on4)F			3-{2-[4-(6-fluoro-1,2-benzoxazol-3-yl)piperidin-1-yl]ethyl}-9-hydroxy-2-methyl-4H,6H,7H,8H,9H-pyrido[1,2-a]pyrimidin-4-one	426.49	2.6847	-3.922	7	1	313.85	0.22249	82.17	7.1426	0.58065	0.40752	0.8988	4	5	5	2	C23H27N4O3F		514	Yes
12F07	Bephenium hydroxynaphthoate	3818-50-6	[N+](Cc1ccccc1)(CCOc1ccccc1)(C)C	C28H29NO4	443.55	benzyl-dimethyl-(2-phenoxyethyl)azanium 3-carboxynaphthalen-2-olate	443.541	-0.2303	-2.115	2	0	214.7	0.011085	9.23	-2.012	0.68421	0.60124	0.53051	6	2	2	2	C11H7O3.C17H22NO		733	Yes
12F08	Dehydroisoandosterone 3-acetate	853-23-6	[C@@]12(/C(=C\C[C@@]3([C@@]1(CC[C@]1([C@]3(CCC1=O)[H])C)[H])[H])/C[C@@H](OC(=O)C)CC2)C	C21H30O3	330.47	3-beta-Acetoxy-5-androsten-17-one	330.466	3.9808	-4.471	3	0	247.39	0.14584	43.37	1.0563	0.54167	0.17982	0.92746	2	4	4	0	C21H30O3		229	Yes
12F09	Benserazide hydrochloride	14919-77-8	c1(c(c(ccc1O)CNNC(C(N)CO)=O)O)O	C10H16ClN3O5	293.71	2-amino-3-hydroxy-N'-[(2,3,4-trihydroxyphenyl)methyl]propanehydrazide hydrochloride	293.706	-2.8376	-0.563	8	7	187.87	0.5516	148.07	-2.1736	0.66667	0.67536	0.65645	5	1	1	1	HCl.C10H15N3O5		633	Yes
12F10	Iodipamide	606-17-7	c1(c(c(c(cc1I)I)NC(=O)CCCCC(Nc1c(c(c(cc1I)I)C(=O)O)I)=O)I)C(=O)O	C20H14I6N2O6	1139.77	3-[[6-(3-carboxy-2,4,6-triiodoanilino)-6-oxohexanoyl]amino]-2,4,6-triiodobenzoic acid	1139.74	5.1598	-10.134	8	4	452.36	0.22389	132.8	-6.9897	0.52941	0.46427	0.88315	9	2	2	2	C20H14N2O6I6		904	Yes
12F11	Allopurinol	315-30-0	c12c(\N=C/NC1=O)[nH]nc2	C5H4N4O	136.11	1,2-dihydropyrazolo[3,4-d]pyrimidin-4-one	136.114	-1.194	-1.302	5	2	102.06	0.59739	70.14	5.29	0.5	0.11764	0.80147	0	2	2	1	C5H4N4O		40	Yes
12G02	Pentetic acid	67-43-6	N(CCN(CCN(CC(O)=O)CC(O)=O)CC(=O)O)(CC(O)=O)CC(O)=O	C14H23N3O10	393.35	2-[bis[2-[bis(carboxymethyl)amino]ethyl]amino]acetic acid	393.348	-8.4274	2.472	13	5	288.74	0.48954	196.22	-7.634	0.48148	0.84164	0.63297	16	0	0	0	C14H23N3O10		1008	Yes
12G03	Bretylium tosylate	61-75-6	c1(C[N+](CC)(C)C)c(Br)cccc1	C18H24BrNO3S	414.36	(2-bromophenyl)methyl-ethyl-dimethylazanium 4-methylbenzenesulfonate	414.363	-0.5238	-1.999	1	0	162.07	-0.047017	0	-4.13	0.61538	0.56537	0.61893	3	1	1	1	C11H17NBr.C7H7O3S		371	Yes
12G04	Pralidoxime chloride	51-15-0	[n+]1(c(\C=N\O)cccc1)C	C7H9ClN2O	172.62	[(E)-(1-methylpyridin-2-ylidene)methyl]-oxoazanium chloride	172.614	-2.6562	-1.207	3	1	113.93	0.24024	36.47	-1.2242	0.7	0.35807	0.67346	1	1	1	1	Cl.C7H9N2O		116	Yes
12G05	Phenoxybenzamine hydrochloride	63-92-3	N(Cc1ccccc1)(C(COc1ccccc1)C)CCCl	C18H23Cl2NO	340.3	N-(2-chloroethyl)-N-(1-methyl-2-phenoxyethyl)-benzenemethanamine hydrochloride	340.293	3.7024	-3.459	2	0	248.54	0.054518	12.47	3.5631	0.61905	0.59517	0.60279	8	2	2	2	C18H22NOCl.HCl		862	Yes
12G06	Salmeterol	89365-50-4	c1(cc(ccc1O)C(O)CNCCCCCCOCCCCc1ccccc1)CO	C25H37NO4	415.58	2-(hydroxymethyl)-4-[1-hydroxy-2-[6-(4-phenylbutoxy)hexylamino]ethyl]phenol	415.572	3.9151	-3.62	5	4	351.15	0.17303	81.95	-8.9753	0.76667	0.52064	0.66755	16	2	2	2	C25H37NO4		1009	Yes
12G07	Altretamine	645-05-6	n1c(nc(nc1N(C)C)N(C)C)N(C)C			2-N,2-N,4-N,4-N,6-N,6-N-hexamethyl-1,3,5-triazine-2,4,6-triamine	210.284	0.7704	-1.91	6	0	174	0.25034	48.39	0.40939	0.46667	0.44345	0.52698	3	1	1	1	C9H18N6		372	Yes
12G08	Prazosin hydrochloride	19237-84-4	c1(nc(c2c(n1)cc(c(c2)OC)OC)N)N1CCN(C(c2occc2)=O)CC1	C19H22ClN5O4	419.87	[4-(4-amino-6,7-dimethoxyquinazolin-2-yl)piperazin-1-yl]-(furan-2-yl)methanone hydrochloride	419.868	1.7845	-3.76	9	1	287.76	0.31783	106.95	6.6167	0.57143	0.35861	0.84632	4	4	4	3	HCl.C19H21N5O4		515	Yes
12G09	Timolol maleate salt	26921-17-5	c1(c(nsn1)OC[C@H](CNC(C)(C)C)O)N1CCOCC1	C17H28N4O7S	432.5	(2S)-1-(tert-butylamino)-3-[(4-morpholin-4-yl-1,2,5-thiadiazol-3-yl)oxy]propan-2-ol (Z)-but-2-enedioic acid	432.496	1.0507	1.534	7	2	243.58	0.37117	107.98	9.3969	0.61905	0.5056	0.6766	7	2	2	1	C13H24N4O3S.C4H4O4		807	Yes
12G10	Octopamine hydrochloride	770-05-8	c1(ccc(cc1)O)C(O)CN	C8H12ClNO2	189.64	(RS)-4-(2-amino-1-hydroxy-ethyl)phenol	189.641	-0.3212	-0.844	3	3	120.74	0.34347	66.48	-1.2552	0.72727	0.33682	0.66644	2	1	1	1	HCl.C8H11NO2		230	Yes
12G11	Stavudine	3056-17-5	N\1(C(NC(\C(=C1)\C)=O)=O)[C@@H]\1O[C@@H](\C=C1)CO	C10H12N2O4	224.22	1-[(2R,5S)-5-(hydroxymethyl)-2,5-dihydrofuran-2-yl]-5-methylpyrimidine-2,4-dione	224.215	-0.6742	-1.285	6	2	162.34	0.3954	78.87	2.0411	0.625	0.43221	0.76387	2	2	2	0	C10H12N2O4		231	Yes
12H02	Crotamiton	483-63-6	N(C(/C=C/C)=O)(c1c(C)cccc1)CC	C13H17NO	203.29	(E)-N-ethyl-N-(2-methylphenyl)but-2-enamide	203.284	3.0195	-2.89	2	0	178.35	0.093019	20.31	-0.78472	0.6	0.47236	0.64751	3	1	1	1	C13H17NO		373	Yes
12H03	Toremifene	89778-26-7	C(=C(/c1ccccc1)\CCCl)(/c1ccc(cc1)OCCN(C)C)\c1ccccc1	C26H28ClNO	405.97	2-[4-[(Z)-4-chloro-1,2-diphenylbut-1-enyl]phenoxy]-N,N-dimethylethanamine	405.967	4.9492	-4.798	2	0	330.98	0.040939	12.47	2.6379	0.51724	0.46611	0.76657	9	3	3	3	C26H28NOCl		905	Yes
12H04	(R,+) Atenolol	56715-13-0	C(=O)(Cc1ccc(OC[C@H](CNC(C)C)O)cc1)N	C14H22N2O3	266.34	2-[4-[(2R)-2-hydroxy-3-(propan-2-ylamino)propoxy]phenyl]acetamide	266.34	0.3065	-2.022	5	3	218.14	0.28821	84.58	7.2414	0.73684	0.63803	0.57248	8	1	1	1	C14H22N2O3		785	No
12H05	Tyloxapol	25301-02-4	O(COCCOCCO)c1c(Cc2cc(cc(Cc3cc(ccc3OCOCCOCCO)C(CC(C)(C)C)(C)C)c2OCOCCOCCO)C(CC(C)(C)C)(C)C)cc(cc1)C(CC(C)(C)C)(C)C	C59H96O12	997.42	4-(2,4,4-trimethylpentan-2-yl)phenol formaldehyde oxirane	997.399	12.848	-11.695	12	3	823.39	0.15703	143.76	-23.636	0.38028	0.61498	0.91668	37	3	3	3	C59H96O12		1024	Yes
12H06	Florfenicol	73231-34-2	S(c1ccc([C@H]([C@H](NC(C(Cl)Cl)=O)CF)O)cc1)(=O)(=O)C	C12H14Cl2FNO4S	358.22	2,2-dichloro-N-[(1R,2S)-3-fluoro-1-hydroxy-1-(4-methanesulfonylphenyl)propan-2-yl]acetamide	358.216	0.1999	-2.906	5	2	238.11	0.27794	91.85	2.5502	0.57143	0.5615	0.68745	6	1	1	1	C12H14NO4Cl2FS		677	No
12H07	Megestrol acetate	595-33-5	C/1=2\[C@@]([C@@]3([C@@](/C=C1/C)([C@]1([C@@]([C@@](CC1)(OC(=O)C)C(=O)C)(CC3)C)[H])[H])[H])(CCC(/C2)=O)C	C24H32O4	384.52	17-(acetyloxy)-6-methyl-pregna-4,6-diene-3,20-dione	384.514	3.845	-4.398	4	0	284.76	0.1725	60.44	1.4705	0.46429	0.18388	1.0047	3	4	4	0	C24H32O4		41	Yes
12H08	Deoxycorticosterone	64-85-7	[C@]12([C@]([C@]3([C@@]([C@@]4(\C(=C/C(=O)CC4)\CC3)C)(CC1)[H])[H])(CC[C@@H]2C(=O)CO)[H])C	C21H30O3	330.47	(8S,9S,10R,13S,14S,17S)-17-(2-hydroxyacetyl)-10,13-dimethyl-1,2,6,7,8,9,11,12,14,15,16,17-dodecahydrocyclopenta[a]phenanthren-3-one	330.466	3.0923	-4.035	3	1	245.24	0.15976	54.37	1.4892	0.54167	0.24912	0.92703	2	4	4	0	C21H30O3		45	No
12H09	Urosiol	128-13-2	[C@]12([C@]([C@]3([C@@]([C@@]4([C@](C[C@@H]3O)(C[C@@H](CC4)O)[H])C)(CC1)[H])[H])(CC[C@@]2([C@@H](CCC(=O)O)C)[H])[H])C	C24H40O4	392.58	(4R)-4-[(3R,5S,7S,8R,9S,10S,13R,14S,17R)-3,7-dihydroxy-10,13-dimethyl-2,3,4,5,6,7,8,9,11,12,14,15,16,17-tetradecahydro-1H-cyclopenta[a]phenanthren-17-yl]pentanoic acid	392.578	4.0315	-4.879	4	3	291.5	0.17955	77.76	-0.29665	0.53571	0.27755	0.94167	4	4	4	0	C24H40O4		450	No
12H10	Proparacaine hydrochloride	5875-06-09	C(c1cc(c(cc1)OCCC)N)(=O)OCCN(CC)CC	C16H27ClN2O3	330.86	3-Amino-4-propoxybenzoate 2-(diethylamino)ethyle hydrochloride	330.854	2.1984	-2.444	5	1	249.17	0.20813	64.79	7.7652	0.71429	0.6086	0.65645	10	1	1	1	HCl.C16H26N2O3		940	No
12H11	Aminocaproic acid	60-32-2	C(=O)(O)CCCCCN	C6H13NO2	131.18	6-Aminohexanoic acid	131.174	-1.5328	-1.108	3	2	114.92	0.36034	63.32	-13.662	0.88889	0.62986	0.44794	5	0	0	0	C6H13NO2		634	Yes
13A02	Denatonium benzoate	3734-33-6	c1(NC(C[N+](Cc2ccccc2)(CC)CC)=O)c(cccc1C)C	C28H34N2O3	446.59	diethyl ((2,6-xylylcarbamoyl)methyl) ammonium benzoate	446.589	0.6375	-3.427	3	1	272.19	0.062016	29.1	-2.0135	0.54167	0.57106	0.6621	7	2	2	2	C7H5O2.C21H29N2O		563	No
13A03	Canrenone	976-71-6	[C@@]12(\C(\C=C/[C@@]3([C@@]1(CC[C@@]1([C@@]4(OC(=O)CC4)CC[C@]13[H])C)[H])[H])=C/C(=O)CC2)C	C22H28O3	340.47	(8R,9S,10R,13S,14S,17R)-10,13-dimethylspiro[2,8,9,11,12,14,15,16-octahydro-1H-cyclopenta[a]phenanthrene-17,5'-oxolane]-2',3-dione	340.461	3.3562	-4.438	3	0	246.04	0.14664	43.37	-2.9132	0.52	0.15396	0.98567	0	5	5	0	C22H28O3		41	No
13A04	Enilconazole	35554-44-0	c1(c(cc(cc1)Cl)Cl)C(Cn1cncc1)OCC=C	C14H14Cl2N2O	297.19	1-[2-(2,4-dichlorophenyl)-2-prop-2-enoxyethyl]imidazole	297.184	2.8955	-2.795	3	0	226.38	0.12298	27.05	-1.7663	0.52632	0.45238	0.74264	6	2	2	2	C14H14N2OCl2		682	No
13A05	Methacycline hydrochloride	3963-95-9	[C@@]1\2([C@]([C@@H](\C(=C(/C1=O)\C(=O)N)\O)N(C)C)([C@H]([C@]1(\C(=C2\O)\C(c2c(C1=C)cccc2O)=O)[H])O)[H])O	C22H23ClN2O8	478.89	(4S,4aR,5S,5aR,12aR)-4-(dimethylamino)-1,5,10,11,12a-pentahydroxy-6-methylidene-3,12-dioxo-4,4a,5,5a-tetrahydrotetracene-2-carboxamide hydrochloride	478.884	-1.8578	-1.595	10	6	290.1	0.42551	181.62	1.9384	0.375	0.28419	1.0778	2	4	4	1	HCl.C22H22N2O8		167	No
13A06	Floxuridine	50-91-9	N/1(C(NC(/C(=C1)/F)=O)=O)[C@@H]1O[C@@H]([C@H](C1)O)CO	C9H11FN2O5	246.2	5-fluoro-1-[(2R,4S,5R)-4-hydroxy-5-(hydroxymethyl)oxolan-2-yl]pyrimidine-2,4-dione	246.193	-1.4898	-1.503	7	3	162.54	0.47551	99.1	-3.4013	0.58824	0.44212	0.78992	2	2	2	0	C9H11N2O5F	0.96336997<NL>0.899654<NL>0.87	136	No
13A07	Sotalol hydrochloride	959-24-0	S(Nc1ccc(cc1)C(CNC(C)C)O)(=O)(=O)C	C12H21ClN2O3S	308.83	(Isopropylamino)-2(methylsulfonamido-4 phenyl)-1 ethanol hydrochloride	308.829	0.1903	-2.821	5	3	206.65	0.31261	86.81	10.594	0.66667	0.50003	0.61292	5	1	1	1	HCl.C12H20N2O3S		635	Yes
13A08	Gestrinone	16320-04-0	C/1\2=C\3/C(=C\C(=O)CC3)/CC[C@]1([C@]1([C@](\C=C2)([C@](C#C)(CC1)O)CC)[H])[H]	C21H24O2	308.42	13-ethyl-17alpha-hydroxy-18,19 dinorpregna-4,9,11-trien-20-yn-3-one	308.42	3.329	-4.059	2	1	235.94	0.11079	37.3	1.5606	0.52174	0.21865	0.94724	1	4	4	0	C21H24O2		4	No
13A09	Decamethonium bromide	541-22-0	[N+](CCCCCCCCCC[N+](C)(C)C)(C)(C)C	C16H38Br2N2	418.3	trimethyl-[10-(trimethylazaniumyl)decyl]azanium dibromide	418.3	-2.6762	-0.86	2	0	236.42	-0.064462	0	-7.93	0.77778	0.52958	0.34256	11	0	0	0	Br.Br.C16H38N2		768	No
13A10	Darifenacin hydrobromide	133099-07-7	C([C@H]1CN(CC1)CCc1cc2c(OCC2)cc1)(C(=O)N)(c1ccccc1)c1ccccc1	C28H31BrN2O2	507.48	2-[(3S)-1-[2-(2,3-dihydro-1-benzofuran-5-yl)ethyl]pyrrolidin-3-yl]-2,2-diphenylacetamide hydrobromide	507.47	3.9043	-3.911	4	1	331.58	0.12624	55.56	3.7857	0.46875	0.4376	0.83887	7	5	5	3	HBr.C28H30N2O2		808	Yes
13A11	Indatraline hydrochloride	86939-10-8	[C@@H]1(c2c([C@@H](C1)NC)cccc2)c1cc(c(cc1)Cl)Cl	C16H16Cl3N	328.67	(1R,3S)-3-(3,4-dichlorophenyl)-N-methyl-2,3-dihydro-1H-inden-1-amine hydrochloride	328.669	3.8579	-4.503	1	1	212.84	0.053843	12.03	1.3023	0.52632	0.24895	0.83438	2	3	3	2	C16H15NCl2.HCl		232	Yes
13B02	Remoxipride hydrochloride	73220-03-8	c1(C(NC[C@]2(N(CCC2)CC)[H])=O)c(c(ccc1OC)Br)OC	C16H24BrClN2O3	407.74	3-bromo-N-[[(2S)-1-ethylpyrrolidin-2-yl]methyl]-2,6-dimethoxybenzamide hydrochloride	407.735	2.4991	-2.978	5	1	255.98	0.18771	50.8	4.9589	0.5	0.51336	0.80395	6	2	2	1	C16H23N2O3Br.HCl		594	Yes
13B03	Rosuvastatin	287714-41-4	CC(C)C1=NC(=NC(C2=CC=C(F)C=C2)=C1\C=C\[C@@H](O)C[C@@H](O)CC(=O)O)N(C)S(C)(=O)=O	C22H28FN3O6S	481.55	(3R,5S,6E)-7-[4-(4-fluorophenyl)-2-(N-methylmethanesulfonamido)-6-(propan-2-yl)pyrimidin-5-yl]-3,5-dihydroxyhept-6-enoic acid	481.543	2.1001	-5.732	9	3	353.13	0.30133	149.3	3.4539	0.45455	0.54862	0.84245	9	2	2	2	C22H28N3O6FS		906	Yes
13B04	Pirlindole mesylate	60762-57-4	n12c3c(c4c1ccc(c4)C)CCCC3NCC2	C16H22N2O3S	322.43	2,3,3a,4,5,6-Hexahydro-8-methyl-1H-pyrazino[3,2,1-j,k]carbazole	322.428	3.36	-2.559	2	1	175.08	0.10469	16.96	-0.31331	0.47059	0.13956	0.90777	0	4	4	2	CH4O3S.C15H18N2		42	Yes
13B05	Pronethalol hydrochloride	51-02-5	c1(cc2c(cc1)cccc2)C(CNC(C)C)O	C15H20ClNO	265.79	a{[(l-Methylethyl)amino]methyl}-2-naphthalene-methanol hydrochloride	265.783	2.336	-3.34	2	2	188.95	0.12998	32.26	6.2985	0.64706	0.34719	0.63466	4	2	2	2	HCl.C15H19NO		460	No
13B06	Naftopidil dihydrochloride	57149-08-3	N1(c2c(OC)cccc2)CCN(CC(COc2c3c(ccc2)cccc3)O)CC1	C24H30Cl2N2O3	465.42	1-[4-(2-methoxyphenyl)piperazin-1-yl]-3-naphthalen-1-yloxypropan-2-ol dihydrochloride	465.419	3.42	-3.966	5	1	308.39	0.13035	45.17	6.7593	0.58621	0.47383	0.76856	7	4	4	3	HCl.HCl.C24H28N2O3		809	Yes
13B07	Tracazolate hydrochloride	41094-88-6	c12c(nc(c(c1NCCCC)C(=O)OCC)C)n(nc2)CC	C16H25ClN4O2	340.86	ethyl 4-(butylamino)-1-ethyl-6-methylpyrazolo[3,4-b]pyridine-5-carboxylate hydrochloride	340.853	2.2561	-3.648	6	1	251.63	0.2516	69.04	-1.7433	0.5	0.4374	0.8972	8	2	2	2	HCl.C16H24N4O2		863	Yes
13B08	Zardaverine	101975-10-4	N=1\NC(\C=C/C1/c1cc(c(OC(F)F)cc1)OC)=O	C12H10F2N2O3	268.22	3-[4-(difluoromethoxy)-3-methoxyphenyl]-1H-pyridazin-6-one	268.218	1.2376	-3.409	5	1	195.9	0.28591	59.92	-0.69098	0.63158	0.47428	0.75181	4	2	2	1	C12H10N2O3F2		516	Yes
13B09	Memantine hydrochloride	41100-52-1	C12(CC3(CC(C1)(CC(C2)C3)C)C)N	C12H22ClN	215.77	1-Amino-3,5,dimethyladamantane hydrochloride	215.767	1.9846	-2.942	1	1	132.33	0.11539	26.02	-0.80275	0.38462	0.016343	0.67407	0	3	4	0	HCl.C12H21N		43	Yes
13B10	Ozagrel hydrochloride	78712-43-3	n1cn(cc1)Cc1ccc(\C=C\C(=O)O)cc1	C13H13ClN2O2	264.71	(E)-3-[4-(imidazol-1-ylmethyl)phenyl]prop-2-enoic acid hydrochloride	264.711	0.954	-1.267	4	1	185.34	0.23729	55.12	3.9216	0.70588	0.50092	0.60067	4	2	2	2	HCl.C13H12N2O2		517	Yes
13B11	Piribedil	3605-01-04	c1(N2CCN(Cc3cc4c(OCO4)cc3)CC2)ncccn1	C16H18N4O2	298.35	2-[4-(1,3-benzodioxol-5-ylmethyl)piperazin-1-yl]pyrimidine hydrochloride	298.345	1.7738	-2.522	6	0	226.7	0.21632	50.72	5.4649	0.63636	0.36323	0.72502	3	4	4	2	C16H18N4O2		374	Yes
13C02	Nitrocaramiphen hydrochloride	98636-73-8	[N+](c1ccc(C2(C(=O)OCCN(CC)CC)CCCC2)cc1)([O-])=O	C18H27ClN2O4	370.88	2-(diethylamino)ethyl 1-(4-nitrophenyl)cyclopentane-1-carboxylate hydrochloride	370.875	0.855	-3.488	6	0	266.49	0.21393	75.36	0.57539	0.58333	0.60406	0.7473	9	2	2	1	HCl.C18H26N2O4		907	Yes
13C03	Nandrolone	434-22-0	[C@]12([C@]([C@]3([C@@]([C@@]4(\C(=C/C(=O)CC4)\CC3)[H])(CC1)[H])[H])(CC[C@@H]2O)[H])C	C18H26O2	274.41	(8R,9S,10R,13S,14S,17S)-17-hydroxy-13-methyl-2,6,7,8,9,10,11,12,14,15,16,17-dodecahydro-1H-cyclopenta[a]phenanthren-3-one	274.402	3.1647	-3.884	2	1	203.56	0.12841	37.3	1.3824	0.55	0.16803	0.87774	0	4	4	0	C18H26O2		4	No
13C04	Dimaprit dihydrochloride	23256-33-9	C(=N)(SCCCN(C)C)N	C6H17Cl2N3S	234.19	3-(dimethylamino)propyl carbamimidothioate dihydrochloride	234.194	-0.2403	-0.148	3	2	135.92	0.38192	78.41	3.3205	0.8	0.70961	0.48648	5	0	0	0	HCl.HCl.C6H15N3S		636	Yes
13C05	Oxfendazole	53716-50-0	c1(nc2cc(S(=O)c3ccccc3)ccc2[nH]1)NC(=O)OC	C15H13N3O3S	315.35	methyl N-[6-(benzenesulfinyl)-1H-benzimidazol-2-yl]carbamate	315.352	2.2386	-4.487	6	2	230.14	0.35709	103.29	-3.3089	0.63636	0.33629	0.76987	4	3	3	3	C15H13N3O3S		431	No
13C06	Guaiacol	90-05-1	c1(c(OC)cccc1)O	C7H8O2	124.14	2-methoxyphenol	124.139	1.2439	-1.338	2	1	101.87	0.22676	29.46	-1.9944	0.66667	0.28257	0.67701	1	1	1	1	C7H8O2		117	Yes
13C07	Capecitabine	154361-50-9	CCCCCOC(=O)Nc1c(cn(c(=O)n1)[C@H]2[C@@H]([C@@H]([C@H](O2)C)O)O)F			Pentyl N-{1-[(2R,3R,4S,5R)-3,4-dihydroxy-5-methyloxolan-2-yl]-5-fluoro-2-oxo-1,2-dihydropyrimidin-4-yl}carbamate	359.353	0.4743	-3.374	9	3	260.05	0.37993	120.69	-21.328	0.64	0.41186	0.8512	6	2	2	0	C15H22N3O6F	0.9109589<NL>0.8919861<NL>0.8870432<NL>0.88294315<NL>0.87025315<NL>0.8682432<NL>0.86378735<NL>0.8543689	168	No
13C08	Pramipexole dihydrochloride	104632-25-9	n1c(sc2c1CC[C@@H](C2)NCCC)N	C10H19Cl2N3S	284.25	(6S)-6-N-propyl-4,5,6,7-tetrahydro-1,3-benzothiazole-2,6-diamine dihydrochloride	284.254	1.8629	-2.814	3	2	168	0.3456	79.18	2.0874	0.71429	0.34621	0.71194	3	2	2	1	HCl.HCl.C10H17N3S		375	Yes
13C09	Norgestimate	35189-28-7	[C@]12([C@@](C#C)(OC(=O)C)CC[C@]1([C@]1([C@@]([C@@]3(\C(=C/C(=NO)CC3)\CC1)[H])(CC2)[H])[H])[H])CC	C23H31NO3	369.51	[(3E,8R,9S,10R,13S,14S,17R)-13-ethyl-17-ethynyl-3-hydroxyimino-1,2,6,7,8,9,10,11,12,14,15,16-dodecahydrocyclopenta[a]phenanthren-17-yl] acetate	369.503	4.644	-5.372	4	1	284.27	0.16762	58.89	0.096236	0.51852	0.19183	0.94284	3	4	4	0	C23H31NO3		41	No
13C10	Chlormadinone acetate	302-22-7	C/1=2\[C@@]([C@@]3([C@@](/C=C1/Cl)([C@]1([C@@]([C@@](CC1)(OC(=O)C)C(=O)C)(CC3)C)[H])[H])[H])(CCC(/C2)=O)C	C23H29ClO4	404.94	[(8R,9S,10R,13S,14S,17R)-17-acetyl-6-chloro-10,13-dimethyl-3-oxo-2,8,9,11,12,14,15,16-octahydro-1H-cyclopenta[a]phenanthren-17-yl] acetate	404.932	3.8241	-4.965	4	0	287.92	0.1706	60.44	1.7843	0.46429	0.18388	1.004	3	4	4	0	C23H29O4Cl		41	No
13C11	Phenylbutazone	50-33-9	N1(N(C(C(C1=O)CCCC)=O)c1ccccc1)c1ccccc1	C19H20N2O2	308.38	4-butyl-1,2-diphenylpyrazolidine-3,5-dione	308.38	3.1969	-3.176	4	0	241.66	0.1373	40.62	-0.66582	0.47826	0.32729	0.83059	5	3	3	2	C19H20N2O2		556	Yes
13D02	Gliquidone	33342-05-1	N1(C(C(c2c(C1=O)cc(cc2)OC)(C)C)=O)CCc1ccc(S(NC(NC2CCCCC2)=O)(=O)=O)cc1	C27H33N3O6S	527.64	1-cyclohexyl-3-[4-[2-(7-methoxy-4,4-dimethyl-1,3-dioxoisoquinolin-2-yl)ethyl]phenyl]sulfonylurea	527.64	3.6785	-5.288	9	2	387.08	0.26912	130.26	4.292	0.56757	0.50795	0.89504	6	4	4	2	C27H33N3O6S		734	Yes
13D03	Pizotifen malate	5189-11-07	C\1(/c2c(scc2)CCc2c1cccc2)=C\1/CCN(CC1)C	C23H27NO5S	429.54	4-(4,5-dihydrobenzo[1,2]cyclohepta[3,4-b]thiophen-10-ylidene)-1-methylpiperidine 2-hydroxybutanedioic acid	429.535	4.5187	-3.924	1	0	230	0.10396	31.48	6.5166	0.47619	0.16038	0.87589	0	4	4	2	C19H21NS.C4H6O5		44	Yes
13D04	Ribavirin	36791-04-5	n1([C@H]2[C@@H]([C@@H]([C@H](O2)CO)O)O)nc(nc1)C(=O)N	C8H12N4O5	244.21	1-[(2R,3R,4S,5R)-3,4-dihydroxy-5-(hydroxymethyl)oxolan-2-yl]-1,2,4-triazole-3-carboxamide	244.206	-2.9504	-0.526	9	4	165.56	0.64279	143.72	1.724	0.58824	0.38169	0.79273	3	2	2	1	C8H12N4O5		376	Yes
13D05	Cyclopenthiazide	742-20-1	S1(c2c(NC(N1)CC1CCCC1)cc(c(S(=O)(=O)N)c2)Cl)(=O)=O	C13H18ClN3O4S2	379.89	6-chloro-3-(cyclopentylmethyl)-1,1-dioxo-3,4-dihydro-2H-1lambda6,2,4-benzothiadiazine-7-sulfonamide	379.888	1.4287	-3.657	7	3	244.08	0.39065	135.12	5.4628	0.52174	0.3869	0.86458	3	3	3	1	C13H18N3O4ClS2		377	Yes
13D06	Fluvoxamine maleate	61718-82-9	C(c1ccc(\C(=N\OCCN)\CCCCOC)cc1)(F)(F)F	C19H25F3N2O6	434.42	2-[(E)-[5-methoxy-1-[4-(trifluoromethyl)phenyl]pentylidene]amino]oxyethanamine (Z)-but-2-enedioic acid	434.41	3.15	-3.757	4	1	249.03	0.18785	56.84	-11.561	0.59091	0.59736	0.68031	10	1	1	1	C15H21N2O2F3.C4H4O4		941	Yes
13D07	Prothionamide	14222-60-7	C(c1cc(ncc1)CCC)(=S)N	C9H12N2S	180.27	2-propylpyridine-4-carbothioamide	180.274	1.7118	-1.637	2	1	153.03	0.35444	71	-4.2746	0.66667	0.48719	0.61893	3	1	1	1	C9H12N2S		196	No
13D08	Fluticasone propionate	80474-14-2	[C@]\1\2([C@@]3([C@]([C@]4([C@@]([C@]([C@@H](C4)C)(C(SCF)=O)OC(=O)CC)(C[C@@H]3O)C)[H])(C[C@@H](/C1=C/C(\C=C2)=O)F)[H])F)C	C25H31F3O5S	500.58	[(6S,8S,9R,10S,11S,13S,14S,16R,17R)-6,9-difluoro-17-(fluoromethylsulfanylcarbonyl)-11-hydroxy-10,13,16-trimethyl-3-oxo-6,7,8,11,12,14,15,16-octahydrocyclopenta[a]phenanthren-17-yl] propanoate	500.576	2.7327	-5.098	5	1	338.83	0.23525	105.97	4.5242	0.41176	0.29307	1.0602	6	4	4	0	C25H31O5F3S		100	No
13D09	Zuclopenthixol dihydrochloride	633-59-0	C\1(/c2c(Sc3c1cccc3)ccc(c2)Cl)=C/CCN1CCN(CC1)CCO	C22H26Cl2N2OS	473.89	2-[4-[(3Z)-3-(2-chlorothioxanthen-9-ylidene)propyl]piperazin-1-yl]ethanol dihydrochloride	473.894	4.6796	-3.92	3	1	300.67	0.12535	52.01	8.9318	0.55556	0.4185	0.85521	5	4	4	2	C22H25N2OClS.HCl.HCl		637	Yes
13D10	Proguanil hydrochloride	637-32-1	C(NC(=N)NC(C)C)(Nc1ccc(Cl)cc1)=N	C11H17Cl2N5	290.2	(1E)-1-[amino-(4-chloroanilino)methylidene]-2-propan-2-ylguanidine hydrochloride	290.197	1.4516	-2.372	5	5	200.7	0.32676	83.79	4.7145	0.70588	0.61095	0.57758	2	1	1	1	C11H16N5Cl.HCl		233	Yes
13D11	Lymecycline	992-21-2	[C@@]12(/C(=C\3/C(c4c([C@]([C@]3(C[C@]1([C@@H](/C(=C(\C2=O)/C(NCNC(C(=O)O)CCCCN)=O)/O)N(C)C)[H])[H])(O)C)cccc4O)=O)/O)O	C29H38N4O10	602.65	(+)-N-(5-amino-5-carboxypentylaminomethyl)-4-dimethylamino-1,4,4a,5,5a,6,11,12a-octahydro-3,6,10,12,12a-pentahydroxy-6-methyl-1,11-dioxonaphtacene-2-carboxamide	602.639	-6.2313	-2.591	14	9	419.6	0.41111	242.98	0.91411	0.46512	0.47071	1.0756	10	4	4	1	C29H38N4O10		167	No
1300	Alfadolone acetate	23930-37-2	[C@]12([C@]([C@]3([C@@]([C@@]4([C@@](CC3)(C[C@@H](CC4)O)[H])C)(C(C1)=O)[H])[H])(CC[C@@H]2C(COC(=O)C)=O)[H])C	C23H34O5	390.52	[2-[(3R,5S,8S,9S,10S,13S,14S,17S)-3-hydroxy-10,13-dimethyl-11-oxo-1,2,3,4,5,6,7,8,9,12,14,15,16,17-tetradecahydrocyclopenta[a]phenanthren-17-yl]-2-oxoethyl] acetate	390.518	2.8293	-4.31	5	1	285.54	0.2179	80.67	2.4084	0.53571	0.30553	0.93423	4	4	4	0	C23H34O5		518	Yes
13000	Alfaxalone	23930-19-0	[C@]12([C@]([C@]3([C@@]([C@@]4([C@@](CC3)(C[C@@H](CC4)O)[H])C)(C(C1)=O)[H])[H])(CC[C@@H]2C(=O)C)[H])C	C21H32O3	332.49	(3R,5S,8S,9S,10S,13S,14S,17S)-17-acetyl-3-hydroxy-10,13-dimethyl-1,2,3,4,5,6,7,8,9,12,14,15,16,17-tetradecahydrocyclopenta[a]phenanthren-11-one	332.482	3.2714	-4.407	3	1	244.03	0.16055	54.37	0.33149	0.5	0.20413	0.91991	1	4	4	0	C21H32O3		25	No
130000	Azapropazone	13539-59-8	N1\2N(C(C(C1=O)CCC)=O)c1c(\N=C2\N(C)C)ccc(c1)C	C16H20N4O2	300.36	5-(dimethylamino)-9-methyl-2-propylpyrazolo[1,2-a][1,2,4]benzotriazine-1,3-dione	300.361	0.8404	-2.266	6	0	224.69	0.2147	56.22	4.2098	0.45455	0.28799	0.92638	2	3	3	1	C16H20N4O2		234	Yes
1300000	Meptazinol hydrochloride	59263-76-2	C1(c2cc(O)ccc2)(CN(C)CCCC1)CC	C15H24ClNO	269.82	3-(3-ethyl-1-methylazepan-3-yl)phenol hydrochloride	269.815	2.9645	-2.529	2	1	193.9	0.085869	23.47	2.3977	0.47059	0.45168	0.75107	2	2	2	1	HCl.C15H23NO		235	Yes
13000000	Apramycin	37321-09-8	C12O[C@H](O[C@]3([C@@H]([C@H]([C@@H](C[C@@H]3N)N)O)O)[H])[C@@H](C[C@@]1(OC([C@H]([C@H]2O)NC)O[C@@]1([C@@H]([C@H]([C@@H]([C@H](O1)CO)N)O)O)[H])[H])N	C21H41N5O11	539.59	(2R,3R,4R,5S,6R)-5-amino-2- [((1R,2R,3R,4R,6R,8R)-8-amino-9- [(1R,2S,3R,4R,6R)-4,6-diamino-2,3- dihydroxy-cyclohexyl]oxy-2-hydroxy- 3-methylamino-5,10- dioxabicyclo[4.4.0]dec-4-yl)oxy]-6- (hydroxymeth<NL>yl)oxane-3,4-diol	539.581	-7.3925	-0.287	16	11	359.18	0.56	283.64	0.81641	0.48649	0.33322	0.96444	6	4	4	0	C21H41N5O11		708	No
130000000	Darunavir	635728-49-3	O=S(N(CC(C)C)CC(O)C(NC(=O)OC1COC2OCCC12)Cc1ccccc1)(c1ccc(N)cc1)=O	C27H37N3O7S	547.68	[(3aS,4R,6aR)-2,3,3a,4,5,6a-hexahydrofuro[2,3-b]furan-4-yl] N-[(2S,3R)-4-[(4-aminophenyl)sulfonyl-(2-methylpropyl)amino]-3-hydroxy-1-phenylbutan-2-yl]carbamate	547.671	2.237	-3.96	10	3	401.06	0.28674	148.8	-12.814	0.44737	0.52086	0.84556	11	4	4	2	C27H37N3O7S		960	No
1300000000	Fursultiamine hydrochloride	2105-43-3	n1c(c(CN(\C(=C(\SSCC2OCCC2)/CCO)\C)C=O)cnc1C)N	C17H27ClN4O3S2	435.01	N-(4-Amino-2-methylpyrimidin-5-ylmethyl)-N-[4-hydroxy-1-methyl-2-[(tetrahydrofurfuryl)dithio]-1-butenyl]formamide monohydrochloride	435.011	2.2007	-3.598	7	2	303.23	0.36896	152.17	0.65228	0.57692	0.61724	0.73199	9	2	2	1	HCl.C17H26N4O3S2		908	Yes
13000000000	Gabexate mesilate	56974-61-9	C(=N)(NCCCCCC(Oc1ccc(C(=O)OCC)cc1)=O)N	C17H27N3O7S	417.48	ethyl 4-[6-(diaminomethylideneamino)hexanoyloxy]benzoate methanesulfonic acid	417.481	1.8454	-2.647	7	3	263.87	0.33505	114.5	-13.356	0.78261	0.58279	0.61487	11	1	1	1	CH4O3S.C16H23N3O4		962	Yes
130000000000	Pivampicillin	33817-20-8	N12[C@@]([C@@](C1=O)(NC([C@@H](c1ccccc1)N)=O)[H])(SC([C@@H]2C(OCOC(C(C)(C)C)=O)=O)(C)C)[H]	C22H29N3O6S	463.56	2,2-dimethylpropanoyloxymethyl (2S,5R,6R)-6-[[(2R)-2-amino-2-phenylacetyl]amino]-3,3-dimethyl-7-oxo-4-thia-1-azabicyclo[3.2.0]heptane-2-carboxylate	463.553	1.7196	-3.032	9	2	330.91	0.36242	153.33	7.2725	0.5625	0.40431	0.91456	9	3	4	1	C22H29N3O6S		123	No
1300000000000	Lodoxamide	53882-12-5	c1(c(c(NC(C(=O)O)=O)cc(C#N)c1)Cl)NC(C(=O)O)=O	C11H6ClN3O6	311.64	2-[2-chloro-5-cyano-3-(oxaloamino)anilino]-2-oxoacetic acid	311.637	-1.044	-2.759	9	4	217.01	0.52919	156.59	-6.7015	0.52381	0.39591	0.73199	4	1	1	1	C11H6N3O6Cl		519	Yes
13F02	Flucloxacillin sodium	1847-24-1	N12[C@@]([C@@](C1=O)(NC(c1c(noc1C)c1c(F)cccc1Cl)=O)[H])(SC(C2C([O-])=O)(C)C)[H]	C19H16ClFN3NaO5S	475.86	(2S,5R,6R)-6-[[3-(2-chloro-6-fluorophenyl)-5-methyl-1,2-oxazole-4-carbonyl]amino]-3,3-dimethyl-7-oxo-4-thia-1-azabicyclo[3.2.0]heptane-2-carboxylate sodium	475.859	0.7286	-4.365	8	1	300.96	0.36875	140.87	8.8471	0.46667	0.36509	0.96511	4	4	5	2	C19H16N3O5ClFS.Na		436	No
13F03	Trapidil	15421-84-8	n12c(ncn1)nc(cc2N(CC)CC)C	C10H15N5	205.26	N,N-diethyl-5-methyl-[1,2,4]triazolo[1,5-a]pyrimidin-7-amine	205.264	0.7176	-0.861	5	0	169.39	0.26218	46.32	5.165	0.46667	0.39795	0.75973	3	2	2	2	C10H15N5		378	Yes
13F04	Deptropine citrate	2169-75-7	C1(c2c(CCc3c1cccc3)cccc2)OC1C[C@@H]2N([C@H](C1)CC2)C	C29H35NO8	525.6	3-(6,11-dihydro-5H-dibenzo[1,2-a:1',2'-e][7]annulen-11-yloxy)-8-methyl-8-azabicyclo[3.2.1]octane 2-hydroxypropane-1,2,3-tricarboxylic acid	525.596	4.7105	-4.469	2	0	257.64	0.052593	12.47	2.1325	0.44	0.22543	0.81145	2	5	6	2	C6H8O7.C23H27NO		236	Yes
13F05	Sertraline	79617-96-2	c12[C@](c3cc(c(cc3)Cl)Cl)(CC[C@@](c1cccc2)(NC)[H])[H]	C17H17Cl2N	306.24	(1S,4S)-4-(3,4-dichlorophenyl)-N-methyl-1,2,3,4-tetrahydronaphthalen-1-amine	306.235	4.1999	-4.773	1	1	226.6	0.050574	12.03	0.25233	0.55	0.28088	0.83968	2	3	3	2	C17H17NCl2		237	Yes
13F06	Ethamsylate diethylammonium salt	2624-44-4	S(c1cc(ccc1O)O)(=O)(=O)O	C10H17NO5S	263.31	2,5-dihydroxybenzenesulfonic acid N-ethylethanamine	263.313	-1.2611	0.37	5	3	120.89	0.5615	103.21	-2.6997	0.5	0.44738	0.71045	1	1	1	1	C6H6O5S.C4H11N		118	Yes
13F07	Moxonidine	75438-57-2	c1(c(nc(nc1OC)C)Cl)N/C/1=N/CCN1	C9H12ClN5O	241.68	4-chloro-N-(4,5-dihydro-1H-imidazol-2-yl)-6-methoxy-2-methylpyrimidin-5-amine	241.681	0.6743	-2.005	6	2	180.63	0.36744	71.43	3.3497	0.5625	0.35897	0.74882	2	2	2	1	C9H12N5OCl		81	No
13F08	Etilefrine hydrochloride	534-87-2	c1(cc(O)ccc1)C(O)CNCC	C10H16ClNO2	217.7	2-Ethylamino-1-(3-hydroxyphenyl)ethanol monohydrochloride	217.695	0.4366	-1.06	3	3	149.7	0.25157	52.49	2.4132	0.69231	0.40304	0.64864	4	1	1	1	HCl.C10H15NO2		520	Yes
13F09	Alprostadil	745-65-3	C1(C[C@H]([C@H](\C=C\[C@@H](O)CCCCC)[C@H]1CCCCCCC(=O)O)O)=O	C20H34O5	354.49	7-[(1R,2R,3R)-3-hydroxy-2-[(E,3S)-3-hydroxyoct-1-enyl]-5-oxocyclopentyl]heptanoic acid	354.485	4.045	-3.811	5	3	294.67	0.22188	94.83	-16.472	0.72	0.5685	0.72855	13	1	1	0	C20H34O5		996	Yes
13F10	Tribenoside	10310-32-4	[C@@H]1([C@](OC([C@@H]1O)OCC)([C@H](OCc1ccccc1)COCc1ccccc1)[H])OCc1ccccc1	C29H34O6	478.59	(3R,4R,5R)-5-[1,2-bis(phenylmethoxy)ethyl]-2-ethoxy-4-phenylmethoxyoxolan-3-ol	478.583	3.6941	-4.53	6	1	379.19	0.16641	66.38	-7.8792	0.45714	0.42022	0.81387	13	4	4	3	C29H34O6		997	Yes
13F11	Rimexolone	49697-38-3	[C@]12([C@]([C@]3([C@@]([C@@]\4(\C(=C/C(\C=C4)=O)\CC3)C)([C@H](C1)O)[H])[H])(C[C@H]([C@@]2(C(=O)CC)C)C)[H])C	C24H34O3	370.54	(8S,9S,10R,11S,13S,14S,16R,17S)-11-hydroxy-10,13,16,17-tetramethyl-17-propanoyl-7,8,9,11,12,14,15,16-octahydro-6H-cyclopenta[a]phenanthren-3-one	370.531	3.9467	-4.522	3	1	276.39	0.14176	54.37	3.7302	0.48148	0.23658	0.98567	2	4	4	0	C24H34O3		104	No
13G02	Isradipine	75695-93-1	C=1(/C(/C(=C(\N\C1\C)/C)/C(=O)OC)c1c2c(non2)ccc1)\C(OC(C)C)=O	C19H21N3O5	371.4	3-O-methyl 5-O-propan-2-yl 4-(2,1,3-benzoxadiazol-4-yl)-2,6-dimethyl-1,4-dihydropyridine-3,5-dicarboxylate	371.392	3.192	-3.089	8	1	280.67	0.33345	103.55	1.954	0.37037	0.39269	0.95583	6	3	3	2	C19H21N3O5		735	Yes
13G03	Nifekalant	130636-43-0	C1(N(/C(=C\C(N1C)=O)/NCCN(CCCc1ccc([N+]([O-])=O)cc1)CCO)C)=O	C19H27N5O5	405.46	6-[2-[2-hydroxyethyl-[3-(4-nitrophenyl)propyl]amino]ethylamino]-1,3-dimethylpyrimidine-2,4-dione	405.453	-0.945	-2.892	10	2	313.19	0.29283	121.94	-3.388	0.62069	0.65982	0.75329	11	2	2	1	C19H27N5O5		963	Yes
13G04	Isometheptene mucate	7492-31-1	C(=C\CCC(NC)C)(\C)/C.C(=C\CCC(NC)C)(\C)/C	C24H48N2O8	492.66	(2S,3R,4S,5R)-2,3,4,5-tetrahydroxyhexanedioic acid N,6-dimethylhept-5-en-2-amine	492.651	-3.845	0.582	8	6	137.1	0.76353	155.52	1.591	0.57143	0.8708	0.69315	5	0	0	0	C6H10O8.C9H19N.C9H19N		638	Yes
13G05	Nifurtimox	23256-30-6	S1(CC(N(N=Cc2oc([N+]([O-])=O)cc2)CC1)C)(=O)=O	C10H13N3O5S	287.3	(E)-N-(3-methyl-1,1-dioxo-1,4-thiazinan-4-yl)-1-(5-nitrofuran-2-yl)methanimine	287.295	-0.2513	-3.005	8	0	202.8	0.43476	117.08	0.75397	0.63158	0.38099	0.70898	3	2	2	1	C10H13N3O5S		379	Yes
13G06	Letrozole	112809-51-5	n1(ncnc1)C(c1ccc(C#N)cc1)c1ccc(C#N)cc1	C17H11N5	285.31	4-[(4-cyanophenyl)-(1,2,4-triazol-1-yl)methyl]benzonitrile	285.309	2.4153	-6.97	5	0	235.42	0.23758	78.29	-1.1472	0.59091	0.37636	0.77933	3	3	3	3	C17H11N5		380	Yes
13G07	Levofloxacin	100986-85-4	C[C@H]1COc2c(N3CCN(C)CC3)c(F)cc4C(=O)C(=CN1c24)C(=O)O			(2S)-7-fluoro-2-methyl-6-(4-methylpiperazin-1-yl)-10-oxo-4-oxa-1-azatricyclo[7.3.1.05,??]trideca-5(13),6,8,11-tetraene-11-carboxylic acid	361.372	-0.3426	-2.736	7	1	252.39	0.23705	73.32	5.7723	0.5	0.28221	0.96577	2	4	4	1	C18H20N3O4F		175	No
13G08	Tocainide hydrochloride	71395-14-7	N(C(=O)C(N)C)c1c(cccc1C)C	C11H17ClN2O	228.72	2-amino-N-(2,6-dimethylphenyl)propanamide hydrochloride	228.722	1.0859	-2.593	3	2	160.27	0.24814	55.12	0.63852	0.57143	0.42018	0.58006	2	1	1	1	HCl.C11H16N2O		238	Yes
13G09	Benzathine benzylpenicillin	5928-84-7	N12[C@@]([C@@](C1=O)(NC(=O)COc1ccccc1)[H])(SC(C2C(=O)O)(C)C)[H].N12[C@@]([C@@](C1=O)(NC(=O)COc1ccccc1)[H])(SC(C2C(=O)O)(C)C)[H]	C48H56N6O10S2	941.14	3,3-dimethyl-7-oxo-6-[(2-phenylacetyl)amino]-4-thia-1-azabicyclo[3.2.0]heptane-2-carboxylic acid N,N'-dibenzylethane-1,2-diamine	941.137	1.1143	-1.852	7	2	241.3	0.39254	121.24	10.798	0.58333	0.35803	0.88345	5	3	4	1	C16H18N2O5S.C16H18N2O5S.C16H20N2		123	No
13G10	Risperidone	106266-06-2	C=1(\C(N2\C(=N/C1/C)\CCCC2)=O)/CCN1CCC(c2noc3c2ccc(c3)F)CC1	C23H27FN4O2	410.5	3-{2-[4-(6-fluoro-1,2-benzisoxazol-3-yl)piperidino]ethyl}-6,7,8,9-tetrahydro-2-methylpyrido[1,2-a]pyrimidin-4-one	410.491	3.5368	-4.321	6	0	308.76	0.18373	61.94	5.2816	0.6	0.40051	0.87866	4	5	5	2	C23H27N4O2F		514	No
13G11	Torsemide	56211-40-6	S(NC(NC(C)C)=O)(c1c(Nc2cc(ccc2)C)ccnc1)(=O)=O	C16H20N4O3S	348.43	1-[4-(3-methylanilino)pyridin-3-yl]sulfonyl-3-propan-2-ylurea	348.426	2.2097	-3.435	7	3	261.77	0.33224	108.57	5.0933	0.54167	0.53699	0.79217	4	2	2	2	C16H20N4O3S		521	Yes
13H02	Halofantrine hydrochloride	36167-63-2	c12c3c(cc(c1ccc(C(F)(F)F)c2)C(CCN(CCCC)CCCC)O)c(cc(c3)Cl)Cl	C26H31Cl3F3NO	536.9	3-(dibutylamino)-1-[1,3-dichloro-6-(trifluoromethyl)phenanthren-9-yl]propan-1-ol hydrochloride	536.891	8.1762	-8.106	2	1	366.51	0.045428	23.47	-5.8161	0.45455	0.46237	0.8945	11	3	3	3	C26H30NOCl2F3.HCl		964	Yes
13H03	Articaine hydrochloride	23964-57-0	c1(c(NC(=O)C(NCCC)C)c(cs1)C)C(=O)OC	C13H21ClN2O3S	320.84	methyl 4-methyl-3-[2-(propylamino)propanoylamino]thiophene-2-carboxylate hydrochloride	320.84	1.7338	-2.886	5	2	226.68	0.3501	95.67	4.5255	0.63158	0.54744	0.75181	7	1	1	1	HCl.C13H20N2O3S		810	Yes
13H04	Nomegestrol acetate	58652-20-3	[C@]12([C@@](CC[C@]1([C@@]1(/C=C(\C=3\[C@@]([C@]1(CC2)[H])(CCC(/C3)=O)[H])/C)[H])[H])(OC(=O)C)C(=O)C)C	C23H30O4	370.49	[(8S,9S,10R,13S,14S,17R)-17-acetyl-6,13-dimethyl-3-oxo-1,2,8,9,10,11,12,14,15,16-decahydrocyclopenta[a]phenanthren-17-yl] acetate	370.487	3.5135	-4.221	4	0	274.59	0.17888	60.44	1.2948	0.48148	0.18567	0.98839	3	4	4	0	C23H30O4		41	No
13H05	Pancuronium bromide	15500-66-0	[C@]12([C@]([C@]3([C@@]([C@]4(C[C@H]([N+]5(C)CCCCC5)[C@H](C[C@@]4(CC3)[H])OC(=O)C)C)(CC1)[H])[H])(C[C@@H]([C@@H]2OC(=O)C)[N+]1(C)CCCCC1)[H])C	C35H60Br2N2O4	732.69	[(2S,3S,5S,8R,9S,10S,13S,14S,16S,17R)-17-acetyloxy-10,13-dimethyl-2,16-bis(1-methylpiperidin-1-ium-1-yl)-2,3,4,5,6,7,8,9,11,12,14,15,16,17-tetradecahydro-1H-cyclopenta[a]phenanthren-3-yl] acetate dibr<NL>omide	732.679	-0.773	-4.938	6	0	428.06	0.072046	52.6	-1.6198	0.39024	0.30118	1.0044	6	6	6	0	Br.Br.C35H60N2O4		736	Yes
13H06	Molindone hydrochloride	15622-65-8	c12c([nH]c(c1CC)C)CCC(C2=O)CN1CCOCC1	C16H25ClN2O2	312.84	3-ethyl-2-methyl-5-(morpholin-4-ylmethyl)-1,5,6,7-tetrahydroindol-4-one hydrochloride	312.84	1.7313	-2.158	4	1	220.98	0.18364	45.33	3.284	0.55	0.41356	0.83847	3	3	3	1	HCl.C16H24N2O2		381	Yes
13H07	Alcuronium chloride	15180-03-7	[C@@]123C\4N(\C=C\5/C6[C@@]7([C@]8([N@+](C/C(/[C@@]5(C8)[H])=C\CO)(CC7)CC=C)[H])c5c(N6\C=C4\[C@@]4(\C(\C[N@@+]([C@]1(C4)[H])(CC2)CC=C)=C\CO)[H])cccc5)c1c3cccc1	C44H50Cl2N4O2	737.82	4,4'-Didemethyl-4,4'-di-propenyltoxiferin-1-dichloride	737.813	-1.598	-6.234	6	2	465.44	0.038802	46.94	-1.5854	0.34	0.20133	1.1723	6	11	10	2	Cl.Cl.C44H50N4O2		737	Yes
13H08	Zalcitabine	7481-89-2	N\1(C(/N=C(\C=C1)/N)=O)[C@@H]1O[C@@H](CC1)CO	C9H13N3O3	211.22	4-amino-1-[(2R,5S)-5-(hydroxymethyl)oxolan-2-yl]pyrimidin-2-one	211.22	-1.3304	-1.529	6	2	155.17	0.42837	88.15	-6.7723	0.66667	0.46588	0.72855	2	2	2	0	C9H13N3O3	0.8832685<NL>0.88188976<NL>0.8793774<NL>0.8664122	168	No
13H09	Methyldopate hydrochloride	2508-79-4	c1(C[C@](C(OCC)=O)(C)N)cc(c(cc1)O)O	C12H18ClNO4	275.73	ethyl (2S)-2-amino-3-(3,4-dihydroxyphenyl)-2-methylpropanoate hydrochloride	275.731	0.701	-1.486	5	3	184.68	0.34931	92.78	-11.525	0.64706	0.6231	0.655	5	1	1	1	HCl.C12H17NO4		639	Yes
13H10	Levocabastine hydrochloride	79547-78-7	[C@]1([C@@H](CN([C@]2(CC[C@](C#N)(c3ccc(cc3)F)CC2)[H])CC1)C)(C(=O)O)c1ccccc1	C26H30ClFN2O2	456.99	(3S,4R)-1-[4-cyano-4-(4-fluorophenyl)cyclohexyl]-3-methyl-4-phenylpiperidine-4-carboxylic acid hydrochloride	456.987	2.9988	-5.478	4	1	322.88	0.13395	64.33	-2.9282	0.54839	0.41694	0.87307	4	4	4	2	HCl.C26H29N2O2F		522	Yes
13H11	Pyrvinium pamoate	3546-41-6	n1(c(cc(c1C)C=Cc1ccc2cc(ccc2[n+]1C)N(C)C)C)c1ccccc1.n1(c(cc(c1C)C=Cc1ccc2cc(ccc2[n+]1C)N(C)C)C)c1ccccc1	C75H70N6O6	1151.43	2-[(E)-2-(2,5-dimethyl-1-phenylpyrrol-3-yl)ethenyl]-N,N,1-trimethylquinolin-1-ium-6-amine 3-carboxy-1-[(3-carboxy-2-oxidonaphthalen-1-yl)methyl]naphthalen-2-olate	1151.42	-0.0088997	-5.973	6	2	279.24	0.2895	120.72	-1.5177	0.37931	0.3677	0.90526	4	4	4	4	C23H14O6.C26H28N3.C26H28N3		523	Yes
14A02	Etomidate	33125-97-2	c1(n(cnc1)[C@H](c1ccccc1)C)C(=O)OCC	C14H16N2O2	244.3	ethyl 3-(1-phenylethyl)imidazole-4-carboxylate	244.293	2.7715	-3.228	4	0	199.51	0.2049	44.12	-0.88362	0.61111	0.4442	0.71194	5	2	2	2	C14H16N2O2		640	Yes
14A03	Tridihexethyl chloride	4310-35-4	C(CC[N+](CC)(CC)CC)(c1ccccc1)(C1CCCCC1)O	C21H36ClNO	353.98	(3-cyclohexyl-3-hydroxy-3-phenylpropyl)-triethylazanium chloride	353.976	1.3086	-3.339	2	1	269.28	0.020351	20.23	-9.0589	0.43478	0.64601	0.68745	8	2	2	1	Cl.C21H36NO		596	No
14A04	Penbutolol sulfate	38363-32-5	c1(c(OCC(CNC(C)(C)C)(O)[H])cccc1)C1CCCC1.c1(c(OCC(CNC(C)(C)C)(O)[H])cccc1)C1CCCC1	C36H60N2O8S	680.95	(2S)-1-(tert-butylamino)-3-(2-cyclopentylphenoxy)propan-2-ol sulfuric acid	680.944	3.3965	-3.574	3	2	242.32	0.14262	41.49	7.3802	0.57143	0.53759	0.67279	7	2	2	1	H2O4S.C18H29NO2.C18H29NO2		811	Yes
14A05	Prednicarbate	73771-04-7	[C@]12([C@](C(COC(=O)CC)=O)(OC(=O)OCC)CC[C@]1([C@]1([C@@]([C@@]\3(\C(=C/C(\C=C3)=O)\CC1)C)([C@H](C2)O)[H])[H])[H])C	C27H36O8	488.58	[2-[(8S,9S,10R,11S,13S,14S,17R)-17-ethoxycarbonyloxy-11-hydroxy-10,13-dimethyl-3-oxo-7,8,9,11,12,14,15,16-octahydro-6H-cyclopenta[a]phenanthren-17-yl]-2-oxoethyl] propanoate	488.575	3.1745	-4.663	8	1	358.41	0.26579	116.2	2.4959	0.45714	0.23963	1.0307	9	4	4	0	C27H36O8		100	No
14A06	Sertaconazole nitrate	99592-39-9	s1c2c(c(c1)COC(c1c(cc(cc1)Cl)Cl)Cn1cncc1)cccc2Cl	C20H16Cl3N3O4S	500.79	1-[2-[(7-chlorobenzo[b]thien-3-yl)methoxy]-2-(2,4-dichlorophenyl)ethyl]-1H-imidazole-(RS) nitrate	500.789	5.0834	-5.584	3	0	307.56	0.15672	55.29	5.0186	0.48148	0.38852	0.84245	6	4	4	4	C20H15N2OCl3S.HNO3		686	No
14A07	Repaglinide	135062-02-1	c1(C(=O)O)c(cc(CC(N[C@H](c2c(N3CCCCC3)cccc2)CC(C)C)=O)cc1)OCC	C27H36N2O4	452.6	2-ethoxy-4-[2-[[(1S)-3-methyl-1-(2-piperidin-1-ylphenyl)butyl]amino]-2-oxoethyl]benzoic acid	452.593	4.5828	-5.003	6	2	364.99	0.17587	78.87	1.0932	0.48485	0.47451	0.82973	10	3	3	2	C27H36N2O4		942	Yes
14A08	Piretanide	55837-27-9	c1(S(=O)(=O)N)c(c(cc(c1)C(=O)O)N1CCCC1)Oc1ccccc1	C17H18N2O5S	362.41	4-phenoxy-3-pyrrolidin-1-yl-5-sulfamoylbenzoic acid	362.405	1.7953	-4.547	7	2	256.06	0.32625	118.31	4.042	0.44	0.40197	0.87179	5	3	3	2	C17H18N2O5S		641	Yes
14A09	Piperacetazine	3819-00-9	N1(c2c(Sc3c1cccc3)ccc(c2)C(=O)C)CCCN1CCC(CC1)CCO	C24H30N2O2S	410.58	1-[10-[3-[4-(2-hydroxyethyl)piperidin-1-yl]propyl]phenothiazin-2-yl]ethanone	410.58	4.8021	-5.628	4	1	316.81	0.16013	69.08	4.6049	0.55172	0.46281	0.84594	7	4	4	2	C24H30N2O2S		812	Yes
14A10	Oxyphenbutazone	129-20-4	N1(N(C(C(C1=O)CCCC)=O)c1ccccc1)c1ccc(cc1)O	C19H20N2O3	324.38	4-butyl-1-(4-hydroxyphenyl)-2-phenylpyrazolidine-3,5-dione	324.379	2.8512	-2.88	5	1	248.01	0.18661	60.85	-0.67903	0.5	0.32838	0.83562	5	3	3	2	C19H20N2O3		556	No
14A11	Quinethazone	73-49-4	S(c1cc2C(NC(Nc2cc1Cl)CC)=O)(=O)(=O)N	C10H12ClN3O3S	289.74	7-chloro-2-ethyl-4-oxo-2,3-dihydro-1H-quinazoline-6-sulfonamide	289.742	0.8072	-3.053	6	3	191.47	0.41683	109.67	5.8311	0.55556	0.37549	0.83521	2	2	2	1	C10H12N3O3ClS		239	No
14B02	Moricizine hydrochloride	31883-05-3	N1(c2c(Sc3c1cccc3)ccc(c2)NC(=O)OCC)C(CCN1CCOCC1)=O	C22H26ClN3O4S	463.99	ethyl N-[10-(3-morpholin-4-ylpropanoyl)phenothiazin-2-yl]carbamate hydrochloride	463.984	3.9335	-5.071	7	1	319.65	0.25694	96.41	-6.7916	0.53333	0.39949	0.87558	6	4	4	2	HCl.C22H25N3O4S		738	Yes
14B03	Iopanoic acid	96-83-3	c1c(c(c(c(c1I)CC(CC)C(O)=O)I)N)I	C11H12I3NO2	570.94	2-[(3-amino-2,4,6-triiodophenyl)methyl]butanoic acid	570.921	2.9039	-5.418	3	2	237	0.17473	63.32	0.47424	0.52941	0.58677	0.74421	4	1	1	1	C11H12NO2I3		524	Yes
14B04	Pivmecillinam hydrochloride	32887-03-9	N12[C@@]([C@@](C1=O)(\N=C\N1CCCCCC1)[H])(SC([C@@H]2C(OCOC(C(C)(C)C)=O)=O)(C)C)[H]	C21H34ClN3O5S	476.04	(2,2-Dimethyl-1-oxo-propoxy)methylester 6-[[(hexahydro-1H-azepin-1-yl)methylene]amino]-3,3-dimethyl-7-oxo-4-thia-1-azabicyclo[3.2.0]heptane-2-carboxylic acid hydrochloride	476.036	3.2427	-3.458	8	0	325.04	0.29295	113.81	3.6101	0.56667	0.42913	0.89531	7	3	4	0	HCl.C21H33N3O5S		123	No
14B05	Levopropoxyphene napsylate	5714-90-9	C(C(CN(C)C)C)(OC(=O)CC)(Cc1ccccc1)c1ccccc1	C32H37NO5S	547.72	[4-(dimethylamino)-3-methyl-1,2-diphenylbutan-2-yl] propanoate naphthalene-2-sulfonic acid	547.714	4.2826	-3.353	3	0	284.3	0.093528	29.54	6.8292	0.4	0.58639	0.75761	9	2	2	2	C10H8O3S.C22H29NO2		909	Yes
14B06	Piperidolate hydrochloride	129-77-1	C(C(c1ccccc1)c1ccccc1)(OC1CN(CCC1)CC)=O	C21H26ClNO2	359.9	N-Ethyl-3-piperidyl diphenylacetate hydrochloride	359.895	4.0057	-3.358	3	0	263.63	0.10086	29.54	3.8654	0.5	0.4173	0.67019	6	3	3	2	HCl.C21H25NO2		615	No
14B07	Trifluridine	70-00-8	N/1(C(NC(/C(=C1)/C(F)(F)F)=O)=O)[C@@H]1O[C@@H]([C@H](C1)O)CO	C10H11F3N2O5	296.2	1-[(2R,4S,5R)-4-hydroxy-5-(hydroxymethyl)oxolan-2-yl]-5-(trifluoromethyl)pyrimidine-2,4-dione	296.2	-0.7666	-1.854	7	3	185.65	0.41632	99.1	-3.4372	0.5	0.4492	0.84047	3	2	2	0	C10H11N2O5F3	0.9368421<NL>0.85855263	136	No
14B08	Oxprenolol hydrochloride	6452-73-9	O(c1c(OCC=C)cccc1)CC(CNC(C)C)O	C15H24ClNO3	301.82	1-(propan-2-ylamino)-3-(2-prop-2-enoxyphenoxy)propan-2-ol hydrochloride	301.813	1.8263	-2.495	4	2	226.41	0.19681	50.72	1.7183	0.68421	0.62201	0.60487	9	1	1	1	HCl.C15H23NO3		741	No
14B09	Ondansetron hydrochloride	103639-04-9	c12c(n(c3c1cccc3)C)CCC(C2=O)Cn1c(ncc1)C	C18H20ClN3O	329.83	1,2,3,9-Tetrahydro-9-methyl-3-[(2-methyl-1 H-imidazol-1-yl)methyl]-4 H carbazol-4-one hydrochloride	329.83	2.2259	-2.004	4	0	227.33	0.16606	39.82	4.3913	0.5	0.32181	0.88837	2	4	4	3	HCl.C18H19N3O		240	Yes
14B10	Propoxycaine hydrochloride	550-83-4	c1(c(cc(cc1)N)OCCC)C(=O)OCCN(CC)CC	C16H27ClN2O3	330.86	2-(diethylamino)ethyl 4-amino-2-propoxybenzoate hydrochloride	330.854	2.1984	-2.444	5	1	249.17	0.20813	64.79	7.7652	0.61905	0.6086	0.69536	10	1	1	1	HCl.C16H26N2O3		940	No
14B11	Oxaprozin	21256-18-8	c1(c(oc(n1)CCC(=O)O)c1ccccc1)c1ccccc1	C18H15NO3	293.33	3-(4,5-diphenyl-1,3-oxazol-2-yl)propanoic acid	293.321	3.5595	-4.153	4	1	232.85	0.21997	63.33	-1.8528	0.5	0.4275	0.76657	5	3	3	3	C18H15NO3		642	Yes
14C02	Phensuximide	86-34-0	N1(C(C(CC1=O)c1ccccc1)=O)C	C11H11NO2	189.22	1-methyl-3-phenylpyrrolidine-2,5-dione	189.213	1.2674	-1.69	3	0	144.08	0.20565	37.38	3.6225	0.57143	0.2984	0.66348	1	2	2	1	C11H11NO2		119	Yes
14C03	Ioxaglic acid	59017-64-0	c1(c(c(c(c(c1I)C(NCC(Nc1c(c(c(c(c1I)C(=O)O)I)C(=O)NCCO)I)=O)=O)I)C(=O)NC)I)N(C(=O)C)C	C24H21I6N5O8	1268.89	3-[[2-[[3-[acetyl(methyl)amino]-2,4,6-triiodo-5-(methylcarbamoyl)benzoyl]amino]acetyl]amino]-5-(2-hydroxyethylcarbamoyl)-2,4,6-triiodobenzoate sodium	1268.86	2.3088	-9.125	13	6	544.1	0.28272	194.24	5.3079	0.44186	0.57525	0.98009	10	2	2	2	C24H21N5O8I6		943	Yes
14C04	Naftifine hydrochloride	65473-14-5	c1(c2c(ccc1)cccc2)CN(C/C=C/c1ccccc1)C	C21H22ClN	323.87	(E)-N-methyl-N-(naphthalen-1-ylmethyl)-3-phenylprop-2-en-1-amine hydrochloride	323.866	4.6562	-4.576	1	0	244.2	0.014537	3.24	3.7091	0.63636	0.50572	0.66485	5	3	3	3	HCl.C21H21N		643	Yes
14C05	Meprylcaine hydrochloride	956-03-6	C(OCC(NCCC)(C)C)(=O)c1ccccc1	C14H22ClNO2	271.79	[2-methyl-2-(propylamino)propyl] benzoate hydrochloride	271.787	2.6065	-2.599	3	1	200.94	0.17169	38.33	2.0017	0.70588	0.56503	0.53731	7	1	1	1	HCl.C14H21NO2		813	Yes
14C06	Milrinone	78415-72-2	C\1(=C\C(=C(/NC1=O)\C)\c1ccncc1)/C#N	C12H9N3O	211.23	6-methyl-2-oxo-5-pyridin-4-yl-1H-pyridine-3-carbonitrile	211.223	0.2446	-1.793	4	1	169.33	0.28955	65.78	-1.0828	0.5625	0.3264	0.72049	1	2	2	1	C12H9N3O		120	Yes
14C07	Methantheline bromide	53-46-3	C1(c2c(Oc3c1cccc3)cccc2)C(=O)OCC[N+](CC)(CC)C	C21H26BrNO3	420.35	diethyl-methyl-[2-(9H-xanthene-9-carbonyloxy)ethyl]azanium bromide	420.345	0.2449	-3.84	4	0	267.47	0.095039	35.53	-2.5426	0.48	0.50751	0.77811	7	3	3	2	Br.C21H26NO3		804	No
14C08	Ticarcillin sodium	74682-62-5	N12[C@@]([C@@](C1=O)(NC(C(C([O-])=O)c1cscc1)=O)[H])(SC([C@@H]2C([O-])=O)(C)C)[H]	C15H15N2NaO6S2	406.41	(2S,5R,6R)-6-[2-carboxylato-2-(3-thienyl)acetamido]-3,3-dimethyl-7-oxo-4-thia-1-azabicyclo[3.2.0] heptane-2-carboxylate sodium	406.414	-1.6029	-1.78	8	2	251.26	0.52694	180.38	9.7677	0.48	0.37861	0.90064	5	3	4	1	C15H15N2O6S2.Na		123	No
14C09	Thiethylperazine maleate	1179-69-7	N1(c2c(Sc3c1cccc3)ccc(c2)SCC)CCCN1CCN(CC1)C	C26H33N3O4S2	515.7	2-ethylsulfanyl-10-[3-(4-methylpiperazin-1-yl)propyl]phenothiazine 2-hydroxybutanedioic acid	515.697	5.0535	-4.714	3	0	306.5	0.14887	60.32	10.157	0.55556	0.42952	0.83271	6	4	4	2	C22H29N3S2.C4H4O4		462	No
14C10	Mesalamine	89-57-6	c1(C(=O)O)c(ccc(c1)N)O	C7H7NO3	153.14	5-amino-2-hydroxybenzoic acid	153.137	0.1217	-1.409	4	3	112.23	0.4857	83.55	-1.5411	0.54545	0.35822	0.72218	1	1	1	1	C7H7NO3		121	Yes
14C11	Vorinostat	149647-78-9	C(Nc1ccccc1)(=O)CCCCCCC(=O)NO	C14H20N2O3	264.33	N'-hydroxy-N-phenyloctanediamide	264.324	2.299	-3.328	5	3	220.59	0.28152	78.43	-7.6209	0.78947	0.46839	0.49057	8	1	1	1	C14H20N2O3		864	Yes
14D02	Imidurea	39236-46-9	N1(C(NC(C1NC(NCNC(NC1N(C(NC1=O)=O)CO)=O)=O)=O)=O)CO	C11H16N8O8	388.3	1-[3-(hydroxymethyl)-2,5-dioxoimidazolidin-4-yl]-3-[[[3-(hydroxymethyl)-2,5-dioxoimidazolidin-4-yl]carbamoylamino]methyl]urea	388.296	-4.095	-2.115	16	8	261.34	0.68991	221.54	4.1581	0.55556	0.59928	0.80899	6	2	2	0	C11H16N8O8		739	Yes
14D03	Lansoprazole	103577-45-3	c1(nc2c([nH]1)cccc2)S(Cc1c(c(OCC(F)(F)F)ccn1)C)=O	C16H14F3N3O2S	369.37	2-[[3-methyl-4-(2,2,2-trifluoroethoxy)pyridin-2-yl]methylsulfinyl]-1H-benzimidazole	369.366	2.7087	-3.399	5	1	256.67	0.26746	87.08	-8.6384	0.56	0.50321	0.8003	6	3	3	3	C16H14N3O2F3S		740	Yes
14D04	Bethanechol chloride	590-63-6	C(OC(C[N+](C)(C)C)C)(=O)N	C7H17ClN2O2	196.68	2-carbamoyloxypropyl(trimethyl)azanium chloride	196.677	-3.3724	-0.386	4	1	130.95	0.23436	52.32	-0.38008	0.63636	0.47933	0.47958	4	0	0	0	Cl.C7H17N2O2		496	No
14D05	Cyproterone acetate	427-51-0	[C@@]12(\C(\C(=C/[C@@]3([C@@]1(CC[C@@]1([C@@](CC[C@]13[H])(OC(=O)C)C(=O)C)C)[H])[H])\Cl)=C/C(C1C2C1)=O)C	C24H29ClO4	416.95	(1R,3aS,3bR,7aR,8aS,8bS,8cS,10aS)-1-Acetyl-5-chloro-8b,10a-dimethyl-7-oxo-1,2,3,3a,3b,7,7a,8,8a,8b,8c,9,10,10a-tetradecahydrocyclopenta[a]cyclopropa[g]phenanthren-1-yl acetate	416.943	3.7275	-5.101	4	0	285.66	0.17195	60.44	1.6827	0.44828	0.18632	1.023	3	5	6	0	C24H29O4Cl		41	No
14D06	(R) Propranolol hydrochloride	13071-11-9	c12c(OCC(CNC(C)C)(O)[H])cccc1cccc2	C16H22ClNO2	295.81	(2R)-1-naphthalen-1-yloxy-3-(propan-2-ylamino)propan-2-ol hydrochloride	295.809	2.4155	-3.574	3	2	212.71	0.16247	41.49	7.0483	0.63158	0.51171	0.64904	6	2	2	2	HCl.C16H21NO2		741	Yes
14D07	Ciprofibrate	52214-84-3	C1(C(C1)c1ccc(OC(C(=O)O)(C)C)cc1)(Cl)Cl	C13H14Cl2O3	289.16	2-[4-(2,2-dichlorocyclopropyl)phenoxy]-2-methylpropanoic acid	289.157	3.4194	-3.733	3	1	196.3	0.18411	46.53	-1.8453	0.61111	0.53152	0.66621	4	2	2	1	C13H14O3Cl2		525	Yes
14D08	Formestane	566-48-3	[C@]12(/C(=C(\C(CC1)=O)/O)/CC[C@@]1([C@@]2(CC[C@]2([C@]1(CCC2=O)[H])C)[H])[H])C	C19H26O3	302.42	(8R,9S,10R,13S,14S)-4-hydroxy-10,13-dimethyl-2,6,7,8,9,11,12,14,15,16-decahydro-1H-cyclopenta[a]phenanthrene-3,17-dione	302.412	3.1401	-4.043	3	1	217.19	0.1804	54.37	0.50199	0.5	0.15433	0.92127	0	4	4	0	C19H26O3		45	Yes
14D09	Benzylpenicillin sodium	69-57-8	N12[C@@]([C@@](C1=O)(NC(=O)Cc1ccccc1)[H])(SC([C@@H]2C([O-])=O)(C)C)[H]	C16H17N2NaO4S	356.38	(2S,5R,6R)-3,3-dimethyl-7-oxo-6-[(2-phenylacetyl)amino]-4-thia-1-azabicyclo[3.2.0]heptane-2-carboxylate sodium	356.377	-0.5385	-2.037	6	1	232.48	0.36949	114.84	10.496	0.56522	0.3915	0.88404	4	3	4	1	C16H17N2O4S.Na		123	No
14D10	Methicillin sodium	7246-14-2	OC1C(n2cnc3c(OC)nc(nc23)N)OC(CO)C1O	C17H19N2NaO6S	402.4	(2S,5R,6R)-6-[(2,6-dimethoxybenzoyl)amino]-3,3-dimethyl-7-oxo-4-thia-1-azabicyclo[3.2.0]heptane-2-carboxylate	402.402	-0.6766	-2.108	8	1	263.24	0.40229	133.3	10.411	0.46154	0.3681	0.90677	5	3	4	1	C17H19N2O6S.Na		436	No
14D11	Methiazole	108579-67-5	c1(nc2c([nH]1)ccc(c2)SC(C)C)NC(=O)OC	C12H15N3O2S	265.34	methyl N-(6-propan-2-ylsulfanyl-1H-benzimidazol-2-yl)carbamate	265.336	2.9162	-4.031	5	2	202.17	0.38062	92.31	-2.3295	0.66667	0.36734	0.7473	4	2	2	2	C12H15N3O2S		431	No
1400	(S)-(-)-Propranolol hydrochloride	4199-10-04	c12c(OCC(CNC(C)C)(O)[H])cccc1cccc2	C16H22ClNO2	295.81	(2S)-1-naphthalen-1-yloxy-3-(propan-2-ylamino)propan-2-ol hydrochloride	295.809	2.4155	-3.574	3	2	212.71	0.16247	41.49	7.0483	0.63158	0.51171	0.64904	6	2	2	2	HCl.C16H21NO2		741	No
14000	(-) Eseroline fumarate salt	104015-29-4	[C@]12([C@](N(c3c1cc(cc3)O)C)(N(CC2)C)[H])C	C17H22N2O5	334.38	(3aR,8bS)-3,4,8b-trimethyl-2,3a-dihydro-1H-pyrrolo[2,3-b]indol-7-ol (E)-but-2-enedioic acid	334.371	1.6192	-1.922	3	1	160.42	0.12592	26.71	4.8147	0.5	0	0.88286	0	3	3	1	C4H4O4.C13H18N2O		46	Yes
140000	Isosorbide mononitrate	16051-77-7	[N+](O[C@H]1[C@@]2([C@](OC1)([C@H](CO2)O)[H])[H])([O-])=O	C6H9NO6	191.14	[(3S,3aR,6R,6aS)-3-hydroxy-2,3,3a,5,6,6a-hexahydrofuro[3,2-b]furan-6-yl] nitrate	191.138	-1.9234	-1.351	7	1	124.04	0.59271	93.74	-1.8743	0.61538	0.26452	0.72049	2	2	2	0	C6H9NO6		241	No
1400000	Levalbuterol hydrochloride	50293-90-8	c1(cc(ccc1O)[C@H](CNC(C)(C)C)O)CO	C13H22ClNO3	275.78	4-[(1R)-2-(tert-butylamino)-1-hydroxyethyl]-2-(hydroxymethyl)phenol hydrochloride	275.775	0.5792	-1.431	4	4	190.98	0.26579	72.72	8.0069	0.58824	0.45744	0.6593	5	1	1	1	HCl.C13H21NO3		455	Yes
14000000	Topiramate	97240-79-4	[C@@]12([C@H]([C@H]3[C@H](OC(O3)(C)C)CO1)OC(O2)(C)C)COS(=O)(=O)N	C12H21NO8S	339.37	[(3aS,5aR,8aR,8bS)-2,2,7,7-tetramethyl-5,5a,8a,8b-tetrahydrodi[1,3]dioxolo[4,5-a:5',3'-d]pyran-3a-yl]methyl sulfamate	339.364	-0.9727	-1.705	9	1	215.39	0.48215	123.92	-2.4806	0.45455	0.35128	0.94108	3	3	3	0	C12H21NO8S		241	No
140000000	D-cycloserine	68-41-7	C1([C@](CON1)(N)[H])=O	C3H6N2O2	102.09	(4R)-4-Amino-1,2-oxazolidin-3-one	102.093	-2.0834	-0.531	4	2	73.99	0.67266	64.35	-0.86671	0.57143	0	0.8283	0	1	1	0	C3H6N2O2		47	Yes
1400000000	Nelarabine	121032-29-9	COc1c(c(OC)ccc1)C(NC1C2N(C(C([O-])=O)C(C)(C)S2)C1=O)=O.[Na+]	C11H15N5O5	297.27	(2R,3S,4S,5R)-2-(2-amino-6-methoxypurin-9-yl)-5-(hydroxymethyl)oxolane-3,4-diol	297.27	-1.4401	-2.614	10	4	203.43	0.56211	148.77	-0.76458	0.52381	0.31038	0.89693	3	3	3	2	C11H15N5O5	0.9883721<NL>0.88850176<NL>0.87984496<NL>0.85858583<NL>0.85858583	183	Yes
14000000000	Synephrine	94-07-5	c1(ccc(cc1)O)C(O)CNC	C9H13NO2	167.21	4-[1-hydroxy-2-(methylamino)ethyl]phenol	167.207	0.0303	-0.76	3	3	135.94	0.27703	52.49	2.574	0.75	0.37395	0.59725	3	1	1	1	C9H13NO2		382	Yes
140000000000	(S,-) Cycloserine	339-72-0	C1([C@@](CON1)(N)[H])=O	C3H6N2O2	102.09	(4S)-4-Amino-1,2-oxazolidin-3-one	102.093	-2.0834	-0.531	4	2	73.99	0.67266	64.35	-0.86671	0.57143	0	0.8283	0	1	1	0	C3H6N2O2		47	No
1400000000000	Homosalate	118-56-9	C(c1c(O)cccc1)(OC1CC(CC(C1)C)(C)C)=O	C16H22O3	262.35	(3,3,5-trimethylcyclohexyl) 2-hydroxybenzoate	262.348	3.6527	-3.532	3	1	207.33	0.17431	46.53	-2.7361	0.52632	0.37331	0.64597	3	2	2	1	C16H22O3		383	Yes
14F02	Spaglumic acid	3106-85-2	[C@H](CCC(O)=O)(NC(=O)C[C@H](NC(=O)C)C(O)=O)C(O)=O	C11H16N2O8	304.26	2-[(2-acetamido-3-carboxypropanoyl)amino]pentanedioic acid	304.254	-2.6025	-0.509	10	5	222.76	0.57201	170.1	-12.78	0.52381	0.69453	0.68629	9	0	0	0	C11H16N2O8		910	No
14F03	Ranolazine	95635-55-5	c1(NC(CN2CCN(CC(COc3c(OC)cccc3)O)CC2)=O)c(cccc1C)C	C24H33N3O4	427.55	N-(2,6-dimethylphenyl)-2-[4-[2-hydroxy-3-(2-methoxyphenoxy)propyl]piperazin-1-yl]acetamide	427.543	2.2106	-2.477	7	2	341.28	0.18958	74.27	8.0575	0.6129	0.53687	0.72502	9	3	3	2	C24H33N3O4		911	Yes
14F04	Misoprostol	59122-46-2	C1(C[C@H]([C@@H]([C@H]1CCCCCCC(=O)OC)\C=C\CC(O)(CCCC)C)O)=O	C22H38O5	382.55	methyl 7-[(1R,2R,3R)-3-hydroxy-2-[(E)-4-hydroxy-4-methyloct-1-enyl]-5-oxocyclopentyl]heptanoate	382.539	4.8535	-4.048	5	2	320.75	0.19417	83.83	-23.368	0.7037	0.59398	0.7268	14	1	1	0	C22H38O5		996	No
14F05	Sulfadoxine	2447-57-6	S(Nc1c(c(ncn1)OC)OC)(c1ccc(N)cc1)(=O)=O	C12H14N4O4S	310.33	Amino-4 N-(dimethoxy-5,6 pyrimidinyl-4)benzenesulfonamide	310.333	0.281	-3.107	8	2	223.62	0.43489	124.81	1.9652	0.57143	0.51487	0.77994	4	2	2	2	C12H14N4O4S		526	Yes
14F06	Cyclopentolate hydrochloride	5870-29-1	C(C(=O)OCCN(C)C)(C1(O)CCCC1)c1ccccc1	C17H26ClNO3	327.85	2-(dimethylamino)ethyl 2-(1-hydroxycyclopentyl)-2-phenylacetate hydrochloride	327.85	1.8767	-2.119	4	1	234.15	0.16951	49.77	4.1325	0.52381	0.48107	0.72502	7	2	2	1	HCl.C17H25NO3		814	No
14F07	Estriol	50-27-1	[C@]12([C@]([C@]3([C@@](c4c(CC3)cc(cc4)O)(CC1)[H])[H])(C[C@H]([C@@H]2O)O)[H])C	C18H24O3	288.39	(8R,9S,13S,14S,16R,17R)-13-methyl-6,7,8,9,11,12,14,15,16,17-decahydrocyclopenta[a]phenanthrene-3,16,17-triol	288.386	3.0245	-3.621	3	3	205.78	0.19098	60.69	-0.31086	0.52381	0.1362	0.898	0	4	4	1	C18H24O3		26	No
14F08	(-) Isoproterenol hydrochloride	5984-95-2	c1c(c(ccc1[C@H](CNC(C)C)O)O)O	C11H18ClNO3	247.72	4-[(1R)-1-hydroxy-2-(propan-2-ylamino)ethyl]benzene-1,2-diol hydrochloride	247.721	0.4502	-1.142	4	4	167.05	0.30386	72.72	6.2985	0.66667	0.43413	0.64441	4	1	1	1	HCl.C11H17NO3		455	No
14F09	Sarafloxacin	98105-99-8	C=1(\C(c2c(N(/C1)c1ccc(cc1)F)cc(c(c2)F)N1CCNCC1)=O)/C(=O)O	C20H17F2N3O3	385.37	6-fluoro-1-(4-fluorophenyl)-4-oxo-7-piperazin-1-ylquinoline-3-carboxylic acid	385.369	-0.1388	-4.89	6	2	272.38	0.21198	72.88	1.5406	0.46429	0.30851	0.91408	3	4	4	2	C20H17N3O3F2		175	No
14F10	Nialamide	51-12-7	C(=O)(c1ccncc1)NNCCC(NCc1ccccc1)=O	C16H18N4O2	298.35	N-benzyl-3-[2-(pyridine-4-carbonyl)hydrazinyl]propanamide	298.345	0.0724	-2.423	6	3	242.94	0.29402	83.12	3.4317	0.72727	0.58515	0.55886	7	2	2	2	C16H18N4O2		815	Yes
14F11	Toltrazuril	69004-03-1	N1(C(N(C(NC1=O)=O)C)=O)c1cc(c(Oc2ccc(SC(F)(F)F)cc2)cc1)C	C18H14F3N3O4S	425.39	1-Methyl-3-(3-methyl-4-{4-[(trifluoromethyl)sulfanyl]phenoxy}phenyl)-1,3,5-triazinane-2,4,6-trione	425.386	5.4777	-7.382	7	1	286.3	0.29749	104.25	-3.215	0.58621	0.43881	0.80343	5	3	3	2	C18H14N3O4F3S		644	Yes
14G02	Perindopril	82834-16-0	N1([C@@H](C[C@]2([C@@]1(CCCC2)[H])[H])C(=O)O)C([C@@](N[C@](C(=O)OCC)(CCC)[H])(C)[H])=O	C19H32N2O5	368.48	(2S,3aS,7aS)-1-[(2S)-2-{[(2S)-1-ethoxy-1-oxopentan-2-yl]amino}propanoyl]-octahydro-1H-indole-2-carboxylic acid	368.472	-0.0272	-2.776	7	2	287.22	0.26889	95.94	-7.7925	0.5	0.59963	0.85231	9	2	2	0	C19H32N2O5		868	No
14G03	Fexofenadine hydrochloride	153439-40-8	C(C1CCN(CC1)CCCC(c1ccc(C(C(=O)O)(C)C)cc1)O)(c1ccccc1)(c1ccccc1)O	C32H40ClNO4	538.13	2-[4-[1-hydroxy-4-[4-[hydroxy(diphenyl)methyl]piperidin-1-yl]butyl]phenyl]-2-methylpropanoic acid hydrochloride	538.126	4.0568	-4.861	5	3	393.04	0.1422	81	4.8896	0.54054	0.51023	0.78589	10	4	4	3	HCl.C32H39NO4		878	No
14G04	Aminosalicylic acid	65-49-6	c1(c(cc(cc1)N)O)C(=O)O	C7H7NO3	153.14	4-amino-2-hydroxy-benzoic acid	153.137	0.1217	-1.409	4	3	112.23	0.4857	83.55	-1.5411	0.63636	0.35822	0.6993	1	1	1	1	C7H7NO3		121	No
14G05	Clonixin lysinate	55837-30-4	c1(c(C(=O)O)cccn1)Nc1c(c(Cl)ccc1)C	C19H25ClN4O4	408.89	2-(3-chloro-2-methylanilino)pyridine-3-carboxylic acid (2S)-2,6-diaminohexanoic acid	408.885	2.9755	-4.017	4	2	195.02	0.24905	62.22	-0.77511	0.5	0.46505	0.75832	3	2	2	2	C13H11N2O2Cl.C6H14N2O2		384	Yes
14G06	Verteporfin	129497-78-5	[C@@]/12(c3nc(\C1=C\C=C(/C2C(=O)OC)\C(=O)OC)cc1[nH]c(c(c1C)C=C)cc\1nc(\C(=C1\C)\CCC(=O)O)cc1[nH]c(c3)c(c1CCC(=O)OC)C)C	C41H42N4O8	718.81	3-[(23S,24R)-14-ethenyl-5-(3-methoxy-3-oxopropyl)-22,23-bis(methoxycarbonyl)-4,10,15,24-tetramethyl-25,26,27,28-tetraazahexacyclo[16.6.1.13,6.18,11.113,16.019,24]octacosa-1,3,5,7,9,11(27),12,14,16,18(<NL>25),19,21-dodecaen-9-yl]propanoic acid	718.804	4.6022	-6.493	12	3	542.49	0.26495	168.74	-8.6414	0.33962	0.2477	1.0721	12	6	5	1	C41H42N4O8		983	Yes
14G07	Meropenem	96036-03-2	N12\C(=C(/[C@@H]([C@@]1([C@](C2=O)([C@H](O)C)[H])[H])C)\S[C@H]1C[C@@H](C(N(C)C)=O)NC1)\C(=O)O	C17H25N3O5S	383.47	(4R,5S,6S)-3-{[(3S,5S)-5-(dimethylcarbamoyl)pyrrolidin-3-yl]sulfanyl}-6-[(1R)-1-hydroxyethyl]-4-methyl-7-oxo-1-azabicyclo[3.2.0]hept-2-ene-2-carboxylic acid	383.468	-3.1042	-1.292	8	3	262.98	0.38547	135.48	7.9757	0.5	0.47509	0.93004	5	3	4	0	C17H25N3O5S		645	Yes
14G08	Ramipril	87333-19-5	N1([C@@H](C[C@]2([C@@]1(CCC2)[H])[H])C(=O)O)C([C@@H](N[C@H](C(=O)OCC)CCc1ccccc1)C)=O	C23H32N2O5	416.52	(2S,3aS,6aS)-1-[(2S)-2-[[(2S)-1-ethoxy-1-oxo-4-phenylbutan-2-yl]amino]propanoyl]-3,3a,4,5,6,6a-hexahydro-2H-cyclopenta[b]pyrrole-2-carboxylic acid	416.516	0.6183	-3.371	7	2	320.96	0.24062	95.94	-3.8863	0.46667	0.56247	0.85267	10	3	3	1	C23H32N2O5		868	Yes
14G09	Mephenytoin	50-12-4	N1(C(NC(C1=O)(c1ccccc1)CC)=O)C	C12H14N2O2	218.26	5-ethyl-3-methyl-5-phenylimidazolidine-2,4-dione	218.255	1.5004	-2.174	4	1	165.71	0.24796	49.41	4.4861	0.5	0.41545	0.78589	2	2	2	1	C12H14N2O2		242	Yes
14G10	Rifabutin	72559-06-9	C/1\2=C\3/C(/c4c(C1=O)c(c(c1c4C([C@](O1)(O/C=C/[C@@H]([C@H]([C@H]([C@@H]([C@@H]([C@@H]([C@H]([C@H](/C=C/C=C(/C(N2)=O)\C)C)O)C)O)C)OC(=O)C)C)OC)C)=O)C)O)=N\C1(N3)CCN(CC1)C(CC)C	C46H62N4O11	847.03		847.015	4.8971	-7.594	15	5	629.61	0.26912	205.55	4.0074	0.36066	0.2938	1.0881	5	6	5	1	C46H62N4O11		386	No
14G11	Parbendazole	14255-87-9	c1(nc2c([nH]1)ccc(c2)CCCC)NC(=O)OC	C13H17N3O2	247.3	methyl N-(6-butyl-1H-benzimidazol-2-yl)carbamate	247.297	3.2039	-3.798	5	2	201.2	0.29553	67.01	-8.7542	0.72222	0.34309	0.73199	5	2	2	2	C13H17N3O2		431	No
14H02	Mecamylamine hydrochloride	826-39-1	C1(C(C2CC1CC2)(C)C)(NC)C	C11H22ClN	203.76	N,2,2,3-tetramethylbicyclo[2.2.1]heptan-3-amine hydrochloride	203.756	1.9558	-2.325	1	1	134.1	0.085459	12.03	-0.72213	0.5	0.24633	0.73034	1	2	3	0	HCl.C11H21N		122	Yes
14H03	Procarbazine hydrochloride	366-70-1	C(NC(C)C)(c1ccc(cc1)CNNC)=O	C12H20ClN3O	257.77	N-isopropyl[(methyl-2 hydrazino)methyl]-4 benzamide hydrochloride	257.764	0.2391	-2.412	4	3	188.43	0.25166	53.16	3.8585	0.75	0.58045	0.55597	5	1	1	1	HCl.C12H19N3O		646	Yes
14H04	Marbofloxacin	115550-35-1	CN1CCN(CC1)C2=C(C=C3C4=C2OCN(N4C=C(C3=O)C(=O)O)C)F			7-fluoro-2-methyl-6-(4-methylpiperazin-1-yl)-10-oxo-4-oxa-1,2-diazatricyclo[7.3.1.05,13]trideca-5(13),6,8,11-tetraene-11-carboxylic acid	362.36	-1.5968	-1.846	8	1	250.19	0.25333	76.56	5.7	0.5	0.31465	0.97444	2	4	4	1	C17H19N4O4F		175	No
14H05	Saquinavir mesylate	149845-06-7	N1([C@H](C(NC(C)(C)C)=O)C[C@]2([C@@](C1)(CCCC2)[H])[H])C[C@H]([C@@H](NC([C@@H](NC(c1nc2c(cc1)cccc2)=O)CC(=O)N)=O)Cc1ccccc1)O	C39H54N6O8S	766.96	(2S)-N1-[(1S,2R)-1-benzyl-3-[(3S,4aS,8aS)-3-[[(1,1-dimeehylethyl)amino]carbonyl]octahydro-isoquinolein-2(1H)-yl]-2-hydroxypropyl]-2-[[ (quinolein-2-yl)carbonyl]amino]butanediamide	766.958	2.836	-5.658	11	5	515.96	0.25085	166.75	1.5625	0.40816	0.49098	0.89477	13	5	5	3	CH4O3S.C38H50N6O5		945	Yes
14H06	Ronidazole	7681-76-7	c1(n(c(nc1)COC(=O)N)C)[N+]([O-])=O	C6H8N4O4	200.16	(1-Methyl-5-nitro-1H-imidazol-2-yl)methyl carbamate	200.154	-1.4633	-0.92	8	1	147.18	0.58819	115.96	-1.198	0.64286	0.45955	0.65645	4	1	1	1	C6H8N4O4		527	Yes
14H07	Dorzolamide hydrochloride	130693-82-2	c12S([C@H](C[C@@H](c1cc(s2)S(=O)(=O)N)NCC)C)(=O)=O	C10H17ClN2O4S3	360.9	(4S,6S)-4-(ethylamino)-6-methyl-7,7-dioxo-5,6-dihydro-4H-thieno[2,3-b]thiopyran-2-sulfonamide hydrochloride	360.906	0.2792	-2.357	6	2	209.88	0.49671	151.33	3.5782	0.47368	0.39593	0.89531	3	2	2	1	HCl.C10H16N2O4S3		385	Yes
14H08	Azaperone	1649-18-9	N1(c2ncccc2)CCN(CC1)CCCC(c1ccc(cc1)F)=O	C19H22FN3O	327.41	1-(4-fluorophenyl)-4-(4-pyridin-2-ylpiperazin-1-yl)butan-1-one	327.402	2.758	-3.421	4	0	259.3	0.11998	36.44	5.4099	0.70833	0.45841	0.70285	6	3	3	2	C19H22N3OF		742	Yes
14H09	Cefepime hydrochloride	123171-59-5	N1\2C([C@]([C@]1(SC\C(=C2\C(=O)O)\C[N+]1(C)CCCC1)[H])(NC(/C(/c1nc(sc1)N)=N\OC)=O)[H])=O	C19H27ClN6O6S2	517.03	(6R,7R)-7-[[(2Z)-2-(2-amino-1,3-thiazol-4-yl)-2-methoxyiminoacetyl]amino]-3-[(1-methylpyrrolidin-1-ium-1-yl)methyl]-8-oxo-5-thia-1-azabicyclo[4.2.0]oct-2-ene-2-carboxylic acid hydrochloride	517.029	-3.0815	-2.092	11	3	328.68	0.4418	200.75	16.458	0.5	0.38628	0.94303	7	4	4	1	Cl.C19H25N6O5S2		464	No
14H10	Clocortolone pivalate	34097-16-0	[C@]\1\2([C@@]3([C@]([C@]4([C@@]([C@H]([C@@H](C4)C)C(COC(C(C)(C)C)=O)=O)(C[C@@H]3O)C)[H])(C[C@@H](/C1=C/C(\C=C2)=O)F)[H])Cl)C	C27H36ClFO5	495.04	[2-[(6S,8S,9R,10S,11S,13S,14S,16R,17S)-9-chloro-6-fluoro-11-hydroxy-10,13,16-trimethyl-3-oxo-7,8,11,12,14,15,16,17-octahydro-6H-cyclopenta[a]phenanthren-17-yl]-2-oxoethyl] 2,2-dimethylpropanoate	495.029	4.3797	-5.117	5	1	347.32	0.17914	80.67	3.0574	0.47059	0.40545	0.99675	5	4	4	0	C27H36O5ClF		100	No
14H11	Nadifloxacin	124858-35-1	N\12c3c(C(\C(=C1)\C(=O)O)=O)cc(c(c3CCC2C)N1CCC(CC1)O)F	C19H21FN2O4	360.39	(RS)-9-Fluoro-8-(4-hydroxy-piperidin-1-yl)-5-methyl-1-oxo-6,7-dihydro-1H,5H-pyrido[3,2,1-ij]quinoline-2-carboxylic acid	360.384	1.3754	-4.179	6	2	252.44	0.23522	81.08	3.0309	0.5	0.29305	0.95986	2	4	4	1	C19H21N2O4F		243	Yes
15A02	Buspirone hydrochloride	33386-08-2	N1(C(CC2(CC1=O)CCCC2)=O)CCCCN1CCN(c2ncccn2)CC1	C21H32ClN5O2	421.97	8-[4-(4-pyrimidin-2-ylpiperazin-1-yl)butyl]-8-azaspiro[4.5]decane-7,9-dione hydrochloride	421.971	1.8451	-2.334	7	0	299.73	0.19574	69.64	7.0074	0.64286	0.4661	0.74499	6	4	4	1	HCl.C21H31N5O2		743	Yes
15A03	Anastrozole	120511-73-1	n1cnn(c1)Cc1cc(cc(C(C#N)(C)C)c1)C(C#N)(C)C	C17H19N5	293.37	2-[3-(2-cyanopropan-2-yl)-5-(1,2,4-triazol-1-ylmethyl)phenyl]-2-methylpropanenitrile	293.373	2.6107	-4.166	5	0	246.78	0.22664	78.29	-4.1591	0.45455	0.5111	0.75474	4	2	2	2	C17H19N5		528	Yes
15A04	Doxycycline hydrochloride	10592-13-9	[C@@]1/2([C@]([C@@H](/C(=C(\C1=O)/C(=O)N)/O)N(C)C)([C@H]([C@]1(/C(=C2/O)/C(c2c([C@@H]1C)cccc2O)=O)[H])O)[H])O	C22H25ClN2O8	480.91	(4S,4aR,5S,5aR,6R,12aR)-4-(dimethylamino)-1,5,10,11,12a-pentahydroxy-6-methyl-3,12-dioxo-4a,5,5a,6-tetrahydro-4H-tetracene-2-carboxamide hydrochloride	480.9	-1.1715	-1.932	10	6	292.11	0.42258	181.62	4.7381	0.375	0.2731	1.0761	2	4	4	1	HCl.C22H24N2O8		167	No
15A05	Sulbactam	68373-14-8	S1(C([C@@H](N2[C@]1(CC2=O)[H])C(=O)O)(C)C)(=O)=O	C8H11NO5S	233.24	3,3-Dimethyl-7-oxo-4-thia-1-azabicyclo[3.2.0]heptane-2-carboxylic acid 4,4-dioxide	233.243	-0.1556	-0.47	6	1	140.92	0.50603	100.13	3.9525	0.4	0.11595	0.88723	1	2	3	0	C8H11NO5S		123	No
15A06	Fleroxacin	79660-72-3	C=1(\C(c2c(N(/C1)CCF)c(c(c(c2)F)N1CCN(CC1)C)F)=O)/C(=O)O	C17H18F3N3O3	369.35	6,8-Difluoro-1-(2-fluoroethyl)-7-(4-methylpiperazin-1-yl)-4-oxoquinoline-3-carboxylic acid	369.342	-0.3848	-2.883	6	1	257.59	0.19345	64.09	5.1997	0.5	0.34109	0.92104	4	3	3	1	C17H18N3O3F3		175	Yes
15A07	Clavulanate potassium salt	58001-44-8	N12C(C[C@]1(O/C(/[C@@H]2C([O-])=O)=C\CO)[H])=O	C8H8KNO5	237.26	(2R,3Z,5R)-3-(2-hydroxyethylidene)-7-oxo-4-oxa-1-azabicyclo[3.2.0]heptane-2-carboxylate potassium	237.252	-3.4722	-0.389	6	1	133.41	0.50229	89.9	3.181	0.57143	0.36441	0.81339	2	2	3	0	K.C8H8NO5		244	Yes
15A08	Valproic acid	99-66-1	C(=O)(C(CCC)CCC)O	C8H16O2	144.22	2-propylpentanoic acid	144.213	2.1912	-1.969	2	1	129.66	0.2016	37.3	-2.6221	0.7	0.76811	0.54931	5	0	0	0	C8H16O2		647	Yes
15A09	Mepivacaine hydrochloride	1722-62-9	C(Nc1c(cccc1C)C)(C1N(C)CCCC1)=O	C15H23ClN2O	282.82	N-(2,6-dimethylphenyl)-1-methylpiperidine-2-carboxamide hydrochloride	282.814	2.396	-2.803	3	1	203.59	0.13778	32.34	4.8975	0.55556	0.40967	0.67908	2	2	2	1	HCl.C15H22N2O		245	No
15A10	Rifaximin	80621-81-4	c12c3NC(/C(=C\C=C\[C@@H]([C@@H]([C@H]([C@H]([C@H]([C@@H]([C@@H]([C@H](/C=C/O[C@]4(Oc5c(c(c1nc1n2ccc(c1)C)c(c3O)c(c5C)O)C4=O)C)OC)C)OC(=O)C)C)O)C)O)C)/C)=O	C43H51N3O11	785.9	(2S,16Z,18E,20S,21S,22R,23R,24R,25S,26S,27S,28E)-5,6,21,23,25-pentahydroxy-27-methoxy-2,4,11,16,20,22,24,26-octamethyl-2,7-(epoxypentadeca-[1,11,13]trienimino)benzofuro[4,5-e]pyrido[1,2-a]-benzimida-z<NL>ole-1,15(2H)-dione,25-acetate	785.888	5.8431	-9.904	14	5	580.3	0.27899	198.38	6.1953	0.33333	0.24849	1.0927	3	6	5	4	C43H51N3O11		386	No
15A11	Estradiol Valerate	979-32-8	[C@]12([C@]([C@]3([C@@](c4c(CC3)cc(cc4)O)(CC1)[H])[H])(CC[C@@H]2OC(=O)CCCC)[H])C	C23H32O3	356.51	(17beta)-3-hydroxyestra-1,3,5(10)-trien-17-yl valerate	356.504	5.7244	-5.24	3	1	275.63	0.13112	46.53	-7.4576	0.61538	0.24431	0.90037	5	4	4	1	C23H32O3		648	Yes
15B02	Acetylcysteine	616-91-1	[C@H](C(=O)O)(NC(=O)C)CS	C5H9NO3S	163.2	(2R)-2-acetamido-3-sulfanylpropanoic acid	163.196	-0.9233	-1.261	4	2	121.19	0.60442	105.2	-13.049	0.6	0.65377	0.69315	3	0	0	0	C5H9NO3S	0.878788	387	Yes
15B03	Melengestrol acetate	2919-66-6	[C@]12([C@@](C(C[C@]1([C@@]1(/C=C(\C=3\[C@@]([C@]1(CC2)[H])(CCC(/C3)=O)C)/C)[H])[H])=C)(OC(=O)C)C(=O)C)C	C25H32O4	396.53	17-hydroxy-6-methyl-16-methylenepregna-4,6-diene-3,20-dione acetate	396.525	4.0881	-4.461	4	0	293.75	0.16722	60.44	-1.633	0.44828	0.18279	1.03	3	4	4	0	C25H32O4		41	No
15B04	Bromhexine hydrochloride	611-75-6	c1(c(c(cc(c1)Br)Br)N)CN(C1CCCCC1)C	C14H21Br2ClN2	412.6	2,4-dibromo-6-[[cyclohexyl(methyl)amino]methyl]aniline hydrochloride	412.596	3.6113	-4.448	2	1	223.16	0.084334	29.26	-3.427	0.55556	0.50785	0.69646	3	2	2	1	C14H20N2Br2.HCl		388	Yes
15B05	Anethole-trithione	532-11-6	C\1=C(\SSC1=S)/c1ccc(cc1)OC	C10H8OS3	240.37	5-(4-methoxyphenyl)dithiole-3-thione	240.371	3.1712	-0.616	1	0	174.42	0.41842	91.92	-0.79	0.71429	0.39555	0.60279	2	2	2	1	C10H8OS3		246	Yes
15B06	Amcinonide	51022-69-6	[C@@]12([C@@]3([C@]([C@]4([C@@]([C@@]\5(\C(=C/C(\C=C5)=O)\CC4)C)([C@H](C3)O)F)[H])(C[C@H]1OC1(O2)CCCC1)[H])C)C(COC(=O)C)=O	C28H35FO7	502.59	2-[(1S,2S,4R,8S,9S,11S,12R,13S)-12'-fluoro-11'-hydroxy-9',13'-dimethyl-16'-oxo-5',7'-dioxaspiro[cyclopentane-1,6'-pentacyclo[10.8.0.02,9.04,8.013,18]icosane]-14',17'-dien-8'-yl]-2-oxoethyl acetate	502.577	2.2074	-4.697	7	1	342.33	0.24018	99.13	1.7976	0.41667	0.15481	1.0904	4	6	6	0	C28H35O7F		100	Yes
15B07	Caffeine	58-08-2	c12c(C(N(C(N1C)=O)C)=O)n(cn2)C	C8H10N4O2	194.19	1,3,7-trimethylpurine-2,6-dione	194.193	-0.1784	-1.144	6	0	140.6	0.36287	58.44	2.5858	0.5	0.011997	0.81859	0	2	2	1	C8H10N4O2		36	Yes
15B08	Carvedilol	72956-09-3	[nH]1c2c(c3c1cccc3)c(OCC(O)CNCCOc1c(OC)cccc1)ccc2	C24H26N2O4	406.49	(?)-[3-(9H-carbazol-4-yloxy)-2-hydroxypropyl][2-(2-methoxyphenoxy)ethyl]amine	406.48	3.1668	-4.584	6	3	319.4	0.21462	75.74	3.4008	0.6	0.50516	0.84746	10	4	4	4	C24H26N2O4		683	No
15B09	Methenamine	100-97-0	N12CN3CN(C1)CN(C2)C3	C6H12N4	140.19	1,3,5,7-Tetraazatricyclo[3.3.1.13,7]decane	140.189	0.7196	-1.688	4	0	96.76	0.14675	12.96	1.5849	0.5	0.015309	0.56687	0	3	4	0	C6H12N4		48	Yes
15B10	Phentermine hydrochloride	1197-21-3	C(Cc1ccccc1)(N)(C)C	C10H16ClN	185.7	2-methyl-1-phenylpropan-2-amine hydrochloride	185.697	1.8345	-2.175	1	1	130.47	0.11704	26.02	-1.0446	0.63636	0.54581	0.55452	2	1	1	1	HCl.C10H15N		247	Yes
15B11	Diclazuril	101831-37-2	C1(N(\N=C/C(N1)=O)c1cc(c(c(c1)Cl)C(C#N)c1ccc(cc1)Cl)Cl)=O	C17H9Cl3N4O2	407.65	2-(4-chlorophenyl)-2-[2,6-dichloro-4-(3,5-dioxo-1,2,4-triazin-2-yl)phenyl]acetonitrile	407.643	4.2985	-6.028	6	1	282.01	0.2346	85.56	0.65454	0.57692	0.38395	0.8577	3	3	3	2	C17H9N4O2Cl3		389	Yes
15C02	Famciclovir	104227-87-4	c12nc(ncc1ncn2CCC(COC(=O)C)COC(=O)C)N	C14H19N5O4	321.34	[2-(acetyloxymethyl)-4-(2-aminopurin-9-yl)butyl] acetate	321.336	0.3028	-2.189	9	1	249.42	0.40546	122.22	2.5133	0.52174	0.57361	0.76987	9	2	2	2	C14H19N5O4		912	Yes
15C03	Dopamine hydrochloride	62-31-7	c1(c(ccc(c1)CCN)O)O	C8H12ClNO2	189.64	4-(2-aminoethyl)benzene-1,2-diol hydrochloride	189.641	0.4032	-1.096	3	3	122	0.33992	66.48	-2.1675	0.72727	0.36551	0.67346	2	1	1	1	HCl.C8H11NO2		248	Yes
15C04	Cefdinir	91832-40-5	N1/2C([C@H]([C@]1(SC/C(=C2/C(=O)O)/C=C)[H])NC(/C(/c1nc(sc1)N)=N\O)=O)=O	C14H13N5O5S2	395.42	(6R,7R)-7-[[(2Z)-2-(2-amino-1,3-thiazol-4-yl)-2-hydroxyiminoacetyl]amino]-3-ethenyl-8-oxo-5-thia-1-azabicyclo[4.2.0]oct-2-ene-2-carboxylic acid	395.419	0.00030002	-2.753	10	4	263.87	0.59093	211.75	12.271	0.53846	0.36734	0.92659	5	3	3	1	C14H13N5O5S2		464	Yes
15C05	Carprofen	53716-49-7	[nH]1c2c(c3c1ccc(c3)Cl)ccc(c2)C(C(=O)O)C	C15H12ClNO2	273.72	(RS)-2-(6-Chloro-9H-carbazol-2-yl)propanoic acid	273.718	3.5326	-4.724	3	2	196.31	0.20442	53.09	0.9665	0.57895	0.24623	0.82225	2	3	3	3	C15H12NO2Cl		249	Yes
15C06	Celecoxib	169590-42-5	n1n(c(cc1C(F)(F)F)c1ccc(cc1)C)c1ccc(S(=O)(=O)N)cc1	C17H14F3N3O2S	381.38	4-[5-(4-methylphenyl)-3-(trifluoromethyl)pyrazol-1-yl]benzenesulfonamide	381.377	2.5888	-4.174	5	1	259.56	0.23767	86.36	-8.1085	0.5	0.4207	0.82757	4	3	3	3	C17H14N3O2F3S		529	Yes
15C07	Candesartan	139481-59-7	n1(c(nc2c1c(C(=O)O)ccc2)OCC)Cc1ccc(c2c(c3nnn[nH]3)cccc2)cc1	C24H20N6O3	440.47	2-ethoxy-3-[[4-[2-(2H-tetrazol-5-yl)phenyl]phenyl]methyl]benzimidazole-4-carboxylic acid	440.462	3.6956	-6.25	9	2	334.83	0.30129	118.81	-0.17075	0.45455	0.42203	0.93046	7	5	5	5	C24H20N6O3		816	Yes
15C08	Fludarabine	21679-14-1	n1(c2c(nc1)c(nc(n2)F)N)[C@H]1[C@H]([C@@H]([C@H](O1)CO)O)O	C10H12FN5O4	285.24	(2R,3S,4S,5R)-2-(6-amino-2-fluoropurin-9-yl)-5-(hydroxymethyl)oxolane-3,4-diol	285.234	-1.2693	-2.91	9	4	187.52	0.55647	139.54	-2.2482	0.5	0.29096	0.87957	2	3	3	2	C10H12N5O4F	0.98455596<NL>0.8854167<NL>0.87644786<NL>0.8557047<NL>0.8557047	183	No
15C09	Cladribine	4291-63-8	n1(c2c(nc1)c(nc(n2)Cl)N)[C@@H]1O[C@@H]([C@H](C1)O)CO	C10H12ClN5O3	285.69	(2R,3S,5R)-5-(6-amino-2-chloropurin-9-yl)-2-(hydroxymethyl)oxolan-3-ol	285.69	-0.0394	-3.229	8	3	191.5	0.4765	119.31	0.89031	0.52632	0.28615	0.84822	2	3	3	2	C10H12N5O3Cl	0.9784483<NL>0.8730769<NL>0.85018724	183	No
15C10	Vardenafil	224785-90-4	n12c(C(/N=C(\N1)/c1cc(S(N3CCN(CC3)CC)(=O)=O)ccc1OCC)=O)c(nc2CCC)C	C23H32N6O4S	488.61	2-[2-ethoxy-5-(4-ethylpiperazin-1-yl)sulfonylphenyl]-5-methyl-7-propyl-1H-imidazo[5,1-f][1,2,4]triazin-4-one	488.611	2.0144	-4.217	10	1	364.46	0.27309	117.51	5.4018	0.5	0.47815	0.94264	7	4	4	2	C23H32N6O4S		744	No
15C11	Fluconazole	86386-73-4	C(c1c(cc(cc1)F)F)(Cn1ncnc1)(Cn1ncnc1)O	C13H12F2N6O	306.28	2-(2,4-difluorophenyl)-1,3-bis(1,2,4-triazol-1-yl)propan-2-ol	306.275	-0.1089	-2.175	7	1	223.2	0.31685	81.65	3.0382	0.45455	0.44706	0.77872	5	3	3	3	C13H12N6OF2		649	Yes
15D02	5-fluorouracil	51-21-8	N1C(\C(=C/NC1=O)\F)=O	C4H3FN2O2	130.08	5-fluoro-1H-pyrimidine-2,4-dione	130.078	-0.8399	-1.765	4	2	89.48	0.54761	58.2	-4.4996	0.66667	0.12027	0.76113	0	1	1	0	C4H3N2O2F		49	Yes
15D03	Coenzyme M	19767-45-4	S([O-])(CCS)(=O)=O	C2H5NaO3S2	164.18	2-sulfanylethanesulfonate sodium	164.181	-2.6379	-0.865	3	0	92.99	0.70405	104.38	-17.014	0.71429	0.78944	0.69315	2	0	0	0	C2H5O3S2.Na		250	Yes
15D04	Mitotane	53-19-0	C(c1c(Cl)cccc1)(C(Cl)Cl)c1ccc(cc1)Cl	C14H10Cl4	320.05	1-chloro-2-[2,2-dichloro-1-(4-chlorophenyl)ethyl]benzene	320.045	5.7902	-5.438	0	0	219.7	0	0	-1.3066	0.55556	0.4274	0.70898	3	2	2	2	C14H10Cl4		390	Yes
15D05	Ambrisentan	177036-94-1	C(C(c1ccccc1)(c1ccccc1)OC)(C(=O)O)Oc1nc(cc(n1)C)C	C22H22N2O4	378.43	2-(4,6-dimethylpyrimidin-2-yl)oxy-3-methoxy-3,3-diphenylpropanoic acid	378.427	2.833	-3.794	6	1	294.09	0.23149	81.54	-0.7832	0.39286	0.47896	0.78295	7	3	3	3	C22H22N2O4		817	Yes
15D06	Triclosan	3380-34-5	O(c1c(cc(cc1)Cl)Cl)c1c(cc(cc1)Cl)O	C12H7Cl3O2	289.55	5-chloro-2-(2,4-dichlorophenoxy)phenol	289.545	4.5275	-5.825	2	1	195.63	0.11808	29.46	-2.0066	0.64706	0.42162	0.68976	2	2	2	2	C12H7O2Cl3		251	Yes
15D07	Enoxacin	84294-96-2	C=1(/C(c2c(nc(c(c2)F)N2CCNCC2)N(\C1)CC)=O)\C(=O)O	C15H17FN4O3	320.33	1-ethyl-6-fluoro-4-oxo-7-(piperazin-1-yl)-1,4-dihydro-1,8-naphthyridine-3-carboxylic acid	320.323	-2.1183	-3.111	7	2	231.05	0.29738	85.77	2.2234	0.52174	0.3295	0.89368	3	3	3	1	C15H17N4O3F		358	No
15D08	Olopatadine hydrochloride	140462-76-6	C/1(\c2c(OCc3c1cccc3)ccc(c2)CC(=O)O)=C\CCN(C)C	C21H24ClNO3	373.88	2-[(11Z)-11-[3-(dimethylamino)propylidene]-6H-benzo[c][1]benzoxepin-2-yl]acetic acid	373.879	1.8025	-3.355	4	1	268.19	0.14799	49.77	3.175	0.48	0.40251	0.8584	5	3	3	2	HCl.C21H23NO3		650	Yes
15D09	Granisetron	109889-09-0	c1(nn(c2c1cccc2)C)C(N[C@]1(C[C@@]2(N([C@](C1)(CCC2)[H])C)[H])[H])=O	C18H24N4O	312.42	1-methyl-N-[(1S,5R)-9-methyl-9-azabicyclo[3.3.1]nonan-3-yl]indazole-3-carboxamide	312.416	1.7309	-3.212	5	1	239.15	0.19189	50.16	3.7567	0.52174	0.3494	0.84401	2	4	4	2	C18H24N4O		252	Yes
15D10	Anthralin	1143-38-0	C1(c2c(Cc3c1c(O)ccc3)cccc2O)=O	C14H10O3	226.23	1,8-dihydroxy-10H-anthracen-9-one	226.23	2.844	-3.749	3	2	163.73	0.23966	57.53	-1.1842	0.47059	0.1548	0.7971	0	3	3	2	C14H10O3		50	Yes
15D11	Lamotrigine	84057-84-1	c1(c(nc(nn1)N)N)c1c(c(Cl)ccc1)Cl	C9H7Cl2N5	256.1	6-(2,3-dichlorophenyl)-1,2,4-triazine-3,5-diamine	256.096	1.596	-4.359	5	2	177.18	0.35811	90.71	-1.6419	0.5625	0.36209	0.77933	1	2	2	2	C9H7N5Cl2		124	Yes
1500	Clofibrate	637-07-0	C(C(=O)OCC)(Oc1ccc(Cl)cc1)(C)C	C12H15ClO3	242.7	ethyl 2-(4-chlorophenoxy)-2-methylpropanoate	242.701	2.8997	-3.06	3	0	187.38	0.17633	35.53	-5.4068	0.6875	0.60078	0.59413	5	1	1	1	C12H15O3Cl		651	Yes
15000	Dexrazoxane hydrochloride	24584-09-6	C[C@@H](CN1CC(=O)NC(=O)C1)N2CC(=O)NC(=O)C2			4-[(2S)-2-(3,5-dioxopiperazin-1-yl)propyl]piperazine-2,6-dione	268.272	-2.6903	0.602	8	2	194.58	0.42235	98.82	5.072	0.52632	0.49916	0.67279	3	2	2	0	C11H16N4O4		391	Yes
150000	Aripiprazole	129722-12-9	N1c2cc(ccc2CCC1=O)OCCCCN1CCN(c2c(c(Cl)ccc2)Cl)CC1	C23H27Cl2N3O2	448.4	7-[4-[4-(2,3-dichlorophenyl)piperazin-1-yl]butoxy]-3,4-dihydro-1H-quinolin-2-one	448.392	4.4351	-5.144	5	1	334.27	0.12445	44.81	4.0343	0.63333	0.47021	0.79548	7	4	4	2	C23H27N3O2Cl2		818	Yes
1500000	Ethinylestradiol	57-63-6	[C@]12([C@]([C@]3([C@@](c4c(CC3)cc(cc4)O)(CC1)[H])[H])(CC[C@]2(C#C)O)[H])C	C20H24O2	296.41	(8R,9S,13S,14S,17R)-17-ethynyl-13-methyl-7,8,9,11,12,14,15,16-octahydro-6H-cyclopenta[a]phenanthrene-3,17-diol	296.409	3.7955	-4.453	2	2	222.41	0.1178	40.46	0.68189	0.54545	0.12649	0.92127	0	4	4	1	C20H24O2		26	Yes
15000000	Fluocinolone acetonide	67-73-2	[C@@]12([C@@]3([C@]([C@]4([C@@]([C@@]\5(\C(\[C@H](C4)F)=C/C(\C=C5)=O)C)([C@H](C3)O)F)[H])(C[C@H]1OC(O2)(C)C)[H])C)C(=O)CO	C24H30F2O6	452.5	(1S,2S,4R,8S,9S,11S,12R,13S,19S)-12,19-difluoro-11-hydroxy-8-(2-hydroxyacetyl)-6,6,9,13-tetramethyl-5,7-dioxapentacyclo[10.8.0.02,9.04,8.013,18]icosa-14,17-dien-16-one	452.492	1.181	-3.844	6	2	296.74	0.24358	93.06	0.79255	0.40625	0.1597	1.0888	2	5	5	0	C24H30O6F2		100	No
150000000	Sparfloxacin	110871-86-8	c12c(N(\C=C(/C1=O)\C(=O)O)C1CC1)c(c(c(c2N)F)N1C[C@H](N[C@H](C1)C)C)F	C19H22F2N4O3	392.41	5-amino-1-cyclopropyl-7-[(3R,5S)-3,5-dimethylpiperazin-1-yl]-6,8-difluoro-4-oxo-1,4-dihydroquinoline-3-carboxylic acid	392.405	-1.4535	-4.466	7	3	269.66	0.27075	98.9	3.4555	0.42857	0.28657	0.96174	3	4	4	1	C19H22N4O3F2		312	No
1500000000	Desloratadine	100643-71-8	C\1(/c2c(cc(cc2)Cl)CCc2c1nccc2)=C\1/CCNCC1	C19H19ClN2	310.83	8-chloro-11-piperidin-4-ylidene-5,6-dihydrobenzo[1,2]cyclohepta[2,4-b]pyridine	310.827	4.0583	-4.241	2	1	237.14	0.094585	24.92	-0.6127	0.45455	0.18662	0.9148	0	4	4	2	C19H19N2Cl		51	Yes
15000000000	Clarithromycin	81103-11-9	[C@@H]1([C@@H]([C@H](C[C@H](O1)C)N(C)C)O)O[C@@H]1[C@H]([C@@H]([C@H](C(O[C@@H]([C@]([C@@H]([C@H](C([C@@H](C[C@]1(OC)C)C)=O)C)O)(O)C)CC)=O)C)O[C@H]1C[C@]([C@H]([C@@H](O1)C)O)(OC)C)C	C38H69NO13	747.97	(3R,4S,5S,6R,7R,9R,11R,12R,13S,14R)-6-[(2S,3R,4S,6R)-4-(dimethylamino)-3-hydroxy-6-methyloxan-2-yl]oxy-14-ethyl-12,13-dihydroxy-4-[(2R,4R,5S,6S)-5-hydroxy-4-methoxy-4,6-dimethyloxan-2-yl]oxy-7-methoxy<NL>-3,5,7,9,11,13-hexamethyl-oxacyclotetradecane-2,10-dione	747.96	2.0998	-3.773	14	4	559.61	0.27167	182.91	11.057	0.28846	0.37484	0.99568	8	3	2	0	C38H69NO13		325	Yes
150000000000	Tripelennamine hydrochloride	154-69-8	N(c1ncccc1)(Cc1ccccc1)CCN(C)C	C16H22ClN3	291.83	N'-benzyl-N,N-dimethyl-N'-pyridin-2-ylethane-1,2-diamine hydrochloride	291.825	2.0244	-2.128	3	0	218.18	0.082822	19.37	5.2855	0.52632	0.55734	0.63634	6	2	2	2	HCl.C16H21N3		728	No
1500000000000	Tulobuterol hydrochloride	56776-01-3	c1(c(Cl)cccc1)C(CNC(C)(C)C)O	C12H18ClNO	227.74	2-(tert-butylamino)-1-(2-chlorophenyl)ethanol	264.195	2.1282	-2.579	2	2	179.94	0.13649	32.26	8.1342	0.6	0.43461	0.60895	4	1	1	1	C12H18NOCl.HCl		530	Yes
15F02	Topotecan	123948-87-8	N12\C(\c3c(C1)cc1c(c(ccc1n3)O)CN(C)C)=C/C/1=C(\C2=O)/COC([C@]1(O)CC)=O	C23H23N3O5	421.46	(S)-10-[(dimethylamino)methyl]-4-ethyl-4,9-dihydroxy-1H-pyrano[3',4':6,7]indolizino[1,2-b]quinoline-3,14(4H,12H)-dione monohydrochloride	421.452	0.461	-1.959	8	2	294.78	0.27258	103.2	6.6593	0.45161	0.16886	1.0058	3	5	5	2	C23H23N3O5		78	No
15F03	Atorvastatin	134523-00-5	c1(c(n(c(c1c1ccccc1)c1ccc(cc1)F)CC[C@H](C[C@H](CC(=O)O)O)O)C(C)C)C(Nc1ccccc1)=O	C33H35FN2O5	558.66	(3R,5R)-7-[2-(4-fluorophenyl)-3-phenyl-4-(phenylcarbamoyl)-5-propan-2-ylpyrrol-1-yl]-3,5-dihydroxyheptanoic acid	558.648	5.6217	-6.92	7	4	431.16	0.19415	111.79	4.4511	0.41463	0.45061	0.95969	12	4	4	4	C33H35N2O5F		984	Yes
15F04	Azithromycin	83905-01-5	[C@@H]1([C@@H]([C@H](C[C@H](O1)C)N(C)C)O)O[C@@H]1[C@H]([C@@H]([C@H](C(O[C@@H]([C@]([C@@H]([C@H](N(C[C@@H](CC1(O)C)C)C)C)O)(O)C)CC)=O)C)O[C@H]1C[C@]([C@H]([C@@H](O1)C)O)(OC)C)C	C38H72N2O12	749	(2R,3S,4R,5R,8R,10R,11R,12S,13S,14R)-11-[(2S,3R,4S,6R)-4-(dimethylamino)-3-hydroxy-6-methyloxan-2-yl]oxy-2-ethyl-3,4,10-trihydroxy-13-[(2R,4R,5S,6S)-5-hydroxy-4-methoxy-4,6-dimethyloxan-2-yl]oxy-3,5,<NL>6,8,10,12,14-heptamethyl-1-oxa-6-azacyclopentadecan-15-one	748.992	1.6569	-3.094	14	5	562.27	0.25902	180.08	13.854	0.28846	0.38391	0.98437	7	3	2	0	C38H72N2O12		325	No
15F05	Ibudilast	50847-11-5	c1(c(nn2c1cccc2)C(C)C)C(=O)C(C)C	C14H18N2O	230.31	2-methyl-1-(2-propan-2-ylpyrazolo[1,5-a]pyridin-3-yl)propan-1-one	230.31	2.0652	-3.397	3	0	189.06	0.16905	34.37	1.7942	0.47059	0.35159	0.82538	3	2	2	2	C14H18N2O		392	Yes
15F06	Losartan	114798-26-4	n1(c(c(nc1CCCC)Cl)CO)Cc1ccc(c2c(c3nnn[nH]3)cccc2)cc1	C22H23ClN6O	422.92	(2-butyl-4-chloro-1-{[2'-(1H-tetrazol-5-yl)biphenyl-4-yl]methyl}-1H-imidazol-5-yl)methanol	422.919	3.9536	-4.986	7	2	329.18	0.23647	92.51	-3.471	0.53333	0.45538	0.86255	8	4	4	4	C22H23N6OCl		865	Yes
15F07	Benztropine mesylate	132-17-2	N1([C@@]2(C[C@H](C[C@]1(CC2)[H])OC(c1ccccc1)c1ccccc1)[H])C	C22H29NO4S	403.54	(1R,5R)-3-benzhydryloxy-8-methyl-8-azabicyclo[3.2.1]octane methanesulfonic acid	403.541	4.0633	-3.917	2	0	243.62	0.055619	12.47	4.3876	0.47826	0.29827	0.73284	4	4	5	2	CH4O3S.C21H25NO		531	Yes
15F08	Vecuronium bromide	50700-72-6	[C@]12([C@]([C@]3([C@@]([C@]4(C[C@@H]([C@H](C[C@@]4(CC3)[H])OC(=O)C)N3CCCCC3)C)(CC1)[H])[H])(C[C@@H]([C@@H]2OC(=O)C)[N+]1(C)CCCCC1)[H])C	C34H57BrN2O4	637.75	[(2S,3S,5S,8R,9S,10S,13S,14S,16S,17R)-17-acetyloxy-10,13-dimethyl-16-(1-methylpiperidin-1-ium-1-yl)-2-piperidin-1-yl-2,3,4,5,6,7,8,9,11,12,14,15,16,17-tetradecahydro-1H-cyclopenta[a]phenanthren-3-yl] <NL>acetate	637.741	2.3277	-5.203	6	0	420.22	0.099971	55.84	2.3196	0.4	0.26955	1.002	6	6	6	0	Br.C34H57N2O4		736	No
15F09	Telmisartan	144701-48-4	c1(nc2c(n1C)cccc2)c1cc2n(c(nc2c(c1)C)CCC)Cc1ccc(c2c(C(=O)O)cccc2)cc1	C33H30N4O2	514.63	2-[4-[[4-methyl-6-(1-methylbenzimidazol-2-yl)-2-propylbenzimidazol-1-yl]methyl]phenyl]benzoic acid	514.627	6.3757	-6.799	6	1	399.82	0.15462	72.94	0.95437	0.46154	0.36979	0.9526	7	6	6	6	C33H30N4O2		819	Yes
15F10	Nalmefene hydrochloride	58895-64-0	[C@]123[C@@]4([C@](N(CC5CC5)CC1)(Cc1c2c(O[C@]3(C(CC4)=C)[H])c(cc1)O)[H])O	C21H26ClNO3	375.9	(4R,4aS,7aS,12bS)-3-(cyclopropylmethyl)-7-methylidene-2,4,5,6,7a,13-hexahydro-1H-4,12-methanobenzofuro[3,2-e]isoquinoline-4a,9-diol hydrochloride	375.894	2.5283	-3.603	4	2	229.91	0.17289	52.93	1.35	0.44	0.19711	1.0747	2	6	6	1	HCl.C21H25NO3		164	No
15F11	Bifonazole	60628-96-8	n1(cncc1)C(c1ccc(cc1)c1ccccc1)c1ccccc1	C22H18N2	310.4	1-[phenyl-(4-phenylphenyl)methyl]imidazole	310.399	4.7577	-6.844	2	0	253	0.070514	17.82	2.0429	0.54167	0.38602	0.69426	4	4	4	4	C22H18N2		532	Yes
15G02	Gatifloxacin	112811-59-3	N\1(c2c(C(\C(=C1)\C(=O)O)=O)cc(c(c2OC)N1CC(NCC1)C)F)C1CC1	C19H22FN3O4	375.4	1-cyclopropyl-6-fluoro- 8-methoxy-7-(3-methylpiperazin-1-yl)- 4-oxo-quinoline-3-carboxylic acid	375.399	-1.2717	-3.716	7	2	266.05	0.25461	82.11	4.3011	0.44444	0.30662	0.9569	4	4	4	1	C19H22N3O4F		312	No
15G03	Bosentan	147536-97-8	S(Nc1c(c(nc(n1)c1ncccn1)OCCO)Oc1c(OC)cccc1)(c1ccc(C(C)(C)C)cc1)(=O)=O	C27H29N5O6S	551.63	4-tert-butyl-N-[6-(2-hydroxyethoxy)-5-(2-methoxyphenoxy)-2-pyrimidin-2-ylpyrimidin-4-yl]benzenesulfonamide	551.622	3.479	-7.481	11	2	410.94	0.3091	154.03	-0.35379	0.38462	0.44795	0.898	10	4	4	4	C27H29N5O6S		944	Yes
15G04	Gemcitabine	95058-81-4	N\1([C@H]2C([C@@H]([C@H](O2)CO)O)(F)F)C(/N=C(\C=C1)/N)=O	C9H11F2N3O4	263.2	4-amino-1-(2-deoxy-2,2-difluoro-beta-D-erythro-pentofuranosyl)pyrimidin-2(1H)-on	263.199	-2.0433	-1.578	7	3	169.61	0.46914	108.38	-7.4382	0.55556	0.44033	0.85157	2	2	2	0	C9H11N3O4F2	0.94139194<NL>0.9148936<NL>0.8953069<NL>0.8858132<NL>0.86440676<NL>0.8624161	168	No
15G05	Olmesartan	144689-63-4	c1(c(nc(n1Cc1ccc(c2c(c3nnn[nH]3)cccc2)cc1)CCC)C(O)(C)C)C(OC/C=1/OC(O\C1\C)=O)=O	C29H30N6O6	558.6	(5-methyl-2-oxo-1,3-dioxol-4-yl)methyl 5-(2-hydroxypropan-2-yl)-2-propyl-3-[[4-[2-(2H-tetrazol-5-yl)phenyl]phenyl]methyl]imidazole-4-carboxylate	558.593	3.8812	-6.419	12	2	422.11	0.31726	154.34	-5.0226	0.46341	0.45431	0.93464	11	5	5	4	C29H30N6O6		965	Yes
15G06	Racepinephrine hydrochloride	329-63-5	c1c(c(ccc1C(O)CNC)O)O	C9H14ClNO3	219.67	[2-(3,4-dihydroxyphenyl)-2-hydroxyethyl]-methylazanium chloride	219.667	-0.3154	-0.464	4	4	142.29	0.35674	72.72	2.574	0.69231	0.35921	0.68515	3	1	1	1	HCl.C9H13NO3		382	No
15G07	Montelukast	158966-92-8	n1c2cc(ccc2ccc1/C=C/c1cc([C@H](SCC2(CC2)CC(=O)O)CCc2c(C(O)(C)C)cccc2)ccc1)Cl	C35H36ClNO3S	586.2	2-[1-[[(1R)-1-[3-[(E)-2-(7-chloroquinolin-2-yl)ethenyl]phenyl]-3-[2-(2-hydroxypropan-2-yl)phenyl]propyl]sulfanylmethyl]cyclopropyl]acetic acid	586.194	8.6652	-8.531	4	2	442.9	0.15286	95.72	0.16903	0.43902	0.47517	0.85945	12	5	5	4	C35H36NO3ClS		985	Yes
15G08	Docetaxel	114977-28-5	[C@@]12([C@@]([C@]3([C@@](C[C@@H]1O)(OC3)[H])OC(=O)C)([C@@H]([C@@]1(C(/C(/[C@H](C2=O)O)=C(\[C@H](C1)OC([C@@H]([C@@H](NC(OC(C)(C)C)=O)c1ccccc1)O)=O)/C)(C)C)O)OC(=O)c1ccccc1)[H])C	C43H53NO14	807.9	1,7beta,10beta-trihydroxy-9-oxo-5beta,20-epoxytax-11-ene-2alpha,4,13alpha-triyl 4-acetate 2-benzoate 13-{(2R,3S)-3-[(tert-butoxycarbonyl)amino]-2-hydroxy-3-phenylpropanoate}	807.887	2.609	-5.811	15	5	568.96	0.31471	224.45	-55.654	0.32759	0.27017	1.1078	13	6	5	2	C43H53NO14		998	Yes
15G09	Cilnidipine	132203-70-4	C=1(/C(/C(=C(\N\C1\C)/C)/C(=O)OCCOC)c1cc([N+]([O-])=O)ccc1)\C(=O)OC\C=C\c1ccccc1	C27H28N2O7	492.53	3-O-(2-methoxyethyl) 5-O-[(E)-3-phenylprop-2-enyl] 2,6-dimethyl-4-(3-nitrophenyl)-1,4-dihydropyridine-3,5-dicarboxylate	492.526	3.6409	-4.993	9	1	383.05	0.25574	119.68	-4.8137	0.5	0.46776	0.87495	12	3	3	2	C27H28N2O7		680	No
15G10	Imiquimod	99011-02-6	c12ncn(c1c1c(nc2N)cccc1)CC(C)C	C14H16N4	240.31	1-(2-methylpropyl)imidazo[4,5-c]quinolin-4-amine	240.309	2.3108	-3.232	4	1	188.48	0.23387	56.73	-3.5924	0.5	0.28136	0.85699	2	3	3	3	C14H16N4		253	Yes
15G11	Fosinopril	98048-97-6	N1(C(CP(OC(OC(=O)CC)C(C)C)(=O)CCCCc2ccccc2)=O)[C@@H](C[C@H](C1)C1CCCCC1)C(=O)O	C30H46NO7P	563.68	(2S,4S)-4-cyclohexyl-1-[2-[(2-methyl-1-propanoyloxypropoxy)-(4-phenylbutyl)phosphoryl]acetyl]pyrrolidine-2-carboxylic acid	563.669	5.3486	-4.016	8	1	438.09	0.21181	120.02	-26.242	0.46154	0.57256	0.83186	15	3	3	1	C30H46NO7P		868	No
15H02	Imatinib	152459-95-5	c1(nc(c2cnccc2)ccn1)Nc1cc(NC(c2ccc(CN3CCN(CC3)C)cc2)=O)ccc1C	C29H31N7O	493.62	4-[(4-methylpiperazin-1-yl)methyl]-N-[4-methyl-3-[(4-pyridin-3-ylpyrimidin-2-yl)amino]phenyl]benzamide	493.613	3.9383	-4.383	8	2	389.91	0.19484	86.28	8.6128	0.62162	0.41434	0.81145	7	5	5	4	C29H31N7O		820	Yes
15H03	Moxifloxacin	151096-09-2	N\1(c2c(C(\C(=C1)\C(=O)O)=O)cc(c(N1C[C@]3([C@@](C1)(NCCC3)[H])[H])c2OC)F)C1CC1	C21H24FN3O4	401.44	7-[(4aS,7aS)-1,2,3,4,4a,5,7,7a-octahydropyrrolo[3,4-b]pyridin-6-yl]-1-cyclopropyl-6-fluoro-8-methoxy-4-oxoquinoline-3-carboxylic acid	401.437	-0.9536	-4.232	7	2	280.31	0.24166	82.11	1.5957	0.44828	0.28484	0.97382	4	5	5	1	C21H24N3O4F		533	Yes
15H04	Formoterol fumarate	43229-80-7	c1(cc(ccc1O)[C@@H](CN[C@H](Cc1ccc(cc1)OC)C)O)NC=O.c1(cc(ccc1O)[C@@H](CN[C@H](Cc1ccc(cc1)OC)C)O)NC=O	C42H52N4O12	804.9	N-[2-hydroxy-5-[(1S)-1-hydroxy-2-[[(2S)-1-(4-methoxyphenyl)propan-2-yl]amino]ethyl]phenyl]formamide (E)-but-2-enedioic acid	804.891	1.5007	-3.102	6	4	275.22	0.26219	90.82	6.9187	0.68	0.50062	0.7268	8	2	2	2	C4H4O4.C19H24N2O4.C19H24N2O4		866	Yes
15H05	Rufloxacin	101363-10-4	C=1(\C(c2c3N(/C1)CCSc3c(c(c2)F)N1CCN(CC1)C)=O)/C(=O)O	C17H18FN3O3S	363.41	9-Fluoro-10-(4-methylpiperazin-1-yl)-7-oxo-2,3-dihydro-7H-[1,4]thiazino[2,3,4-ij]quinoline-6-carboxylic acid	363.412	-1.0456	-3.12	6	1	248.88	0.27049	89.39	5.3545	0.52	0.29583	0.94648	2	4	4	1	C17H18N3O3FS		175	No
15H06	Pravastatin	81093-37-0	C=1\2/[C@]([C@@H](OC(=O)[C@H](CC)C)C[C@@H](\C1)O)([C@@H](CC[C@H](C[C@H](CC(=O)O)O)O)[C@H](\C=C2)C)[H]	C23H36O7	424.54	(3R,5R)-7-[(1S,2S,6S,8S,8aR)-6-hydroxy-2-methyl-8-[(2S)-2-methylbutanoyl]oxy-1,2,6,7,8,8a-hexahydronaphthalen-1-yl]-3,5-dihydroxyheptanoic acid	424.532	2.4541	-3.533	7	4	327.95	0.2698	124.29	3.1264	0.53333	0.55078	0.84972	11	2	2	0	C23H36O7		795	No
15H07	Rosiglitazone hydrochloride	122320-73-4	N1C(SC(C1=O)Cc1ccc(cc1)OCCN(c1ncccc1)C)=O	C18H20ClN3O3S	393.9	5-[[4-[2-[methyl(pyridin-2-yl)amino]ethoxy]phenyl]methyl]-1,3-thiazolidine-2,4-dione hydrochloride	393.894	2.1619	-3.666	6	1	269.07	0.29565	96.83	7.5038	0.68	0.4889	0.70181	7	3	3	2	HCl.C18H19N3O3S		773	No
15H08	Rivastigmine	123441-03-2	C(Oc1cc([C@@H](N(C)C)C)ccc1)(N(CC)C)=O	C14H22N2O2	250.34	[3-[(1S)-1-(dimethylamino)ethyl]phenyl] N-ethyl-N-methylcarbamate	250.341	1.9577	-1.618	4	0	209.17	0.14409	32.78	1.9626	0.61111	0.54856	0.655	5	1	1	1	C14H22N2O2		652	Yes
15H09	Sildenafil	139755-83-2	c1/2c(n(nc1CCC)C)C(N/C(=N2)/c1cc(S(N2CCN(CC2)C)(=O)=O)ccc1OCC)=O	C22H30N6O4S	474.59	5-[2-ethoxy-5-(4-methylpiperazin-1-yl)sulfonylphenyl]-1-methyl-3-propyl-4H-pyrazolo[4,3-d]pyrimidin-7-one	474.584	1.0802	-1.819	10	1	350.7	0.2838	117.51	6.5304	0.48485	0.44455	0.94553	6	4	4	2	C22H30N6O4S		744	Yes
15H10	Acetylsalicylic acid	50-78-2	c1(C(=O)O)c(OC(=O)C)cccc1	C9H8O4	180.16	2-acetoxybenzoic acid	180.159	1.1314	-1.929	4	1	137.37	0.35801	63.6	-1.6343	0.53846	0.42836	0.69052	3	1	1	1	C9H8O4		393	Yes
15H11	Hexachlorophene	70-30-4	c1(Cc2c(c(cc(c2O)Cl)Cl)Cl)c(c(cc(c1O)Cl)Cl)Cl	C13H6Cl6O2	406.91	3,4,6-trichloro-2-[(2,3,5-trichloro-6-hydroxyphenyl)methyl]phenol	406.907	6.4201	-7.151	2	2	252	0.10397	40.46	-2.0352	0.42857	0.41746	0.83644	2	2	2	2	C13H6O2Cl6		254	Yes
16A02	Nelfinavir mesylate	159989-65-8	N1([C@H](C(NC(C)(C)C)=O)C[C@]2([C@@](C1)(CCCC2)[H])[H])C[C@H]([C@@H](NC(c1c(c(O)ccc1)C)=O)CSc1ccccc1)O	C33H49N3O7S2	663.905	(3S,4aS,8aS)-N-tert-butyl-2-[(2R,3R)-2-hydroxy-3-[(3-hydroxy-2-methylbenzoyl)amino]-4-phenylsulfanylbutyl]-3,4,4a,5,6,7,8,8a-octahydro-1H-isoquinoline-3-carboxamide methanesulfonic acid	663.898	4.4556	-5.587	7	4	436.96	0.22025	127.2	-0.95341	0.375	0.52018	0.8598	10	4	4	2	CH4O3S.C32H45N3O4S		945	No
16A03	Silodosin	160970-54-7	c1(c2c(cc(c1)C[C@H](NCCOc1c(OCC(F)(F)F)cccc1)C)CCN2CCCO)C(=O)N	C25H32F3N3O4	495.55	1-(3-hydroxypropyl)-5-[(2R)-2-[2-[2-(2,2,2-trifluoroethoxy)phenoxy]ethylamino]propyl]-2,3-dihydroindole-7-carboxamide	495.54	3.1061	-4.827	7	3	371.96	0.20545	97.05	-1.8973	0.6	0.58576	0.85231	14	3	3	2	C25H32N3O4F3		1002	Yes
16A04	Trimebutine	39133-31-8	c1(c(cc(C(OCC(N(C)C)(c2ccccc2)CC)=O)cc1OC)OC)OC	C22H29NO5	387.48	[2-(dimethylamino)-2-phenylbutyl] 3,4,5-trimethoxybenzoate	387.474	3.4018	-3.012	6	0	312.56	0.18105	57.23	2.309	0.5	0.54337	0.78706	10	2	2	2	C22H29NO5		946	Yes
16A05	Nevirapine	129618-40-2	N1(c2c(C(Nc3c1nccc3C)=O)cccn2)C1CC1	C15H14N4O	266.31	11-cyclopropyl-4-methyl-5H-dipyrido[2,3-e:2',3'-f][1,4]diazepin-6-one	266.303	1.9589	-4.666	5	1	195.33	0.25593	58.12	2.0996	0.4	0.13956	0.90064	1	4	4	2	C15H14N4O		125	Yes
16A06	Doxapram hydrochloride	113-07-5	C1(C(C(CN1CC)CCN1CCOCC1)(c1ccccc1)c1ccccc1)=O	C24H31ClN2O2	414.98	1-ethyl-4-(2-morpholin-4-ylethyl)-3,3-diphenylpyrrolidin-2-one	414.975	3.2136	-2.03	4	0	299.62	0.10059	32.78	5.9517	0.42857	0.40468	0.82089	6	4	4	2	HCl.C24H30N2O2		745	Yes
16A07	Amlexanox	68302-57-8	c12c(nc(c(c1)C(=O)O)N)Oc1c(C2=O)cc(cc1)C(C)C	C16H14N2O4	298.3	2-amino-5-oxo-7-propan-2-ylchromeno[2,3-b]pyridine-3-carboxylic acid	298.297	3.0633	-6.142	6	2	215.67	0.3497	102.51	-0.98673	0.5	0.27737	0.87957	2	3	3	2	C16H14N2O4		255	Yes
16A08	Amorolfine hydrochloride	78613-38-4	N1(C[C@H](O[C@H](C1)C)C)CC(Cc1ccc(C(CC)(C)C)cc1)C	C21H36ClNO	353.98	(2R,6S)-2,6-dimethyl-4-[2-methyl-3-[4-(2-methylbutan-2-yl)phenyl]propyl]morpholine	353.976	5.04	-3.925	2	0	270.33	0.050124	12.47	2.0315	0.6087	0.61834	0.67019	6	2	2	1	HCl.C21H35NO		746	Yes
16A09	Enrofloxacin	93106-60-6	C=1(/C(c2c(N(\C1)C1CC1)cc(N1CCN(CC1)CC)c(c2)F)=O)\C(=O)O	C19H22FN3O3	359.4	1-Cyclopropyl-7-(4-ethyl-1-piperazinyl)-6-fluoro-1,4-dihydro-4-oxo-3-quinolonecarboxylic acid	359.4	0.2697	-3.258	6	1	257.65	0.1934	64.09	4.9466	0.53846	0.31287	0.90702	4	4	4	1	C19H22N3O3F		175	No
16A10	Ubenimex	58970-76-6	C([C@H]([C@@H](Cc1ccccc1)N)O)(N[C@H](C(=O)O)CC(C)C)=O	C16H24N2O4	308.38	(2S)-2-[[(2S,3R)-3-amino-2-hydroxy-4-phenylbutanoyl]amino]-4-methylpentanoic acid	308.377	-1.5465	-2.257	6	4	243.48	0.3245	112.65	-9.5749	0.59091	0.61727	0.67407	8	1	1	1	C16H24N2O4		867	Yes
16A11	Troxipide	99777-81-8	C(c1cc(c(c(c1)OC)OC)OC)(NC1CNCCC1)=O	C15H22N2O4	294.35	3,4,5-trimethoxy-N-piperidin-3-ylbenzamide	294.35	1.1366	-2.224	6	2	234.75	0.28098	68.82	2.2303	0.57143	0.46172	0.72855	5	2	2	1	C15H22N2O4		653	Yes
16B02	Ipriflavone	35212-22-7	C=1(\C(c2c(O/C1)cc(OC(C)C)cc2)=O)/c1ccccc1	C18H16O3	280.33	3-phenyl-7-propan-2-yloxychromen-4-one	280.322	3.3599	-4.311	3	0	219	0.15087	35.53	-0.50011	0.61905	0.33774	0.79048	3	3	3	2	C18H16O3		394	Yes
16B03	Ezetimibe	163222-33-1	N1(C([C@@H]([C@H]1c1ccc(cc1)O)CC[C@@H](c1ccc(cc1)F)O)=O)c1ccc(cc1)F	C24H21F2NO3	409.44	(3R,4S)-1-(4-fluorophenyl)-3-[(3S)-3-(4-fluorophenyl)-3-hydroxypropyl]-4-(4-hydroxyphenyl)azetidin-2-one	409.431	4.1644	-4.763	4	2	297.75	0.14371	60.77	0.9371	0.53333	0.34081	0.84556	6	4	4	3	C24H21NO3F2		747	Yes
16B04	Rizatriptan benzoate	145202-66-0	n1cnn(c1)Cc1cc2c(c[nH]c2cc1)CCN(C)C	C22H25N5O2	391.47	N,N-dimethyl-2-[5-(1,2,4-triazol-1-ylmethyl)-1H-indol-3-yl]ethanamine benzoic acid	391.474	1.0481	-1.701	5	1	220.01	0.21067	49.74	6.3274	0.6	0.44483	0.77245	5	3	3	3	C7H6O2.C15H19N5		654	Yes
16B05	Tegaserod maleate	189188-57-6	c1(c2c([nH]c1)ccc(c2)OC)\C=N\NC(=N)NCCCCC	C20H27N5O5	417.46	1-[[(Z)-(5-methoxyindol-3-ylidene)methyl]amino]-2-pentylguanidine (Z)-but-2-enedioic acid	417.464	2.8267	-3.563	6	4	254.98	0.2903	85.29	-0.46519	0.72727	0.42045	0.75761	7	2	2	2	C4H4O4.C16H23N5O		821	Yes
16B06	Pantoprazole sodium	138786-67-1	c1([n-]c2c(n1)cc(OC(F)F)cc2)S(Cc1c(c(ccn1)OC)OC)=O	C16H14F2N3O4SNa	405.35	5-(difluoromethoxy)-2-[(3,4-dimethoxypyridin-2-yl)methylsulfinyl]benzimidazol-1-ide sodium	405.356	-0.4042	-2.655	7	0	256.92	0.2906	89.75	-4.5175	0.57692	0.4978	0.83521	7	3	3	3	C16H14N3O4F2S.Na		595	No
16B07	Tegafur	17902-23-7	N/1(C(NC(/C(=C1)/F)=O)=O)C1OCCC1	C8H9FN2O3	200.17	5-fluoro-1-(oxolan-2-yl)pyrimidine-2,4-dione	200.168	-0.0357	-2.031	5	1	138.6	0.36861	58.64	-5.2813	0.57143	0.35386	0.73864	1	2	2	0	C8H9N2O3F		126	Yes
16B08	Tolcapone	134308-13-7	c1([N+]([O-])=O)c(c(cc(c1)C(c1ccc(cc1)C)=O)O)O	C14H11NO5	273.25	(3,4-dihydroxy-5-nitrophenyl)-(4-methylphenyl)methanone	273.243	1.5205	-3.928	6	2	199.4	0.34935	103.35	-6.2978	0.55	0.49056	0.78055	3	2	2	2	C14H11NO5		395	Yes
16B09	Altrenogest	850-52-2	C/1\2=C\3/C(=C\C(=O)CC3)/CC[C@]1([C@]1([C@](\C=C2)([C@](CC1)(O)CC=C)C)[H])[H]	C21H26O2	310.44	(8S,13S,14S,17R)-17-hydroxy-13-methyl-17-prop-2-enyl-1,2,6,7,8,14,15,16-octahydrocyclopenta[a]phenanthren-3-one	310.435	3.977	-3.944	2	1	236.67	0.11045	37.3	-0.65417	0.56522	0.25117	0.94206	2	4	4	0	C21H26O2		4	No
16B10	Felbamate	25451-15-4	C(OCC(COC(=O)N)c1ccccc1)(=O)N	C11H14N2O4	238.25	(3-carbamoyloxy-2-phenylpropyl) carbamate	238.242	0.7174	-2.819	6	2	185.82	0.41233	104.64	0.89648	0.52941	0.46364	0.58251	7	1	1	1	C11H14N2O4		822	Yes
16B11	Estramustine	2998-57-4	[C@]12([C@]([C@]3([C@@](c4c(cc(OC(N(CCCl)CCCl)=O)cc4)CC3)(CC1)[H])[H])(CC[C@@H]2O)[H])C	C23H31Cl2NO3	440.41	(17 beta)-17-Hydroxyestra-1(10),2,4-trien-3-yl bis(2-chloroethyl)carbamate	440.409	5.4757	-5.835	4	1	318.27	0.12471	49.77	0.061719	0.55172	0.37679	0.89773	6	4	4	1	C23H31NO3Cl2		748	Yes
16C02	(R)-Duloxetine hydrochloride	116539-60-7	c1(sccc1)[C@H](Oc1c2c(ccc1)cccc2)CCNC	C18H20ClNOS	333.88	(3R)-N-methyl-3-naphthalen-1-yloxy-3-thiophen-2-ylpropan-1-amine	333.882	3.8368	-4.399	2	1	237.3	0.17623	49.5	3.7303	0.52381	0.38584	0.72768	6	3	3	3	HCl.C18H19NOS		749	Yes
16C03	Donepezil hydrochloride	120011-70-3	c12C(C(Cc1cc(c(c2)OC)OC)CC1CCN(Cc2ccccc2)CC1)=O	C24H30ClNO3	415.96	(RS)-2-[(1-benzyl-4-piperidyl)methyl]- 5,6-dimethoxy-2,3-dihydroinden-1-one	415.959	4.2149	-4.347	4	0	299.91	0.122	38.77	5.6409	0.60714	0.42744	0.83685	6	4	4	2	HCl.C24H29NO3		750	Yes
16C04	Danthron	117-10-2	C1(c2c(C(c3c1c(O)ccc3)=O)cccc2O)=O	C14H8O4	240.22	1,8-dihydroxy-9,10-dihydroanthracene-9,10-dione	240.214	2.342	-4.138	4	2	167.72	0.31171	74.6	-1.0702	0.44444	0.16637	0.84047	0	3	3	2	C14H8O4		50	No
16C05	Nitazoxanide	55981-09-4	c1(sc(NC(c2c(OC(=O)C)cccc2)=O)nc1)[N+]([O-])=O	C12H9N3O5S	307.29	[2-[(5-nitro-1,3-thiazol-2-yl)carbamoyl]phenyl] acetate	307.285	1.6871	-3.771	8	1	220.61	0.4954	142.35	-3.7799	0.57143	0.41972	0.7473	5	2	2	2	C12H9N3O5S		655	Yes
16C06	Nateglinide	105816-04-4	C(N[C@@H](C(=O)O)Cc1ccccc1)([C@H]1CC[C@@H](CC1)C(C)C)=O	C19H27NO3	317.43	(2R)-3-phenyl-2-[(4-propan-2-ylcyclohexanecarbonyl)amino]propanoic acid	317.427	2.8719	-3.655	4	2	256.39	0.19751	66.4	-11.211	0.6087	0.46246	0.6766	6	2	2	1	C19H27NO3		751	Yes
16C07	Avobenzone	70356-09-1	C(C(c1ccc(C(C)(C)C)cc1)=O)C(c1ccc(cc1)OC)=O	C20H22O3	310.4	1-(4-Methoxyphenyl)-3-(4-tert-butylphenyl)propane-1,3-dione	310.392	4.0507	-5.064	3	0	251.73	0.14333	43.37	-8.9822	0.65217	0.49607	0.655	6	2	2	2	C20H22O3		752	Yes
16C08	Algestone acetophenide	24356-94-3	[C@@]12([C@@]3([C@]([C@]4([C@@]([C@@]5(\C(=C/C(=O)CC5)\CC4)C)(CC3)[H])[H])(C[C@H]1OC(O2)(c1ccccc1)C)[H])C)C(=O)C	C29H36O4	448.61	(4aR,4bS,6aS,6bS,8R,9aR,10aS,10bR)-6b-Acetyl-4a,6a,8-trimethyl-8-phenyl-3,4,4a,4b,5,6,6a,6b,9a,10,10a,10b,11,12-tetradecahydro-2H-naphtho[2',1':4,5]indeno[1,2-d][1,3]dioxol-2-one	448.601	4.7779	-4.916	4	0	322.97	0.14268	52.6	1.7101	0.48485	0.20126	1.0569	2	6	6	1	C29H36O4		256	Yes
16C09	Actarit	18699-02-0	C(Nc1ccc(CC(=O)O)cc1)(=O)C	C10H11NO3	193.2	2-(4-acetamidophenyl)acetic acid	193.201	0.8465	-1.936	4	2	152.59	0.33187	66.4	0.5146	0.71429	0.51068	0.53051	3	1	1	1	C10H11NO3		396	Yes
16C10	Ethoxzolamide	452-35-7	c1(S(=O)(=O)N)nc2c(s1)cc(cc2)OCC	C9H10N2O3S2	258.32	6-ethoxy-1,3-benzothiazole-2-sulfonamide	258.321	1.2618	-2.669	5	1	175.68	0.48486	118.9	-0.43538	0.625	0.33945	0.75474	3	2	2	2	C9H10N2O3S2		397	Yes
16C11	Azatadine maleate	3978-86-7	C/1(\c2ncccc2CCc2c1cccc2)=C/1\CCN(CC1)C	C28H30O8N2	522.55	11-(1-methylpiperidin-4-ylidene)-5,6-dihydrobenzo[1,2]cyclohepta[3,4-b]pyridine (Z)-but-2-enedioic acid	522.552	3.7052	-3.143	2	0	232.82	0.062366	16.13	5.4905	0.45455	0.17069	0.88404	0	4	4	2	C4H4O4.C4H4O4.C20H22N2		19	No
16D02	Aminacrine	90-45-9	c1(c2c(nc3c1cccc3)cccc2)N	C13H10N2	194.24	acridin-9-amine	194.236	2.6152	-3.899	2	1	149.74	0.17524	38.91	-1.9084	0.53333	0	0.73114	0	3	3	3	C13H10N2		52	Yes
16D03	Pidotimod	121808-62-6	N1(C([C@]2(NC(=O)CC2)[H])=O)[C@](C(=O)O)(CSC1)[H]	C9H12N2O4S	244.27	(4R)-3-[(2S)-5-oxopyrrolidine-2-carbonyl]-1,3-thiazolidine-4-carboxylic acid	244.27	-1.1751	-1.494	6	2	165.39	0.51224	112.01	5.3132	0.5625	0.49741	0.75973	2	2	2	0	C9H12N2O4S		257	Yes
16D04	Benidipine hydrochloride	91599-74-5	C=1(\[C@@H](\C(=C(/N/C1/C)\C)\C(=O)OC)c1cc([N+]([O-])=O)ccc1)/C(O[C@H]1CN(Cc2ccccc2)CCC1)=O	C28H32ClN3O6	542.04	5-O-[(3R)-1-benzylpiperidin-3-yl] 3-O-methyl (4R)-2,6-dimethyl-4-(3-nitrophenyl)-1,4-dihydropyridine-3,5-dicarboxylate hydrochloride	542.03	2.5468	-4.742	9	1	383.37	0.2387	113.69	-0.14609	0.45946	0.39683	0.89368	9	4	4	2	HCl.C28H31N3O6		913	Yes
16D05	Perospirone hydrochloride	129273-38-7	N1(C([C@@]2([C@](C1=O)(CCCC2)[H])[H])=O)CCCCN1CCN(c2nsc3c2cccc3)CC1	C23H30N4O2S	426.59	(3aR,7aS)-2-[4-[4-(1,2-benzothiazol-3-yl)piperazin-1-yl]butyl]-3a,4,5,6,7,7a-hexahydroisoindole-1,3-dione	463.044	3.3163	-2.884	6	0	318.58	0.21364	84.99	4.207	0.6	0.46135	0.83186	6	5	5	2	HCl.C23H30N4O2S		753	Yes
16D06	Cefpiramide	70797-11-4	N1/2C([C@H]([C@]1(SC/C(=C2/C(=O)O)/CSc1n(nnn1)C)[H])NC([C@H](NC(c1c(cc(nc1)C)O)=O)c1ccc(cc1)O)=O)=O	C25H24N8O7S2	612.65	(6R)-7-{[(2R)-2-(4-hydroxyphenyl)-2-[(6-methyl-4-oxo-1H-pyridine-3-carbonyl)amino]acetyl]amino}-3-[(1-methyltetrazol-5-yl)sulfanylmethyl]-8-oxo-5-thia-1-azabicyclo[4.2.0]oct-2-ene-2-carboxylic acid	612.647	-0.2232	-2.844	15	5	420.73	0.48406	263.36	11.136	0.47619	0.3829	0.96259	9	5	5	3	C25H24N8O7S2		464	No
16D07	Fenoldopam	67227-56-9	c12c(c(c(c(c1)O)O)Cl)CCNCC2c1ccc(cc1)O	C16H16ClNO3	305.76	9-chloro-5-(4-hydroxyphenyl)-2,3,4,5-tetrahydro-1H-3-benzazepine-7,8-diol	305.76	2.3636	-2.95	4	4	219.23	0.23154	72.72	0.75	0.52381	0.27745	0.84632	1	3	3	2	C16H16NO3Cl		127	Yes
16D08	Adapalene	106685-40-9	[C@@]12(c3cc(c4cc5c(cc(C(=O)O)cc5)cc4)ccc3OC)C[C@]3(C[C@@](C1)(C[C@@](C2)(C3)[H])[H])[H]	C28H28O3	412.53	6-[3-(1-adamantyl)-4-methoxyphenyl]naphthalene-2-carboxylic acid	412.527	6.0586	-8.047	3	1	303.95	0.1189	46.53	-0.92	0.48387	0.33235	0.86084	4	6	7	3	C28H28O3		534	Yes
16D09	Diatrizoic acid dihydrate	50978-11-5	c1(c(c(c(c(c1I)NC(=O)C)I)NC(=O)C)I)C(=O)O	C11H13I3N2O6	649.95	3,5-diacetamido-2,4,6-triiodobenzoic acid dihydrate	649.932	1.8634	-5.361	6	3	259.14	0.28996	95.5	1.1157	0.45	0.40314	0.8153	3	1	1	1	C11H9N2O4I3.H2O.H2O		398	Yes
16D10	Dofetilide	115256-11-6	S(Nc1ccc(cc1)OCCN(CCc1ccc(NS(=O)(=O)C)cc1)C)(=O)(=O)C	C19H27N3O5S2	441.57	N-[4-[2-[2-[4-(methanesulfonamido)phenoxy]ethyl-methylamino]ethyl]phenyl]methanesulfonamide	441.571	1.235	-4.666	8	2	325.22	0.2879	121.57	8.7396	0.68966	0.61775	0.66888	9	2	2	2	C19H27N3O5S2		914	Yes
16D11	Phenprobamate	673-31-4	C(=O)(N)OCCCc1ccccc1	C10H13NO2	179.22	3-phenylpropyl carbamate	179.218	1.8089	-2.555	3	1	150.81	0.25403	52.32	-4.7459	0.76923	0.5416	0.45134	5	1	1	1	C10H13NO2		656	Yes
1600	Cefuroxime axetil	64544-07-6	N1\2C([C@H]([C@H]1SC\C(=C2\C(OC(OC(=O)C)C)=O)\COC(=O)N)NC(\C(\c1occc1)=N/OC)=O)=O			1-acetyloxyethyl (6R,7R)-3-(carbamoyloxymethyl)-7-[[(2Z)-2-(furan-2-yl)-2-methoxyiminoacetyl]amino]-8-oxo-5-thia-1-azabicyclo[4.2.0]oct-2-ene-2-carboxylate	510.479	-0.1617	-3.215	14	2	360.16	0.49586	214.36	8.9032	0.45714	0.45462	0.95297	12	3	3	1	C20H22N4O10S		464	No
16000	Anagrelide	68475-42-3	C\1=2/NC(CN1Cc1c(/N2)ccc(c1Cl)Cl)=O	C10H7Cl2N3O	292.55	6,7-dichloro-5,10-dihydro-3H-imidazo[2,1-b]quinazolin-2-one	292.553	1.3365	-3.323	4	1	167.1	0.23674	44.7	4.1951	0.5625	0.11899	0.83766	0	3	3	1	C10H7N3OCl2.HCl		53	Yes
160000	Clopidogrel	113665-84-2	N1([C@@H](c2c(Cl)cccc2)C(=O)OC)Cc2c(scc2)CC1	C16H16ClNO2S	321.83	methyl (2S)-2-(2-chlorophenyl)-2-(6,7-dihydro-4H-thieno[3,2-c]pyridin-5-yl)acetate	321.827	2.7073	-3.222	3	0	234.97	0.19981	57.78	2.6245	0.47619	0.36048	0.82973	4	3	3	2	C16H16NO2ClS		535	Yes
1600000	Benzoxiquine	86-75-9	C(Oc1c2ncccc2ccc1)(=O)c1ccccc1	C16H11NO2	249.27	8-quinolyl benzoate	249.268	3.4061	-3.792	3	0	194.13	0.17519	39.19	-1.4433	0.57895	0.33737	0.72141	3	3	3	3	C16H11NO2		399	Yes
16000000	Phenothiazine	92-84-2	N1c2c(Sc3c1cccc3)cccc2	C12H9NS	199.28	10H-phenothiazine	199.276	3.7806	-3.894	1	1	148.47	0.19499	37.33	-0.29363	0.57143	0.14498	0.68629	0	3	3	2	C12H9NS		54	Yes
160000000	Enalaprilat dihydrate	84680-54-6	N1(C([C@@H](N[C@H](C(=O)O)CCc2ccccc2)C)=O)[C@H](C(=O)O)CCC1	C18H28N2O7	384.43	(2S)-1-[(2S)-2-[[(1S)-1-carboxy-3-phenylpropyl]amino]propanoyl]pyrrolidine-2-carboxylic acid dihydrate	384.427	-0.8587	-2.049	7	3	266.03	0.30196	106.94	4.1751	0.56	0.61178	0.76113	8	2	2	1	C18H24N2O5.H2O.H2O		868	No
1600000000	Pregabalin	148553-50-8	C(=O)(C[C@H](CC(C)C)CN)O	C8H17NO2	159.23	(3S)-3-(aminomethyl)-5-methylhexanoic acid	159.228	-1.0962	-1.428	3	2	136.92	0.30244	63.32	-0.52847	0.63636	0.84107	0.54161	5	0	0	0	C8H17NO2		657	Yes
16000000000	Dolutegravir	1051375-16-6	C[C@@H]1CCO[C@@H]2N1C(=O)C3=C(C(=O)C(=CN3C2)C(=O)NCC4=C(C=C(C=C4)F)F)O	C20H19F2N3O5	419.39	(4R,12aS)-N-[(2,4-difluorophenyl)methyl]-7-hydroxy-4-methyl-6,8-dioxo-3,4,12,12a-tetrahydro-2H-pyrido[5,6]pyrazino[2,6-b][1,3]oxazine-9-carboxamide	419.383	0.1208	-2.579	8	2	287.05	0.28141	99.18	5.5879	0.53333	0.40063	0.93607	3	4	4	1	C20H19N3O5F2		400	Yes
160000000000	Zoledronic acid hydrate	165800-06-6	C(P(=O)(O)O)(P(=O)(O)O)(Cn1cncc1)O	C5H12N2O8P2	290.1	(1-hydroxy-2-imidazol-1-yl-1-phosphonoethyl)phosphonic acid hydrate	290.104	-8.0158	2.453	9	5	164.68	0.71278	172.73	-6.8035	0.4375	0.59194	0.72942	4	1	1	1	C5H10N2O7P2.H2O		536	Yes
1600000000000	Cefpodoxime proxetil	87239-81-4	N1/2C([C@H]([C@]1(SC/C(=C2/C(OC(OC(=O)OC(C)C)C)=O)/COC)[H])NC(/C(/c1nc(sc1)N)=N\OC)=O)=O	C21H27N5O9S2	557.61	1-propan-2-yloxycarbonyloxyethyl (6R,7R)-7-[[(2Z)-2-(2-amino-1,3-thiazol-4-yl)-2-methoxyiminoacetyl]amino]-3-(methoxymethyl)-8-oxo-5-thia-1-azabicyclo[4.2.0]oct-2-ene-2-carboxylate	557.603	1.1862	-3.814	14	2	394.44	0.48872	234.51	12.482	0.51351	0.45833	0.95637	13	3	3	1	C21H27N5O9S2		464	No
16F02	Irbesartan	138402-11-6	N\1(C(C2(\N=C1\CCCC)CCCC2)=O)Cc1ccc(c2c(c3nnn[nH]3)cccc2)cc1	C25H28N6O	428.54	2-butyl-3-[[4-[2-(2H-tetrazol-5-yl)phenyl]phenyl]methyl]-1,3-diazaspiro[4.4]non-1-en-4-one	428.538	4.0191	-6.887	7	1	335.4	0.22361	87.13	-3.1849	0.5	0.40593	0.8878	7	5	5	3	C25H28N6O		823	Yes
16F03	Indinavir sulfate	157810-81-6	[C@@H]1(N(C[C@H](C[C@H](C(N[C@H]2c3c(C[C@H]2O)cccc3)=O)Cc2ccccc2)O)CCN(C1)Cc1cnccc1)C(NC(C)(C)C)=O	C36H47N5O4	613.81	(2S)-1-[(2S,4R)-4-benzyl-2-hydroxy-5-[[(1S,2R)-2-hydroxy-2,3-dihydro-1H-inden-1-yl]amino]-5-oxopentyl]-N-tert-butyl-4-(pyridin-3-ylmethyl)piperazine-2-carboxamide sulfuric acid	711.878	2.8457	-3.323	9	4	476.03	0.19593	118.03	6.9663	0.44444	0.4619	0.88694	12	5	5	3	H2O4S.C36H47N5O4		945	No
16F04	Terbinafine	91161-71-6	C(#CC(C)(C)C)/C=C/CN(Cc1c2c(ccc1)cccc2)C	C21H25N	291.44	(E)-N,6,6-trimethyl-N-(naphthalen-1-ylmethyl)hept-2-en-4-yn-1-amine	291.437	5.3193	-6.141	1	0	261.43	0.013579	3.24	-3.4681	0.63636	0.52964	0.65353	5	2	2	2	C21H25N		658	Yes
16F05	Histamine dihydrochloride	56-92-8	n1c(c[nH]c1)CCN	C5H11Cl2N3	184.07	2-(1H-imidazol-5-yl)ethanamine dihydrochloride	184.069	-0.6912	-0.527	3	2	97.63	0.41207	54.7	1.114	0.75	0.53833	0.65976	2	1	1	1	HCl.HCl.C5H9N3		258	Yes
16F06	Rasagiline	136236-51-6	C(#C)CN[C@H]1c2c(CC1)cccc2	C12H13N	171.24	(1R)-N-prop-2-ynyl-2,3-dihydro-1H-inden-1-amine	171.242	1.7293	-2.506	1	1	148.81	0.077011	12.03	-0.072166	0.69231	0.19555	0.6593	2	2	2	1	C12H13N		259	Yes
16F07	Flumethasone pivalate	2002-29-1	[C@]\1\2([C@@]3([C@]([C@]4([C@@]([C@]([C@@H](C4)C)(C(COC(C(C)(C)C)=O)=O)O)(C[C@@H]3O)C)[H])(C[C@@H](/C1=C/C(\C=C2)=O)F)[H])F)C	C27H36F2O6	494.58	[2-[(6S,8S,9R,10S,11S,13S,14S,16R,17R)-6,9-difluoro-11,17-dihydroxy-10,13,16-trimethyl-3-oxo-6,7,8,11,12,14,15,16-octahydrocyclopenta[a]phenanthren-17-yl]-2-oxoethyl] 2,2-dimethylpropanoate	494.573	2.8605	-4.45	6	2	342.51	0.21991	100.9	3.9825	0.45714	0.25242	1.0465	5	4	4	0	C27H36O6F2		100	No
16F08	Lofepramine	23047-25-8	N1(c2c(CCc3c1cccc3)cccc2)CCCN(CC(c1ccc(cc1)Cl)=O)C	C26H27ClN2O	418.97	1-(4-chlorophenyl)-2-[3-(5,6-dihydrobenzo[b][1]benzazepin-11-yl)propyl-methylamino]ethanone	418.966	5.4568	-6.269	3	0	327.87	0.061427	23.55	4.9587	0.53333	0.49853	0.78589	7	4	4	3	C26H27N2OCl		824	Yes
16F09	Valdecoxib	181695-72-7	S(c1ccc(c2c(noc2C)c2ccccc2)cc1)(=O)(=O)N	C16H14N2O3S	314.37	4-(5-methyl-3-phenyl-1,2-oxazol-4-yl)benzenesulfonamide	314.364	2.6412	-4.844	5	1	230.59	0.29893	94.57	2.0175	0.54545	0.42909	0.8075	3	3	3	3	C16H14N2O3S		401	Yes
16F10	Besifloxacin hydrochloride	141388-76-3	N\1(c2c(C(\C(=C1)\C(=O)O)=O)cc(c(c2Cl)N1C[C@H](N)CCCC1)F)C1CC1	C19H22Cl2FN3O3	430.31	7-[(3R)-3-aminoazepan-1-yl]-8-chloro-1-cyclopropyl-6-fluoro-4-oxoquinoline-3-carboxylic acid hydrochloride	430.306	-0.1842	-5.028	6	2	271.53	0.22668	86.87	-2.4157	0.44444	0.30101	0.93789	3	4	4	1	C19H21N3O3ClF.HCl		312	No
16F11	Ritonavir	155213-67-5	n1c(scc1CN(C(N[C@H](C(N[C@H](C[C@@H]([C@@H](NC(=O)OCc1scnc1)Cc1ccccc1)O)Cc1ccccc1)=O)C(C)C)=O)C)C(C)C	C37H48N6O5S2	720.96	1,3-thiazol-5-ylmethyl N-[(2S,3S,5S)-3-hydroxy-5-[[(2S)-3-methyl-2-[[methyl-[(2-propan-2-yl-1,3-thiazol-4-yl)methyl]carbamoyl]amino]butanoyl]amino]-1,6-diphenylhexan-2-yl]carbamate	720.957	4.7152	-6.066	11	4	561.32	0.29005	202.26	-7.147	0.46	0.55106	0.84127	18	4	4	4	C37H48N6O5S2		1014	Yes
16G02	Epirubicin hydrochloride	56390-09-1	c12c(C(c3c(C1=O)cccc3OC)=O)c(c1c(c2O)C[C@](C[C@@]1(O[C@H]1O[C@H]([C@@H]([C@H](C1)N)O)C)[H])(C(=O)CO)O)O	C27H30ClNO11	579.99	(7S,9S)-7-[(2R,4S,5R,6S)-4-amino-5-hydroxy-6-methyloxan-2-yl]oxy-6,9,11-trihydroxy-9-(2-hydroxyacetyl)-4-methoxy-8,10-dihydro-7H-tetracene-5,12-dione hydrochloride	579.984	0.1673	-4.507	12	6	368.51	0.40675	206.07	6.6484	0.38462	0.27819	1.0423	5	5	5	2	HCl.C27H29NO11		472	No
16G03	Loteprednol etabonate	82034-46-6	[C@]12([C@](C(OCCl)=O)(OC(=O)OCC)CC[C@]1([C@]1([C@@]([C@@]\3(\C(=C/C(\C=C3)=O)\CC1)C)([C@H](C2)O)[H])[H])[H])C	C24H31ClO7	466.96	chloromethyl (8S,9S,10R,11S,13S,14S,17R)-17-ethoxycarbonyloxy-11-hydroxy-10,13-dimethyl-3-oxo-7,8,9,11,12,14,15,16-octahydro-6H-cyclopenta[a]phenanthrene-17-carboxylate	466.956	3.3821	-5.44	7	1	330.06	0.24911	99.13	0.018697	0.46875	0.26	0.99992	7	4	4	0	C24H31O7Cl		100	No
16G04	Tolterodine tartrate	209747-05-7	c1([C@H](CCN(C(C)C)C(C)C)c2ccccc2)c(ccc(c1)C)O	C26H37NO7	475.58	2-[(1R)-3-[di(propan-2-yl)amino]-1-phenylpropyl]-4-methylphenol (2R,3R)-2,3-dihydroxybutanedioic acid	475.58	5.224	-4.065	2	1	275.99	0.060328	23.47	2.8073	0.41667	0.50938	0.74577	7	2	2	2	C4H6O6.C22H31NO		825	Yes
16G05	Lomerizine dihydrochloride	101477-54-7	c1(c(c(CN2CCN(C(c3ccc(cc3)F)c3ccc(cc3)F)CC2)ccc1OC)OC)OC	C27H31ClF2N2O3	541.47	1-[bis(4-fluorophenyl)methyl]-4-[(2,3,4-trimethoxyphenyl)methyl]piperazine hydrochloride	541.464	4.4864	-3.964	5	0	360.66	0.10287	34.17	4.5322	0.5	0.34994	0.85157	8	4	4	3	HCl.HCl.C27H30N2O3F2		869	Yes
16G06	Ampiroxicam	99464-64-9	S1(N(/C(=C(\c2c1cccc2)/OC(OC(=O)OCC)C)/C(Nc1ncccc1)=O)C)(=O)=O	C20H21N3O7S	447.47	ethyl 1-[[2-methyl-1,1-dioxo-3-(pyridin-2-ylcarbamoyl)-1lambda6,2-benzothiazin-4-yl]oxy]ethyl carbonate	447.467	2.4269	-3.451	10	1	320.08	0.34566	132.51	0.16727	0.48387	0.34646	0.9526	8	3	3	2	C20H21N3O7S		155	No
16G07	Alosetron hydrochloride	122852-69-1	c12c(n(c3c1cccc3)C)CCN(C2=O)Cc1nc[nH]c1C	C17H19ClN4O	330.82	5-methyl-2-[(5-methyl-1H-imidazol-4-yl)methyl]-3,4-dihydropyrido[4,3-b]indol-1-one hydrochloride	330.818	1.8051	-2.35	5	1	225.5	0.21472	53.92	6.6013	0.5	0.30294	0.88723	2	4	4	3	HCl.C17H18N4O		260	Yes
16G08	Risedronic acid monohydrate	105462-24-6	C(P(=O)(O)O)(P(=O)(O)O)(Cc1cnccc1)O	C7H13NO8P2	301.13	(1-hydroxy-1-phosphono-2-pyridin-3-ylethyl)phosphonic acid	301.127	-6.6358	1.228	8	5	175.48	0.62976	167.8	-10.644	0.47059	0.55215	0.73452	4	1	1	1	C7H11NO7P2.H2O		537	Yes
16G09	Palonosetron hydrochloride	135729-62-3	N1(C(c2c3[C@@](C1)(CCCc3ccc2)[H])=O)[C@@H]1CN2CC[C@@]1(CC2)[H]	C19H25ClN2O	332.88	(3aS)-2-[(3S)-1-azabicyclo[2.2.2]octan-3-yl]-3a,4,5,6-tetrahydro-3H-benzo[de]isoquinolin-1-one hydrochloride	332.874	3.2929	-3.028	3	0	218.95	0.091984	23.55	3.3664	0.45455	0.28777	0.8934	1	5	6	1	HCl.C19H24N2O		128	Yes
16G10	Oxymetholone	434-07-1	[C@]12([C@@]3([C@]([C@]4([C@@]([C@](CC4)(O)C)(CC3)C)[H])(CC[C@]1(CC(/C(/C2)=C/O)=O)[H])[H])[H])C	C21H32O3	332.49	(2Z,5S,8R,9S,10S,13S,14S,17S)-17-hydroxy-2-(hydroxymethylidene)-10,13,17-trimethyl-1,4,5,6,7,8,9,11,12,14,15,16-dodecahydrocyclopenta[a]phenanthren-3-one	332.482	3.1542	-4.275	3	2	242.75	0.16165	57.53	3.0752	0.45833	0.14714	0.93004	0	4	4	0	C21H32O3		55	Yes
16G11	Latanoprost	130209-82-4	[C@H]1([C@H]([C@H](C[C@H]1O)O)C\C=C/CCCC(=O)OC(C)C)CC[C@H](CCc1ccccc1)O	C26H40O5	432.61	propan-2-yl (Z)-7-[(1R,2R,3R,5S)-3,5-dihydroxy-2-[(3R)-3-hydroxy-5-phenylpentyl]cyclopentyl]hept-5-enoate	432.599	5.1735	-4.891	5	3	356.42	0.17491	86.99	-14.281	0.67742	0.60186	0.73864	14	2	2	1	C26H40O5		1003	Yes
16H02	Cisatracurium besylate	64228-79-1	[N@@+]1([C@@H](c2c(cc(c(c2)OC)OC)CC1)Cc1cc(c(cc1)OC)OC)(CCC(=O)OCCCCCOC(CC[N@@+]1([C@@H](c2c(cc(c(c2)OC)OC)CC1)Cc1cc(c(cc1)OC)OC)C)=O)C	C65H82N2O18S2	1243.5	benzenesulfonate;5-[3-[(1R,2R)-1-[(3,4-dimethoxyphenyl)methyl]-6,7-dimethoxy-2-methyl-3,4-dihydro-1H-isoquinolin-2-ium-2-yl]propanoyloxy]pentyl 3-[(1R,2R)-1-[(3,4-dimethoxyphenyl)methyl]-6,7-dimethoxy<NL>-2-methyl-3,4-dihydro-1H-isoquinolin-2-ium-2-yl]propanoate	1243.49	1.7708	-5.756	14	0	726.8	0.1525	126.44	-3.5328	0.46269	0.51193	1.0012	26	6	6	4	C6H5O3S.C6H5O3S.C53H72N2O12		1021	No
16H03	Pemetrexed disodium	357166-30-4	c12/N=C(\NC(c1c(c[nH]2)CCc1ccc(C(N[C@H](C([O-])=O)CCC([O-])=O)=O)cc1)=O)/N	C20H19N5O6Na2	471.37	(2S)-2-[[4-[2-(2-amino-4-oxo-1,7-dihydropyrrolo[2,3-d]pyrimidin-5-yl)ethyl]benzoyl]amino]pentanedioate disodium	471.38	-4.0454	-3.658	11	4	317.1	0.45541	192.63	4.4441	0.6129	0.5554	0.8444	9	3	3	2	Na.Na.C20H19N5O6	0.858824	915	Yes
16H04	Raltitrexed	112887-68-0	C1(c2c(/N=C(\N1)/C)ccc(c2)CN(c1sc(C(N[C@H](C(=O)O)CCC(=O)O)=O)cc1)C)=O	C21H22N4O6S	458.5	(2S)-2-[[5-[methyl-[(2-methyl-4-oxo-1H-quinazolin-6-yl)methyl]amino]thiophene-2-carbonyl]amino]pentanedioic acid	458.494	0.7203	-3.727	10	4	333.65	0.40971	176.64	-5.3459	0.59375	0.52799	0.84822	9	3	3	2	C21H22N4O6S		916	Yes
16H05	Ceftibuten	97519-39-6	N1\2C([C@H]([C@H]1SC\C=C2\C(=O)O)NC(\C(\c1nc(sc1)N)=C/CC(=O)O)=O)=O	C15H14N4O6S2	410.43	(6R,7R)-7-[(2Z)-2-(2-amino-1,3-thiazol-4-yl)-4-carboxybut-2-enamido]-8-oxo-5-thia-1-azabicyclo[4.2.0]oct-2-ene-2-carboxylic acid	410.43	-0.7123	-1.743	10	4	274.37	0.5739	216.46	8.8947	0.48148	0.45104	0.90348	6	3	3	1	C15H14N4O6S2		464	No
16H06	Valsartan	137862-53-4	N([C@H](C(=O)O)C(C)C)(C(=O)CCCC)Cc1ccc(c2c(c3nnn[nH]3)cccc2)cc1	C24H29N5O3	435.53	(2S)-3-methyl-2-[N-({4-[2-(2H-1,2,3,4-tetrazol-5-yl)phenyl]phenyl}methyl)pentanamido]butanoic acid	435.526	3.79	-6.173	8	2	347.6	0.25785	112.07	-4.2218	0.5	0.55605	0.84632	10	3	3	3	C24H29N5O3		947	Yes
16H07	Milnacipran hydrochloride	101152-94-7	[C@]1([C@H](C1)CN)(C(N(CC)CC)=O)c1ccccc1	C15H23ClN2O	282.82	(1R,2S)-2-(aminomethyl)-N,N-diethyl-1-phenylcyclopropane-1-carboxamide hydrochloride	282.814	1.2437	-2.296	3	1	198.8	0.16026	46.33	4.8248	0.5	0.641	0.72413	5	2	2	1	HCl.C15H22N2O		659	Yes
16H08	Triclabendazole	68786-66-3	n1c([nH]c2c1cc(c(c2)Oc1c(c(Cl)ccc1)Cl)Cl)SC	C14H9Cl3N2OS	359.66	6-chloro-5-(2,3-dichlorophenoxy)-2-methylsulfanyl-1H-benzimidazole	359.663	5.1921	-6.949	3	1	241.96	0.21677	63.21	-0.36731	0.57143	0.35714	0.81483	3	3	3	3	C14H9N2OCl3S		402	Yes
16H09	Brimonidine L-tartrate	70359-46-5	c1(c2nccnc2ccc1N\C\1=N\CCN1)Br	C15H16BrO6N5	442.22	5-Bromo-N-(4,5-dihydro-1H-imidazol-2-yl)-6-quinoxalinamine 2,3-dihydroxysuccinate	442.225	1.1821	-2.979	5	2	183.92	0.30649	62.2	1.8366	0.58824	0.26331	0.78992	1	3	3	2	C11H10N5Br.C4H6O6		129	Yes
16H10	Desonide	638-94-8	[C@@]12([C@@]3([C@]([C@]4([C@@]([C@@]\5(\C(=C/C(\C=C5)=O)\CC4)C)([C@H](C3)O)[H])[H])(C[C@]1(OC(O2)(C)C)[H])[H])C)C(=O)CO	C24H32O6	416.52	(1S,2S,4R,8S,9S,11S,12S,13R)-11-hydroxy-8-(2-hydroxyacetyl)-6,6,9,13-tetramethyl-5,7-dioxapentacyclo[10.8.0.02,9.04,8.013,18]icosa-14,17-dien-16-one	416.512	1.4543	-3.529	6	2	287.39	0.2515	93.06	1.0826	0.43333	0.16237	1.0641	2	5	5	0	C24H32O6		100	No
16H11	Cefprozil	121123-17-9	N1\2C([C@H]([C@H]1SC\C(=C2\C(=O)O)\C=C\C)NC([C@@H](c1ccc(cc1)O)N)=O)=O	C18H19N3O5S	389.43	(6R,7R)-7-[(2R)-2-amino-2-(4-hydroxyphenyl)acetamido]-8-oxo-3-(prop-1-en-1-yl)-5-thia-1-azabicyclo[4.2.0]oct-2-ene-2-carboxylic acid	389.431	-1.7171	-1.699	8	4	272.92	0.41437	158.26	7.8349	0.59259	0.38551	0.91527	5	3	3	1	C18H19N3O5S		464	No
17A02	Allopurinol	315-30-0	Oc1ncnc2[nH]ncc12			1,5-dihydropyrazolo[3,4-d]pyrimidin-4-one	136.114	-0.4045	-1.76	5	2	100.06	0.59964	74.69	2.1702	0.5	0	0.80147	0	2	2	2	C5H4N4O		56	Yes
17A03	Phenyl salicylate	118-55-8	C1=CC=C(C=C1)OC(=O)C2=CC=CC=C2O			phenyl 2-hydroxybenzoate	214.219	2.7444	-2.79	3	1	167.12	0.21625	46.53	-1.5983	0.625	0.4014	0.60067	3	2	2	2	C13H10O3		403	Yes
17A04	Ampicillin sodium salt	67-97-0	CC(C)CCC[C@@H](C)[C@H]1CC[C@H]2\C(=C\C=C/3\C[C@@H](O)CCC3=C)\CCC[C@]12C			(1S,3Z)-3-[(2E)-2-[(1R,3aS,7aR)-7a-methyl-1-[(2R)-6-methylheptan-2-yl]-2,3,3a,5,6,7-hexahydro-1H-inden-4-ylidene]ethylidene]-4-methylidenecyclohexan-1-ol	384.645	7.6762	-5.995	1	1	324.83	0.040329	20.23	-4.8483	0.57143	0.32467	0.84401	6	3	3	0	C27H44O		591	No
17A08	Methylene blue	61-73-4	CN(C)c1ccc2N=C3C=CC(=[N+](C)C)C=C3Sc2c1			[7-(dimethylamino)phenothiazin-3-ylidene]-dimethylazanium;chloride	319.859	-1.1478	-2.624	3	0	210.28	0.13006	43.91	-0.87323	0.55	0.25724	0.83685	1	3	3	1	Cl.C16H18N3S		130	Yes
17A09	Gramicidin	1405-97-6	CC(C)C[C@@H](NC(=O)[C@H](C)NC(=O)CNC(=O)[C@@H](NC=O)C(C)C)C(=O)N[C@@H](C)C(=O)N[C@H](C(C)C)C(=O)N[C@@H](C(C)C)C(=O)N[C@H](C(C)C)C(=O)N[C@@H](Cc1c[nH]c2ccccc12)C(=O)N[C@H](CC(C)C)C(=O)N[C@@H](Cc3c[nH]c<NL>4ccccc34)C(=O)N[C@H](CC(C)C)C(=O)N[C@@H](Cc5c[nH]c6ccccc56)C(=O)N[C@H](CC(C)C)C(=O)N[C@@H](Cc7c[nH]c8ccccc78)C(=O)NCCO			(3R,6S,9S,12S,15S,21R,24S,27S,30S,33S)-9,27-bis(3-aminopropyl)-3,21-dibenzyl-6,24-bis(2-methylpropyl)-12,30-di(propan-2-yl)-1,4,7,10,13,19,22,25,28,31-decazatricyclo[31.3.0.015,19]hexatriacontane-2,5,<NL>8,11,14,20,23,26,29,32-decone	1882.32	3.1735	-13.37	37	21	1471.8	0.31327	548.99	5.3944	0.38235	0.53759	1.0479	52	8	8	8	C99H140N20O17		1025	Yes
17A10	Levocarnitine	541-15-1	C[N+](C)(C)CC(O)CC(=O)[O-]			(3R)-3-hydroxy-4-(trimethylazaniumyl)butanoate	161.2	-6.1324	0.542	4	1	127.81	0.25663	60.36	1.1635	0.63636	0.7085	0.49698	4	0	0	0	C7H15NO3	1	538	Yes
17A11	DO 897/99	314776-92-6	COc1ccccc1N2CCN(CCCCNC(=O)c3ccc4ccccc4c3)CC2	C26H33Cl2N3O2	490.48	N-[4-[4-(2-methoxyphenyl)piperazin-1-yl]butyl]naphthalene-2-carboxamide;hydrochloride	490.473	4.405	-4.622	5	1	336.27	0.12371	44.81	5.6399	0.64516	0.48141	0.76251	8	4	4	3	HCl.HCl.C26H31N3O2		870	Yes
17B02	Carbenicillin disodium salt	4800-94-6	CC1(C)S[C@@H]2[C@H](NC(=O)C(C(=O)[O-])c3ccccc3)C(=O)N2[C@H]1C(=O)[O-]			disodium;(2S,5R,6R)-6-[(2-carboxylato-2-phenylacetyl)amino]-3,3-dimethyl-7-oxo-4-thia-1-azabicyclo[3.2.0]heptane-2-carboxylate	422.368	-3.4633	-1.88	8	1	256.5	0.4414	154.97	10.967	0.5	0.37691	0.90297	5	3	4	1	C17H16N2O6S.Na.Na		123	No
17B03	Ebselen	60940-34-3	O=C1N([Se]c2ccccc12)c3ccccc3	C13H9NOSe	274.18	2-phenyl-1,2-benzoselenazol-3-one	274.18	2.6621	-4.85	2	0	147.57	0.11242	20.31	-2.9849	0.5625	0.2296	0.74882	1	3	3	2	C13H9NOSe		131	Yes
17B04	Cefamandole sodium salt	30034-03-8	Cn1nnnc1SCC2=C(N3[C@H](SC2)[C@H](NC(=O)[C@H](O)c4ccccc4)C3=O)C(=O)[O-]			sodium;(6R,7R)-7-[[(2R)-2-hydroxy-2-phenylacetyl]amino]-3-[(1-methyltetrazol-5-yl)sulfanylmethyl]-8-oxo-5-thia-1-azabicyclo[4.2.0]oct-2-ene-2-carboxylate	484.492	-2.2886	-2.419	11	2	315.57	0.4952	203.97	10.114	0.54839	0.39747	0.92638	7	4	4	2	C18H17N6O5S2.Na		464	No
17B05	Rolipram	61413-54-5	COc1ccc(cc1OC2CCCC2)C3CNC(=O)C3	C16H21NO3	275.35	4-(3-cyclopentyloxy-4-methoxyphenyl)pyrrolidin-2-one	275.347	2.6544	-3.41	4	1	215.29	0.2067	47.56	0.3508	0.55	0.34242	0.74185	4	3	3	1	C16H21NO3		539	Yes
17B06	Tiletamine hydrochloride	14176-50-2	CCNC1(CCCCC1=O)c2cccs2	C12H18ClNOS	259.8	2-(ethylamino)-2-thiophen-2-ylcyclohexan-1-one;hydrochloride	259.8	2.3022	-2.835	2	1	176.38	0.25434	57.34	-4.3917	0.46667	0.47995	0.74957	3	2	2	1	HCl.C12H17NOS		404	Yes
17B07	Netilmicin sulfate	56391-57-2	CCN[C@@H]1C[C@H](N)[C@@H](O[C@H]2OC(=CC[C@H]2N)CN)[C@H](O)[C@H]1O[C@H]3OC[C@](C)(O)[C@H](NC)[C@H]3O			(2R,3R,4R,5R)-2-[(1S,2S,3R,4S,6R)-4-amino-3-[[(2S,3R)-3-amino-6-(aminomethyl)-3,4-dihydro-2H-pyran-2-yl]oxy]-6-(ethylamino)-2-hydroxycyclohexyl]oxy-5-methyl-4-(methylamino)oxane-3,5-diol;sulfuric acid	1441.56	-4.0813	-1.205	12	8	346.23	0.42755	199.73	5.515	0.45455	0.32104	0.92768	8	3	3	0	H2O4S.H2O4S.H2O4S.H2O4S.H2O4S.C21H41N5O7.C21H41N5O7		712	No
17B08	Loracarbef	76470-66-1	N[C@@H](C(=O)N[C@H]1[C@H]2CCC(=C(N2C1=O)C(=O)O)Cl)c3ccccc3			(6R,7S)-7-[[(2R)-2-amino-2-phenylacetyl]amino]-3-chloro-8-oxo-1-azabicyclo[4.2.0]oct-2-ene-2-carboxylic acid	349.773	-2.431	-2.423	7	3	239.5	0.34447	112.73	3.611	0.54167	0.40206	0.87558	4	3	3	1	C16H16N3O4Cl		464	No
17B09	Cyclacillin	3485-14-1	CC1(C)S[C@@H]2[C@H](NC(=O)C3(N)CCCCC3)C(=O)N2[C@H]1C(=O)O			(2S,5R,6R)-6-[(1-aminocyclohexanecarbonyl)amino]-3,3-dimethyl-7-oxo-4-thia-1-azabicyclo[3.2.0]heptane-2-carboxylic acid	341.431	-1.5083	-1.854	7	3	232.01	0.43097	138.03	3.4233	0.52174	0.27447	0.89747	3	3	4	0	C15H23N3O4S		123	No
17B10	Thimerosal	54-64-8	CC[Hg]Sc1ccccc1C(=O)[O-]	C9H9HgNaO2S	404.81	sodium;(2-carboxylatophenyl)sulfanyl-ethylmercury	404.814	0.0195	-4.531	2	0	142.05	0.31545	65.43	-1.2999	0.61538	0.57206	0.67089	4	1	1	1	C9H9O2HgS.Na		540	Yes
17B11	Clindamycin Phosphate	24729-96-2	CCC[C@@H]1C[C@H](N(C)C1)C(=O)N[C@H]([C@H](C)Cl)[C@H]2O[C@H](SC)[C@H](O)[C@@H](O)[C@H]2O			[(2R,3R,4S,5R,6R)-6-[(1S,2S)-2-chloro-1-[[(2S,4R)-1-methyl-4-propylpyrrolidine-2-carbonyl]amino]propyl]-4,5-dihydroxy-2-methylsulfanyloxan-3-yl] dihydrogen phosphate	504.967	-3.2575	-0.704	10	5	344.67	0.39156	183.9	-14.875	0.51613	0.52509	0.90876	9	2	2	0	C18H34N2O8ClPS		216	No
17C02	Lapatinib	231277-92-2	CS(=O)(=O)CCNCc1oc(cc1)c2ccc3ncnc(Nc4ccc(OCc5cccc(F)c5)c(Cl)c4)c3c2			N-[3-chloro-4-[(3-fluorophenyl)methoxy]phenyl]-6-[5-[(2-methylsulfonylethylamino)methyl]furan-2-yl]quinazolin-4-amine	581.066	4.7281	-8.061	8	2	424.92	0.22957	114.73	-4.2297	0.6	0.44294	0.89007	11	5	5	5	C29H26N4O4ClFS		966	Yes
17C03	Clodronate disodium	22560-50-5	OP(=O)([O-])C(Cl)(Cl)P(=O)(O)[O-]	CH2Cl2Na2O6P2	288.86	disodium;[dichloro-[hydroxy(oxido)phosphoryl]methyl]-hydroxyphosphinate	288.855	-8.2453	0.251	6	2	130.05	0.68281	140.34	-15.727	0.45455	0.79827	0.7167	2	0	0	0	CH2O6Cl2P2.Na.Na		261	Yes
17C04	Mevastatin	73573-88-3	CC[C@H](C)C(=O)O[C@H]1CCC=C2C=C[C@H](C)[C@H](CC[C@@H]3C[C@@H](O)CC(=O)O3)[C@@H]12	C23H34O5	390.52	[(1S,7S,8S,8aR)-8-[2-[(2R,4R)-4-hydroxy-6-oxooxan-2-yl]ethyl]-7-methyl-1,2,3,7,8,8a-hexahydronaphthalen-1-yl] (2S)-2-methylbutanoate	390.518	3.6257	-4.413	5	1	306.66	0.19298	72.83	0.57751	0.5	0.42964	0.86357	7	3	3	0	C23H34O5		795	No
17C05	Entecavir	142217-69-4	NC1=Nc2c(ncn2[C@H]3C[C@H](O)[C@@H](CO)C3=C)C(=O)N1			2-amino-9-[(1S,3R,4S)-4-hydroxy-3-(hydroxymethyl)-2-methylidenecyclopentyl]-1H-purin-6-one	277.283	-0.9301	-1.188	8	4	195.39	0.48784	125.76	-1.1421	0.5	0.23736	0.86592	2	3	3	1	C12H15N5O3		262	Yes
17C06	Cyclophosphamide	50-18-0	ClCCN(CCCl)P1(=O)NCCCO1	C7H15Cl2N2O2P	261.09	N,N-bis(2-chloroethyl)-2-oxo-1,3,2?5-oxazaphosphinan-2-amine	261.088	0.727	-1.895	4	1	182.69	0.23006	51.38	-10.321	0.57143	0.70358	0.66755	4	1	1	0	C7H15N2O2Cl2P		541	Yes
[truncated: 215 more rows]
