# Supplementary material for: Small-molecule properties define partitioning into biomolecular condensates
Source: Nat Chem. 2024 Sep 13;16(11):1794–802. doi: 10.1038/s41557-024-01630-w (PMC11527791; doi:10.1038/s41557-024-01630-w)
Supplement: Supplementary file 5 — List of fluorescent drugs and fluorophores used in this study. [file 41557_2024_1630_MOESM5_ESM.xlsx]

## Sheet: Fluorescence_Drug_Parameters
Drug Position	Drug Name	Molecular Formula	smiles_code	MW	488 nm	546 nm	647 nm
02A04	Edrophonium chloride	C10H16NO	[N+](c1cc(O)ccc1)(CC)(C)C	166.243		Y
02G03	Dipyridamole	C24H40N8O4	c12c(c(nc(n1)N(CCO)CCO)N1CCCCC1)nc(nc2N1CCCCC1)N(CCO)CCO	504.634	Y
04H09	Quinacrine dihydrochloride hydrate	C23H30N3OCl	c1(c2c(nc3c1ccc(c3)Cl)ccc(c2)OC)NC(CCCN(CC)CC)C	399.964	Y
05E05	Metergoline	C25H29N3O2	c12c3c([C@@]4([C@](N(C[C@@H](C4)CNC(=O)OCc4ccccc4)C)(C1)[H])[H])cccc3n(c2)C	403.524	Y
05F05	Methylergometrine maleate	C20H25N3O2	C=1\2/[C@](N(C[C@@H](\C1)C(N[C@H](CO)CC)=O)C)(Cc1c3c2cccc3[nH]c1)[H]	339.438	Y
06D09	Doxorubicin hydrochloride	C27H29NO11	c12c(C(c3c(C1=O)cccc3OC)=O)c(c1c(c2O)C[C@](C[C@@H]1O[C@@H]1O[C@H]([C@H]([C@H](C1)N)O)C)(C(=O)CO)O)O	543.523			Y
06G11	Ceforanide	C20H21N7O6S2	N1\2C([C@]([C@]1(SC\C(=C2\C(=O)O)\CSc1n(nnn1)CC(=O)O)[H])(NC(Cc1c(CN)cccc1)=O)[H])=O	519.562	Y
07A08	Daunorubicin hydrochloride	C27H29NO10	c12c(C(c3c(C1=O)cccc3OC)=O)c(c1c(c2O)C[C@](C[C@@]1(O[C@@H]1O[C@H]([C@H]([C@H](C1)N)O)C)[H])(C(=O)C)O)O	527.524		Y
07A10	Ceftazidime pentahydrate	C22H22N6O7S2	N1\2C([C@H]([C@]1(SC\C(=C2\C([O-])=O)\C[n+]1ccccc1)[H])NC(\C(\c1nc(sc1)N)=N/OC(C(=O)O)(C)C)=O)=O	546.584	Y
07D08	Nystatine	C47H75NO17	[C@@H]1([C@H]([C@H]([C@@H]([C@H](O1)C)O)N)O)OC/1CC(C(C(CC(CC(C(CCC(CC(CC(CC(OC(C(C(C(\C=C\C=C\CC\C=C\C=C\C=C\C=C1)C)O)C)C)=O)O)O)O)O)O)=O)O)C(=O)O)O	926.103	Y
08A03	Pomalidomide	C13H11N3O4	Nc1cccc2C(=O)N(C3CCC(=O)NC3=O)C(=O)c12	273.247	Y
08F02	Dithiazanine iodide	C23H23N2S2	CCN1C2=CC=CC=C2SC1=CC=CC=CC3=[N+](C4=CC=CC=C4S3)CC.[I-]	518.482			Y
09EO4	Tadalafil	C22H19N3O4	[H][C@]12CC3=C(NC4=CC=CC=C34)[C@H](N1C(=O)CN(C)C2=O)C1=CC2=C(OCO2)C=C1	389.41	Y
09F11	Cefmetazole sodium salt	C15H16N7O5S3	[C@]1(NC(CSCC#N)=O)(C(N\2[C@@]1(SC\C(=C2\C(=O)[O-])\CSc1n(nnn1)C)[H])=O)OC	470.534	Y
10G08	Merbromin disodium salt	C20H16Br2HgO9	C12(c3c(c(c(c(c3)Br)[O-])[Hg]O)Oc3c1cc(c(c3)[O-])Br)OC(c1c2cccc1)=O	706.65	Y	Y
11B10	Moxalactam disodium salt	C20H18N6O9S	[C@@]1(C(N\2[C@@]1(OC\C(=C2\C([O-])=O)\CSc1n(nnn1)C)[H])=O)(NC([C@H](C([O-])=O)c1ccc(cc1)O)=O)OC	518.462	Y	Y
11F06	Beclomethasone dipropionate	C28H37O7Cl	[C@]12([C@]([C@H](C[C@]1([C@]1([C@@]([C@@]\3(\C(=C/C(\C=C3)=O)\CC1)C)([C@H](C2)O)Cl)[H])[H])C)(C(COC(=O)CC)=O)OC(=O)CC)C	521.048	Y
12F07	Bephenium hydroxynaphthoate	C17H22NO	[N+](Cc1ccccc1)(CCOc1ccccc1)(C)C	256.368	Y	Y
13A05	Methacycline hydrochloride	C22H22N2O8	[C@@]1\2([C@]([C@@H](\C(=C(/C1=O)\C(=O)N)\O)N(C)C)([C@H]([C@]1(\C(=C2\O)\C(c2c(C1=C)cccc2O)=O)[H])O)[H])O	442.423	Y
13F11	Rimexolone	C24H34O3	[C@]12([C@]([C@]3([C@@]([C@@]\4(\C(=C/C(\C=C4)=O)\CC3)C)([C@H](C1)O)[H])[H])(C[C@H]([C@@]2(C(=O)CC)C)C)[H])C	370.531		Y
14A09	Piperacetazine	C24H30N2O2S	N1(c2c(Sc3c1cccc3)ccc(c2)C(=O)C)CCCN1CCC(CC1)CCO	410.58	Y
15F02	Topotecan	C23H23N3O5	N12\C(\c3c(C1)cc1c(c(ccc1n3)O)CN(C)C)=C/C/1=C(\C2=O)/COC([C@]1(O)CC)=O	421.452	Y
16D02	Aminacrine	C13H10N2	c1(c2c(nc3c1cccc3)cccc2)N	194.236	Y
16F09	Valdecoxib	C16H14N2O3S	S(c1ccc(c2c(noc2C)c2ccccc2)cc1)(=O)(=O)N	314.364	Y
16G02	Epirubicin hydrochloride	C27H29NO11	c12c(C(c3c(C1=O)cccc3OC)=O)c(c1c(c2O)C[C@](C[C@@]1(O[C@H]1O[C@H]([C@@H]([C@H](C1)N)O)C)[H])(C(=O)CO)O)O	543.523		Y
17A08	Methylene blue	C16H18N3S	CN(C)c1ccc2N=C3C=CC(=[N+](C)C)C=C3Sc2c1	284.406			Y
17B04	Cefamandole sodium salt	C18H17N6O5S2	Cn1nnnc1SCC2=C(N3[C@H](SC2)[C@H](NC(=O)[C@H](O)c4ccccc4)C3=O)C(=O)[O-]	461.502		Y
18E12	Tolonium chloride	C15H16N3S	CN(C)c1ccc2nc3cc(C)c(N)cc3[s+]c2c1	270.379			Y
18F07	Tinoridine hydrochloride	C17H20N2O2S	CCOC(=O)c1c(N)sc2CN(Cc3ccccc3)CCc12	316.424	Y	Y
19F08	Nilotinib	C28H22N7OF3	CC1=C(C=C(C=C1)C(=O)NC2=CC(=CC(=C2)C(F)(F)F)N3C=C(N=C3)C)NC4=NC=CC(=N4)C5=CN=CC=C5	529.525			Y
19F11	Flupirtine	C15H17N4O2F	CCOC(=O)Nc1ccc(NCc2ccc(F)cc2)nc1N	304.324	Y	Y
19H08	Chicago Sky Blue 6B	C34H24N6Na4O16S4	COc1cc(ccc1\N=N\c2ccc3c(cc(c(N)c3c2O)S(=O)(=O)[O-])S(=O)(=O)[O-])c4ccc(\N=N\c5ccc6c(cc(c(N)c6c5O)S(=O)(=O)[O-])S(=O)(=O)[O-])c(OC)c4	992.82		Y	Y
05G06	Mitoxantone	C22H30Cl2N4O6	c12c(C(c3c(C1=O)c(ccc3O)O)=O)c(ccc2NCCNCCO)NCCNCCO	517.41		Y	Y
12H03	Toremifene	C26H28ClNO	C(=C(/c1ccccc1)\CCCl)(/c1ccc(cc1)OCCN(C)C)\c1ccccc1	405.97	Y

## Sheet: Fluorophores_Used
List of Fluorophores, all are purchased from ThermoFisher Scientific
Pacific Blue
Fluorescein (FITC)
Alexa Fluor 488
Oregon Green 488
Alexa Fluor 555
Alexa Fluor 561
Texas Red (and Texas Red-X)
Alexa Fluor 594
Alexa Fluor 647
Tetramethylrhodamine (TRITC)
Coumarin
