# Supplementary material for: Small-molecule properties define partitioning into biomolecular condensates
Source: Nat Chem. 2024 Sep 13;16(11):1794–802. doi: 10.1038/s41557-024-01630-w (PMC11527791; doi:10.1038/s41557-024-01630-w)
Supplement: Supplementary file 6 — Raw area-under-the-curve values for all four condensate systems. [file 41557_2024_1630_MOESM6_ESM.xlsx]

## Sheet: cGASDNA_Complete
Drug_Name_ForAUC	cGAS_CTRL_Pellet_AUC	DNA_CTRL_Pellet_AUC		cGAS_CTRL_Pellet_Masserror	DNA_CTRL_Pellet_Masserror		FDA_Drug_Name	cGAS-45bpDNA_Droplet_Fraction_AUC_R1	cGAS-45bpDNA_Solution_Fraction_AUC_R1	cGAS-45bpDNA_Droplet_Fraction_AUC_R2	cGAS-45bpDNA_Solution_Fraction_AUC_R2		cGAS-45bpDNA_Droplet_Fraction_Masserror_R1	cGAS-45bpDNA_Solution_Fraction_Masserror_R1	cGAS-45bpDNA_Droplet_Fraction_Masserror_R2	cGAS-45bpDNA_Solution_Fraction_Masserror_R2		Uncorrected_LogPC_R1 [Column I/J]	Uncorrected-LogPC_R2 [Column K/L]		Ratio-1a [Column B/I]	Ratio-1b [Column C/I]	Ratio-2a [Column B/K]	Ratio-2b [Column C/K]		Average Ratio [Average of column V-Y]		Corrected_LogPC_1a [Column I-B/J]	Corrected_LogPC_1b [Column I-C/J]	Corrected_LogPC_2a [Column K-B/L]	Corrected_LogPC_2b [Column K-C/L]		Average_corrected_LogPC_R1 [Average column AC-AD]	Average_corrected_LogPC_R2 [Average column AE-AF]
(-) Emtricitabine							(-) Emtricitabine	0	0	0	0		N/A	N/A	N/A	N/A		#DIV/0!	#DIV/0!				#DIV/0!	#DIV/0!				#DIV/0!	#DIV/0!	#DIV/0!	#DIV/0!		#DIV/0!	#DIV/0!
(-) Levobunolol hydrochloride	11037.2	12406.7		11.5864	22.6859		(-) Levobunolol hydrochloride	870142	1.36045e+06	869608	1.35669e+06		-0.447837	-0.912864	-0.704331	-0.545669		-0.194094	-0.193156		0.0126844	0.0142582	0.0126922	0.014267		0.01		-0.199638	-0.20033	-0.198704	-0.199397		-0.199984	-0.19905
(+) Isoproterenol-(+)-bitartrate salt	16453.8	23635.6		17.2228	8.76705		(+) Isoproterenol-(+)-bitartrate	562998	30501.8	0	0		5.50833	-0.498936	13.1534	1.15089		1.26618	#DIV/0!		0.0292253	0.0419817	#DIV/0!	#DIV/0!		0.04		1.2533	1.24756	#DIV/0!	#DIV/0!		1.25043	#DIV/0!
(+) Levobunolol hydrochloride	11037.2	12406.7		11.5864	22.6859		(+) Levobunolol hydrochloride	870090	1.35982e+06	869808	1.35765e+06		-0.447837	-0.912864	-0.704331	-0.545669		-0.193918	-0.193364		0.0126851	0.0142591	0.0126892	0.0142637		0.01		-0.199462	-0.200155	-0.198911	-0.199604		-0.199809	-0.199257
(D-) Norgestrel	139696	378234		-0.521668	0.061823		(D-) Norgestrel	1.06733e+07	794061	273669	481731		0.824297	0.195208	-0.864702	0.559216		1.12844	-0.245578		0.0130883	0.0354375	0.510453	1.38208		0.49		1.12272	1.11277	-0.555784	#NUM!		1.11775	#NUM!
(D)-Panthenol	9254.71	15780.5		2.51708	7.40064		(D)-Panthenol	299941	554393	1.02107e+07	814374		0.726205	0.835231	0.117713	-0.24804		-0.266782	1.09823		0.0308551	0.052612	0.000906378	0.00154549		0.02		-0.280394	-0.290255	1.09784	1.09756		-0.285324	1.0977
(L) Hyoscyamine	763947	773066		-18.7615	-15.7299		(L) Hyoscyamine	1.09296e+06	1.47127e+06	1.01743e+06	1.50936e+06		-1.83768	-4.38135	-6.87339	-1.27173		-0.129087	-0.171289		0.698968	0.707312	0.750862	0.759825		0.73		-0.650475	-0.662682	-0.774849	-0.790761		-0.656579	-0.782805
(L) Methyldopa							(L) Methyldopa	734856	191593	765548	185216		-0.500433	-0.968774	-0.776072	-0.983652		0.583822	0.616293		0	0	0	0		0		0.583822	0.583822	0.616293	0.616293		0.583822	0.616293
(L) Thyroxine	16039.8	28000.5		-3.42352	-1.80089		(L) Thyroxine	5.27388e+06	86058.3	5.30226e+06	82403.6		-0.121979	0.242695	-0.636571	-0.817157		1.78734	1.80852		0.00304138	0.00530928	0.00302509	0.00528086		0.00416		1.78601	1.78503	1.8072	1.80622		1.78552	1.80671
(R) Naproxen sodium salt	14320.2	46539.6		-3.98488	-5.63312		(R) Naproxen sodium salt	307691	0	293709	0		-14.9063	N/A	-16.7454	N/A		#DIV/0!	#DIV/0!		0.0465411	0.151254	0.0487566	0.158455		0.1		#DIV/0!	#DIV/0!	#DIV/0!	#DIV/0!		#DIV/0!	#DIV/0!
(R) Propranolol hydrochloride							(R) Propranolol hydrochloride	1.24735e+07	4.0069e+06	1.26129e+07	5.08878e+06		1.00955	0.886503	0.412657	0.748416		0.493179	0.3942		0	0	0	0		0		0.493179	0.493179	0.3942	0.3942		0.493179	0.3942
(R)-Duloxetine hydrochloride							(R)-Duloxetine hydrochloride	2.35019e+06	332417	2.45661e+06	389109		-0.516777	-0.273942	-0.912522	0.866228		0.84942	0.800265		0	0	0	0		0		0.84942	0.84942	0.800265	0.800265		0.84942	0.800265
(R)-Tamsulosin hydrochloride	15823	12418.4		10.9623	0.870774		(R)-Tamsulosin hydrochloride	3.56341e+06	3.21085e+06	3.70713e+06	3.21481e+06		-0.692045	0.865086	-0.808052	-0.76795		0.0452456	0.0618832		0.00444041	0.00348499	0.00426826	0.00334988		0.00389		0.0433128	0.0437294	0.0600256	0.0604259		0.0435211	0.0602257
(R,+) Atenolol	80585.8	93419.9		4.32865	4.22192		(R,+) Atenolol	1.72883e+07	2.92813e+07	1.62826e+07	1.82722e+07		3.34457	5.34925	5.38565	5.4284		-0.228839	-0.0500659		0.0046613	0.00540366	0.00494919	0.0057374		0.01		-0.230868	-0.231192	-0.0522207	-0.0525648		-0.23103	-0.0523927
(R,S) Homatropine hydrobromide	377740	373355		-0.158465	-0.880674		(R,S) Homatropine hydrobromide	1.13242e+06	540748	1.11761e+06	509521		-0.206484	-1.96599	-0.471315	1.53912		0.321013	0.341128		0.333569	0.329697	0.33799	0.334066		0.33		0.144768	0.147284	0.161992	0.164559		0.146026	0.163275
(S)-(-)-Propranolol hydrochloride							(S)-(-)-Propranolol hydrochloride	9.78191e+06	2.87316e+06	9.78697e+06	3.72517e+06		1.00955	0.886503	0.412657	0.748416		0.532063	0.419503		0	0	0	0		0		0.532063	0.532063	0.419503	0.419503		0.532063	0.419503
(S)-Naproxen							(S)-Naproxen	15936.5	17087.8	14869.4	12700.7		-0.133701	-0.28338	0.945725	-4.31679		-0.0302919	0.068468		0	0	0	0		0		-0.0302919	-0.0302919	0.068468	0.068468		-0.0302919	0.068468
(S,-) Atenolol	278356	192573		2.78749	3.78972		(S,-) Atenolol	8.31099e+06	3.31883e+07	1.17808e+07	3.1709e+07		8.4515	7.40489	7.57918	7.1643		-0.601332	-0.430006		0.0334925	0.0231709	0.0236279	0.0163463		0.02		-0.616127	-0.611513	-0.440391	-0.437164		-0.61382	-0.438777
(S,-) Eticlopride hydrochloride							(S,-) Eticlopride hydrochloride	5.36664e+06	329910	5.17168e+06	377676		-3.05049	-1.35942	-2.56803	-2.00794		1.21131	1.13651		0	0	0	0		0		1.21131	1.21131	1.13651	1.13651		1.21131	1.13651
(S,+) Camptothecine	6746	32398.4		0.697284	-0.610596		(S,+) Camptothecine	1.71834e+06	418305	1.54598e+06	383850		-0.0539107	-0.110919	-0.734154	0.626237		0.613616	0.605042		0.00392588	0.0188545	0.00436358	0.0209566		0.01		0.611907	0.605349	0.603143	0.595844		0.608628	0.599493
(S,+) Ibuprofen	32505.5	17309.4		-20.8785	-23.3152		(S,+) Ibuprofen	573895	100725	595278	106282		0.694518	-0.0660002	0.43224	0.216363		0.755696	0.748261		0.0566402	0.0301613	0.0546056	0.0290779		0.04		0.730374	0.742396	0.723874	0.735446		0.736385	0.72966
(Z,E) Clomiphene citrate							(Z,E) Clomiphene citrate	1.14413e+08	27719	1.32293e+08	27407		0.815019	-0.0520025	0.746343	-0.936763		3.6157	3.68368		0	0	0	0		0		3.6157	3.6157	3.68368	3.68368		3.6157	3.68368
5-fluorouracil							5-fluorouracil	0	0	0	0		N/A	N/A	N/A	N/A		#DIV/0!	#DIV/0!		#DIV/0!	#DIV/0!	#DIV/0!	#DIV/0!		--		#DIV/0!	#DIV/0!	#DIV/0!	#DIV/0!		#DIV/0!	#DIV/0!
Abacavir sulfate							Abacavir sulfate	448020	540339	418728	532065		6.86379	-0.603275	11.086	0.557652		-0.081369	-0.104033		0	0	0	0		0		-0.081369	-0.081369	-0.104033	-0.104033		-0.081369	-0.104033
Abemaciclib	155972	181645		-1.49056	0.10769		Abemaciclib	2.45715e+06	286028	2.40714e+06	299639		0.258567	0.290678	-0.896234	0.364308		0.934024	0.904903		0.0634769	0.0739249	0.0647957	0.0754608		0.07		0.905543	0.900671	0.875809	0.870828		0.903107	0.873319
Acamprosate calcium							Acamprosate calcium	171229	81268.1	175012	82959.8		-7.52899	-7.72475	-22.552	-18.2649		0.323657	0.3242		0	0	0	0		0		0.323657	0.323657	0.3242	0.3242		0.323657	0.3242
Acarbose							Acarbose	0	0	0	0		N/A	N/A	N/A	N/A		#DIV/0!	#DIV/0!		#DIV/0!	#DIV/0!	#DIV/0!	#DIV/0!		--		#DIV/0!	#DIV/0!	#DIV/0!	#DIV/0!		#DIV/0!	#DIV/0!
Acebutolol hydrochloride	134671	175115		-24.9829	-20.3714		Acebutolol hydrochloride	819161	1.50755e+06	688262	1.36928e+06		-11.9619	-1.13432	4.42332	-0.913326		-0.264901	-0.298738		0.164401	0.213773	0.195669	0.25443		0.21		-0.342903	-0.369353	-0.393303	-0.426249		-0.356128	-0.409776
Aceclidine hydrochloride	9028.67	6844.81		2.12792	-1.9533		Aceclidine hydrochloride	28194.8	44930.8	13539.4	42063.5		-2.93454	-0.570871	-6.24884	0.579442		-0.202376	-0.492308		0.320225	0.242769	0.666846	0.505549		0.43		-0.370011	-0.323148	-0.969663	-0.798184		-0.346579	-0.883923
Aceclofenac	36605.3	65127.4		0.633693	-0.0721315		Aceclofenac	584041	120392	560416	98096.2		-0.921908	-0.180202	0.0941174	0.251321		0.685844	0.756859		0.0626759	0.111512	0.065318	0.116213		0.09		0.657734	0.634496	0.727523	0.703207		0.646115	0.715365
Acedoben	5754.11	5979.63		20.5224	22.4656		Acedoben	2242.83	3917.16	4061.16	6410.58		10.4848	13.7339	1.30562	3.66745		-0.242175	-0.198247		2.56556	2.66611	1.41686	1.47239		2.03		#NUM!	#NUM!	#NUM!	#NUM!		#NUM!	#NUM!
Acefylline							Acefylline	215257	129419	260265	163487		119.735	-10.5126	119.237	-12.4722		0.220959	0.201933		0	0	0	0		0		0.220959	0.220959	0.201933	0.201933		0.220959	0.201933
Acemetacin	45158	80656.7		-1.08405	-0.873293		Acemetacin	124364	7001.87	116945	7254.66		0.14065	8.67564	0.50714	-9.58689		1.24948	1.20737		0.363111	0.648553	0.386146	0.689695		0.52		1.05355	0.795342	0.995431	0.699154		0.924444	0.847293
Acenocoumarol	17993.8	57649.7		-0.941755	3.57453		Acenocoumarol	693077	394052	676135	361488		0.984543	0.16786	-0.506005	-0.512824		0.245228	0.271939		0.0259621	0.0831793	0.0266127	0.0852636		0.06		0.233804	0.207513	0.260225	0.233235		0.220659	0.24673
Acetaminophen	10907.3	9430.79		-6.71979	-4.93683		Acetaminophen	0	0	0	0		N/A	N/A	N/A	N/A		#DIV/0!	#DIV/0!		#DIV/0!	#DIV/0!	#DIV/0!	#DIV/0!		--		#DIV/0!	#DIV/0!	#DIV/0!	#DIV/0!		#DIV/0!	#DIV/0!
Acetaminosalol	62373	84340.7		-0.777486	-0.761905		Acetaminosalol	14155	0	0	0		-0.945999	N/A	N/A	N/A		#DIV/0!	#DIV/0!		4.40644	5.95838	#DIV/0!	#DIV/0!		5.18		#DIV/0!	#DIV/0!	#DIV/0!	#DIV/0!		#DIV/0!	#DIV/0!
Acetanilide	20776.4	32411.2		-0.604437	-1.77121		Acetanilide	1.21439e+07	2.6155e+06	1.31998e+07	2.93062e+06		-0.973509	-0.995619	-0.212881	-1.30413		0.666804	0.653607		0.00171085	0.00266893	0.00157399	0.00245544		0.0021		0.666061	0.665644	0.652923	0.652539		0.665852	0.652731
Acetazolamide							Acetazolamide	0	0	0	0		N/A	N/A	N/A	N/A		#DIV/0!	#DIV/0!		#DIV/0!	#DIV/0!	#DIV/0!	#DIV/0!		--		#DIV/0!	#DIV/0!	#DIV/0!	#DIV/0!		#DIV/0!	#DIV/0!
Acetohexamide	6945.99	24435.4		1.79317	0.662195		Acetohexamide	325772	430620	222818	402188		-0.443625	-0.437936	0.224319	0.792322		-0.12118	-0.256479		0.0213216	0.0750077	0.0311734	0.109665		0.06		-0.13054	-0.155042	-0.270233	-0.306926		-0.142791	-0.28858
Acetopromazine maleate salt							Acetopromazine maleate salt	1.61767e+07	2.83491e+06	1.66597e+07	2.7099e+06		0.830508	0.641179	0.805713	0.133236		0.756351	0.788713		0	0	0	0		0		0.756351	0.756351	0.788713	0.788713		0.756351	0.788713
Acetyl spiramycin							Acetyl spiramycin	35907.4	7459.82	44130.6	5124.68		4.77642	2.91341	-32.3566	-1.27337		0.682455	0.935073		0	0	0	0		0		0.682455	0.682455	0.935073	0.935073		0.682455	0.935073
Acetylcysteine	6899.88	6048.77		-9.23741	2.07455		Acetylcysteine	29353.9	9157.94	31453.9	12736		-50.314	-51.501	-50.3553	-34.677		0.505869	0.392642		0.235058	0.206063	0.219365	0.192306		0.21		0.389497	0.405655	0.285091	0.299889		0.397576	0.29249
Acetyl-L-glutamine	11472.8	13116.4		0.165543	-0.63446		Acetyl-L-glutamine	715469	215500	734493	200355		189.175	-0.992256	188.832	2.87734		0.521143	0.564187		0.0160354	0.0183326	0.0156201	0.0178578		0.02		0.514123	0.513108	0.55735	0.556361		0.513615	0.556856
Acetylsalicylic acid							Acetylsalicylic acid	7101.99	0	17476.8	0		-19.592	N/A	-17.4723	N/A		#DIV/0!	#DIV/0!		0	0	0	0		0		#DIV/0!	#DIV/0!	#DIV/0!	#DIV/0!		#DIV/0!	#DIV/0!
Acetylsalicylsalicylic acid	7285.61			11.43			Acetylsalicylsalicylic acid	3.22065e+06	250439	3.25137e+06	244221		38.2985	14.1221	29.3999	12.2829		1.10924	1.12428		0.00226215	0	0.00224078	0		0.00113		1.10826	1.10924	1.12331	1.12428		1.10875	1.1238
Acipimox	27316.1	25015.3		1.78571	1.2278		Acipimox	832326	2.83224e+06	1.15031e+06	2.78945e+06		6.55765	6.64241	4.76777	4.52321		-0.531836	-0.384703		0.032819	0.0300548	0.0237467	0.0217466		0.03		-0.546328	-0.545089	-0.39514	-0.394251		-0.545709	-0.394696
Acitretin	158397	170235		12.9017	14.955		Acitretin	1.4101e+07	23816	1.36509e+07	59102.7		-0.158187	0.723909	-0.194891	0.00599714		2.77238	2.36356		0.011233	0.0120725	0.0116034	0.0124706		0.01		2.76748	2.76711	2.35849	2.35811		2.76729	2.3583
Aclidinium bromide							Aclidinium bromide	132008	0	135650	0		-20.307	N/A	-17.1986	N/A		#DIV/0!	#DIV/0!		0	0	0	0		0		#DIV/0!	#DIV/0!	#DIV/0!	#DIV/0!		#DIV/0!	#DIV/0!
Actarit							Actarit	4395.18	13864.2	5374.1	22188.4		1.72601	-3.94207	-0.712611	-1.61122		-0.498917	-0.61582		0	0	0	0		0		-0.498917	-0.498917	-0.61582	-0.61582		-0.498917	-0.61582
Acyclovir							Acyclovir	15002.1	22676.1	11376.7	23219.9		0.723094	-0.1064	-2.30899	-0.991966		-0.179416	-0.309843		0	0	0	0		0		-0.179416	-0.179416	-0.309843	-0.309843		-0.179416	-0.309843
Adamantamine fumarate							Adamantamine fumarate	14239	24078.8	7738.51	19562.9		-87.5077	-87.4698	-85.2114	-87.5311		-0.228155	-0.402776		0	0	0	0		0		-0.228155	-0.228155	-0.402776	-0.402776		-0.228155	-0.402776
Adapalene		21713.2			-0.420838		Adapalene	714276	0	812551	0		0.903056	N/A	-0.0787086	N/A		#DIV/0!	#DIV/0!		0	0.0303989	0	0.0267223		0.01		#DIV/0!	#DIV/0!	#DIV/0!	#DIV/0!		#DIV/0!	#DIV/0!
Adenosine 5'-monophosphate monohydrate		5386.22			6.44815		Adenosine 5'-monophosphate monohy	0	0	0	0		N/A	N/A	N/A	N/A		#DIV/0!	#DIV/0!		#DIV/0!	#DIV/0!	#DIV/0!	#DIV/0!		--		#DIV/0!	#DIV/0!	#DIV/0!	#DIV/0!		#DIV/0!	#DIV/0!
Adiphenine hydrochloride							Adiphenine hydrochloride	364375	238084	273499	234208		-0.869103	-2.88449	0.372099	-1.32983		0.184819	0.0673549		0	0	0	0		0		0.184819	0.184819	0.0673549	0.0673549		0.184819	0.0673549
Adrenosterone	9011.13	19591.1		59.3526	4.26422		Adrenosterone	965089	48566.3	894900	52601.1		0.679779	-4.59049	-2.5936	-6.54342		1.29823	1.23078		0.00933709	0.0202998	0.0100694	0.021892		0.02		1.29416	1.28933	1.22638	1.22117		1.29174	1.22378
Albendazole							Albendazole	1.04635e+07	1.36945e+06	9.66512e+06	1.21929e+06		0.908272	0.989194	0.243017	0.802483		0.883131	0.8991		0	0	0	0		0		0.883131	0.883131	0.8991	0.8991		0.883131	0.8991
Alclofenac							Alclofenac	0	0	0	0		N/A	N/A	N/A	N/A		#DIV/0!	#DIV/0!		#DIV/0!	#DIV/0!	#DIV/0!	#DIV/0!		--		#DIV/0!	#DIV/0!	#DIV/0!	#DIV/0!		#DIV/0!	#DIV/0!
Alclometasone dipropionate	1.21657e+06	3.08451e+06		-1.37116	0.371947		Alclometasone dipropionate	2.15155e+07	4620.15	2.01899e+07	4208.88		0.0228357	-194.563	-0.278627	167.709		3.6681	3.68097		0.056544	0.143362	0.0602567	0.152775		0.1		3.64282	3.60089	3.65398	3.60896		3.62186	3.63147
Alcuronium chloride	152756	152880		-59.3872	-60.02		Alcuronium chloride	363648	140416	375168	198802		-24.2135	-48.1957	4.5738	-48.2116		0.413265	0.275805		0.420065	0.420405	0.407166	0.407496		0.41		0.176644	0.176389	0.0487382	0.0484964		0.176517	0.0486173
Alendronate sodium							Alendronate sodium	0	0	6204.98	0		N/A	N/A	0.485042	N/A		#DIV/0!	#DIV/0!		#DIV/0!	#DIV/0!	0	0		0		#DIV/0!	#DIV/0!	#DIV/0!	#DIV/0!		#DIV/0!	#DIV/0!
Alexidine dihydrochloride	4878.89	2532.99		-1.83845	-6.35865		Alexidine dihydrochloride	1.47567e+08	102978	1.37524e+08	112140		0.965168	-0.182751	0.927916	-0.67426		3.15625	3.08862		3.30622e-05	1.7165e-05	3.54766e-05	1.84185e-05		2.6e-05		3.15623	3.15624	3.0886	3.08861		3.15624	3.08861
Alfadolone acetate	47653.2	64138.9		-0.230482	1.49787		Alfadolone acetate	7.87719e+06	494340	7.63364e+06	818084		-17.0254	-1.90904	-16.6271	-9.85219		1.20235	0.969934		0.00604952	0.00814236	0.00624253	0.00840215		0.01		1.19971	1.1988	0.967214	0.966269		1.19925	0.966742
Alfaxalone	30857.7	48303.7		-2.35946	0.0912067		Alfaxalone	1.07224e+06	271689	1.04049e+06	321173		-0.377418	-0.708067	0.918345	0.696586		0.59622	0.510497		0.0287788	0.0450494	0.029657	0.0464241		0.04		0.583538	0.576201	0.497423	0.489853		0.579869	0.493638
Alfuzosin hydrochloride	694783	766855		57.1822	60.9269		Alfuzosin hydrochloride	3.61616e+06	1.94156e+06	3.68298e+06	1.95932e+06		-3.04758	-0.207191	-1.1104	-0.840966		0.270097	0.274093		0.192133	0.212064	0.188647	0.208216		0.2		0.177437	0.166588	0.183302	0.172699		0.172013	0.178001
Algestone acetophenide	3.65087e+06	2.58693e+07		-0.896565	0.971091		Algestone acetophenide	5.52846e+07	9640.15	5.81037e+07	8351.18		0.982601	13.3012	0.347712	-4.6321		3.75852	3.84246		0.0660378	0.46793	0.0628337	0.445226		0.26		3.72885	3.48449	3.81427	3.58657		3.60667	3.70042
Aliskiren hemifumarate							Aliskiren hemifumarate	3.7004e+06	2.43144e+06	3.02909e+06	2.36245e+06		-0.523668	-0.796001	-0.607275	-0.0333101		0.182385	0.107949		0	0	0	0		0		0.182385	0.182385	0.107949	0.107949		0.182385	0.107949
Alizapride hydrochloride	121523	155061		5.12855	7.53725		Alizapride hydrochloride	1.03357e+06	1.32434e+06	1.1523e+06	1.09119e+06		2.06442	0.808159	-0.786049	-0.134221		-0.10766	0.0236653		0.117576	0.150024	0.105462	0.134566		0.13		-0.161982	-0.178253	-0.0247357	-0.0391008		-0.170118	-0.0319183
Allantoin							Allantoin	76753.7	17834.3	76126.8	13066.1		29.2414	13.7197	23.9051	402.891		0.633842	0.765391		0	0	0	0		0		0.633842	0.633842	0.765391	0.765391		0.633842	0.765391
Allopurinol							Allopurinol	0	0	0	0		N/A	N/A	N/A	N/A		#DIV/0!	#DIV/0!		#DIV/0!	#DIV/0!	#DIV/0!	#DIV/0!		--		#DIV/0!	#DIV/0!	#DIV/0!	#DIV/0!		#DIV/0!	#DIV/0!
Allopurinol							Allopurinol	0	15560.7	2166.38	16606.6		N/A	0.946128	-1.16459	-5.64742		#NUM!	-0.884545		#DIV/0!	#DIV/0!	0	0		0		#NUM!	#NUM!	-0.884545	-0.884545		#NUM!	-0.884545
Allylestrenol							Allylestrenol	0	0	0	0		N/A	N/A	N/A	N/A		#DIV/0!	#DIV/0!		#DIV/0!	#DIV/0!	#DIV/0!	#DIV/0!		--		#DIV/0!	#DIV/0!	#DIV/0!	#DIV/0!		#DIV/0!	#DIV/0!
Alogliptin benzoate	165434	159250		-6.09342	-3.06422		Alogliptin benzoate	2.02015e+06	356009	2.08166e+06	311602		5.9289	-2.69477	5.7847	-0.324235		0.753922	0.82481		0.0818921	0.0788309	0.0794722	0.0765014		0.08		0.716815	0.718261	0.788847	0.790246		0.717538	0.789546
Alosetron hydrochloride	3110.66			7.31432			Alosetron hydrochloride	1.43185e+06	858661	2.77771e+06	554442		29.1504	29.3223	21.1777	29.472		0.222075	0.699831		0.00217248	0	0.00111986	0		0.000823		0.22113	0.222075	0.699344	0.699831		0.221602	0.699587
Alprenolol hydrochloride	81909.1	98843.6		0.0207658	-0.502396		Alprenolol hydrochloride	2.17403e+06	2.49357e+06	1.30775e+06	2.261e+06		0.136185	-0.910268	-0.380612	0.77267		-0.0595557	-0.237775		0.0376761	0.0454656	0.0626335	0.0755828		0.06		-0.0762344	-0.0797641	-0.265865	-0.271906		-0.0779993	-0.268886
Alprostadil	10989.4	16966.1		-2.01107	-2.49211		Alprostadil	287098	29959.1	262208	37284.4		6.14337	-63.0324	8.93048	-65.9993		0.981501	0.847118		0.0382776	0.0590951	0.0419111	0.0647047		0.05		0.964551	0.955047	0.828524	0.818067		0.959799	0.823295
Althiazide							Althiazide	0	0	0	0		N/A	N/A	N/A	N/A		#DIV/0!	#DIV/0!		#DIV/0!	#DIV/0!	#DIV/0!	#DIV/0!		--		#DIV/0!	#DIV/0!	#DIV/0!	#DIV/0!		#DIV/0!	#DIV/0!
Altrenogest	137024	327452		0.695457	-0.595261		Altrenogest	5.8382e+06	778489	5.70903e+06	966623		-0.0714662	0.292912	-0.821672	-0.287775		0.875026	0.771305		0.0234703	0.0560879	0.0240013	0.057357		0.04		0.864712	0.849958	0.760754	0.745652		0.857335	0.753203
Altretamine		9067.01			4.05656		Altretamine	517578	464979	593951	423794		1.20599	4.2517	0.928336	0.549461		0.046542	0.146596		0	0.0175182	0	0.0152656		0.01		0.046542	0.0388665	0.146596	0.139915		0.0427043	0.143255
Alverine citrate salt							Alverine citrate salt	2.85814e+06	334877	2.34995e+06	281691		0.892185	0.598869	-0.750337	-0.413049		0.931199	0.921285		0	0	0	0		0		0.931199	0.931199	0.921285	0.921285		0.931199	0.921285
Ambrisentan	9575.04	24446.1		-86.2554	-6.9501		Ambrisentan	402076	464997	442466	489560		0.746958	0.644533	-0.591346	-0.842159		-0.0631419	-0.0439262		0.023814	0.0607997	0.0216402	0.0552497		0.04		-0.0736093	-0.0903837	-0.0534276	-0.0686091		-0.0819965	-0.0610183
Ambroxol hydrochloride							Ambroxol hydrochloride	95727.6	42540	87344.1	41400.4		-0.211894	-0.130519	-0.72853	-0.161498		0.35224	0.324229		0	0	0	0		0		0.35224	0.35224	0.324229	0.324229		0.35224	0.324229
Amcinonide	487290	1.46109e+06		-2.39551	-2.29334		Amcinonide	3.01157e+06	3122.41	2.78356e+06	13339.7		-0.292366	-3.68492	0.355733	4.90107		2.9843	2.31945		0.161806	0.48516	0.17506	0.5249		0.34		2.90765	2.69598	2.23588	1.99624		2.80181	2.11606
Amethopterin	53599.5	55130.9		-9.94444	0.304628		Amethopterin	46121.5	137899	51471.8	145804		0.195437	2.36137	-0.347466	2.55228		-0.475659	-0.452199		1.16214	1.19534	1.04134	1.07109		1.12		#NUM!	#NUM!	#NUM!	#NUM!		#NUM!	#NUM!
Amezinium metilsulfate	159607	68288.7		0.706761	-0.245266		Amezinium metilsulfate	151681	223537	162616	218991		-0.317736	-9.74387	-2.53103	-10.5087		-0.16842	-0.129264		1.05225	0.450214	0.981494	0.419938		0.73		#NUM!	-0.428226	-1.86195	-0.365789		#NUM!	-1.11387
Amfepramone hydrochloride		7046.16			-21.7973		Amfepramone hydrochloride	68329.4	90914	48627.4	100012		-0.155061	6.37295	0.485627	-55.412		-0.124023	-0.313172		0	0.10312	0	0.144901		0.06		-0.124023	-0.171289	-0.313172	-0.381156		-0.147656	-0.347164
Amidopyrine	46724.5	54221.1		-20.264	-14.0822		Amidopyrine	370998	765220	284282	775866		0.209652	0.501868	-4.19975	-0.508784		-0.314415	-0.436038		0.125943	0.146149	0.16436	0.19073		0.16		-0.372875	-0.383033	-0.514018	-0.527944		-0.377954	-0.520981
Amifostine	24779	37483.4		8.68409	5.45448		Amifostine	15222.4	14670.4	14837.2	30440		36.602	34.4795	24.0358	29.3067		0.0160428	-0.312093		1.62779	2.46238	1.67006	2.52631		2.07		#NUM!	#NUM!	#NUM!	#NUM!		#NUM!	#NUM!
Amikacin hydrate	68267.7	77315.2		-2.67725	0.484922		Amikacin hydrate	542052	94183.5	622080	101969		34.4805	-0.958403	40.2831	-0.486881		0.760066	0.785376		0.125943	0.142634	0.109741	0.124285		0.13		0.701606	0.693232	0.734892	0.727739		0.697419	0.731316
Amiloride hydrochloride dihydrate							Amiloride hydrochloride dihydrate	391235	167616	351256	158092		-0.700913	-0.0553655	0.669923	0.329598		0.368122	0.346714		0	0	0	0		0		0.368122	0.368122	0.346714	0.346714		0.368122	0.346714
Aminacrine	5512.19	15982.6		3.33695	-1.27853		Aminacrine	2.77249e+06	463187	3.0708e+06	507445		-0.600672	0.796918	-1.71166	0.765668		0.777114	0.781863		0.00198817	0.00576471	0.00179503	0.0052047		0.00369		0.77625	0.774604	0.781082	0.779596		0.775427	0.780339
Aminocaproic acid	4.66214e+06	4.58425e+06		-2.79029	-5.74108		Aminocaproic acid	3.92935e+07	958192	3.89886e+07	1.03913e+06		1.02508	-1.40179	1.03439	-2.52556		1.61287	1.57427		0.118649	0.116667	0.119577	0.117579		0.12		1.55802	1.55899	1.51896	1.51994		1.55851	1.51945
Aminohippuric acid							Aminohippuric acid	12144.9	4100.38	12034.6	6012.28		12.9469	17.5077	4.31199	17.8746		0.471569	0.301393		0	0	0	0		0		0.471569	0.471569	0.301393	0.301393		0.471569	0.301393
Aminophylline	100150	272051		2.33839	9.54647		Aminophylline	1.19032e+06	55137.1	1.18701e+06	51734.9		2.82021	-34.5559	-1.62783	-33.0361		1.33422	1.36067		0.0841372	0.228552	0.0843724	0.229191		0.16		1.29605	1.22153	1.32239	1.24762		1.25879	1.285
Aminopurine, 6-benzyl	116449	108411		37.8562	38.6974		Aminopurine, 6-benzyl	340325	345759	392186	295647		196.737	0.602998	195.9	-0.103736		-0.0068796	0.122719		0.342171	0.318552	0.296924	0.276428		0.31		-0.188767	-0.173447	-0.030279	-0.0177996		-0.181107	-0.0240393
Aminosalicylic acid							Aminosalicylic acid	0	14580.1	3464.06	7527.98		N/A	8.83035	-17.4637	11.6949		#NUM!	-0.337093		#DIV/0!	#DIV/0!	0	0		0		#NUM!	#NUM!	-0.337093	-0.337093		#NUM!	-0.337093
Amiodarone hydrochloride							Amiodarone hydrochloride	1.75425e+08	39480.6	2.06681e+08	45005.3		0.100093	-0.235853	-0.685458	-0.0902221		3.64771	3.66204		0	0	0	0		0		3.64771	3.64771	3.66204	3.66204		3.64771	3.66204
Amiprilose hydrochloride							Amiprilose hydrochloride	481319	1.1875e+06	447192	1.06371e+06		-1.82353	-3.32027	0.363208	-2.5394		-0.3922	-0.376327		0	0	0	0		0		-0.3922	-0.3922	-0.376327	-0.376327		-0.3922	-0.376327
Amisulpride	112360	142851		-36.2006	11.642		Amisulpride	770743	1.28848e+06	811393	1.28707e+06		-1.19476	-1.81202	1.18134	-0.894211		-0.223168	-0.200372		0.145781	0.185342	0.138478	0.176057		0.16		-0.291599	-0.312193	-0.265106	-0.284475		-0.301896	-0.27479
Amitryptiline hydrochloride							Amitryptiline hydrochloride	7.64363e+06	9.40579e+06	5.393e+06	8.33948e+06		0.94716	0.318633	-0.764724	0.0627115		-0.0900958	-0.189308		0	0	0	0		0		-0.0900958	-0.0900958	-0.189308	-0.189308		-0.0900958	-0.189308
Amlexanox	279717	229088		0.0107029	-0.402115		Amlexanox	3.04593e+06	836694	3.00461e+06	842647		0.520926	-0.91117	0.788605	0.573		0.561153	0.552143		0.0918332	0.0752114	0.0930959	0.0762456		0.08		0.519319	0.527196	0.509704	0.517699		0.523257	0.513702
Amlodipine							Amlodipine	1.0906e+06	373398	1.09929e+06	390448		-0.0288454	-0.663248	0.161869	-0.996469		0.465494	0.449547		0	0	0	0		0		0.465494	0.465494	0.449547	0.449547		0.465494	0.449547
Amodiaquine dihydrochloride dihydrate	15254	20342.6		-5.35527	0.337166		Amodiaquine dihydrochloride dihyd	3.03497e+06	693386	3.07113e+06	660024		-0.610472	0.339515	-0.717958	0.611748		0.64118	0.667739		0.00502606	0.00670273	0.00496688	0.00662381		0.01		0.638992	0.638259	0.665576	0.664853		0.638625	0.665215
Amorolfine hydrochloride							Amorolfine hydrochloride	1.91534e+07	1.94657e+07	2.08794e+07	2.12553e+07		0.810683	0.734733	0.435415	1.11731		-0.00702447	-0.00774986		0	0	0	0		0		-0.00702447	-0.00702447	-0.00774986	-0.00774986		-0.00702447	-0.00774986
Amoxapine							Amoxapine	2.44895e+06	543221	2.22282e+06	504459		-0.9183	-0.787143	-0.982296	-0.43243		0.654004	0.644079		0	0	0	0		0		0.654004	0.654004	0.644079	0.644079		0.654004	0.644079
Amoxicillin	3521.5			8.69694			Amoxicillin	2.59202e+06	28557.3	2.6318e+06	27650		9.672	1.0215	12.0313	9.69151		1.95792	1.97856		0.00135859	0	0.00133806	0		0.000674		1.95733	1.95792	1.97798	1.97856		1.95763	1.97827
Amphotericin B							Amphotericin B	104208	28223.6	94204.8	28255.4		-0.258726	0.707927	0.0984153	-0.210356		0.567287	0.522971		0	0	0	0		0		0.567287	0.567287	0.522971	0.522971		0.567287	0.522971
Ampicillin sodium salt	18080.6	18495.3		5.1878	1.19666		Ampicillin sodium salt	224452	105766	215723	85023		-0.160488	-0.247224	-0.144043	0.855584		0.326776	0.40436		0.0805545	0.0824021	0.0838142	0.0857365		0.08		0.290302	0.289429	0.366343	0.365431		0.289866	0.365887
Ampicillin trihydrate	6897.85	20834.3		137.696	24.4156		Ampicillin trihydrate	1.10769e+06	299613	1.06079e+06	267787		23.4678	21.8971	24.4188	24.7635		0.567857	0.597838		0.00622724	0.0188088	0.00650259	0.0196405		0.01		0.565145	0.559611	0.595005	0.589223		0.562378	0.592114
Ampiroxicam	22170.2	86259.8		-0.560942	-0.938318		Ampiroxicam	339607	0	416469	0		83.8297	N/A	82.8001	N/A		#DIV/0!	#DIV/0!		0.0652819	0.253999	0.0532337	0.207122		0.14		#DIV/0!	#DIV/0!	#DIV/0!	#DIV/0!		#DIV/0!	#DIV/0!
Amprenavir	58786.9	221645		-2.98697	-1.3489		Amprenavir	4.00489e+06	1.47708e+06	3.99229e+06	1.41808e+06		0.234988	-0.759762	-0.743383	-0.354761		0.433186	0.449522		0.0146788	0.0553435	0.0147251	0.0555182		0.04		0.426764	0.40846	0.443079	0.424715		0.417612	0.433897
Amprolium hydrochloride							Amprolium hydrochloride	6.88221e+06	292069	6.94893e+06	236691		-8.82959	0.259858	-8.04878	-6.91551		1.37224	1.46774		0	0	0	0		0		1.37224	1.37224	1.46774	1.46774		1.37224	1.46774
Ampyrone	3276.87	7082.77		14.3234	-1.1179		Ampyrone	592942	305131	584668	304287		0.274574	-0.915305	0.570164	-0.11498		0.288526	0.283626		0.00552647	0.0119451	0.00560467	0.0121142		0.01		0.286119	0.283307	0.281185	0.278333		0.284713	0.279759
Amrinone							Amrinone	2.49318e+06	211473	2.54598e+06	391259		-60.1848	-59.8853	-58.5146	-56.9752		1.0715	0.81339		0	0	0	0		0		1.0715	1.0715	0.81339	0.81339		1.0715	0.81339
Amyleine hydrochloride	17504.2	17217.3		-1.26521	8.3108		Amyleine hydrochloride	210961	159919	177178	167951		0.250688	-0.302672	-0.347276	-5.0938		0.120304	0.0232259		0.0829735	0.0816136	0.0987946	0.0971754		0.09		0.0826856	0.0833291	-0.0219503	-0.0211707		0.0830074	-0.0215605
Anagrelide		15138.6			-1.02429		Anagrelide	1.31764e+06	234167	1.32729e+06	294177		0.263548	-0.96939	-0.804482	-0.389051		0.75027	0.654358		0	0.0114892	0	0.0114056		0.01		0.75027	0.745251	0.654358	0.649376		0.74776	0.651867
Anastrozole	41531.6	81931.4		-0.405608	-0.524286		Anastrozole	1.33801e+06	1.3219e+06	1.46427e+06	1.47151e+06		0.871232	0.987342	-0.960678	0.356509		0.00525947	-0.00214317		0.0310399	0.0612339	0.0283634	0.0559539		0.04		-0.00843461	-0.0221831	-0.0146393	-0.02715		-0.0153089	-0.0208946
Ancitabine hydrochloride	13140.1	74892.1		-4.90053	79.0968		Ancitabine hydrochloride	76561.5	62437.5	79797.9	51852.8		-0.316479	-0.460722	-0.59714	-2.79716		0.0885648	0.187219		0.171628	0.978195	0.164667	0.938522		0.56		0.00679023	-1.57288	0.109079	-1.02406		-0.783044	-0.45749
Anethole-trithione							Anethole-trithione	128820	1014.2	122088	1086.9		-0.964746	1.6259	0.0510585	-16.7101		2.10386	2.05048		0	0	0	0		0		2.10386	2.10386	2.05048	2.05048		2.10386	2.05048
Aniracetam	5042.71	7008.17		5.70126	-1.18283		Aniracetam	28203.9	11765.4	27568.7	7355.18		0.304307	6.29152	-0.304995	-3.80098		0.379702	0.573823		0.178795	0.248483	0.182914	0.254207		0.22		0.294153	0.255641	0.486091	0.446441		0.274897	0.466266
Anisindione	2.29601e+07	2.24486e+07		0.969713	0.153639		Anisindione	27212.8	14312.9	35128.2	22589.3		8.62033	-0.878449	7.3745	-4.65661		0.279047	0.191753		843.723	824.927	653.608	639.048		740.33		#NUM!	#NUM!	#NUM!	#NUM!		#NUM!	#NUM!
Anisotropine Methylbromide							Anisotropine Methylbromide	428536	302285	550091	405139		-13.5184	-15.3585	-11.787	-17.5294		0.151571	0.13283		0	0	0	0		0		0.151571	0.151571	0.13283	0.13283		0.151571	0.13283
Antazoline hydrochloride	58398.2			18.6343			Antazoline hydrochloride	2.19924e+06	2.60874e+06	1.50483e+06	2.53116e+06		0.448201	0.579182	0.248084	0.414662		-0.0741581	-0.225831		0.0265539	0	0.0388072	0		0.02		-0.0858462	-0.0741581	-0.243021	-0.225831		-0.0800021	-0.234426
Anthralin							Anthralin	13358.8	9357.07	15086.2	8978.05		56.8666	-1.90515	58.0204	18.2716		0.154627	0.225398		0	0	0	0		0		0.154627	0.154627	0.225398	0.225398		0.154627	0.225398
Antimycin A	299438	1.34596e+06		-2.75872	-0.137595		Antimycin A	1.01891e+07	6370.94	9.79241e+06	12952.5		-0.967497	5.72549	-0.455755	-3.86767		3.20393	2.87853		0.0293879	0.132097	0.0305786	0.137449		0.08		3.19098	3.14241	2.86505	2.81432		3.16669	2.83968
Antipyrine	24738.6	99841.1		-2.36744	0.0329851		Antipyrine	1.07255e+06	1.31606e+06	903095	1.13166e+06		0.855238	1.02038	0.86753	108.516		-0.0888589	-0.0979816		0.0230652	0.0930875	0.0273931	0.110554		0.06		-0.0989933	-0.131293	-0.110044	-0.148862		-0.115143	-0.129453
Antipyrine, 4-hydroxy	1.0948e+06	1.14814e+06		-3.39987	-2.73627		Antipyrine, 4-hydroxy	1.3381e+07	1.77596e+06	1.36144e+07	1.84296e+06		0.131976	0.207215	-0.953234	-0.576961		0.877057	0.868481		0.0818176	0.0858033	0.0804152	0.0843326		0.08		0.839986	0.838096	0.832073	0.830219		0.839041	0.831146
Apramycin	61632.2	78421.3		-16.5165	-5.56403		Apramycin	384113	149518	381375	208884		1.14215	10.0392	-2.16135	0.962202		0.409766	0.261446		0.160453	0.204162	0.161605	0.205628		0.18		0.333811	0.310591	0.184895	0.16147		0.322201	0.173182
Aprepitant	1.65025e+07	5.79615e+06		1.09708	0.878981		Aprepitant	1.30798e+08	1.246e+06	1.27844e+08	1.14435e+06		0.087594	-0.736118	-0.580693	-0.939172		2.02108	2.04812		0.126168	0.0443137	0.129083	0.0453375		0.09		1.96251	2.0014	1.9881	2.02797		1.98196	2.00804
Argatroban							Argatroban	1.19817e+06	1.05595e+06	1.16959e+06	1.02474e+06		-0.21417	-0.398309	-0.388533	-0.449922		0.0548744	0.0574205		0	0	0	0		0		0.0548744	0.0548744	0.0574205	0.0574205		0.0548744	0.0574205
Aripiprazole							Aripiprazole	5.61063e+07	142616	5.0412e+07	183728		0.793353	0.853341	0.105586	-0.22585		2.59484	2.43836		0	0	0	0		0		2.59484	2.59484	2.43836	2.43836		2.59484	2.43836
Arotinolol hydrochloride	4147.55	10713.4		0.884933	0.280876		Arotinolol hydrochloride	851233	512320	860635	556098		-0.100296	0.671254	0.888321	-0.033379		0.220507	0.189667		0.0048724	0.0125857	0.00481917	0.0124482		0.01		0.218386	0.215007	0.187569	0.184227		0.216696	0.185898
Artemisinin	16436	26250		-7.2409	-0.217094		Artemisinin	120907	49102.8	107921	57477.5		0.185669	-0.716405	-2.79335	-7.12343		0.391346	0.273608		0.135939	0.217108	0.152296	0.243233		0.19		0.327891	0.285048	0.201853	0.152571		0.306469	0.177212
Artenimol							Artenimol	139881	68662.1	133946	83788.5		-0.0823102	0.619542	-0.269613	0.917229		0.309041	0.203744		0	0	0	0		0		0.309041	0.309041	0.203744	0.203744		0.309041	0.203744
Artesunate		15383.7			33.0644		Artesunate	184951	94317.5	177762	93382.3		-14.7914	-14.3922	-12.066	-18.7769		0.292464	0.279575		0	0.0831769	0	0.0865405		0.04		0.292464	0.25475	0.279575	0.240265		0.273607	0.25992
Articaine hydrochloride	68405.1	72759.4		19.5408	22.7539		Articaine hydrochloride	361638	256198	436607	183823		237.244	2.35319	15.3036	16.1131		0.149699	0.375692		0.189154	0.201194	0.156674	0.166647		0.18		0.0586374	0.0521399	0.301687	0.296521		0.0553886	0.299104
Ascorbic acid							Ascorbic acid	0	0	0	0		N/A	N/A	N/A	N/A		#DIV/0!	#DIV/0!		#DIV/0!	#DIV/0!	#DIV/0!	#DIV/0!		--		#DIV/0!	#DIV/0!	#DIV/0!	#DIV/0!		#DIV/0!	#DIV/0!
Asenapine maleate							Asenapine maleate	5.19099e+06	238241	5.00672e+06	204090		0.575868	-0.0319415	0.552926	0.87785		1.33823	1.38973		0	0	0	0		0		1.33823	1.33823	1.38973	1.38973		1.33823	1.38973
Astemizole	417411	920116		1.26999	0.413854		Astemizole	1.66421e+07	1.27354e+06	1.68012e+07	1.13537e+06		0.972129	-0.337583	-0.980029	-0.463499		1.11619	1.1702		0.0250817	0.0552886	0.024844	0.0547648		0.04		1.10516	1.09149	1.15928	1.14574		1.09833	1.15251
Atorvastatin	60056.1	57815.4		58.094	-2.96538		Atorvastatin	82219.4	16770.2	101463	20897.4		61.4933	110.745	59.4549	89.9268		0.690435	0.686215		0.730437	0.703184	0.591901	0.569817		0.65		0.121096	0.162923	0.29698	0.319868		0.142009	0.308424
Atovaquone		11373.5			0.927485		Atovaquone	1.27056e+06	12971.5	1.3092e+06	12566.3		3.12407	7.61486	2.38092	4.42316		1.991	2.0178		0	0.0089516	0	0.00868734		0.00441		1.991	1.9871	2.0178	2.01401		1.98905	2.01591
Atracurium besylate	19564.1	22208.3		4.89822	-33.5078		Atracurium besylate	100864	19750.6	102957	22052.6		-0.543893	0.0241793	1.43788	-0.661891		0.708155	0.669195		0.193966	0.220181	0.190022	0.215705		0.2		0.614509	0.600149	0.577668	0.563674		0.607329	0.570671
Atropine sulfate monohydrate	33704.9	80418.4		-89.9373	-84.9662		Atropine sulfate monohydrate	47061.2	21260.3	44303	35629.3		-27.59	-70.0518	-35.6031	-67.9091		0.345095	0.0946261		0.716193	1.70881	0.760781	1.81519		1.25		-0.201882	#NUM!	-0.526579	#NUM!		#NUM!	#NUM!
Auranofin							Auranofin	7259.94	0	0	28700.7		-20.8127	N/A	N/A	-21.7233		#DIV/0!	#NUM!		0	0	#DIV/0!	#DIV/0!		0		#DIV/0!	#DIV/0!	#NUM!	#NUM!		#DIV/0!	#NUM!
Avanafil							Avanafil	1.73435e+07	1.34647e+06	1.76294e+07	1.3275e+06		-0.908835	0.0714071	-0.7372	-1.25871		1.10994	1.1232		0	0	0	0		0		1.10994	1.10994	1.1232	1.1232		1.10994	1.1232
Avobenzone	570867	2.96952e+06		-0.503375	-0.708074		Avobenzone	5.5475e+06	12116.2	4.90335e+06	14719.1		0.380617	-6.02878	-0.568466	-1.05954		2.66073	2.52261		0.102905	0.53529	0.116424	0.60561		0.34		2.61357	2.32791	2.46886	2.11854		2.47074	2.2937
Azacyclonol							Azacyclonol	917229	838978	738225	795402		0.786736	-0.210977	0.170595	-0.955603		0.038727	-0.0323981		0	0	0	0		0		0.038727	0.038727	-0.0323981	-0.0323981		0.038727	-0.0323981
Azacytidine-5							Azacytidine-5	1.06031e+06	345872	986244	360455		-11.3835	-10.883	-10.8052	-12.251		0.486518	0.437134		0	0	0	0		0		0.486518	0.486518	0.437134	0.437134		0.486518	0.437134
Azaguanine-8							Azaguanine-8	13998.2	23543.6	9647.59	23197		1.59242	0.17426	48.439	-0.779665		-0.225802	-0.381013		0	0	0	0		0		-0.225802	-0.225802	-0.381013	-0.381013		-0.225802	-0.381013
Azaperone	29727.2	23793.2		0.0534287	0.133139		Azaperone	1.59433e+06	190684	1.53515e+06	274498		0.0914384	0.823666	-0.375442	-0.836279		0.922264	0.74761		0.0186455	0.0149236	0.0193644	0.015499		0.02		0.91409	0.915734	0.739118	0.740826		0.914912	0.739972
Azapropazone	84598.6	34598.9		-0.886951	-0.177229		Azapropazone	334219	939867	228707	1.04207e+06		-1.22114	-2.52615	0.630228	0.533737		-0.449036	-0.658617		0.253124	0.103522	0.3699	0.151281		0.22		-0.575787	-0.496496	-0.859208	-0.729853		-0.536142	-0.794531
Azaribine	27914.1	29376.7		-6.53691	-11.0701		Azaribine	727762	275012	711742	274798		-18.717	-17.5145	-18.5388	0.462178		0.422639	0.413308		0.0383561	0.0403657	0.0392194	0.0412743		0.04		0.405653	0.404744	0.395933	0.395003		0.405199	0.395468
Azasetron hydrochloride	8012.99	21469.9		-2.78043	-0.896848		Azasetron hydrochloride	381868	397930	380418	377362		-0.166017	-0.33305	-0.903746	0.234194		-0.0178934	0.00350281		0.0209837	0.0562234	0.0210637	0.0564377		0.04		-0.0271034	-0.0430242	-0.00574274	-0.0217266		-0.0350638	-0.0137347
Azatadine maleate	60058	50081		-24.132	-33.4578		Azatadine maleate	243629	336358	241899	390796		-1.41961	-1.27153	-3.0127	2.61717		-0.140072	-0.208317		0.246514	0.205562	0.248277	0.207033		0.23		-0.262997	-0.240012	-0.332259	-0.309061		-0.251505	-0.32066
Azathioprine							Azathioprine	0	0	0	0		N/A	N/A	N/A	N/A		#DIV/0!	#DIV/0!		#DIV/0!	#DIV/0!	#DIV/0!	#DIV/0!		--		#DIV/0!	#DIV/0!	#DIV/0!	#DIV/0!		#DIV/0!	#DIV/0!
Azelastine hydrochloride							Azelastine hydrochloride	1.4868e+07	3.63723e+06	1.52272e+07	3.44918e+06		0.0683447	-0.817865	0.104394	0.168953		0.611481	0.644902		0	0	0	0		0		0.611481	0.611481	0.644902	0.644902		0.611481	0.644902
Azilsartan medoxomil	927820	3.57564e+06		-3.01044	-0.849216		Azilsartan medoxomil	2.51319e+06	4727.48	3.28954e+06	5040.71		0.697681	114.874	-0.260073	-8.65363		2.7256	2.81464		0.369181	1.42275	0.282052	1.08697		0.79		2.5255	#NUM!	2.67074	#NUM!		#NUM!	#NUM!
Azithromycin		39711.3			-143.871		Azithromycin	405910	520481	449737	624771		0.364115	-0.282882	0.11915	-0.60225		-0.107975	-0.142762		0	0.0978327	0	0.0882988		0.05		-0.107975	-0.152688	-0.142762	-0.182909		-0.130331	-0.162836
Azlocillin sodium salt	3589.38	3100.07		-8.96231	85.2914		Azlocillin sodium salt	74760.5	57411	92732.3	51512.9		89.0679	33.9842	89.0233	32.3198		0.114677	0.255315		0.0480117	0.0414667	0.0387069	0.0334304		0.04		0.0933085	0.0962841	0.23817	0.240548		0.0947963	0.239359
Aztreonam							Aztreonam	0	0	0	0		N/A	N/A	N/A	N/A		#DIV/0!	#DIV/0!		#DIV/0!	#DIV/0!	#DIV/0!	#DIV/0!		--		#DIV/0!	#DIV/0!	#DIV/0!	#DIV/0!		#DIV/0!	#DIV/0!
Bacampicillin hydrochloride	76769.6	234164		-0.840607	0.0788487		Bacampicillin hydrochloride	1.23652e+06	235369	949459	208350		53.8512	53.1486	32.3892	53.6634		0.720451	0.658683		0.0620852	0.189373	0.0808562	0.246629		0.14		0.692614	0.629272	0.622067	0.535692		0.660943	0.578879
Baclofen							Baclofen	25194.5	164058	24805.7	137353		0.637012	0.871552	0.993818	-0.443997		-0.813692	-0.743287		0	0	0	0		0		-0.813692	-0.813692	-0.743287	-0.743287		-0.813692	-0.743287
Balsalazide disodium salt	110823	108362		0.594487	-0.231998		Balsalazide disodium salt	0	0	0	0		N/A	N/A	N/A	N/A		#DIV/0!	#DIV/0!		#DIV/0!	#DIV/0!	#DIV/0!	#DIV/0!		--		#DIV/0!	#DIV/0!	#DIV/0!	#DIV/0!		#DIV/0!	#DIV/0!
Bambuterol hydrochloride	149654	172732		-13.0751	-0.90553		Bambuterol hydrochloride	1.45467e+06	1.79527e+06	1.39369e+06	1.72391e+06		-1.02642	0.251864	-0.112231	-0.12647		-0.0913635	-0.0923494		0.102878	0.118743	0.10738	0.123939		0.11		-0.138512	-0.146261	-0.141683	-0.149815		-0.142386	-0.145749
Barnidipine Hydrochloride							Barnidipine Hydrochloride	3.76705e+07	11944.4	2.85006e+07	25592.4		-0.289052	-0.192893	-0.874719	9.44013		3.49884	3.04674		0	0	0	0		0		3.49884	3.49884	3.04674	3.04674		3.49884	3.04674
Beclamide	18322.5	24063.3		0.0715998	-2.09808		Beclamide	51018.3	167746	78837.6	167785		-0.331295	0.0195712	-0.655404	-0.185		-0.516925	-0.328021		0.359137	0.471661	0.232409	0.305226		0.34		-0.71016	-0.794012	-0.442891	-0.486177		-0.752086	-0.464534
Beclomethasone dipropionate	1.21783e+06	3.09149e+06		-1.37116	0.371947		Beclomethasone dipropionate	2.15185e+07	5508.19	2.01597e+07	4160.8		0.0228357	-194.563	-0.278627	167.709		3.5918	3.68531		0.0565945	0.143667	0.0604093	0.153351		0.1		3.5665	3.52445	3.65824	3.61301		3.54547	3.63563
Befunolol	6261.64	4665.9		9.47438	6.89266		Befunolol	1.41944e+06	1.19683e+06	1.48303e+06	1.18707e+06		0.875342	-0.51779	-0.0552276	-0.893628		0.074085	0.0966738		0.00441133	0.00328713	0.00422219	0.00314619		0.00377		0.072165	0.0726551	0.0948363	0.0953053		0.07241	0.0950708
Bemegride	13119.2	9451.31		2.00312	1.69749		Bemegride	22281	6809.98	25068.5	3957.02		67.8676	10.2142	61.4711	-4.12624		0.51479	0.801761		0.588808	0.424186	0.523335	0.377019		0.48		0.128835	0.275072	0.479974	0.596236		0.201953	0.538105
Benactyzine hydrochloride	20056			-11.6966			Benactyzine hydrochloride	620431	68253.4	704176	75397.7		0.403588	-0.213222	-0.163197	-180.17		0.958569	0.970323		0.032326	0	0.0284815	0		0.02		0.944298	0.958569	0.957774	0.970323		0.951433	0.964049
Benazepril hydrochloride							Benazepril hydrochloride	89926.4	250169	110856	185053		0.278172	2.32133	-0.910444	2.41579		-0.444346	-0.222536		0	0	0	0		0		-0.444346	-0.444346	-0.222536	-0.222536		-0.444346	-0.222536
Bendazac	220032	135129		0.190857	-1.55342		Bendazac	905109	689631	884765	733488		0.857585	0.514465	0.615808	-0.23329		0.118084	0.0814348		0.2431	0.149296	0.248689	0.152728		0.2		-0.002877	0.047863	-0.0427457	0.00945742		0.022493	-0.0166441
Bendroflumethiazide		8754.34			-0.801335		Bendroflumethiazide	33052.3	0	28170.3	0		-0.824958	N/A	-0.88482	N/A		#DIV/0!	#DIV/0!		0	0.264863	0	0.310765		0.14		#DIV/0!	#DIV/0!	#DIV/0!	#DIV/0!		#DIV/0!	#DIV/0!
Benfluorex							Benfluorex	1.06996e+06	8057.05	1.01161e+06	8751.09		-0.76292	-2.3761	-0.736219	-13.4228		2.12319	2.06295		0	0	0	0		0		2.12319	2.12319	2.06295	2.06295		2.12319	2.06295
Benfotiamine							Benfotiamine	0	0	0	0		N/A	N/A	N/A	N/A		#DIV/0!	#DIV/0!		#DIV/0!	#DIV/0!	#DIV/0!	#DIV/0!		--		#DIV/0!	#DIV/0!	#DIV/0!	#DIV/0!		#DIV/0!	#DIV/0!
Benidipine hydrochloride							Benidipine hydrochloride	2.88242e+08	77872.7	2.74758e+08	58770.2		0.306838	-0.495124	0.187268	0.446657		3.56837	3.66979		0	0	0	0		0		3.56837	3.56837	3.66979	3.66979		3.56837	3.66979
Benoxinate hydrochloride	105019	80342.2		5.41821	14.3413		Benoxinate hydrochloride	230693	28009.8	182796	23080.2		-0.537011	-1.12825	0.0201606	-3.03419		0.915725	0.898728		0.455233	0.348265	0.574514	0.439518		0.45		0.651936	0.729796	0.527614	0.647289		0.690866	0.587451
Benperidol							Benperidol	3.87712e+06	1.14785e+06	4.00959e+06	1.0943e+06		-0.888822	-0.330362	-0.780073	-0.917246		0.528623	0.563965		0	0	0	0		0		0.528623	0.528623	0.563965	0.563965		0.528623	0.563965
Benserazide hydrochloride		8883.61			12.1048		Benserazide hydrochloride	414774	460838	411013	457018		5.24146	6.18106	-0.12636	9.34939		-0.0457359	-0.0460772		0	0.0214179	0	0.0216139		0.01		-0.0457359	-0.0551386	-0.0460772	-0.055567		-0.0504372	-0.0508221
Benzamil hydrochloride							Benzamil hydrochloride	4.65728e+06	687720	4.69921e+06	569064		-0.663493	0.825748	-0.699384	-0.29844		0.830721	0.916864		0	0	0	0		0		0.830721	0.830721	0.916864	0.916864		0.830721	0.916864
Benzarone	1.10451e+06	1.08363e+06		0.451311	-0.672315		Benzarone	8.71496e+06	48350.5	8.37337e+06	73184.2		-0.604262	-0.561163	0.879676	0.193019		2.25586	2.05848		0.126738	0.124341	0.131908	0.129413		0.13		2.19701	2.1982	1.99705	1.99829		2.1976	1.99767
Benzathine benzylpenicillin							Benzathine benzylpenicillin	0	0	0	0		N/A	N/A	N/A	N/A		#DIV/0!	#DIV/0!		#DIV/0!	#DIV/0!	#DIV/0!	#DIV/0!		--		#DIV/0!	#DIV/0!	#DIV/0!	#DIV/0!		#DIV/0!	#DIV/0!
Benzbromarone	96753.2	348072		-3.2883	-0.724661		Benzbromarone	5.48696e+06	9394.47	5.37619e+06	8009.2		-0.914382	1.63434	-0.544837	-2.29796		2.76646	2.82689		0.0176333	0.0634361	0.0179966	0.0647432		0.04		2.75873	2.738	2.819	2.79782		2.74837	2.80841
Benzethonium chloride	1.17358e+07	1.54268e+07		-9.48698	-8.66566		Benzethonium chloride	2.47209e+08	1.38245e+06	2.4921e+08	1.28153e+06		-7.79129	-1.39441	-7.83098	-8.78724		2.25241	2.28884		0.0474732	0.0624039	0.0470921	0.0619029		0.05		2.23129	2.22443	2.26789	2.26108		2.22786	2.26449
Benziodarone	977680	3.78951e+06		-0.33611	-0.934072		Benziodarone	2.62029e+07	21816.4	2.60911e+07	22400.6		-0.940216	-0.738856	-0.884769	-0.37799		3.07957	3.06623		0.0373119	0.144622	0.0374718	0.145242		0.09		3.06305	3.01172	3.04965	2.99808		3.03739	3.02386
Benzocaine	20119.4	64254.8		0.452682	0.644028		Benzocaine	1.26343e+08	6.48089e+06	1.22568e+08	6.47704e+06		-0.510072	0.786264	0.700244	-0.762178		1.28992	1.277		0.000159244	0.000508572	0.000164149	0.000524238		0.000339		1.28985	1.2897	1.27693	1.27677		1.28977	1.27685
Benzonatate	8509.63	5058.84		8.37668	-1.96261		Benzonatate	965572	57944.5	1.01844e+06	64032.2		-2.44865	0.80135	-0.233686	-0.0513792		1.22177	1.20154		0.00881305	0.00523921	0.00835556	0.00496724		0.01		1.21793	1.21949	1.19789	1.19937		1.21871	1.19863
Benzoxiquine	212201	279315		-0.530092	-0.648952		Benzoxiquine	65282.9	0	42825	0		0.25299	N/A	0.65242	N/A		#DIV/0!	#DIV/0!		3.25048	4.27853	4.95507	6.52224		4.75		#DIV/0!	#DIV/0!	#DIV/0!	#DIV/0!		#DIV/0!	#DIV/0!
Benzthiazide		10660.6			-0.937939		Benzthiazide	867523	189920	882353	158806		-0.677483	-0.994656	0.315549	-0.647984		0.65971	0.744776		0	0.0122886	0	0.012082		0.01		0.65971	0.654341	0.744776	0.739497		0.657026	0.742136
Benztropine mesylate							Benztropine mesylate	4.41811e+07	1.23693e+07	4.50121e+07	1.38575e+07		0.978397	0.43596	0.769248	0.896742		0.55289	0.511646		0	0	0	0		0		0.55289	0.55289	0.511646	0.511646		0.55289	0.511646
Benzydamine hydrochloride							Benzydamine hydrochloride	8.95503e+06	5.33579e+06	6.71757e+06	3.9964e+06		0.975602	0.248173	0.959088	0.688638		0.224869	0.225544		0	0	0	0		0		0.224869	0.224869	0.225544	0.225544		0.224869	0.225544
Benzylhydrochlorothiazide	9455.37	11720.6		0.926301	0.69728		Benzylhydrochlorothiazide	18312	0	13146.7	0		-0.00853078	N/A	-0.855003	N/A		#DIV/0!	#DIV/0!		0.516348	0.64005	0.719222	0.891527		0.69		#DIV/0!	#DIV/0!	#DIV/0!	#DIV/0!		#DIV/0!	#DIV/0!
Benzylpenicillin sodium							Benzylpenicillin sodium	17532.2	0	28125.7	0		12.9103	N/A	12.1928	N/A		#DIV/0!	#DIV/0!		0	0	0	0		0		#DIV/0!	#DIV/0!	#DIV/0!	#DIV/0!		#DIV/0!	#DIV/0!
Bephenium hydroxynaphthoate							Bephenium hydroxynaphthoate	994324	1.14845e+06	884474	1.05451e+06		-12.5467	-16.5622	-7.62998	-16.5579		-0.0625827	-0.0763655		0	0	0	0		0		-0.0625827	-0.0625827	-0.0763655	-0.0763655		-0.0625827	-0.0763655
Bepridil hydrochloride							Bepridil hydrochloride	3.38878e+07	86454.5	3.78396e+07	79136.6		0.465637	-0.938107	0.749786	-0.389138		2.59326	2.67957		0	0	0	0		0		2.59326	2.59326	2.67957	2.67957		2.59326	2.67957
Bergenin	8453.32	8546.09		-4.67716	-6.75705		Bergenin	18216.3	27020.8	15191.3	30658.3		-0.340437	1.3565	2.99282	-2.5877		-0.171239	-0.304954		0.464054	0.469146	0.556459	0.562565		0.51		-0.442118	-0.446264	-0.65802	-0.66404		-0.444191	-0.66103
Besifloxacin hydrochloride							Besifloxacin hydrochloride	1.60356e+06	169103	1.43325e+06	237050		1.90296	-0.551691	7.2639	6.65337		0.976935	0.781481		0	0	0	0		0		0.976935	0.976935	0.781481	0.781481		0.976935	0.781481
Betahistine mesylate							Betahistine mesylate	28321.1	59650.3	21566.5	54637.5		-0.364493	0.351305	-0.953553	0.0745108		-0.323503	-0.403711		0	0	0	0		0		-0.323503	-0.323503	-0.403711	-0.403711		-0.323503	-0.403711
Betamethasone	233614	248655		44.3374	44.9014		Betamethasone	647391	36509.4	664018	17043.6		-0.147757	-2.55954	0.0977726	-2.9916		1.24876	1.59062		0.360854	0.384088	0.351819	0.374471		0.37		1.05436	1.03828	1.40231	1.38687		1.04632	1.39459
Betamipron		12075.3			2.92104		Betamipron	4453.01	5549.4	0	8548.55		21.5607	6.76221	N/A	-6.7645		-0.0955931	#NUM!		0	2.71173	#DIV/0!	#DIV/0!		1.36		-0.0955931	#NUM!	#NUM!	#NUM!		#NUM!	#NUM!
Betaxolol hydrochloride	10493.4	11652.5		0.899825	-5.2815		Betaxolol hydrochloride	2.88625e+06	4.30357e+06	2.85384e+06	4.2157e+06		-0.614837	-3.63031	-0.919036	-1.69518		-0.173495	-0.16944		0.00363566	0.00403723	0.00367695	0.00408308		0.00386		-0.175076	-0.175252	-0.17104	-0.171217		-0.175164	-0.171128
Betazole hydrochloride	22574.2	22570		-5.73036	-8.17615		Betazole hydrochloride	162540	21095.1	158258	15947.6		0.706203	0.141617	-0.496782	2.96204		0.886779	0.99667		0.138884	0.138858	0.142642	0.142615		0.14		0.821841	0.821854	0.929832	0.929845		0.821847	0.929839
Bethanechol chloride							Bethanechol chloride	0	5404.78	0	6323.08		N/A	-31.9804	N/A	-35.8353		#NUM!	#NUM!		#DIV/0!	#DIV/0!	#DIV/0!	#DIV/0!		--		#NUM!	#NUM!	#NUM!	#NUM!		#NUM!	#NUM!
Bezafibrate	44791.3	68960.9		48.9862	30.8243		Bezafibrate	712046	780892	678717	743264		-0.815201	-0.36449	0.839964	0.0834005		-0.0400828	-0.0394542		0.0629051	0.0968489	0.0659941	0.101605		0.08		-0.0682992	-0.0843224	-0.0691045	-0.0859867		-0.0763108	-0.0775456
Bicalutamide		3940.84			0.0461847		Bicalutamide	41481.9	5768.93	47402.3	6011.86		1.11641	6.10406	0.465083	316.966		0.856763	0.896791		0	0.0950014	0	0.0831361		0.04		0.856763	0.813411	0.896791	0.859095		0.835087	0.877943
Bifonazole	174009	527922		28.1407	17.7157		Bifonazole	8.1734e+07	56891.2	8.28052e+07	56839.8		0.321426	-0.387922	0.838853	0.854655		3.15736	3.1634		0.00212897	0.00645903	0.00210143	0.00637548		0.00427		3.15643	3.15454	3.16249	3.16063		3.15549	3.16156
Bimatoprost							Bimatoprost	5.39082e+06	1.20016e+06	5.45164e+06	1.09396e+06		-0.827298	-1.04053	-0.567849	-3.61721		0.652414	0.697525		0	0	0	0		0		0.652414	0.652414	0.697525	0.697525		0.652414	0.697525
Biotin	15144.5	9926.53		-6.32014	-0.0915252		Biotin	0	0	0	0		N/A	N/A	N/A	N/A		#DIV/0!	#DIV/0!		#DIV/0!	#DIV/0!	#DIV/0!	#DIV/0!		--		#DIV/0!	#DIV/0!	#DIV/0!	#DIV/0!		#DIV/0!	#DIV/0!
Biperiden hydrochloride							Biperiden hydrochloride	4.59243e+06	959508	4.9223e+06	858788		-0.785083	-0.0142177	-0.257564	0.829967		0.679994	0.758282		0	0	0	0		0		0.679994	0.679994	0.758282	0.758282		0.679994	0.758282
Bisacodyl	124901	99984.6		-7.21487	-13.0476		Bisacodyl	234056	67628	118199	65191.2		-2.37821	-63.6248	-1.49955	-63.2489		0.539193	0.258424		0.533636	0.427183	1.0567	0.845901		0.72		0.207917	0.297209	#NUM!	-0.553777		0.252563	#NUM!
Bisbentiamine							Bisbentiamine	6134.5	0	3338.96	18723.6		-19.5532	N/A	-26.2201	-19.6314		#DIV/0!	-0.748778		0	0	0	0		0		#DIV/0!	#DIV/0!	-0.748778	-0.748778		#DIV/0!	-0.748778
Bisoprolol hemifumarate							Bisoprolol hemifumarate	0	0	0	0		N/A	N/A	N/A	N/A		#DIV/0!	#DIV/0!		#DIV/0!	#DIV/0!	#DIV/0!	#DIV/0!		--		#DIV/0!	#DIV/0!	#DIV/0!	#DIV/0!		#DIV/0!	#DIV/0!
Bithionol	8388.83	7539.16		-8.32489	-16.4957		Bithionol	3816.63	3077.37	4647.53	0		-20.5801	-26.604	-18.2614	N/A		0.0935004	#DIV/0!		2.19797	1.97534	1.80501	1.62219		1.9		#NUM!	#NUM!	#DIV/0!	#DIV/0!		#NUM!	#DIV/0!
Bosentan	5.02322e+06	6.17395e+06		0.56179	-0.302735		Bosentan	2.45894e+07	1.29758e+06	2.40455e+07	1.44831e+06		0.538494	-0.497862	0.0386804	0.499254		1.27762	1.22017		0.204284	0.251081	0.208905	0.256761		0.23		1.17837	1.15205	1.1184	1.0913		1.16521	1.10485
Bosutinib		22125.7			-0.391417		Bosutinib	2.51758e+06	125697	2.52212e+06	126695		-0.224102	-0.122677	0.060769	0.117381		1.30166	1.29901		0	0.00878846	0	0.00877265		0.00439		1.30166	1.29783	1.29901	1.29518		1.29974	1.29709
Bretylium tosylate							Bretylium tosylate	105747	0	113740	5954.78		-6.32861	N/A	-8.17588	-10.914		#DIV/0!	1.28105		0	0	0	0		0		#DIV/0!	#DIV/0!	1.28105	1.28105		#DIV/0!	1.28105
Brimonidine L-tartrate							Brimonidine L-tartrate	129366	218178	121952	214156		-0.0163435	-0.151777	0.403381	-0.300864		-0.22699	-0.244542		0	0	0	0		0		-0.22699	-0.22699	-0.244542	-0.244542		-0.22699	-0.244542
Brinzolamide							Brinzolamide	3.76402e+06	5760	3.88566e+06	4529.33		2.24908	544.949	4.78059	6.81557		2.81523	2.93343		0	0	0	0		0		2.81523	2.81523	2.93343	2.93343		2.81523	2.93343
Brivudine	44835.6	43894.2		-25.5826	-26.6028		Brivudine	73795.6	119876	72683.4	120811		-4.08874	-20.7813	-17.5741	-21.1744		-0.210702	-0.220673		0.607564	0.594808	0.616861	0.60391		0.61		-0.616933	-0.603041	-0.637317	-0.622879		-0.609987	-0.630098
Bromfenac	9272.52	5614.28		0.84934	-1.04963		Bromfenac	1.31648e+06	487673	1.28319e+06	478388		-0.860609	-0.761883	0.722778	-0.394846		0.431287	0.428512		0.0070434	0.00426461	0.00722612	0.00437524		0.01		0.428217	0.429431	0.425362	0.426608		0.428824	0.425985
Bromhexine hydrochloride							Bromhexine hydrochloride	907072	3799.94	788945	4608.1		-0.669709	-2.82988	0.689141	5.0041		2.37787	2.23353		0	0	0	0		0		2.37787	2.37787	2.23353	2.23353		2.37787	2.23353
Bromocryptine mesylate							Bromocryptine mesylate	7.09204e+07	86302	7.15665e+07	75924.1		-0.277492	0.661292	-0.385104	-0.921224		2.91475	2.97433		0	0	0	0		0		2.91475	2.91475	2.97433	2.97433		2.91475	2.97433
Bromopride		4011.05			5.22113		Bromopride	620883	956506	641984	843978		-0.477814	-0.920984	-0.0231849	-0.935562		-0.187678	-0.118807		0	0.00646023	0	0.0062479		0.00318		-0.187678	-0.190492	-0.118807	-0.121529		-0.189085	-0.120168
Bromperidol							Bromperidol	1.52252e+07	2.19119e+06	1.56284e+07	2.14192e+06		-0.57996	-0.437365	-0.863367	-0.77037		0.841881	0.863111		0	0	0	0		0		0.841881	0.841881	0.863111	0.863111		0.841881	0.863111
Brompheniramine maleate	9595.37	6294.92		2.50438	6.53789		Brompheniramine maleate	891201	792949	866139	835595		0.0751583	-0.776945	-0.749127	-0.214304		0.0507307	0.0155919		0.0107668	0.00706341	0.0110783	0.00726779		0.01		0.0460294	0.0476523	0.0107538	0.012424		0.0468409	0.0115889
Broxyquinoline	57124.1	218289		-0.745788	-1.91035		Broxyquinoline	1.33157e+07	199189	1.27951e+07	222273		-0.795023	-0.653112	-0.908401	-0.556001		1.8251	1.76016		0.00428999	0.0163934	0.00446453	0.0170604		0.01		1.82323	1.81792	1.75821	1.75268		1.82057	1.75545
Bucetin	61741	98950.9		-0.729898	-0.970321		Bucetin	237910	423892	263354	425847		-0.0350255	-0.208027	0.816754	-0.332651		-0.250843	-0.208713		0.259514	0.415918	0.234441	0.375733		0.32		-0.381326	-0.484369	-0.324735	-0.413343		-0.432848	-0.369039
Bucladesine sodium salt							Bucladesine sodium salt	44958.3	62583.7	43691.2	60298.4		-1.82101	-2.08287	0.598556	1.93383		-0.143651	-0.139912		0	0	0	0		0		-0.143651	-0.143651	-0.139912	-0.139912		-0.143651	-0.139912
Budesonide	88492.3	124000		-0.897975	0.943036		Budesonide	1.93043e+06	495696	1.91412e+06	455446		0.0352843	0.799453	-0.601854	0.88311		0.590439	0.623534		0.0458406	0.064234	0.0462312	0.0647813		0.06		0.57006	0.561607	0.602977	0.594447		0.565833	0.598712
Budralazine	19676.4	16255.6		-2.52377	-7.38392		Budralazine	32681.7	7319.97	19479	3362.85		-5.73125	-170.032	-171.622	-173.236		0.649795	0.76286		0.602061	0.497391	1.01013	0.834518		0.74		0.249611	0.351025	#NUM!	-0.0183887		0.300318	#NUM!
Bufexamac	19529.2	19698.6		-4.27	0.396689		Bufexamac	178348	140508	140289	161129		0.729343	-0.958087	0.216411	0.00152962		0.103568	-0.0601504		0.109501	0.110451	0.139207	0.140415		0.12		0.0532014	0.0527378	-0.125252	-0.125862		0.0529696	-0.125557
Buflomedil hydrochloride	75003.6	76495.5		0.675447	-0.766548		Buflomedil hydrochloride	3.09919e+06	3.22675e+06	2.90121e+06	3.23156e+06		-0.0593121	-0.595371	-0.229657	0.108355		-0.0175169	-0.0468335		0.024201	0.0246824	0.0258525	0.0263667		0.03		-0.0281566	-0.0283709	-0.0582088	-0.0584381		-0.0282637	-0.0583234
Buformin	15894.1	11952		0.279537	14.6969		Buformin	130341	412493	145869	419235		-0.254922	-0.859234	-0.800362	-1.45752		-0.500334	-0.458495		0.121942	0.0916979	0.108961	0.0819366		0.1		-0.556811	-0.542104	-0.508598	-0.495622		-0.549458	-0.50211
Bumetanide	33357.7	60186.9		-0.201725	-1.37455		Bumetanide	926925	836975	751250	743151		-0.988274	0.753214	-0.84467	-0.157635		0.0443322	0.00470769		0.0359875	0.0649318	0.044403	0.0801156		0.06		0.0284148	0.0151755	-0.0150175	-0.0315591		0.0217952	-0.0232883
Bunazosin hydrochloride	953329	977774		9.19849	-7.99546		Bunazosin hydrochloride	1.19086e+07	2.16225e+06	1.16093e+07	2.34017e+06		19.6369	1.9705	19.0449	-20.9936		0.740956	0.695561		0.0800536	0.0821063	0.0821174	0.084223		0.08		0.704719	0.703749	0.658348	0.657351		0.704234	0.657849
Bupivacaine hydrochloride	4818.63			91.1704			Bupivacaine hydrochloride	1.73342e+06	1.4811e+06	1.00189e+06	1.14648e+06		-0.20766	-0.955469	-0.416155	0.99648		0.0683188	-0.0585479		0.00277984	0	0.00480954	0		0.0019		0.0671099	0.0683188	-0.0606417	-0.0585479		0.0677144	-0.0595948
Bupropion hydrochloride							Bupropion hydrochloride	134128	41565.1	87182.7	36263.9		-0.575931	0.762564	-0.879447	-0.269472		0.50879	0.380956		0	0	0	0		0		0.50879	0.50879	0.380956	0.380956		0.50879	0.380956
Buspirone hydrochloride							Buspirone hydrochloride	3.21063e+06	1.03531e+06	3.33419e+06	1.43726e+06		-0.592618	-0.791413	-0.442704	-0.366624		0.49152	0.365454		0	0	0	0		0		0.49152	0.49152	0.365454	0.365454		0.49152	0.365454
Busulfan							Busulfan	0	0	0	0		N/A	N/A	N/A	N/A		#DIV/0!	#DIV/0!		#DIV/0!	#DIV/0!	#DIV/0!	#DIV/0!		--		#DIV/0!	#DIV/0!	#DIV/0!	#DIV/0!		#DIV/0!	#DIV/0!
Butacaine							Butacaine	1.35457e+06	180881	1.34943e+06	179904		-0.890795	-0.840174	-0.595199	-0.732489		0.874407	0.875109		0	0	0	0		0		0.874407	0.874407	0.875109	0.875109		0.874407	0.875109
Butalbital	98624	89010.4		-1.41736	2.38254		Butalbital	522820	242469	571354	239948		-1.60847	-0.745818	0.330595	-1.36751		0.333696	0.376788		0.188639	0.170251	0.172614	0.155789		0.17		0.24291	0.252643	0.294496	0.303239		0.247777	0.298868
Butamben	109955	211520		-1.41658	-0.932011		Butamben	1.49841e+06	133096	1.54541e+06	132322		-0.239017	0.48487	-0.453044	-0.514356		1.05146	1.06741		0.0733809	0.141163	0.071149	0.13687		0.11		1.01837	0.985375	1.03536	1.00349		1.00187	1.01942
Butenafine hydrochloride							Butenafine hydrochloride	8.69428e+06	28410.1	8.91627e+06	39004.2		-0.862531	-0.703101	0.279176	-0.918963		2.48576	2.35907		0	0	0	0		0		2.48576	2.48576	2.35907	2.35907		2.48576	2.35907
Butoconazole nitrate							Butoconazole nitrate	2.07141e+08	108469	2.15222e+08	114999		0.306397	0.146272	0.784408	0.557013		3.28096	3.27219		0	0	0	0		0		3.28096	3.28096	3.27219	3.27219		3.28096	3.27219
Butylparaben	114957	109621		-1.81843	-0.140247		Butylparaben	306074	404866	310225	420771		0.519169	-0.664202	0.987741	-0.32781		-0.121485	-0.132369		0.375585	0.358152	0.370559	0.353359		0.36		-0.326011	-0.314052	-0.333414	-0.321705		-0.320032	-0.32756
Caffeine	5583.39	13574.7		-1.19019	-4.86189		Caffeine	2.49981e+06	432488	2.64112e+06	457546		15.345	7.65994	16.5323	8.08744		0.761934	0.761354		0.00223352	0.0054303	0.00211402	0.00513977		0.00373		0.760963	0.759569	0.760435	0.759116		0.760266	0.759775
Calcipotriene							Calcipotriene	4.08809e+06	36402	3.95744e+06	44485		-69.7298	-69.5047	-70.3431	-68.2876		2.0504	1.9492		0	0	0	0		0		2.0504	2.0504	1.9492	1.9492		2.0504	1.9492
Camostat mesylate	28920.2	40660.6		2.92828	3.54679		Camostat mesylate	55542.8	10268.9	46046.8	58217.2		-4.38824	1.40347	-3.34306	9.18827		0.733102	-0.101852		0.520683	0.732059	0.62806	0.883027		0.69		0.413725	0.161141	-0.531379	-1.03377		0.287433	-0.782573
Camylofine chlorhydrate							Camylofine chlorhydrate	5.75197e+06	1.7163e+06	5.95063e+06	1.54757e+06		0.298765	-1.91108	-0.0863651	-2.38945		0.525223	0.584913		0	0	0	0		0		0.525223	0.525223	0.584913	0.584913		0.525223	0.584913
Candesartan	15131.7	40641		0.46095	-0.921382		Candesartan	2.33724e+06	598842	2.35227e+06	693256		0.92411	-0.176707	-0.820248	0.151613		0.591392	0.530594		0.00647415	0.0173884	0.00643279	0.0172774		0.01		0.588571	0.583774	0.527791	0.523025		0.586172	0.525408
Canrenoic acid potassium salt							Canrenoic acid potassium salt	1.05252e+06	0	995445	0		10.1652	N/A	3.51065	N/A		#DIV/0!	#DIV/0!		0	0	0	0		0		#DIV/0!	#DIV/0!	#DIV/0!	#DIV/0!		#DIV/0!	#DIV/0!
Canrenone	116641	458031		0.0743375	-0.747338		Canrenone	6.10522e+06	411133	6.01762e+06	495224		0.961512	0.706939	-0.309289	-0.0558039		1.17172	1.08462		0.0191052	0.0750228	0.0193833	0.0761149		0.05		1.16334	1.13785	1.07612	1.05024		1.1506	1.06318
Capecitabine		7566.04			-0.523469		Capecitabine	91113.9	50122.5	49417	8042.82		0.890256	-1.02623	-0.909658	10.0105		0.259552	0.788468		0	0.0830394	0	0.153106		0.06		0.259552	0.221903	0.788468	0.716297		0.240727	0.752383
Captopril	8283.39	4528.66		2.86712	-8.95277		Captopril	0	0	0	0		N/A	N/A	N/A	N/A		#DIV/0!	#DIV/0!		#DIV/0!	#DIV/0!	#DIV/0!	#DIV/0!		--		#DIV/0!	#DIV/0!	#DIV/0!	#DIV/0!		#DIV/0!	#DIV/0!
Carazolol	32563	38230.7		30.1911	29.406		Carazolol	1.09367e+07	1.80275e+06	1.13028e+07	1.77601e+06		0.381986	0.000531165	0.917682	-0.794618		0.78295	0.803741		0.00297742	0.00349564	0.00288096	0.0033824		0.00318		0.781655	0.781429	0.802488	0.80227		0.781542	0.802379
Carbachol chloride	53714	49846.8		-36.0744	-34.5737		Carbachol chloride	561112	10875	598311	11136.8		-35.7316	-31.9034	-33.6734	-31.692		1.71262	1.73017		0.0957277	0.0888357	0.0897761	0.0833125		0.09		1.66892	1.67222	1.68931	1.69239		1.67057	1.69085
Carbadox	275527	325444		25.457	24.8149		Carbadox	382478	471518	380099	463298		27.8867	26.0051	28.0835	29.0745		-0.090892	-0.0859642		0.720374	0.850883	0.724882	0.856208		0.79		-0.644314	-0.917365	-0.646445	-0.92823		-0.780839	-0.787337
Carbamazepine	15693.5	39345.7		-0.409088	-1.70472		Carbamazepine	541680	656643	386518	595316		-0.296989	-0.297128	-0.1454	0.0621536		-0.0835868	-0.187578		0.0289718	0.0726365	0.0406022	0.101795		0.06		-0.0963549	-0.116337	-0.205579	-0.234203		-0.106346	-0.219891
Carbarsone							Carbarsone	4732.57	10516.8	4746.99	14571.8		-4.11038	-2.75541	-0.560883	-2.3039		-0.346785	-0.487093		0	0	0	0		0		-0.346785	-0.346785	-0.487093	-0.487093		-0.346785	-0.487093
Carbazochrome	4.7038e+06	4.40887e+06		-27.2511	-29.1674		Carbazochrome	36947.6	1.43579e+06	35685.1	1.20896e+06		-27.0903	-31.1292	-30.7578	-32.5998		-1.5895	-1.52992		127.31	119.328	131.814	123.55		125.5		#NUM!	#NUM!	#NUM!	#NUM!		#NUM!	#NUM!
Carbazochrome sodium sulfonate							Carbazochrome sodium sulfonate	0	0	0	0		N/A	N/A	N/A	N/A		#DIV/0!	#DIV/0!		#DIV/0!	#DIV/0!	#DIV/0!	#DIV/0!		--		#DIV/0!	#DIV/0!	#DIV/0!	#DIV/0!		#DIV/0!	#DIV/0!
Carbenicillin disodium salt							Carbenicillin disodium salt	0	0	0	0		N/A	N/A	N/A	N/A		#DIV/0!	#DIV/0!		#DIV/0!	#DIV/0!	#DIV/0!	#DIV/0!		--		#DIV/0!	#DIV/0!	#DIV/0!	#DIV/0!		#DIV/0!	#DIV/0!
Carbenoxolone disodium salt	16591.8	12842		5.61619	-0.895989		Carbenoxolone disodium salt	501923	44688.5	513869	39444.5		47.7448	-1.12082	6.02763	3.95322		1.05044	1.11487		0.0330564	0.0255855	0.032288	0.0249907		0.03		1.03584	1.03919	1.10061	1.10388		1.03751	1.10224
Carbetapentane citrate							Carbetapentane citrate	1.16017e+07	7.67045e+06	1.22345e+07	7.44583e+06		0.886238	0.115421	0.92323	0.326884		0.179699	0.215671		0	0	0	0		0		0.179699	0.179699	0.215671	0.215671		0.179699	0.215671
Carbidopa	459665	546118		-11.0939	-10.6059		Carbidopa	34318.4	280899	25795.9	194742		16.174	-10.8849	24.24	-10.6551		-0.913023	-0.877908		13.3941	15.9133	17.8193	21.1707		17.07		#NUM!	#NUM!	#NUM!	#NUM!		#NUM!	#NUM!
Carbimazole							Carbimazole	0	9430.53	41188.1	13950.9		N/A	2.13874	91.8336	12.4964		#NUM!	0.470171		#DIV/0!	#DIV/0!	0	0		0		#NUM!	#NUM!	0.470171	0.470171		#NUM!	0.470171
Carbinoxamine maleate salt							Carbinoxamine maleate salt	696205	770999	684949	541696		-0.237302	0.160907	-0.28902	-0.155227		-0.0443165	0.101903		0	0	0	0		0		-0.0443165	-0.0443165	0.101903	0.101903		-0.0443165	0.101903
Carisoprodol	21483.6	26684.5		0.26918	-0.067144		Carisoprodol	112777	151304	109968	155075		0.653352	-0.662662	0.991468	0.123403		-0.127627	-0.149273		0.190496	0.236612	0.195362	0.242656		0.22		-0.219408	-0.244882	-0.243673	-0.26998		-0.232145	-0.256826
Carmofur	20459.4	20478.7		74.8478	14.0792		Carmofur	0	0	0	0		N/A	N/A	N/A	N/A		#DIV/0!	#DIV/0!		#DIV/0!	#DIV/0!	#DIV/0!	#DIV/0!		--		#DIV/0!	#DIV/0!	#DIV/0!	#DIV/0!		#DIV/0!	#DIV/0!
Carprofen							Carprofen	128244	0	125320	0		-10.2596	N/A	-1.16111	N/A		#DIV/0!	#DIV/0!		0	0	0	0		0		#DIV/0!	#DIV/0!	#DIV/0!	#DIV/0!		#DIV/0!	#DIV/0!
Carteolol hydrochloride	529194	690847		-1.45632	1.42832		Carteolol hydrochloride	1.3713e+06	3.10204e+06	1.31396e+06	3.0226e+06		-0.312472	0.052619	-0.374803	0.0927535		-0.354513	-0.361798		0.385906	0.503788	0.402747	0.525774		0.45		-0.566278	-0.658846	-0.58564	-0.685813		-0.612562	-0.635727
Carvedilol	15376.4	45675.7		-36.9954	-37.6918		Carvedilol	5.01604e+07	1.93813e+06	4.96178e+07	2.15768e+06		0.990837	-0.311245	0.572508	0.00821209		1.41298	1.36165		0.000306544	0.000910594	0.000309896	0.000920552		0.000612		1.41284	1.41258	1.36152	1.36125		1.41271	1.36138
Cefaclor hydrate							Cefaclor hydrate	0	0	0	0		N/A	N/A	N/A	N/A		#DIV/0!	#DIV/0!		#DIV/0!	#DIV/0!	#DIV/0!	#DIV/0!		--		#DIV/0!	#DIV/0!	#DIV/0!	#DIV/0!		#DIV/0!	#DIV/0!
Cefadroxil							Cefadroxil	30615	68648.8	39079.5	37492		44.2048	43.262	36.3179	41.6223		-0.350698	0.0180101		0	0	0	0		0		-0.350698	-0.350698	0.0180101	0.0180101		-0.350698	0.0180101
Cefamandole sodium salt	8072.7	17670.4		-8.67229	-14.4278		Cefamandole sodium salt	0	0	0	0		N/A	N/A	N/A	N/A		#DIV/0!	#DIV/0!		#DIV/0!	#DIV/0!	#DIV/0!	#DIV/0!		--		#DIV/0!	#DIV/0!	#DIV/0!	#DIV/0!		#DIV/0!	#DIV/0!
Cefazolin sodium salt							Cefazolin sodium salt	0	0	0	0		N/A	N/A	N/A	N/A		#DIV/0!	#DIV/0!		#DIV/0!	#DIV/0!	#DIV/0!	#DIV/0!		--		#DIV/0!	#DIV/0!	#DIV/0!	#DIV/0!		#DIV/0!	#DIV/0!
Cefcapene pivoxil hydrochloride monohydrate							Cefcapene pivoxil hydrochloride m	0	21416.1	0	15681.1		N/A	-28.7835	N/A	-33.1907		#NUM!	#NUM!		#DIV/0!	#DIV/0!	#DIV/0!	#DIV/0!		--		#NUM!	#NUM!	#NUM!	#NUM!		#NUM!	#NUM!
Cefdinir							Cefdinir	0	0	0	0		N/A	N/A	N/A	N/A		#DIV/0!	#DIV/0!		#DIV/0!	#DIV/0!	#DIV/0!	#DIV/0!		--		#DIV/0!	#DIV/0!	#DIV/0!	#DIV/0!		#DIV/0!	#DIV/0!
Cefditoren Pivoxil							Cefditoren Pivoxil	512850	12460.1	451165	13741.1		-3.77894	-3.40391	-5.87598	-0.0785985		1.61447	1.51631		0	0	0	0		0		1.61447	1.61447	1.51631	1.51631		1.61447	1.51631
Cefepime hydrochloride							Cefepime hydrochloride	11881.3	15216.6	24868.9	14961.5		72.1961	71.5153	71.2609	72.9624		-0.107452	0.220681		0	0	0	0		0		-0.107452	-0.107452	0.220681	0.220681		-0.107452	0.220681
Cefixime	84259.1	94247.3		1.98118	4.47666		Cefixime	485388	217208	618625	252254		12.6811	9.24514	-0.56117	6.28541		0.349214	0.389589		0.173591	0.194169	0.136204	0.15235		0.16		0.266409	0.255458	0.326	0.317806		0.260933	0.321903
Cefmetazole sodium salt							Cefmetazole sodium salt	0	0	0	0		N/A	N/A	N/A	N/A		#DIV/0!	#DIV/0!		#DIV/0!	#DIV/0!	#DIV/0!	#DIV/0!		--		#DIV/0!	#DIV/0!	#DIV/0!	#DIV/0!		#DIV/0!	#DIV/0!
Cefoperazone dihydrate							Cefoperazone dihydrate	241359	4033.03	239473	3235.91		0.161218	2.78042	-0.511786	-5.68252		1.77703	1.86926		0	0	0	0		0		1.77703	1.77703	1.86926	1.86926		1.77703	1.86926
Ceforanide							Ceforanide	0	0	0	0		N/A	N/A	N/A	N/A		#DIV/0!	#DIV/0!		#DIV/0!	#DIV/0!	#DIV/0!	#DIV/0!		--		#DIV/0!	#DIV/0!	#DIV/0!	#DIV/0!		#DIV/0!	#DIV/0!
Cefotaxime sodium salt							Cefotaxime sodium salt	0	0	0	0		N/A	N/A	N/A	N/A		#DIV/0!	#DIV/0!		#DIV/0!	#DIV/0!	#DIV/0!	#DIV/0!		--		#DIV/0!	#DIV/0!	#DIV/0!	#DIV/0!		#DIV/0!	#DIV/0!
Cefotetan							Cefotetan	0	0	0	0		N/A	N/A	N/A	N/A		#DIV/0!	#DIV/0!		#DIV/0!	#DIV/0!	#DIV/0!	#DIV/0!		--		#DIV/0!	#DIV/0!	#DIV/0!	#DIV/0!		#DIV/0!	#DIV/0!
Cefotiam hydrochloride							Cefotiam hydrochloride	22981.6	0	26294.1	0		67.6389	N/A	65.3648	N/A		#DIV/0!	#DIV/0!		0	0	0	0		0		#DIV/0!	#DIV/0!	#DIV/0!	#DIV/0!		#DIV/0!	#DIV/0!
Cefoxitin sodium salt							Cefoxitin sodium salt	19751.7	0	9540.93	0		-0.226508	N/A	-2.86639	N/A		#DIV/0!	#DIV/0!		0	0	0	0		0		#DIV/0!	#DIV/0!	#DIV/0!	#DIV/0!		#DIV/0!	#DIV/0!
Cefozopran hydrochloride							Cefozopran hydrochloride	0	0	0	0		N/A	N/A	N/A	N/A		#DIV/0!	#DIV/0!		#DIV/0!	#DIV/0!	#DIV/0!	#DIV/0!		--		#DIV/0!	#DIV/0!	#DIV/0!	#DIV/0!		#DIV/0!	#DIV/0!
Cefpiramide							Cefpiramide	4841.67	10718.1	0	10664.1		6.88292	-244.487	N/A	-241.39		-0.345124	#NUM!		0	0	#DIV/0!	#DIV/0!		0		-0.345124	-0.345124	#NUM!	#NUM!		-0.345124	#NUM!
Cefpirome sulfate							Cefpirome sulfate	60068.1	23810.3	78884	18304.6		46.3777	33.6434	42.8101	33.8075		0.401879	0.634428		0	0	0	0		0		0.401879	0.401879	0.634428	0.634428		0.401879	0.634428
Cefpodoxime proxetil							Cefpodoxime proxetil	17712.7	0	17190.6	0		-0.691756	N/A	0.595149	N/A		#DIV/0!	#DIV/0!		0	0	0	0		0		#DIV/0!	#DIV/0!	#DIV/0!	#DIV/0!		#DIV/0!	#DIV/0!
Cefprozil							Cefprozil	0	0	0	0		N/A	N/A	N/A	N/A		#DIV/0!	#DIV/0!		#DIV/0!	#DIV/0!	#DIV/0!	#DIV/0!		--		#DIV/0!	#DIV/0!	#DIV/0!	#DIV/0!		#DIV/0!	#DIV/0!
Cefsulodin sodium salt							Cefsulodin sodium salt	0	0	0	0		N/A	N/A	N/A	N/A		#DIV/0!	#DIV/0!		#DIV/0!	#DIV/0!	#DIV/0!	#DIV/0!		--		#DIV/0!	#DIV/0!	#DIV/0!	#DIV/0!		#DIV/0!	#DIV/0!
Cefsulodin Sodium Salt Hydrate							Cefsulodin Sodium Salt Hydrate	0	0	0	0		N/A	N/A	N/A	N/A		#DIV/0!	#DIV/0!		#DIV/0!	#DIV/0!	#DIV/0!	#DIV/0!		--		#DIV/0!	#DIV/0!	#DIV/0!	#DIV/0!		#DIV/0!	#DIV/0!
Ceftazidime pentahydrate							Ceftazidime pentahydrate	0	0	0	0		N/A	N/A	N/A	N/A		#DIV/0!	#DIV/0!		#DIV/0!	#DIV/0!	#DIV/0!	#DIV/0!		--		#DIV/0!	#DIV/0!	#DIV/0!	#DIV/0!		#DIV/0!	#DIV/0!
Ceftezole							Ceftezole	0	0	0	0		N/A	N/A	N/A	N/A		#DIV/0!	#DIV/0!		#DIV/0!	#DIV/0!	#DIV/0!	#DIV/0!		--		#DIV/0!	#DIV/0!	#DIV/0!	#DIV/0!		#DIV/0!	#DIV/0!
Ceftibuten							Ceftibuten	0	0	0	0		N/A	N/A	N/A	N/A		#DIV/0!	#DIV/0!		#DIV/0!	#DIV/0!	#DIV/0!	#DIV/0!		--		#DIV/0!	#DIV/0!	#DIV/0!	#DIV/0!		#DIV/0!	#DIV/0!
Cefuroxime axetil							Cefuroxime axetil	0	0	0	0		N/A	N/A	N/A	N/A		#DIV/0!	#DIV/0!		#DIV/0!	#DIV/0!	#DIV/0!	#DIV/0!		--		#DIV/0!	#DIV/0!	#DIV/0!	#DIV/0!		#DIV/0!	#DIV/0!
Cefuroxime sodium salt	98188.3	88262.5		18.9272	21.1288		Cefuroxime sodium salt	0	0	0	0		N/A	N/A	N/A	N/A		#DIV/0!	#DIV/0!		#DIV/0!	#DIV/0!	#DIV/0!	#DIV/0!		--		#DIV/0!	#DIV/0!	#DIV/0!	#DIV/0!		#DIV/0!	#DIV/0!
Celecoxib	340434	412580		-1.18586	-2.73976		Celecoxib	7.29378e+06	131396	6.36097e+06	146545		-0.0784668	0.736583	-0.381703	-0.297261		1.74437	1.63755		0.0466745	0.056566	0.0535191	0.0648612		0.06		1.72361	1.71908	1.61366	1.60843		1.72135	1.61104
Celiprolol hydrochloride	27360.7	53159		-101.914	8.49662		Celiprolol hydrochloride	1.01968e+06	1.92204e+06	992090	1.80576e+06		-0.449655	-2.39543	0.139901	-0.692661		-0.275299	-0.260109		0.0268326	0.0521329	0.0275788	0.0535828		0.04		-0.287112	-0.298552	-0.272255	-0.284027		-0.292832	-0.278141
Cephalexin monohydrate	55404.8	75602.1		11.8976	9.64406		Cephalexin monohydrate	607487	310272	529870	290274		7.18386	11.9394	10.0312	9.12728		0.291794	0.261362		0.0912033	0.124451	0.104563	0.14268		0.12		0.250261	0.234075	0.213397	0.194505		0.242168	0.203951
Cephalosporanic acid, 7-amino							Cephalosporanic acid, 7-amino	85693.9	1398.84	90999.8	1825.01		-6.76509	-5.42035	0.930111	5.99596		1.78718	1.69777		0	0	0	0		0		1.78718	1.78718	1.69777	1.69777		1.78718	1.69777
Cephalothin sodium salt							Cephalothin sodium salt	0	0	0	0		N/A	N/A	N/A	N/A		#DIV/0!	#DIV/0!		#DIV/0!	#DIV/0!	#DIV/0!	#DIV/0!		--		#DIV/0!	#DIV/0!	#DIV/0!	#DIV/0!		#DIV/0!	#DIV/0!
Cepharanthine	67864.4	68164.1		98.0428	-7.98326		Cepharanthine	297198	46114.8	339268	51473.2		-0.459607	-0.927566	0.349995	0.467672		0.809205	0.818961		0.228347	0.229356	0.200032	0.200915		0.21		0.696627	0.696059	0.722034	0.721554		0.696343	0.721794
Cephradine monohydrate	1681.31	4846.93		6.4316	-2.31375		Cephradine monohydrate	93582.2	99863.1	78553.2	95800		241.197	165.488	12.1865	161.437		-0.0282119	-0.0862018		0.0179661	0.0517933	0.0214034	0.0617026		0.04		-0.0360854	-0.0513089	-0.0955982	-0.113861		-0.0436971	-0.10473
Cetirizine dihydrochloride							Cetirizine dihydrochloride	2.64533e+06	2.37943e+06	2.65105e+06	2.32255e+06		-0.45262	-0.779874	-0.397532	-0.466792		0.0460062	0.0574521		0	0	0	0		0		0.0460062	0.0460062	0.0574521	0.0574521		0.0460062	0.0574521
Chenodiol	49359.3	52574.4		-5.29404	-6.50122		Chenodiol	257095	129946	253104	400447		-4.092	-4.1837	-4.5005	-4.18735		0.296332	-0.199246		0.191989	0.204494	0.195016	0.207718		0.2		0.20375	0.196976	-0.293459	-0.300367		0.200363	-0.296913
Chicago sky blue 6B							Chicago sky blue 6B	9577.06	0	18586.1	0		-463.761	N/A	-5.28745	N/A		#DIV/0!	#DIV/0!		0	0	0	0		0		#DIV/0!	#DIV/0!	#DIV/0!	#DIV/0!		#DIV/0!	#DIV/0!
Chloramine-T hydrate							Chloramine-T hydrate	0	0	0	0		N/A	N/A	N/A	N/A		#DIV/0!	#DIV/0!		#DIV/0!	#DIV/0!	#DIV/0!	#DIV/0!		--		#DIV/0!	#DIV/0!	#DIV/0!	#DIV/0!		#DIV/0!	#DIV/0!
Chloramphenicol							Chloramphenicol	10814.3	10818	8398.69	10462.7		-0.842823	-5.58806	-0.931126	0.193929		-0.000148451	-0.0954339		0	0	0	0		0		-0.000148451	-0.000148451	-0.0954339	-0.0954339		-0.000148451	-0.0954339
Chlorcyclizine hydrochloride							Chlorcyclizine hydrochloride	871216	954558	846071	1.05471e+06		0.195398	-3.43558	-4.10408	4.7406		-0.0396764	-0.0957285		0	0	0	0		0		-0.0396764	-0.0396764	-0.0957285	-0.0957285		-0.0396764	-0.0957285
Chlorhexidine	51838.1	102008		-2.05451	-1.41818		Chlorhexidine	525000	82526.1	561037	76459.6		0.513994	-0.600503	0.206585	-0.788456		0.803568	0.86556		0.0987392	0.194301	0.0923969	0.18182		0.14		0.758419	0.709741	0.823456	0.778408		0.73408	0.800932
Chlormadinone acetate	221417	945166		-1.26299	-0.954984		Chlormadinone acetate	8.42006e+06	74077.8	8.28583e+06	105820		0.0671802	0.20591	-0.788327	0.245648		2.05563	1.89377		0.0262964	0.112252	0.0267224	0.11407		0.07		2.04405	2.00392	1.88201	1.84117		2.02398	1.86159
Chlormezanone							Chlormezanone	118801	150917	116736	147319		0.752084	0.168708	-2.37413	1.75442		-0.103918	-0.101054		0	0	0	0		0		-0.103918	-0.103918	-0.101054	-0.101054		-0.103918	-0.101054
Chlormidazole							Chlormidazole	1.87263e+07	644100	1.98094e+07	731637		-0.475041	0.586652	-0.396962	-0.934815		1.4635	1.43258		0	0	0	0		0		1.4635	1.4635	1.43258	1.43258		1.4635	1.43258
Chloropyramine hydrochloride		8807.38			-4.27356		Chloropyramine hydrochloride	6.09745e+06	2.01106e+06	5.93849e+06	2.09263e+06		0.653608	0.195657	0.150527	0.274077		0.481724	0.452984		0	0.00144444	0	0.0014831		0.000732		0.481724	0.481097	0.452984	0.45234		0.48141	0.452662
Chloroquine diphosphate	825312	938700		-48.8816	-44.6407		Chloroquine diphosphate	913384	1.00858e+06	932799	1.03084e+06		-24.5747	-56.9474	-15.8234	-56.5422		-0.0430554	-0.0434033		0.903576	1.02772	0.884769	1.00633		0.96		-1.05887	#NUM!	-0.981833	#NUM!		#NUM!	#NUM!
Chlorothiazide							Chlorothiazide	0	0	0	0		N/A	N/A	N/A	N/A		#DIV/0!	#DIV/0!		#DIV/0!	#DIV/0!	#DIV/0!	#DIV/0!		--		#DIV/0!	#DIV/0!	#DIV/0!	#DIV/0!		#DIV/0!	#DIV/0!
Chlorotrianisene	14558.2	47851.9		-5.54965	-4.18138		Chlorotrianisene	514820	26404.1	443526	22893.4		-1.38811	-34.2113	0.488666	-32.2293		1.28998	1.28721		0.0282783	0.0929488	0.0328238	0.10789		0.07		1.27753	1.24762	1.27271	1.23763		1.26257	1.25517
Chloroxine	154079	840636		-3.35449	-1.68833		Chloroxine	4.11206e+07	1.26649e+06	3.79489e+07	1.24146e+06		0.97062	-0.471481	0.889378	-0.189437		1.51146	1.48527		0.003747	0.0204432	0.00406017	0.0221518		0.01		1.50983	1.50249	1.4835	1.47554		1.50616	1.47952
Chlorpheniramine maleate							Chlorpheniramine maleate	507329	629880	351379	542970		0.367659	-0.312762	-0.435992	-0.841345		-0.0939683	-0.188999		0	0	0	0		0		-0.0939683	-0.0939683	-0.188999	-0.188999		-0.0939683	-0.188999
Chlorphensin carbamate							Chlorphensin carbamate	250446	13098.6	248747	12908.9		-9.70953	-12.9628	-8.64281	-13.7141		1.28149	1.28487		0	0	0	0		0		1.28149	1.28149	1.28487	1.28487		1.28149	1.28487
Chlorpromazine hydrochloride							Chlorpromazine hydrochloride	1.90985e+07	812948	1.81232e+07	672942		0.737639	-0.370495	-0.0111935	-0.972599		1.37094	1.43026		0	0	0	0		0		1.37094	1.37094	1.43026	1.43026		1.37094	1.43026
Chlorpromazine Sulfoxide	11569.2	12751.3		-26.6539	3.38472		Chlorpromazine Sulfoxide	694414	1.16681e+06	742008	1.2229e+06		-0.837152	0.403121	0.667716	0.583627		-0.225383	-0.216982		0.0166604	0.0183627	0.0155918	0.0171849		0.02		-0.232679	-0.233431	-0.223807	-0.22451		-0.233055	-0.224158
Chlorpropamide		6032.16			-1.38931		Chlorpropamide	121218	162428	130594	156735		-0.536645	-0.809912	0.0414703	-0.832585		-0.127094	-0.0792428		0	0.0497629	0	0.0461902		0.02		-0.127094	-0.149262	-0.0792428	-0.099781		-0.138178	-0.0895119
Chlorprothixene hydrochloride							Chlorprothixene hydrochloride	2.40878e+07	358941	2.58427e+07	280535		0.847839	0.41493	0.671563	0.778405		1.82677	1.96435		0	0	0	0		0		1.82677	1.82677	1.96435	1.96435		1.82677	1.96435
Chlorquinaldol	756496	713807		0.614061	-0.944074		Chlorquinaldol	7.0595e+06	24892.9	7.01633e+06	28062.9		0.0303693	0.229942	-0.0836453	-0.122041		2.4527	2.39798		0.10716	0.101113	0.107819	0.101735		0.1		2.40347	2.4064	2.34843	2.35138		2.40494	2.34991
Chlortetracycline hydrochloride							Chlortetracycline hydrochloride	27646.7	101170	11817.2	87172		-0.0835562	-0.831906	-3.03988	-0.713758		-0.563408	-0.867863		0	0	0	0		0		-0.563408	-0.563408	-0.867863	-0.867863		-0.563408	-0.867863
Chlorthalidone							Chlorthalidone	59006.9	45963.3	60133.3	40819.8		21.6538	14.0581	21.9906	20.6699		0.108491	0.168244		0	0	0	0		0		0.108491	0.108491	0.168244	0.168244		0.108491	0.168244
Chlorzoxazone							Chlorzoxazone	0	0	0	0		N/A	N/A	N/A	N/A		#DIV/0!	#DIV/0!		#DIV/0!	#DIV/0!	#DIV/0!	#DIV/0!		--		#DIV/0!	#DIV/0!	#DIV/0!	#DIV/0!		#DIV/0!	#DIV/0!
Cholecalciferol	4715.93	4495.39		-5.08663	-5.83894		Cholecalciferol	20473.4	18659.2	23436.9	12816.9		-40.6902	-38.2807	-40.7455	-41.2178		0.040297	0.262117		0.230345	0.219573	0.201218	0.191808		0.21		-0.0734068	-0.0673705	0.164545	0.169631		-0.0703886	0.167088
Chromocarb							Chromocarb	5224.12	16711.4	5221.58	18703.1		-4.61525	-0.497734	-1.62368	0.835525		-0.505	-0.554112		0	0	0	0		0		-0.505	-0.505	-0.554112	-0.554112		-0.505	-0.554112
Cianidanol							Cianidanol	22361.4	0	31555.6	0		-3.42548	N/A	7.64883	N/A		#DIV/0!	#DIV/0!		0	0	0	0		0		#DIV/0!	#DIV/0!	#DIV/0!	#DIV/0!		#DIV/0!	#DIV/0!
Ciclesonide	7.70376e+06	2.23911e+07		-0.468583	0.874336		Ciclesonide	8.11347e+07	8741.21	7.8452e+07	9171.11		0.535568	3.94827	-0.249801	6.72852		3.96764	3.93218		0.0949503	0.275974	0.0981971	0.285411		0.19		3.92431	3.82739	3.88729	3.78624		3.87585	3.83677
Ciclopirox ethanolamine							Ciclopirox ethanolamine	0	0	0	0		N/A	N/A	N/A	N/A		#DIV/0!	#DIV/0!		#DIV/0!	#DIV/0!	#DIV/0!	#DIV/0!		--		#DIV/0!	#DIV/0!	#DIV/0!	#DIV/0!		#DIV/0!	#DIV/0!
Cilnidipine	151940	894280		-0.6852	-1.24228		Cilnidipine	7.51993e+06	8070.13	6.87575e+06	7054.38		0.71828	-0.363905	-0.531273	3.51063		2.96933	2.98886		0.020205	0.118921	0.0220979	0.130063		0.07		2.96047	2.91435	2.97916	2.92835		2.93741	2.95375
Cilostazol	101970	178045		-3.69278	0.0285484		Cilostazol	3.65973e+06	816997	3.56911e+06	792743		0.565649	-0.1346	-0.924381	-0.229002		0.651228	0.653428		0.0278627	0.0486497	0.0285701	0.0498849		0.04		0.638956	0.629569	0.640839	0.631204		0.634262	0.636022
Cimetidine	4.57104e+06	4.57023e+06		-20.7618	-19.4673		Cimetidine	4.018e+06	1.02161e+07	3.53684e+06	1.12485e+07		-12.3895	-17.0684	-15.6481	-16.2661		-0.405273	-0.502479		1.13764	1.13744	1.29241	1.29218		1.21		#NUM!	#NUM!	#NUM!	#NUM!		#NUM!	#NUM!
Cinacalcet hydrochloride							Cinacalcet hydrochloride	1.23405e+08	100689	1.25512e+08	107309		0.593764	-0.346126	0.164362	0.673721		3.08835	3.06805		0	0	0	0		0		3.08835	3.08835	3.06805	3.06805		3.08835	3.06805
Cinepazide maleate	439675	463793		-2.26458	-6.46454		Cinepazide maleate	1.80329e+07	1.81612e+06	1.91449e+07	1.98154e+06		33.0217	13.3312	33.3059	19.3701		0.99692	0.985049		0.0243818	0.0257192	0.0229656	0.0242254		0.02		0.9862	0.985605	0.974959	0.974399		0.985902	0.974679
Cinnarizine							Cinnarizine	2.09467e+07	42637.3	2.19335e+07	42177.4		-0.198598	0.88913	-0.445539	-0.176216		2.69133	2.71603		0	0	0	0		0		2.69133	2.69133	2.71603	2.71603		2.69133	2.71603
Cinoxacin		11270.2			0.205		Cinoxacin	166228	307271	177711	375429		-0.0122391	-0.547444	0.264732	-0.505027		-0.266818	-0.324814		0	0.0678	0	0.063419		0.03		-0.266818	-0.297309	-0.324814	-0.353268		-0.282064	-0.339041
Ciprofibrate							Ciprofibrate	123919	0	78486.3	0		12.6575	N/A	16.5898	N/A		#DIV/0!	#DIV/0!		0	0	0	0		0		#DIV/0!	#DIV/0!	#DIV/0!	#DIV/0!		#DIV/0!	#DIV/0!
Ciprofloxacin hydrochloride monohydrate	5930.71	24000.6		-2.32797	-11.4636		Ciprofloxacin hydrochloride monoh	174475	178309	204500	185991		-9.53607	0.872614	226.803	0.952433		-0.00943929	0.0412013		0.0339917	0.137559	0.029001	0.117362		0.08		-0.0244584	-0.0737097	0.0284201	-0.0130162		-0.049084	0.00770197
Cisapride							Cisapride	2.75047e+07	2.71657e+06	2.80096e+07	2.6557e+06		0.100447	-0.438004	-0.48314	-0.672541		1.00539	1.02313		0	0	0	0		0		1.00539	1.00539	1.02313	1.02313		1.00539	1.02313
Cisatracurium besylate		4587.04			-27.3916		Cisatracurium besylate	0	21494.1	0	23631.3		N/A	-29.8302	N/A	-26.8283		#NUM!	#NUM!		#DIV/0!	#DIV/0!	#DIV/0!	#DIV/0!		--		#NUM!	#NUM!	#NUM!	#NUM!		#NUM!	#NUM!
Citalopram hydrobromide							Citalopram hydrobromide	5.8034e+06	5.1881e+06	5.73918e+06	4.97876e+06		0.356321	0.142482	-0.28164	0.0917411		0.0486748	0.0617286		0	0	0	0		0		0.0486748	0.0486748	0.0617286	0.0617286		0.0486748	0.0617286
Citiolone							Citiolone	0	0	0	0		N/A	N/A	N/A	N/A		#DIV/0!	#DIV/0!		#DIV/0!	#DIV/0!	#DIV/0!	#DIV/0!		--		#DIV/0!	#DIV/0!	#DIV/0!	#DIV/0!		#DIV/0!	#DIV/0!
Cladribine							Cladribine	309720	71013.5	321146	103408		19.9094	19.1314	14.8163	22.8451		0.639628	0.492149		0	0	0	0		0		0.639628	0.639628	0.492149	0.492149		0.639628	0.492149
Clarithromycin							Clarithromycin	4.35555e+06	5.40518e+06	4.69752e+06	5.0551e+06		0.174127	-0.000194352	-0.0657206	0.803277		-0.093767	-0.0318607		0	0	0	0		0		-0.093767	-0.093767	-0.0318607	-0.0318607		-0.093767	-0.0318607
Clavulanate potassium salt							Clavulanate potassium salt	236136	7991.79	242740	15383.1		-7.28795	-16.0291	-6.80504	-7.81823		1.47052	1.1981		0	0	0	0		0		1.47052	1.47052	1.1981	1.1981		1.47052	1.1981
Clebopride maleate	128910	406949		-49.1581	-45.5616		Clebopride maleate	2.78299e+06	1.27915e+06	2.70244e+06	1.26275e+06		-0.0901262	0.884587	0.14947	-0.949916		0.337592	0.33044		0.0463205	0.146227	0.0477012	0.150586		0.1		0.316994	0.268934	0.309213	0.259559		0.292964	0.284386
Clemastine fumarate							Clemastine fumarate	1.46315e+07	1.42131e+06	1.34993e+07	1.1092e+06		-0.480138	-0.153591	-0.332452	0.322863		1.0126	1.0853		0	0	0	0		0		1.0126	1.0126	1.0853	1.0853		1.0126	1.0853
Clemizole hydrochloride							Clemizole hydrochloride	2.45991e+07	809483	2.23105e+07	666912		0.466002	0.986893	-0.454446	-0.163691		1.48271	1.52444		0	0	0	0		0		1.48271	1.48271	1.52444	1.52444		1.48271	1.52444
Clenbuterol hydrochloride							Clenbuterol hydrochloride	254452	413627	245958	430551		0.569168	-0.471111	0.758536	-0.389244		-0.211003	-0.243164		0	0	0	0		0		-0.211003	-0.211003	-0.243164	-0.243164		-0.211003	-0.243164
Clevidipine	216861	225823		-38.6019	-30.8419		Clevidipine	512679	552.525	230017	1325.49		-1.43007	-3.87377	-2.23593	-3.07434		2.96749	2.23938		0.422995	0.440476	0.942801	0.981765		0.7		2.72867	2.71531	0.996772	0.500293		2.72199	0.748532
Clidinium bromide	48905.7	35749		29.6884	75.4061		Clidinium bromide	715035	572104	813117	557548		-4.08926	-0.788704	1.39436	0.947398		0.0968526	0.16387		0.0683961	0.0499961	0.0601459	0.0439654		0.06		0.0660839	0.074578	0.136931	0.144344		0.070331	0.140637
Climbazole							Climbazole	2.70309e+07	2.56746e+06	2.75394e+07	2.81079e+06		-0.085322	0.177624	0.115845	-0.80053		1.02236	0.991126		0	0	0	0		0		1.02236	1.02236	0.991126	0.991126		1.02236	0.991126
Clinafloxacin		3974.02			-6.76545		Clinafloxacin	67261.5	202740	106468	218691		0.638269	0.344735	-0.605787	-0.571862		-0.479174	-0.31261		0	0.0590832	0	0.0373259		0.02		-0.479174	-0.505622	-0.31261	-0.32913		-0.492398	-0.32087
Clindamycin hydrochloride		167814			9.22244		Clindamycin hydrochloride	406886	655342	309159	637759		-5.62533	0.891265	-8.44731	0.902582		-0.206995	-0.314475		0	0.412436	0	0.542808		0.24		-0.206995	-0.43794	-0.314475	-0.654376		-0.322467	-0.484425
Clindamycin Phosphate	159714	151846		2.41755	3.83964		Clindamycin Phosphate	31603.2	20531.4	35605.3	25500.2		14.2524	59.4844	0.0961089	57.8435		0.187313	0.144971		5.05371	4.80475	4.48566	4.26469		4.65		#NUM!	#NUM!	#NUM!	#NUM!		#NUM!	#NUM!
Clioquinol	401403	1.49917e+06		-0.550838	0.508841		Clioquinol	8.58922e+07	1.2428e+06	8.31507e+07	1.16535e+06		0.498631	-0.610067	0.814416	-0.196492		1.83955	1.85341		0.00467334	0.017454	0.00482742	0.0180295		0.01		1.83752	1.8319	1.85131	1.84551		1.83471	1.84841
Clobetasol propionate	209795	601514		-0.705106	0.0427615		Clobetasol propionate	1.05639e+07	287497	1.10541e+07	266426		0.226933	-0.801782	-0.899285	0.200066		1.56519	1.61795		0.0198598	0.0569408	0.018979	0.0544155		0.04		1.55648	1.53973	1.60963	1.59365		1.5481	1.60164
Clobutinol hydrochloride							Clobutinol hydrochloride	1.65082e+06	1.30514e+06	1.77568e+06	1.24424e+06		-0.887841	-0.678021	-0.775959	0.372598		0.102044	0.154458		0	0	0	0		0		0.102044	0.102044	0.154458	0.154458		0.102044	0.154458
Clocortolone pivalate	1.84015e+06	6.87218e+06		0.359878	-0.454081		Clocortolone pivalate	2.9353e+07	11347.6	2.87799e+07	9172.41		-0.442146	-7.82117	-0.189236	172.745		3.41275	3.49661		0.0626903	0.234122	0.0639388	0.238784		0.15		3.38463	3.29691	3.46791	3.37811		3.34077	3.42301
Clodronate disodium	6832.07			3.50871			Clodronate disodium	4456.36	0	5499.56	0		14.4739	N/A	0.21152	N/A		#DIV/0!	#DIV/0!		1.53311	0	1.24229	0		0.69		#DIV/0!	#DIV/0!	#DIV/0!	#DIV/0!		#DIV/0!	#DIV/0!
Clofazimine							Clofazimine	6.78645e+08	316661	7.01086e+08	311155		-0.717338	0.189689	0.482777	-0.48053		3.33105	3.35279		0	0	0	0		0		3.33105	3.33105	3.35279	3.35279		3.33105	3.35279
Clofibrate							Clofibrate	7985.99	4831.33	13013.6	6103.46		-73.913	7.70654	-81.0675	14.1802		0.218262	0.328821		0	0	0	0		0		0.218262	0.218262	0.328821	0.328821		0.218262	0.328821
Clofibric acid							Clofibric acid	0	0	0	0		N/A	N/A	N/A	N/A		#DIV/0!	#DIV/0!		#DIV/0!	#DIV/0!	#DIV/0!	#DIV/0!		--		#DIV/0!	#DIV/0!	#DIV/0!	#DIV/0!		#DIV/0!	#DIV/0!
Clofilium tosylate							Clofilium tosylate	2.17869e+07	2.81368e+06	1.92988e+07	2.49325e+06		-11.1609	-9.48421	-12.3609	-10.3776		0.888921	0.888764		0	0	0	0		0		0.888921	0.888921	0.888764	0.888764		0.888921	0.888764
Clofoctol	105897	99472.8		-16.0076	-21.6587		Clofoctol	1.30471e+06	4.21552e+06	1.06176e+06	4.19891e+06		-7.35367	-14.7115	-4.82159	-16.3258		-0.509338	-0.597109		0.081165	0.0762414	0.0997366	0.0936864		0.09		-0.546101	-0.54378	-0.642739	-0.63983		-0.54494	-0.641285
Clomipramine hydrochloride							Clomipramine hydrochloride	2.08975e+07	3.42144e+06	1.88488e+07	2.74757e+06		0.6537	0.495242	0.238018	0.784822		0.785886	0.836335		0	0	0	0		0		0.785886	0.785886	0.836335	0.836335		0.785886	0.836335
Clonidine hydrochloride							Clonidine hydrochloride	117104	417478	71588.6	397102		0.100582	-1.1283	0.755108	0.23064		-0.552063	-0.744058		0	0	0	0		0		-0.552063	-0.552063	-0.744058	-0.744058		-0.552063	-0.744058
Clonixin lysinate	326105	319911		-0.39926	-0.879913		Clonixin lysinate	6.20931e+06	2.63637e+06	6.10914e+06	2.99956e+06		-0.399729	0.180339	-0.201825	-0.306938		0.372037	0.308922		0.0525186	0.0515211	0.0533798	0.0523659		0.05		0.348607	0.349064	0.285098	0.285563		0.348836	0.28533
Clopamide	9386.53	29212.8		0.753454	-0.976251		Clopamide	750948	1.00193e+06	724344	974846		-0.470994	-0.345103	0.268254	-0.852864		-0.125228	-0.128991		0.0124996	0.0389012	0.0129587	0.04033		0.03		-0.130691	-0.14246	-0.134656	-0.146869		-0.136575	-0.140763
Cloperastine hydrochloride							Cloperastine hydrochloride	1.01656e+07	356720	9.30212e+06	454707		-0.412308	-0.86316	-0.874219	-0.159424		1.4548	1.31085		0	0	0	0		0		1.4548	1.4548	1.31085	1.31085		1.4548	1.31085
Clopidogrel		15504.6			-11.5833		Clopidogrel	5.86256e+06	52485.9	5.26356e+06	59891.8		0.355073	0.277712	-0.737599	0.663353		2.04804	1.94391		0	0.00264468	0	0.00294565		0.0014		2.04804	2.04689	1.94391	1.94263		2.04747	1.94327
Clopidol	3495.63	6213.47		6.77144	-7.77824		Clopidol	14698.8	105499	14398.7	105654		-0.878328	0.427877	-0.931577	-0.937797		-0.855966	-0.865559		0.237817	0.422719	0.242773	0.431528		0.33		-0.973906	-1.09458	-0.986333	-1.11085		-1.03424	-1.04859
Clorgyline hydrochloride							Clorgyline hydrochloride	1.29306e+06	21972.6	1.25585e+06	17534		-0.644853	-1.36665	0.449248	0.466119		1.76974	1.85506		0	0	0	0		0		1.76974	1.76974	1.85506	1.85506		1.76974	1.85506
Clorsulon							Clorsulon	47532.7	11466.5	49384.1	10081		-0.284969	-1.27291	0.725435	-2.88255		0.61756	0.690082		0	0	0	0		0		0.61756	0.61756	0.690082	0.690082		0.61756	0.690082
Closantel	22987.6	450323		-2.9232	-0.207363		Closantel	1.47198e+06	3142.59	1.62042e+06	2779.81		-0.283438	-586.971	-0.21536	-5.79775		2.67061	2.76561		0.0156168	0.305931	0.0141862	0.277905		0.15		2.66378	2.51202	2.75941	2.62421		2.5879	2.69181
Clotrimazole							Clotrimazole	3.93917e+06	15347.2	3.82997e+06	10724.5		-0.872599	13.3218	-0.285617	-0.142606		2.40937	2.55282		0	0	0	0		0		2.40937	2.40937	2.55282	2.55282		2.40937	2.55282
Cloxacillin sodium salt							Cloxacillin sodium salt	0	0	0	0		N/A	N/A	N/A	N/A		#DIV/0!	#DIV/0!		#DIV/0!	#DIV/0!	#DIV/0!	#DIV/0!		--		#DIV/0!	#DIV/0!	#DIV/0!	#DIV/0!		#DIV/0!	#DIV/0!
Clozapine	15861.9	12124.5		6.58701	7.50426		Clozapine	1.72363e+06	680492	1.81788e+06	630398		-0.80519	-0.684065	-0.917446	0.393834		0.403622	0.459949		0.00920259	0.00703425	0.0087255	0.00666957		0.01		0.399606	0.400556	0.456143	0.457043		0.400081	0.456593
Coenzyme M							Coenzyme M	28916.2	31910.1	36268.4	50662.6		-116.282	-116.771	-119.915	25.482		-0.0427874	-0.14516		0	0	0	0		0		-0.0427874	-0.0427874	-0.14516	-0.14516		-0.0427874	-0.14516
Colchicine	2.40348e+06	5.64848e+06		-1.00928	0.358256		Colchicine	3.4315e+07	27428.6	3.54195e+07	27485.9		0.595862	0.0302267	-0.372135	-0.834633		3.09728	3.11013		0.0700415	0.164607	0.0678575	0.159474		0.12		3.06574	3.01917	3.07961	3.03468		3.04246	3.05715
Corticosterone	17351.5	26217.9		-3.13432	-2.53953		Corticosterone	787716	439086	826785	443537		0.716806	-0.693791	-0.738888	-0.612095		0.25382	0.270462		0.0220276	0.0332834	0.0209867	0.0317106		0.03		0.244147	0.239119	0.261251	0.256467		0.241633	0.258859
Cortisol acetate	25457.2	48723.1		-0.617345	-3.6249		Cortisol acetate	0	0	0	0		N/A	N/A	N/A	N/A		#DIV/0!	#DIV/0!		#DIV/0!	#DIV/0!	#DIV/0!	#DIV/0!		--		#DIV/0!	#DIV/0!	#DIV/0!	#DIV/0!		#DIV/0!	#DIV/0!
Cortisone		8661.16			0.0934963		Cortisone	5.03988e+06	1.54724e+06	4.74561e+06	1.57313e+06		1.04193	-0.255278	2.21952	-0.97017		0.512862	0.479528		0	0.00171852	0	0.00182509		0.000886		0.512862	0.512115	0.479528	0.478734		0.512489	0.479131
Cresopirine	8860.36	8068.54		-11.0124	-7.93223		Cresopirine	14200.8	0	12556	0		-2128.34	N/A	240.388	N/A		#DIV/0!	#DIV/0!		0.623932	0.568173	0.705669	0.642607		0.64		#DIV/0!	#DIV/0!	#DIV/0!	#DIV/0!		#DIV/0!	#DIV/0!
Crisaborole	30175.7	65381.3		-64.8567	-66.2335		Crisaborole	51016	0	56006.4	0		-62.2663	N/A	-61.0987	N/A		#DIV/0!	#DIV/0!		0.591495	1.28158	0.53879	1.16739		0.89		#DIV/0!	#DIV/0!	#DIV/0!	#DIV/0!		#DIV/0!	#DIV/0!
Cromolyn disodium salt							Cromolyn disodium salt	0	0	0	0		N/A	N/A	N/A	N/A		#DIV/0!	#DIV/0!		#DIV/0!	#DIV/0!	#DIV/0!	#DIV/0!		--		#DIV/0!	#DIV/0!	#DIV/0!	#DIV/0!		#DIV/0!	#DIV/0!
Crotamiton	190882	241807		-0.803818	-0.962946		Crotamiton	173051	92100.7	231655	139195		-0.48609	0.720606	-0.394732	-0.115355		0.273912	0.221219		1.10304	1.39731	0.823994	1.04382		1.09		#NUM!	#NUM!	-0.533253	#NUM!		#NUM!	#NUM!
Cyclacillin	56973.4	71000.4		13.8509	7.57775		Cyclacillin	343922	121738	150239	87584.9		253.138	7.96074	259.899	8.47835		0.451032	0.234353		0.165658	0.206443	0.379218	0.472583		0.31		0.372376	0.35061	0.0272923	-0.0434926		0.361493	-0.00810015
Cyclandelate	240603	102511		-0.259402	0.0592534		Cyclandelate	107006	128345	120647	128870		-0.244916	0.503191	-0.836106	-0.566571		-0.078972	-0.0286351		2.2485	0.957998	1.99426	0.849678		1.51		#NUM!	-1.4557	#NUM!	-0.851612		#NUM!	#NUM!
Cyclizine hydrochloride							Cyclizine hydrochloride	1.29339e+07	8.97729e+06	1.25222e+07	8.51727e+06		0.673856	-1.92609	-0.691201	0.324649		0.158585	0.167379		0	0	0	0		0		0.158585	0.158585	0.167379	0.167379		0.158585	0.167379
Cyclobenzaprine hydrochloride							Cyclobenzaprine hydrochloride	1.21735e+07	2.24295e+06	1.3656e+07	2.10247e+06		0.495022	0.273354	0.607586	-0.540221		0.734597	0.812594		0	0	0	0		0		0.734597	0.734597	0.812594	0.812594		0.734597	0.812594
Cyclofenil	24683.6	89385.5		-103.876	-4.60691		Cyclofenil	312797	84958.3	270375	88457		-4.31122	-101.257	-5.2075	-103.086		0.566056	0.485234		0.0789128	0.285763	0.0912941	0.330598		0.2		0.530357	0.419899	0.443658	0.310921		0.475128	0.377289
Cycloheximide							Cycloheximide	496745	278291	483877	294780		51.7907	51.5304	52.4111	51.8714		0.251634	0.215237		0	0	0	0		0		0.251634	0.251634	0.215237	0.215237		0.251634	0.215237
Cyclopenthiazide	8596.04	20811.8		-0.967381	-1.22502		Cyclopenthiazide	41402.3	0	34348.4	0		0.805409	N/A	0.659448	N/A		#DIV/0!	#DIV/0!		0.207622	0.502671	0.25026	0.605901		0.39		#DIV/0!	#DIV/0!	#DIV/0!	#DIV/0!		#DIV/0!	#DIV/0!
Cyclopentolate hydrochloride	19257.3	26885.1		10.6415	-0.261922		Cyclopentolate hydrochloride	240186	142088	233495	169067		-0.0401791	0.934759	0.587144	0.484993		0.227989	0.140219		0.0801766	0.111935	0.0824742	0.115142		0.1		0.191694	0.176434	0.102837	0.0870923		0.184064	0.0949648
Cyclophosphamide	41925.9	65161.6		0.329768	0.16716		Cyclophosphamide	65491.9	106590	70107.6	154907		0.286989	-0.817682	-0.471398	0.147236		-0.211528	-0.344305		0.640169	0.994957	0.598022	0.929452		0.79		-0.655428	-2.50882	-0.740102	-1.49582		-1.58212	-1.11796
Cycloserine(S,-)							Cycloserine(S,-)	0	0	0	0		N/A	N/A	N/A	N/A		#DIV/0!	#DIV/0!		#DIV/0!	#DIV/0!	#DIV/0!	#DIV/0!		--		#DIV/0!	#DIV/0!	#DIV/0!	#DIV/0!		#DIV/0!	#DIV/0!
Cycotiamine	5441.83	19243.3		0.500508	-0.965577		Cycotiamine	524640	14913.4	491207	13322.5		-0.559749	93.2252	-0.281374	3.36312		1.54629	1.56668		0.0103725	0.0366791	0.0110785	0.0391756		0.02		1.54176	1.53006	1.56184	1.54932		1.53591	1.55558
Cypermethrin							Cypermethrin	42205.9	694.992	49178.1	1064.43		0.43808	2.55309	0.173992	0.848545		1.78339	1.66465		0	0	0	0		0		1.78339	1.78339	1.66465	1.66465		1.78339	1.66465
Cyproheptadine hydrochloride							Cyproheptadine hydrochloride	1.33616e+07	2.21596e+06	1.17172e+07	1.87278e+06		0.544686	0.764067	0.492912	0.485451		0.780297	0.796338		0	0	0	0		0		0.780297	0.780297	0.796338	0.796338		0.780297	0.796338
Cyproterone acetate	510337	2.41363e+06		0.505046	-0.259538		Cyproterone acetate	1.11366e+07	435583	1.08301e+07	432923		0.601398	0.555035	-0.576843	0.439309		1.40768	1.39822		0.045825	0.216728	0.0471219	0.222862		0.13		1.38731	1.3016	1.37726	1.28872		1.34445	1.33299
Cyromazine	115253	104876		-6.85882	2.74122		Cyromazine	124509	154024	127259	154767		0.593467	-0.598725	-0.83938	-2.07727		-0.0923884	-0.0849894		0.925666	0.842316	0.90566	0.824112		0.87		-1.2212	-0.894602	-1.11029	-0.839754		-1.0579	-0.975024
Cytarabine	21676	23633.3		20.2665	21.1956		Cytarabine	118575	2086.05	123099	7496.02		0.0287019	23.7505	0.343878	3.04001		1.75467	1.21542		0.182805	0.199312	0.176086	0.191987		0.19		1.66699	1.65813	1.1313	1.12284		1.66256	1.12707
D,L-Penicillamine	2.93856e+06	2.84879e+06		0.131617	-0.390089		D,L-Penicillamine	1.75773e+07	1.36258e+06	1.78304e+07	1.36521e+06		0.110225	-0.30511	-0.0522819	-0.0298946		1.11059	1.11596		0.167179	0.162072	0.164806	0.159771		0.16		1.03114	1.0338	1.03775	1.04036		1.03247	1.03906
Dacarbazine	14691.5	13758.9		26.881	5.40964		Dacarbazine	0	0	0	0		N/A	N/A	N/A	N/A		#DIV/0!	#DIV/0!		#DIV/0!	#DIV/0!	#DIV/0!	#DIV/0!		--		#DIV/0!	#DIV/0!	#DIV/0!	#DIV/0!		#DIV/0!	#DIV/0!
Dalfampridine	23937	32737.6		-6.84622	-6.10405		Dalfampridine	27431.1	41184.4	26374	38706.7		0.457761	-4.19206	-2.7157	-2.01141		-0.17649	-0.16661		0.872624	1.19345	0.907599	1.24128		1.05		-1.0714	#NUM!	-1.20093	#NUM!		#NUM!	#NUM!
Danazol	3.25289e+06	1.01674e+07		-0.402697	2.30958		Danazol	3.84297e+07	189158	3.75183e+07	148349		0.514716	0.493105	-0.114014	0.0534125		2.30784	2.40296		0.0846452	0.264572	0.0867014	0.270999		0.18		2.26943	2.17438	2.36357	2.26569		2.22191	2.31463
Danthron							Danthron	18029.1	4915.13	17755.2	3820.47		223.254	219.911	10.2341	-11.7804		0.56444	0.667208		0	0	0	0		0		0.56444	0.56444	0.667208	0.667208		0.56444	0.667208
Dantrolene sodium salt	5147.05			14.2431			Dantrolene sodium salt	0	0	0	0		N/A	N/A	N/A	N/A		#DIV/0!	#DIV/0!		#DIV/0!	#DIV/0!	#DIV/0!	#DIV/0!		--		#DIV/0!	#DIV/0!	#DIV/0!	#DIV/0!		#DIV/0!	#DIV/0!
Dapsone	6887.49	36048.8		-0.878018	-0.0362829		Dapsone	444809	309156	368723	294561		0.316879	-1.37337	1.72293	0.932768		0.157996	0.0975262		0.0154841	0.0810433	0.0186793	0.0977665		0.05		0.151219	0.121291	0.0893372	0.0528452		0.136255	0.0710912
Darifenacin hydrobromide							Darifenacin hydrobromide	5.77286e+07	9.17706e+06	5.99091e+07	1.00997e+07		-2.91755	-0.644748	-3.2632	0.68743		0.798687	0.773183		0	0	0	0		0		0.798687	0.798687	0.773183	0.773183		0.798687	0.773183
Darunavir	24570.7	119368		-0.554855	-3.96776		Darunavir	2.02095e+06	461335	2.14855e+06	510250		0.32516	-0.219054	-0.651405	0.599251		0.641539	0.624363		0.012158	0.0590656	0.0114359	0.0555576		0.03		0.636226	0.615098	0.619368	0.599539		0.625662	0.609454
Dasabuvir	1.3571e+06	2.89088e+06		-0.709122	0.535781		Dasabuvir	3.00779e+07	102398	3.0553e+07	104394		0.571081	-0.264518	-0.642187	-0.115949		2.46795	2.46638		0.0451195	0.0961129	0.044418	0.0946185		0.07		2.4479	2.42407	2.44665	2.42321		2.43599	2.43493
Daunorubicin hydrochloride							Daunorubicin hydrochloride	1.4102e+06	134002	1.50136e+06	122288		-0.100294	-0.123484	-0.121237	-0.940432		1.02217	1.0891		0	0	0	0		0		1.02217	1.02217	1.0891	1.0891		1.02217	1.0891
D-cycloserine							D-cycloserine	0	0	0	0		N/A	N/A	N/A	N/A		#DIV/0!	#DIV/0!		#DIV/0!	#DIV/0!	#DIV/0!	#DIV/0!		--		#DIV/0!	#DIV/0!	#DIV/0!	#DIV/0!		#DIV/0!	#DIV/0!
Debrisoquin sulfate	72014.7	74545.2		17.4694	-5.07942		Debrisoquin sulfate	123398	135874	143899	120181		16.9003	0.413505	7.9388	-0.49943		-0.04183	0.0782217		0.583597	0.604105	0.500454	0.518039		0.55		-0.422316	-0.44425	-0.223202	-0.238767		-0.433283	-0.230985
Decamethonium bromide							Decamethonium bromide	0	0	0	0		N/A	N/A	N/A	N/A		#DIV/0!	#DIV/0!		#DIV/0!	#DIV/0!	#DIV/0!	#DIV/0!		--		#DIV/0!	#DIV/0!	#DIV/0!	#DIV/0!		#DIV/0!	#DIV/0!
Deferiprone	88761.3	90973.5		-19.93	-22.4881		Deferiprone	57330.7	55769.8	55489	60832.1		-14.8055	-13.8505	-19.54	-14.7367		0.0119882	-0.039926		1.54823	1.58682	1.59962	1.63949		1.59		#NUM!	#NUM!	#NUM!	#NUM!		#NUM!	#NUM!
Deferoxamine mesylate	115856	121060		-99.7402	-8.59925		Deferoxamine mesylate	22897.7	0	16192.6	0		-90.4087	N/A	-91.0305	N/A		#DIV/0!	#DIV/0!		5.05973	5.287	7.1549	7.47628		6.24		#DIV/0!	#DIV/0!	#DIV/0!	#DIV/0!		#DIV/0!	#DIV/0!
Deflazacort	40355.3	112850		0.387202	-2.14897		Deflazacort	335442	14809.1	256950	12486.5		-0.428233	-8.52922	0.426924	169.466		1.35509	1.31341		0.120305	0.336423	0.157055	0.43919		0.26		1.29942	1.17698	1.23921	1.06222		1.2382	1.15071
Dehydrocholic acid	15158.5	9911.63		-9.54544	-8.27873		Dehydrocholic acid	110552	121788	84800.4	107927		0.479657	-0.810576	0.162131	-0.175007		-0.0420385	-0.10473		0.137117	0.0896561	0.178755	0.116882		0.13		-0.106087	-0.082833	-0.190258	-0.158711		-0.0944598	-0.174485
Dehydroisoandosterone 3-acetate	32837	99708.3		-5.35714	-5.33196		Dehydroisoandosterone 3-acetate	2.8783e+06	409107	2.84273e+06	430904		-0.471008	0.00269866	-0.0998341	-0.514401		0.847298	0.819354		0.0114085	0.0346414	0.0115512	0.0350749		0.02		0.842315	0.831987	0.814309	0.803848		0.837151	0.809078
Delapril Hydrochloride							Delapril Hydrochloride	395557	365084	413946	353087		2.00575	-6.70183	0.685995	-2.67001		0.0348165	0.0690618		0	0	0	0		0		0.0348165	0.0348165	0.0690618	0.0690618		0.0348165	0.0690618
Delavirdine							Delavirdine	4.62297e+06	367016	4.68394e+06	335902		0.243425	-0.84359	-0.482263	-1.29813		1.10024	1.1444		0	0	0	0		0		1.10024	1.10024	1.1444	1.1444		1.10024	1.1444
Demecarium bromide							Demecarium bromide	0	0	0	0		N/A	N/A	N/A	N/A		#DIV/0!	#DIV/0!		#DIV/0!	#DIV/0!	#DIV/0!	#DIV/0!		--		#DIV/0!	#DIV/0!	#DIV/0!	#DIV/0!		#DIV/0!	#DIV/0!
Demeclocycline hydrochloride							Demeclocycline hydrochloride	0	13298	0	16259.8		N/A	-0.0568902	N/A	-0.254887		#NUM!	#NUM!		#DIV/0!	#DIV/0!	#DIV/0!	#DIV/0!		--		#NUM!	#NUM!	#NUM!	#NUM!		#NUM!	#NUM!
Denatonium benzoate							Denatonium benzoate	1.14323e+07	7.3678e+06	1.18233e+07	8.17092e+06		0.364367	1.48256	-0.710377	-1.26048		0.190795	0.160469		0	0	0	0		0		0.190795	0.190795	0.160469	0.160469		0.190795	0.160469
Deoxycorticosterone	32837	99708.3		-5.35714	-5.33196		Deoxycorticosterone	2.8783e+06	409107	2.84273e+06	429293		-0.471008	0.00269866	-0.0998341	-0.514401		0.847298	0.820982		0.0114085	0.0346414	0.0115512	0.0350749		0.02		0.842315	0.831987	0.815936	0.805475		0.837151	0.810706
Deptropine citrate							Deptropine citrate	1.24755e+08	1.26825e+07	1.31182e+08	1.43203e+07		0.643517	0.967973	0.894588	1.28168		0.992852	0.961922		0	0	0	0		0		0.992852	0.992852	0.961922	0.961922		0.992852	0.961922
Dequalinium dichloride	454754	361742		-5.65282	-3.98837		Dequalinium dichloride	2.76676e+06	604683	2.72916e+06	510892		-1.78541	-0.991304	0.017677	0.688609		0.660444	0.7277		0.164363	0.130746	0.166628	0.132547		0.15		0.582462	0.599591	0.648539	0.665946		0.591026	0.657242
Desipramine hydrochloride							Desipramine hydrochloride	1.17974e+07	9.13634e+06	1.29289e+07	8.68134e+06		0.673856	-1.92609	-0.691201	0.324649		0.111012	0.172976		0	0	0	0		0		0.111012	0.111012	0.172976	0.172976		0.111012	0.172976
Desloratadine	466331	318360		-2.07838	-2.58519		Desloratadine	5.8646e+06	422220	5.3635e+06	478257		-15.736	-0.305094	-19.0723	0.690398		1.1427	1.04979		0.0795162	0.0542849	0.0869453	0.0593567		0.07		1.10672	1.11846	1.01028	1.02321		1.11259	1.01675
Desonide	42015.9	72718.6		-0.00165858	-0.874082		Desonide	3.51546e+06	3.83246e+06	4.26344e+06	3.46802e+06		3.59961	-5.21353	2.04005	-5.11905		-0.0374963	0.0896795		0.0119518	0.0206854	0.00985492	0.0170563		0.01		-0.0427182	-0.0465741	0.0853783	0.0822081		-0.0446461	0.0837932
Dexamethasone acetate							Dexamethasone acetate	0	0	0	0		N/A	N/A	N/A	N/A		#DIV/0!	#DIV/0!		#DIV/0!	#DIV/0!	#DIV/0!	#DIV/0!		--		#DIV/0!	#DIV/0!	#DIV/0!	#DIV/0!		#DIV/0!	#DIV/0!
Dexfenfluramine hydrochloride							Dexfenfluramine hydrochloride	1.65753e+06	975784	1.62997e+06	783684		-0.00374585	0.124592	-0.602984	-0.395521		0.230108	0.31804		0	0	0	0		0		0.230108	0.230108	0.31804	0.31804		0.230108	0.31804
Dexrazoxane hydrochloride	165804	140357		15.8073	15.9952		Dexrazoxane hydrochloride	213102	345780	194195	374115		-15.0455	0.265105	8.12422	-11.8974		-0.210212	-0.284767		0.778051	0.658639	0.853802	0.722765		0.75		-0.863959	-0.676999	-1.11983	-0.841919		-0.770479	-0.980873
Dextromethorphan hydrobromide monohydrate		14128.1			-21.9857		Dextromethorphan hydrobromide mon	2.92844e+06	2.66657e+06	3.17251e+06	2.65886e+06		0.21542	-0.829955	-0.742955	-0.476799		0.040684	0.0767076		0	0.00482446	0	0.0044533		0.00232		0.040684	0.0385837	0.0767076	0.0747692		0.0396338	0.0757384
Diacerein							Diacerein	0	0	0	0		N/A	N/A	N/A	N/A		#DIV/0!	#DIV/0!		#DIV/0!	#DIV/0!	#DIV/0!	#DIV/0!		--		#DIV/0!	#DIV/0!	#DIV/0!	#DIV/0!		#DIV/0!	#DIV/0!
Diatrizoic acid dihydrate	3032.74			0.943616			Diatrizoic acid dihydrate	0	0	0	0		N/A	N/A	N/A	N/A		#DIV/0!	#DIV/0!		#DIV/0!	#DIV/0!	#DIV/0!	#DIV/0!		--		#DIV/0!	#DIV/0!	#DIV/0!	#DIV/0!		#DIV/0!	#DIV/0!
Diazoxide	2082.09	8322.04		-0.835299	-2.98634		Diazoxide	145057	131704	114212	130903		-0.938552	1.30006	-0.41401	-0.471733		0.0419397	-0.0592359		0.0143536	0.0573707	0.01823	0.0728647		0.04		0.0356609	0.0162806	-0.0672262	-0.0920928		0.0259707	-0.0796595
Dibenzepine hydrochloride							Dibenzepine hydrochloride	2.75825e+06	2.19715e+06	2.81147e+06	2.2561e+06		-0.804843	-1.02382	-0.154355	-0.790641		0.098774	0.0955755		0	0	0	0		0		0.098774	0.098774	0.0955755	0.0955755		0.098774	0.0955755
Dibucaine							Dibucaine	1.00951e+07	9.03566e+06	7.94698e+06	8.07789e+06		0.211277	0.329923	-0.92598	0.402628		0.0481522	-0.00709541		0	0	0	0		0		0.0481522	0.0481522	-0.00709541	-0.00709541		0.0481522	-0.00709541
Dichlorisone acetate	119826	159825		-0.106796	-1.03377		Dichlorisone acetate	971713	26437.8	766683	19425.2		-0.926208	6.03389	0.00032683	333.501		1.56531	1.59625		0.123315	0.164477	0.156292	0.208463		0.16		1.50816	1.48727	1.52244	1.49472		1.49771	1.50858
Dichlorophen							Dichlorophen	0	0	0	0		N/A	N/A	N/A	N/A		#DIV/0!	#DIV/0!		#DIV/0!	#DIV/0!	#DIV/0!	#DIV/0!		--		#DIV/0!	#DIV/0!	#DIV/0!	#DIV/0!		#DIV/0!	#DIV/0!
Dichlorphenamide							Dichlorphenamide	13192.1	7661.3	8458.88	12079.4		-7.65893	1.93871	-6.52678	2.72677		0.236011	-0.154731		0	0	0	0		0		0.236011	0.236011	-0.154731	-0.154731		0.236011	-0.154731
Diclazuril							Diclazuril	0	0	0	0		N/A	N/A	N/A	N/A		#DIV/0!	#DIV/0!		#DIV/0!	#DIV/0!	#DIV/0!	#DIV/0!		--		#DIV/0!	#DIV/0!	#DIV/0!	#DIV/0!		#DIV/0!	#DIV/0!
Diclofenac sodium							Diclofenac sodium	44411.7	71161.9	46618.6	49987.6		419.235	16.8091	428.691	16.8289		-0.20475	-0.0303028		0	0	0	0		0		-0.20475	-0.20475	-0.0303028	-0.0303028		-0.20475	-0.0303028
Dicloxacillin sodium salt hydrate							Dicloxacillin sodium salt hydrate	0	0	0	0		N/A	N/A	N/A	N/A		#DIV/0!	#DIV/0!		#DIV/0!	#DIV/0!	#DIV/0!	#DIV/0!		--		#DIV/0!	#DIV/0!	#DIV/0!	#DIV/0!		#DIV/0!	#DIV/0!
Dicumarol	7155.4	23616		0.775822	-0.00394097		Dicumarol	8.15095e+06	61817.7	8.06641e+06	63067.1		0.948646	0.639376	0.124597	0.760612		2.1201	2.10688		0.000877861	0.00289734	0.000887061	0.0029277		0.0019		2.11971	2.11884	2.10649	2.1056		2.11927	2.10605
Dicyclomine hydrochloride							Dicyclomine hydrochloride	2.2025e+06	130610	1.84095e+06	128131		0.397082	0.171897	-0.449156	0.195187		1.22694	1.15739		0	0	0	0		0		1.22694	1.22694	1.15739	1.15739		1.22694	1.15739
Didanosine	15977.2	35241.4		13.9015	11.9574		Didanosine	466736	552546	331973	500795		9.93932	15.886	12.1124	16.0158		-0.0732978	-0.178558		0.0342318	0.075506	0.0481281	0.106157		0.07		-0.088425	-0.107394	-0.199979	-0.227297		-0.0979094	-0.213638
Dienestrol	1.60951e+06	1.4918e+06		-13.4928	-16.5423		Dienestrol	3.67339e+06	2.53157e+06	3.98578e+06	1.71536e+06		-8.84685	-5.29231	2.44325	-11.905		0.161677	0.366156		0.438154	0.406109	0.403814	0.37428		0.41		-0.0887053	-0.0646156	0.141538	0.162537		-0.0766605	0.152037
Dienogest	17239.9	29966.1		-0.397833	-2.74916		Dienogest	809556	513603	891239	489720		0.520036	-0.973943	0.675478	-0.808972		0.197619	0.260047		0.0212955	0.0370154	0.0193438	0.0336229		0.03		0.188271	0.181239	0.251564	0.245193		0.184755	0.248378
Diethylcarbamazine citrate	10644.3	20745.2		31.6437	35.4849		Diethylcarbamazine citrate	277709	517069	224274	448393		-3.11943	-0.525842	4.22075	-0.208408		-0.269959	-0.300879		0.0383289	0.0747013	0.047461	0.0924994		0.06		-0.286932	-0.303677	-0.321996	-0.343032		-0.295304	-0.332514
Diethylstilbestrol	133156	107729		25.7316	23.2797		Diethylstilbestrol	5.63212e+06	699934	3.07714e+06	716749		27.2078	24.6582	26.908	25.4444		0.905615	0.63278		0.0236422	0.0191275	0.0432726	0.0350093		0.03		0.895224	0.897227	0.613568	0.617303		0.896226	0.615435
Diflorasone Diacetate	59523.8	259146		-1.27612	-2.32537		Diflorasone Diacetate	1.18215e+06	7794.08	1.13012e+06	6546		0.197263	69.8758	-0.350861	73.3987		2.18091	2.23715		0.050352	0.219215	0.0526704	0.229309		0.14		2.15847	2.07344	2.21365	2.12403		2.11596	2.16884
Diflunisal							Diflunisal	5203.3	47582.2	2532.48	23606.1		7.49125	17.3058	9.91035	224.656		-0.961165	-0.969479		0	0	0	0		0		-0.961165	-0.961165	-0.969479	-0.969479		-0.961165	-0.969479
Digitoxigenin	11952.8	26417.7		-10.2296	-3.32203		Digitoxigenin	657217	407201	679764	400060		-0.691306	-0.633906	-0.715591	-1.00728		0.207901	0.230233		0.0181869	0.0401963	0.0175837	0.0388631		0.03		0.199929	0.190083	0.222529	0.213018		0.195006	0.217773
Digoxigenin	2.47954e+06	2.41777e+06		-16.7396	-17.9518		Digoxigenin	7.26548e+06	722565	7.32084e+06	494410		-18.6948	-16.9203	-19.9623	-14.4224		1.00239	1.17047		0.341277	0.332775	0.338697	0.330259		0.34		0.82109	0.82666	0.990875	0.996381		0.823875	0.993628
Digoxin	48410.7	59703.4		-27.4533	-28.3917		Digoxin	586566	59198.9	646397	51955.9		1.76023	1.60268	-27.202	2.42914		0.996003	1.09486		0.0825324	0.101785	0.0748932	0.0923635		0.09		0.958593	0.949383	1.06106	1.05278		0.953988	1.05692
Dilazep dihydrochloride	424460	477794		-21.5283	-14.6228		Dilazep dihydrochloride	774892	147649	849576	159906		-0.0752917	14.563	-0.134408	0.936413		0.72001	0.725337		0.547767	0.616595	0.499614	0.562391		0.56		0.375372	0.303668	0.424643	0.366423		0.33952	0.395533
Dilevalol		39400.4			19.1599		Dilevalol	4.95334e+06	1.15636e+06	4.56555e+06	1.22881e+06		-0.835581	-0.500653	-1.5976	0.891399		0.631805	0.57001		0	0.00795431	0	0.00862993		0.00415		0.631805	0.628336	0.57001	0.566246		0.630071	0.568128
Diloxanide furoate	180803	185639		-8.64262	-8.27967		Diloxanide furoate	288465	475615	317156	482657		-1.52713	-5.78707	-3.94122	-5.5966		-0.217162	-0.182365		0.626775	0.643539	0.570075	0.585322		0.61		-0.645192	-0.665149	-0.548972	-0.564654		-0.65517	-0.556813
Diltiazem hydrochloride							Diltiazem hydrochloride	2.43277e+06	906867	1.78885e+06	837510		-1.26391	-0.989825	-0.0770836	0.792541		0.428558	0.329583		0	0	0	0		0		0.428558	0.428558	0.329583	0.329583		0.428558	0.329583
Dimaprit dihydrochloride							Dimaprit dihydrochloride	10556.8	35449.9	9217.22	28936.8		-48.2726	27.6891	-45.904	39.1618		-0.526082	-0.496851		0	0	0	0		0		-0.526082	-0.526082	-0.496851	-0.496851		-0.526082	-0.496851
Dimenhydrinate							Dimenhydrinate	1.58117e+06	1.23381e+06	1.03896e+06	1.05297e+06		-0.512154	0.389499	-0.178592	0.409379		0.107729	-0.00581541		0	0	0	0		0		0.107729	0.107729	-0.00581541	-0.00581541		0.107729	-0.00581541
Dimethadione	27554.3	28149		-1.85856	-0.0614169		Dimethadione	2.63343e+06	179512	2.9448e+06	185164		-2.56781	-0.41326	-0.765164	-0.24359		1.16643	1.2015		0.0104633	0.0106891	0.00935695	0.00955889		0.01		1.16186	1.16176	1.19741	1.19733		1.16181	1.19737
Dimethisoquin hydrochloride							Dimethisoquin hydrochloride	1.56528e+06	74070	1.60269e+06	64075.2		-0.763298	-0.158736	-0.496487	-1.22368		1.32495	1.39816		0	0	0	0		0		1.32495	1.32495	1.39816	1.39816		1.32495	1.39816
Dimetridazole	14594.8	25372.7		-2.63945	-1.06832		Dimetridazole	114467	215659	137584	211406		-1.5429	-0.361493	0.577946	0.503969		-0.275088	-0.186549		0.127502	0.221659	0.106079	0.184415		0.16		-0.334324	-0.383918	-0.23525	-0.27508		-0.359121	-0.255165
Dinoprost trometamol	44097.1	40138		-2.32162	-0.119767		Dinoprost trometamol	302047	43117.2	321736	44154.9		0.678491	-0.1179	0.8978	0.594642		0.845424	0.86252		0.145994	0.132887	0.13706	0.124755		0.14		0.776884	0.783499	0.798501	0.80465		0.780192	0.801575
Diosmin							Diosmin	85259.5	37212.7	82211.1	42583.9		-0.517577	0.675191	-1.15806	0.711107		0.360052	0.285685		0	0	0	0		0		0.360052	0.360052	0.285685	0.285685		0.360052	0.285685
Dioxybenzone	19000.6	20966.8		-5.58413	-5.63546		Dioxybenzone	1.0743e+06	395916	1.11715e+06	452677		7.28608	3.12964	1.93719	1.72397		0.433523	0.392323		0.0176865	0.0195167	0.0170081	0.0187681		0.02		0.425773	0.424963	0.384873	0.384095		0.425368	0.384484
Diperodon hydrochloride	9837.11	11848.9		-10.3455	-10.5473		Diperodon hydrochloride	1.46549e+07	1.06683e+06	1.34884e+07	1.05864e+06		-0.28403	0.329319	-0.523605	0.237663		1.13789	1.10521		0.00067125	0.000808525	0.000729303	0.000878451		0.000772		1.1376	1.13754	1.10489	1.10483		1.13757	1.10486
Diphemanil methylsulfate							Diphemanil methylsulfate	1.3782e+06	1.63302e+06	988006	1.53298e+06		-5.78374	-5.77264	-9.19974	-4.77495		-0.0736793	-0.190778		0	0	0	0		0		-0.0736793	-0.0736793	-0.190778	-0.190778		-0.0736793	-0.190778
Diphenhydramine hydrochloride							Diphenhydramine hydrochloride	2.04119e+06	1.56366e+06	1.16749e+06	1.3625e+06		-0.512154	0.389499	-0.178592	0.409379		0.11574	-0.0670815		0	0	0	0		0		0.11574	0.11574	-0.0670815	-0.0670815		0.11574	-0.0670815
Diphenidol hydrochloride	27487.1	48797.1		15.4377	1.66993		Diphenidol hydrochloride	4.14221e+06	3.69536e+06	2.53447e+06	3.15763e+06		-0.742815	0.456007	-0.436033	0.508377		0.0495753	-0.0954751		0.00663586	0.0117805	0.0108453	0.0192534		0.01		0.0466838	0.0444287	-0.100211	-0.103918		0.0455563	-0.102065
Diphenylpyraline hydrochloride							Diphenylpyraline hydrochloride	3.91651e+06	2.16889e+06	3.87925e+06	2.30842e+06		-0.907647	0.0347435	0.353756	-0.751577		0.256662	0.225432		0	0	0	0		0		0.256662	0.256662	0.225432	0.225432		0.256662	0.225432
Dipivefrin hydrochloride							Dipivefrin hydrochloride	626597	57097.3	478495	41910.6		0.821335	27.6037	0.809503	36.7715		1.04037	1.05755		0	0	0	0		0		1.04037	1.04037	1.05755	1.05755		1.04037	1.05755
Diprophylline	17322.3	29024.6		63.8946	59.6745		Diprophylline	680883	176709	667998	153861		0.505379	51.469	-0.214949	53.0593		0.585813	0.637646		0.025441	0.0426278	0.0259317	0.0434501		0.03		0.574622	0.566894	0.626235	0.618354		0.570758	0.622295
Dipyridamole	206996	283927		6.89991	-0.164522		Dipyridamole	1.01273e+07	1.49103e+06	9.5745e+06	1.27133e+06		-1.19105	-1.0492	-0.491888	-0.705897		0.832007	0.876859		0.0204393	0.0280358	0.0216195	0.0296545		0.02		0.823038	0.819657	0.867367	0.863785		0.821348	0.865576
Dipyrone sodium salt	18378.6	37400.9		-7.35522	-2.03038		Dipyrone sodium salt	317570	364215	312905	351216		-38.9206	-39.5426	-40.8211	-38.358		-0.0595174	-0.0501617		0.0578727	0.117772	0.0587355	0.119528		0.09		-0.0854078	-0.113937	-0.07645	-0.105446		-0.0996722	-0.0909481
Dirithromycin							Dirithromycin	0	0	0	0		N/A	N/A	N/A	N/A		#DIV/0!	#DIV/0!		#DIV/0!	#DIV/0!	#DIV/0!	#DIV/0!		--		#DIV/0!	#DIV/0!	#DIV/0!	#DIV/0!		#DIV/0!	#DIV/0!
Disopyramide							Disopyramide	1.41481e+06	2.47851e+06	854161	2.32583e+06		0.165102	0.833341	0.90845	-0.592553		-0.243492	-0.435039		0	0	0	0		0		-0.243492	-0.243492	-0.435039	-0.435039		-0.243492	-0.435039
Disulfiram							Disulfiram	0	0	0	0		N/A	N/A	N/A	N/A		#DIV/0!	#DIV/0!		#DIV/0!	#DIV/0!	#DIV/0!	#DIV/0!		--		#DIV/0!	#DIV/0!	#DIV/0!	#DIV/0!		#DIV/0!	#DIV/0!
Dithiazanine iodide							Dithiazanine iodide	1.86051e+07	27935.3	1.9331e+07	29518.4		-11.7837	-6.99446	-12.2989	-1.10652		2.82348	2.81616		0	0	0	0		0		2.82348	2.82348	2.81616	2.81616		2.82348	2.81616
DO 897/99							DO 897/99	7.08747e+07	4.88555e+06	7.25895e+07	5.03794e+06		-0.667607	-0.84717	-0.650404	-0.986765		1.16158	1.15862		0	0	0	0		0		1.16158	1.16158	1.15862	1.15862		1.16158	1.15862
Dobutamine hydrochloride	284464	277330		-11.052	105.746		Dobutamine hydrochloride	802480	217300	958445	237942		99.5107	-0.572893	5.6177	0.538892		0.567375	0.605096		0.354482	0.345592	0.296798	0.289354		0.32		0.377283	0.383224	0.452176	0.456749		0.380254	0.454462
Docetaxel	6922.71	14921.2		-0.949832	3.55828		Docetaxel	976234	135783	1.00639e+06	183969		-0.466191	-4.87083	-1.50754	-2.74256		0.856709	0.738023		0.00709124	0.0152845	0.00687875	0.0148265		0.01		0.853618	0.85002	0.735025	0.731536		0.851819	0.733281
Dofetilide							Dofetilide	135017	204529	144338	216961		0.791132	-0.144462	-1.20328	0.502277		-0.180366	-0.177		0	0	0	0		0		-0.180366	-0.180366	-0.177	-0.177		-0.180366	-0.177
Dolasetron mesilate	1.11497e+06	1.10205e+06		-0.702123	-0.895746		Dolasetron mesilate	3.39697e+07	770018	3.30778e+07	777902		0.624726	-0.887925	0.813365	-0.376228		1.64459	1.62861		0.0328226	0.032442	0.0337076	0.0333168		0.03		1.6301	1.63027	1.61372	1.6139		1.63018	1.61381
Dolutegravir	264076	993648		-0.990381	-1.66569		Dolutegravir	3.02481e+06	352586	2.88102e+06	440594		0.768826	-0.479357	-0.385279	0.83868		0.933432	0.815508		0.0873035	0.3285	0.0916606	0.344894		0.21		0.893759	0.760478	0.773756	0.631819		0.827119	0.702787
Domperidone	97772.2	143352		81.4846	65.6549		Domperidone	2.04037e+06	749381	1.99486e+06	677691		0.430421	83.4296	0.0839431	82.3872		0.435007	0.468881		0.0479188	0.070258	0.0490121	0.0718609		0.06		0.413681	0.403369	0.447056	0.436494		0.408525	0.441775
Donepezil hydrochloride							Donepezil hydrochloride	1.63932e+07	2.50902e+06	1.62462e+07	3.2574e+06		0.857425	0.660003	0.661798	0.44762		0.815159	0.697882		0	0	0	0		0		0.815159	0.815159	0.697882	0.697882		0.815159	0.697882
Dopamine hydrochloride							Dopamine hydrochloride	0	0	0	3902.33		N/A	N/A	N/A	-45.8523		#DIV/0!	#NUM!		#DIV/0!	#DIV/0!	#DIV/0!	#DIV/0!		--		#DIV/0!	#DIV/0!	#NUM!	#NUM!		#DIV/0!	#NUM!
Doripenem monohydrate							Doripenem monohydrate	54416	176937	50910.5	174002		248.718	-41.2022	224.684	-39.1592		-0.512092	-0.533746		0	0	0	0		0		-0.512092	-0.512092	-0.533746	-0.533746		-0.512092	-0.533746
Dorzolamide hydrochloride							Dorzolamide hydrochloride	0	0	0	0		N/A	N/A	N/A	N/A		#DIV/0!	#DIV/0!		#DIV/0!	#DIV/0!	#DIV/0!	#DIV/0!		--		#DIV/0!	#DIV/0!	#DIV/0!	#DIV/0!		#DIV/0!	#DIV/0!
Dosulepin hydrochloride							Dosulepin hydrochloride	9.99629e+06	2.03076e+06	1.07088e+07	1.86321e+06		0.0362356	-0.975441	-0.737542	-0.906218		0.692181	0.759479		0	0	0	0		0		0.692181	0.692181	0.759479	0.759479		0.692181	0.759479
Doxapram hydrochloride							Doxapram hydrochloride	2.853e+06	851828	2.84026e+06	1.11636e+06		-0.626135	-0.586053	-0.396497	0.49921		0.52495	0.405556		0	0	0	0		0		0.52495	0.52495	0.405556	0.405556		0.52495	0.405556
Doxazosin mesylate							Doxazosin mesylate	1.44699e+07	1.06946e+06	1.45025e+07	993561		-0.477389	-0.967697	0.0221964	-0.421492		1.1313	1.16425		0	0	0	0		0		1.1313	1.1313	1.16425	1.16425		1.1313	1.16425
Doxepin hydrochloride	86808.3	84129.5		-28.8057	-26.4971		Doxepin hydrochloride	3.97156e+06	1.93407e+06	2.98831e+06	1.6342e+06		0.823146	-0.439297	-0.535576	0.264431		0.312489	0.262121		0.0218575	0.021183	0.0290493	0.0281529		0.03		0.302891	0.30319	0.249319	0.249719		0.303041	0.249519
Doxofylline							Doxofylline	23686.7	37920.8	30753.3	26746.4		92.3738	92.1317	93.817	90.7146		-0.204374	0.0606267		0	0	0	0		0		-0.204374	-0.204374	0.0606267	0.0606267		-0.204374	0.0606267
Doxorubicin hydrochloride							Doxorubicin hydrochloride	74088.5	27054.3	91108.9	28957.7		1.52516	0.00233352	-1.36626	-0.00234009		0.437515	0.497797		0	0	0	0		0		0.437515	0.437515	0.497797	0.497797		0.437515	0.497797
Doxycycline hydrochloride	15241.9	50557.3		24.0828	25.9228		Doxycycline hydrochloride	29935	0	42378.6	0		28.7524	N/A	22.6695	N/A		#DIV/0!	#DIV/0!		0.509167	1.6889	0.359661	1.19299		0.94		#DIV/0!	#DIV/0!	#DIV/0!	#DIV/0!		#DIV/0!	#DIV/0!
Doxylamine succinate	12824.5	11059.9		-17.5404	-14.433		Doxylamine succinate	2.40972e+06	442359	2.46384e+06	403184		30.1481	-0.662988	25.8097	0.785506		0.736192	0.786109		0.00532199	0.00458971	0.00520509	0.0044889		0.0049		0.733875	0.734194	0.783842	0.784155		0.734035	0.783998
D-Pantethine	113080	125701		11.657	13.7299		D-Pantethine	131048	213653	128861	218750		-3.08571	0.89562	-6.86312	-0.450858		-0.212277	-0.229828		0.86289	0.959191	0.87754	0.975476		0.92		-1.07521	-1.60152	-1.14183	-1.84024		-1.33836	-1.49103
D-phenylalanine	29691	48687.2		-0.973928	0.221466		D-phenylalanine	1.22724e+08	6.58178e+06	1.31292e+08	7.01547e+06		-0.712874	-0.852403	-0.866564	-0.856133		1.27059	1.27218		0.000241933	0.000396721	0.000226146	0.000370833		0.000309		1.27048	1.27041	1.27208	1.27202		1.27045	1.27205
Drofenine hydrochloride							Drofenine hydrochloride	2.82772e+06	217935	3.43878e+06	277954		-0.118157	0.127395	0.097201	-0.941015		1.11311	1.09243		0	0	0	0		0		1.11311	1.11311	1.09243	1.09243		1.11311	1.09243
Dronedarone hydrochloride							Dronedarone hydrochloride	9.95653e+08	816222	9.91047e+08	919608		0.779991	-0.139941	0.644619	-0.611288		3.0863	3.03249		0	0	0	0		0		3.0863	3.0863	3.03249	3.03249		3.0863	3.03249
Droperidol	352201	419709		11.1933	1.23759		Droperidol	6.43154e+06	1.5791e+06	6.60261e+06	1.58567e+06		-0.206272	-0.162153	0.362957	-0.700583		0.609905	0.619502		0.0547616	0.065258	0.0533427	0.0635672		0.06		0.585447	0.580597	0.595695	0.590978		0.583022	0.593336
Dropropizine	17957.5	24661.5		-1.08888	4.29669		Dropropizine	276758	459114	203947	462713		0.432036	0.168958	-0.485806	-0.642598		-0.21982	-0.355794		0.0648851	0.0891087	0.0880495	0.120921		0.09		-0.248955	-0.260353	-0.395823	-0.411766		-0.254654	-0.403794
Dyclonine hydrochloride							Dyclonine hydrochloride	3.41605e+06	458579	2.53953e+06	397708		-0.0911711	0.232525	-0.848249	-0.696362		0.87211	0.805188		0	0	0	0		0		0.87211	0.87211	0.805188	0.805188		0.87211	0.805188
Dydrogesterone	139696	378234		-0.521668	0.061823		Dydrogesterone	1.05356e+07	764588	1.02105e+07	799994		0.824297	0.195208	-0.864702	0.559216		1.13923	1.10596		0.0132594	0.0359005	0.0136815	0.0370435		0.02		1.13344	1.12335	1.09998	1.08957		1.1284	1.09477
Ebastine							Ebastine	1.42472e+09	301684	1.47962e+09	441642		-0.21471	0.667147	0.718931	-0.660699		3.67418	3.52508		0	0	0	0		0		3.67418	3.67418	3.52508	3.52508		3.67418	3.52508
Ebrotidine							Ebrotidine	660397	60652.4	653530	60039		-0.490041	-0.113607	0.926734	-0.935185		1.03696	1.03683		0	0	0	0		0		1.03696	1.03696	1.03683	1.03683		1.03696	1.03683
Ebselen							Ebselen	0	0	0	0		N/A	N/A	N/A	N/A		#DIV/0!	#DIV/0!		#DIV/0!	#DIV/0!	#DIV/0!	#DIV/0!		--		#DIV/0!	#DIV/0!	#DIV/0!	#DIV/0!		#DIV/0!	#DIV/0!
Ecabet sodium	4.55927e+06	4.33966e+06		8.42993	6.76274		Ecabet sodium	220078	307712	201385	320344		1.40444	8.13837	102.687	0.783619		-0.145566	-0.201589		20.7166	19.7187	22.6395	21.5491		21.16		#NUM!	#NUM!	#NUM!	#NUM!		#NUM!	#NUM!
Econazole nitrate							Econazole nitrate	1.6106e+08	184161	1.42245e+08	150849		0.742724	-0.696841	-0.814271	-0.813375		2.94179	2.9745		0	0	0	0		0		2.94179	2.94179	2.9745	2.9745		2.94179	2.9745
Edaravone	19208.4	27450.4		5.53488	-2.1421		Edaravone	64100.4	41355.2	62175.6	42898.2		1.18639	-0.664965	1.01399	0.914035		0.190331	0.161181		0.299661	0.42824	0.308938	0.441497		0.37		0.035639	-0.0524554	0.000698303	-0.0917933		-0.00840819	-0.0455475
Edrophonium chloride							Edrophonium chloride	26142.8	38128.6	23581.7	26256.3		0.194031	-10.1691	1.48102	-12.5749		-0.163899	-0.046658		0	0	0	0		0		-0.163899	-0.163899	-0.046658	-0.046658		-0.163899	-0.046658
Efaroxan hydrochloride							Efaroxan hydrochloride	592008	1.4265e+06	621383	1.4629e+06		-0.552147	-1.54927	0.102333	-0.561205		-0.381946	-0.371854		0	0	0	0		0		-0.381946	-0.381946	-0.371854	-0.371854		-0.381946	-0.371854
Efavirenz	228057	153219		-1.05905	0.660268		Efavirenz	6.03516e+06	51474.8	6.03114e+06	43427.2		-0.260115	-0.488395	-0.295215	-0.471778		2.06909	2.14264		0.0377881	0.0253877	0.0378133	0.0254046		0.03		2.05236	2.05793	2.1259	2.13146		2.05515	2.12868
Eletriptan	84371.2	66119.6		6.98866	6.09034		Eletriptan	4.63314e+06	3.46041e+06	4.88809e+06	3.42166e+06		-0.239436	0.241457	0.299455	-0.97947		0.126748	0.154902		0.0182104	0.014271	0.0172606	0.0135267		0.02		0.118766	0.120505	0.14734	0.148987		0.119636	0.148164
Emedastine difumarate	646574	663671		-25.9613	-27.0915		Emedastine difumarate	1.13269e+06	1.48147e+06	1.05098e+06	1.45553e+06		-13.1224	-5.46938	-142.652	-9.00898		-0.116582	-0.141427		0.570829	0.585924	0.61521	0.631478		0.6		-0.483952	-0.499502	-0.556203	-0.574964		-0.491727	-0.565584
Empagliflozin	12266.7	19311.5		0.617872	1.41676		Empagliflozin	3981.86	0	47592.7	2791.47		132.022	N/A	131.895	3.25277		#DIV/0!	1.23171		3.08064	4.84987	0.257743	0.405766		2.15		#DIV/0!	#DIV/0!	1.10226	1.00566		#DIV/0!	1.05396
Enalapril maleate	12209.4	6184.21		0.0675476	0.197849		Enalapril maleate	107730	124530	93882.7	147980		3.95481	-4.60689	0.200142	0.275863		-0.0629386	-0.197617		0.113334	0.0574049	0.130049	0.0658717		0.09		-0.115178	-0.0886134	-0.258123	-0.227211		-0.101896	-0.242667
Enalaprilat dihydrate	514596	505491		10.4414	10.5027		Enalaprilat dihydrate	822581	805759	908795	914567		-0.96339	-0.310953	0.913162	1.11521		0.00897316	-0.00274975		0.625588	0.614519	0.56624	0.556222		0.59		-0.417677	-0.405024	-0.365501	-0.355584		-0.41135	-0.360542
Enilconazole							Enilconazole	1.87574e+07	877291	1.81589e+07	1.1302e+06		0.0410563	-0.0653889	-0.550174	-0.65794		1.33003	1.20593		0	0	0	0		0		1.33003	1.33003	1.20593	1.20593		1.33003	1.20593
Enocitabine	2.05929e+07	4.57444e+07		0.194615	-0.0394557		Enocitabine	2.33097e+08	452408	1.64283e+08	364269		0.247079	-0.395573	0.373614	0.853217		2.71201	2.65417		0.0883448	0.196246	0.12535	0.278448		0.17		2.67184	2.61713	2.59601	2.51244		2.64448	2.55422
Enoxacin	76106.2	81512.8		-3.49428	0.407789		Enoxacin	196354	183639	232086	181415		-0.0908252	0.349308	-0.660095	0.717121		0.0290765	0.106977		0.387596	0.415131	0.327922	0.351218		0.37		-0.183885	-0.203865	-0.0656031	-0.0809239		-0.193875	-0.0732635
Enrofloxacin	24009.7	26252.7		112.981	111.523		Enrofloxacin	547379	475160	640052	493548		-12.0057	-0.692822	-0.946761	1.0655		0.0614478	0.112886		0.043863	0.0479607	0.0375121	0.0410165		0.04		0.0419679	0.0401027	0.096281	0.0946968		0.0410353	0.0954889
Entacapone	22224	107738		-0.729895	0.987207		Entacapone	1.94148e+06	186173	2.10031e+06	174422		0.533167	-0.578169	-0.288982	0.380496		1.01822	1.08068		0.0114469	0.0554927	0.0105813	0.0512963		0.03		1.01322	0.993422	1.07606	1.05781		1.00332	1.06694
Entecavir	68400.4	57267.8		-33.9992	-34.8245		Entecavir	1.27593e+06	325697	1.17982e+06	377304		-4.70369	19.4149	-7.93478	-2.32354		0.593011	0.495126		0.0536084	0.0448833	0.0579751	0.0485393		0.05		0.569082	0.573068	0.469188	0.473517		0.571075	0.471352
Epalrestat							Epalrestat	903823	23960.1	932894	21684.6		-103.263	-0.668473	-0.0830535	0.780099		1.5766	1.63368		0	0	0	0		0		1.5766	1.5766	1.63368	1.63368		1.5766	1.63368
Eperisone Hydrochloride							Eperisone Hydrochloride	788700	269496	1.05929e+06	188977		0.336942	0.20891	-0.436989	0.357464		0.46636	0.748605		0	0	0	0		0		0.46636	0.46636	0.748605	0.748605		0.46636	0.748605
Epiandrosterone							Epiandrosterone	16416.9	22543.9	13016.3	28379.4		4.49936	-5.75658	69.3505	67.5975		-0.137739	-0.338515		0	0	0	0		0		-0.137739	-0.137739	-0.338515	-0.338515		-0.137739	-0.338515
Epirizole	32117.9	158290		0.525478	-1.02608		Epirizole	1.92232e+06	3.07218e+06	928537	2.79464e+06		-0.43894	0.454655	0.0333352	0.956409		-0.20362	-0.478526		0.0167078	0.0823431	0.0345898	0.170473		0.08		-0.210937	-0.240939	-0.493814	-0.559695		-0.225938	-0.526755
Epirubicin hydrochloride	7921.01			0.677973			Epirubicin hydrochloride	105846	39390.9	126109	48369.3		-0.252765	-0.903344	0.0931358	0.0484066		0.429278	0.416177		0.0748353	0	0.0628108	0		0.03		0.395497	0.429278	0.388004	0.416177		0.412388	0.402091
Eprobemide	1.99359e+06	2.17879e+06		26.3057	25.49		Eprobemide	686518	6.28162e+06	654809	6.14367e+06		0.355113	21.3664	-1.58673	20.5372		-0.961419	-0.972313		2.90392	3.17369	3.04454	3.32737		3.11		#NUM!	#NUM!	#NUM!	#NUM!		#NUM!	#NUM!
Eprosartan mesylate							Eprosartan mesylate	1.19883e+06	892582	1.21971e+06	765768		-0.232899	0.52015	-0.712853	-0.938266		0.128108	0.202158		0	0	0	0		0		0.128108	0.128108	0.202158	0.202158		0.128108	0.202158
Equilin	10756.7	11815		-8.85142	-0.538793		Equilin	5.63211e+06	699927	2.98637e+06	716751		27.2078	24.6582	26.908	25.4444		0.905618	0.619775		0.00190988	0.00209779	0.00360193	0.00395631		0.00289		0.904788	0.904706	0.618208	0.618053		0.904747	0.61813
Erdosteine							Erdosteine	0	0	0	0		N/A	N/A	N/A	N/A		#DIV/0!	#DIV/0!		#DIV/0!	#DIV/0!	#DIV/0!	#DIV/0!		--		#DIV/0!	#DIV/0!	#DIV/0!	#DIV/0!		#DIV/0!	#DIV/0!
Erlotinib	131307	255438		42.7322	43.2943		Erlotinib	2.77063e+07	2.77369e+06	2.84364e+07	2.70959e+06		0.774039	0.456691	-0.289417	0.733121		0.999521	1.02097		0.00473924	0.00921948	0.00461757	0.00898279		0.01		0.997458	0.995499	1.01896	1.01705		0.996478	1.01801
Erythromycin							Erythromycin	655577	1.02656e+06	475195	1.00663e+06		-0.616346	-0.112781	-0.522284	0.172364		-0.194762	-0.325998		0	0	0	0		0		-0.194762	-0.194762	-0.325998	-0.325998		-0.194762	-0.325998
Escitalopram oxalate							Escitalopram oxalate	4.88971e+06	5.07037e+06	4.81945e+06	4.97656e+06		0.859347	0.58455	0.653789	-0.222405		-0.0157562	-0.0139317		0	0	0	0		0		-0.0157562	-0.0157562	-0.0139317	-0.0139317		-0.0157562	-0.0139317
Eserine hemisulfate salt							Eserine hemisulfate salt	326292	97904.5	370459	88595		-4.08763	-0.931426	-4.72127	-2.03788		0.522804	0.621331		0	0	0	0		0		0.522804	0.522804	0.621331	0.621331		0.522804	0.621331
Eseroline fumarate salt(-)	90788	82080.9		11.8406	10.9615		Eseroline fumarate salt(-)	437332	15822.2	416513	13015.8		15.1166	10.4968	11.0437	12.3062		1.44154	1.50516		0.207595	0.187686	0.217972	0.197067		0.2		1.34049	1.35127	1.39838	1.40984		1.34588	1.40411
Esmolol hydrochloride	205740	212059		-81.0975	-86.4923		Esmolol hydrochloride	1.03164e+06	236951	1.01355e+06	210802		7.84659	58.7165	-47.8999	54.6998		0.63887	0.681968		0.19943	0.205555	0.20299	0.209225		0.2		0.542269	0.538933	0.583432	0.580021		0.540601	0.581727
Estradiol Valerate		27293.8			-0.450387		Estradiol Valerate	4.55251e+06	44705.1	4.76682e+06	49777		4.70656	7.40651	9.86329	-4.38921		2.00789	1.9812		0	0.00599533	0	0.00572579		0.00293		2.00789	2.00528	1.9812	1.97871		2.00659	1.97995
Estradiol-17 beta	82515.3	69178.5		-3.37124	-2.93642		Estradiol-17 beta	22918.7	108383	15437.4	100332		-50.0671	-32.6596	-44.6243	-13.8715		-0.674772	-0.812865		3.60035	3.01843	5.34514	4.48121		4.11		#NUM!	#NUM!	#NUM!	#NUM!		#NUM!	#NUM!
Estramustine	1.09196e+06	4.12145e+06		-0.714722	-0.941428		Estramustine	1.06347e+07	189852	1.02585e+07	167722		-0.00893634	-0.0406108	-0.953672	0.685729		1.74831	1.78649		0.102679	0.387548	0.106444	0.401759		0.25		1.70126	1.53538	1.73762	1.56337		1.61832	1.65049
Estriol							Estriol	813856	27829.7	701073	46224.9		-0.046236	0.452626	-0.469656	-0.789743		1.46604	1.18089		0	0	0	0		0		1.46604	1.46604	1.18089	1.18089		1.46604	1.18089
Estrone		8402.9			-2.3697		Estrone	351587	27144.1	317957	25047.3		0.137764	-18.4305	0.280804	-14.8843		1.11236	1.10361		0	0.0239	0	0.0264278		0.01		1.11236	1.10185	1.10361	1.09198		1.1071	1.09779
Estropipate piperazine salt							Estropipate piperazine salt	130664	15940.4	129333	14199.5		-0.660366	8.97599	1.0556	129.142		0.913656	0.959438		0	0	0	0		0		0.913656	0.913656	0.959438	0.959438		0.913656	0.959438
Etanidazole	11552.5	38830.8		-0.122455	9.02545		Etanidazole	159394	265990	158667	276123		16.1367	14.3024	11.2206	13.8733		-0.222392	-0.240617		0.0724777	0.243615	0.07281	0.244732		0.16		-0.255068	-0.343649	-0.273448	-0.362516		-0.299358	-0.317982
Ethacridine lactate							Ethacridine lactate	338131	169226	336537	135722		0.218136	0.69943	0.521223	0.242356		0.300618	0.394383		0	0	0	0		0		0.300618	0.300618	0.394383	0.394383		0.300618	0.394383
Ethacrynic acid							Ethacrynic acid	132466	8922.1	127975	8456.26		-0.849262	0.104676	-0.373137	-1.13512		1.17164	1.17995		0	0	0	0		0		1.17164	1.17164	1.17995	1.17995		1.17164	1.17995
Ethambutol dihydrochloride							Ethambutol dihydrochloride	70385.4	179560	41395.8	140872		0.187561	-0.169642	-0.0563104	-0.168482		-0.406728	-0.531869		0	0	0	0		0		-0.406728	-0.406728	-0.531869	-0.531869		-0.406728	-0.531869
Ethamivan	11639.7	41126.5		-0.141313	-1.03172		Ethamivan	392890	503723	366022	502147		0.727229	0.367259	0.0683971	0.717499		-0.107922	-0.137324		0.0296258	0.104677	0.0318004	0.112361		0.07		-0.120982	-0.155942	-0.151359	-0.189087		-0.138462	-0.170223
Ethamsylate diethylammonium salt							Ethamsylate diethylammonium salt	25245.3	0	25480.6	0		6.13662	N/A	5.12006	N/A		#DIV/0!	#DIV/0!		0	0	0	0		0		#DIV/0!	#DIV/0!	#DIV/0!	#DIV/0!		#DIV/0!	#DIV/0!
Ethaverine hydrochloride							Ethaverine hydrochloride	3.47224e+08	1.61547e+06	3.06093e+08	1.85619e+06		0.972849	0.159388	0.945634	0.939487		2.33231	2.21723		0	0	0	0		0		2.33231	2.33231	2.21723	2.21723		2.33231	2.21723
Ethenzamide	28751.5	48630		-0.894946	0.221466		Ethenzamide	1.22812e+08	6.58915e+06	1.31331e+08	7.0132e+06		-0.712874	-0.852403	-0.866564	-0.856133		1.27041	1.27245		0.00023411	0.000395971	0.000218923	0.000370284		0.000305		1.27031	1.27024	1.27236	1.27229		1.27028	1.27232
Ethinylestradiol	28779.8	45905.9		-140.595	-142.002		Ethinylestradiol	311786	298967	403193	394338		23.6475	34.8832	-13.4834	33.799		0.0182345	0.00964508		0.0923062	0.147235	0.0713797	0.113856		0.11		-0.0238261	-0.0509361	-0.0225168	-0.0428505		-0.0373811	-0.0326836
Ethionamide							Ethionamide	79581.4	119030	74457.2	119196		0.495498	0.224039	0.784255	-0.799378		-0.174846	-0.204355		0	0	0	0		0		-0.174846	-0.174846	-0.204355	-0.204355		-0.174846	-0.204355
Ethisterone	103723	352215		0.0632799	0.672097		Ethisterone	9.28318e+06	837914	9.25574e+06	722663		0.266852	-0.0353811	-0.333666	0.152245		1.0445	1.10748		0.0111732	0.0379412	0.0112063	0.0380537		0.02		1.03962	1.0277	1.10258	1.09063		1.03366	1.0966
Ethopropazine hydrochloride							Ethopropazine hydrochloride	7.52663e+06	548590	7.07723e+06	596700		-0.817752	-0.77899	0.830769	-0.492197		1.13735	1.07411		0	0	0	0		0		1.13735	1.13735	1.07411	1.07411		1.13735	1.07411
Ethosuximide							Ethosuximide	0	0	0	0		N/A	N/A	N/A	N/A		#DIV/0!	#DIV/0!		#DIV/0!	#DIV/0!	#DIV/0!	#DIV/0!		--		#DIV/0!	#DIV/0!	#DIV/0!	#DIV/0!		#DIV/0!	#DIV/0!
Ethotoin	1.14786e+06	1.1458e+06		-0.286934	-0.0753473		Ethotoin	1.48959e+07	1.96895e+06	1.45599e+07	1.75743e+06		0.523734	0.148226	0.352017	0.0582734		0.878832	0.918279		0.077059	0.0769209	0.0788374	0.078696		0.08		0.844006	0.844071	0.882615	0.882682		0.844039	0.882649
Ethoxyquin							Ethoxyquin	795663	46581.9	966193	49393.7		-0.419764	-0.912785	-0.323512	-0.0102905		1.23251	1.29139		0	0	0	0		0		1.23251	1.23251	1.29139	1.29139		1.23251	1.29139
Ethoxzolamide	4377.57	14007.2		3.06046	-1.74214		Ethoxzolamide	426364	184993	407462	208067		0.223411	0.440559	-0.646778	-0.488765		0.362625	0.291883		0.0102672	0.0328528	0.0107435	0.0343768		0.02		0.358143	0.348118	0.287192	0.276691		0.353131	0.281941
Ethynodiol diacetate	968142	2.8606e+06		-0.333382	0.999829		Ethynodiol diacetate	1.08386e+07	283528	1.04212e+07	311637		-2.64008	-0.903273	-1.63176	-0.878936		1.58238	1.52427		0.0893233	0.263926	0.0929013	0.274498		0.18		1.54174	1.4493	1.48192	1.38491		1.49552	1.43342
Etifenin	7002.93	11961.8		106.573	-0.433096		Etifenin	221300	309297	247217	383748		-1.16753	0.480785	-0.972947	-1.13563		-0.145394	-0.190967		0.0316445	0.0540525	0.028327	0.0483859		0.04		-0.159359	-0.169527	-0.203447	-0.212506		-0.164443	-0.207976
Etilefrine hydrochloride							Etilefrine hydrochloride	34594.5	96638.5	34356.7	117011		0.512225	-2.71176	0.676342	0.366266		-0.446144	-0.532214		0	0	0	0		0		-0.446144	-0.446144	-0.532214	-0.532214		-0.446144	-0.532214
Etiroxate hydrochloride							Etiroxate hydrochloride	2.33535e+08	41167.5	2.37303e+08	42743.1		-0.50376	-0.927727	-0.132142	-0.129757		3.7538	3.74444		0	0	0	0		0		3.7538	3.7538	3.74444	3.74444		3.7538	3.74444
Etodolac	9816.36	15654.5		-0.0899302	0.244304		Etodolac	3.0808e+06	1.40303e+06	3.43066e+06	1.522e+06		-0.330188	0.349809	1.55069	0.343801		0.341596	0.352962		0.0031863	0.0050813	0.00286136	0.00456311		0.00392		0.34021	0.339383	0.351717	0.350975		0.339796	0.351346
Etofenamate	2.29487e+06	2.13575e+06		-1.0128	0.8508		Etofenamate	3.2183e+06	12501.8	3.66322e+06	15828.6		-0.0111231	2.45016	-0.247587	0.756684		2.41065	2.36442		0.713069	0.663628	0.626463	0.583027		0.65		1.86843	1.93748	1.93675	1.98453		1.90295	1.96064
Etofylline	33261.3	33473		-0.728073	1.18793		Etofylline	18415	131766	17272.2	84017.4		-3.23447	0.162377	-1.09201	0.911889		-0.854632	-0.687022		1.80621	1.81771	1.92572	1.93797		1.87		#NUM!	#NUM!	#NUM!	#NUM!		#NUM!	#NUM!
Etomidate	25205.5	37072.5		-0.824739	0.0707699		Etomidate	625479	154524	591014	208674		0.663695	-0.765696	-0.872542	-0.498569		0.607218	0.452129		0.0402979	0.0592707	0.0426479	0.062727		0.05		0.589354	0.580682	0.433201	0.423995		0.585018	0.428598
Etoposide							Etoposide	29156.5	228628	26671.4	237363		-0.520845	0.983055	0.0516991	2.99713		-0.894393	-0.949368		0	0	0	0		0		-0.894393	-0.894393	-0.949368	-0.949368		-0.894393	-0.949368
Etoricoxib							Etoricoxib	1.76765e+06	937610	1.82604e+06	911141		0.201561	-0.939688	-0.58863	-0.731629		0.275375	0.301925		0	0	0	0		0		0.275375	0.275375	0.301925	0.301925		0.275375	0.301925
Etravirine	8.34638e+06	2.04182e+07		1.61647	0.594739		Etravirine	1.00351e+08	50138.7	1.00217e+08	54703.4		0.287223	-0.69638	-0.471511	-0.803943		3.30135	3.26293		0.0831721	0.203468	0.0832828	0.203739		0.14		3.26364	3.20255	3.22516	3.16398		3.23309	3.19457
Etretinate	33823.1	28306		-1.82919	2.98655		Etretinate	215552	350491	221097	344120		-0.151001	-0.380855	-0.826761	-0.362301		-0.211125	-0.192127		0.156914	0.131319	0.152978	0.128025		0.14		-0.285253	-0.272264	-0.264232	-0.251623		-0.278759	-0.257928
Exalamide	898904	567010		0.215274	-0.424284		Exalamide	2.91373e+06	239335	3.03555e+06	270809		-0.194252	-0.92253	-0.555335	-0.502369		1.08544	1.04957		0.308507	0.1946	0.296126	0.18679		0.25		0.925232	0.991455	0.897068	0.959776		0.958344	0.928422
Exemestane	59225.1	147726		0.0755464	-1.09551		Exemestane	1.37084e+06	318415	1.37894e+06	302310		-0.261241	0.133174	0.544804	-0.961262		0.633993	0.659094		0.0432035	0.107764	0.0429497	0.10713		0.08		0.614813	0.584473	0.640029	0.609882		0.599643	0.624955
Exifone							Exifone	4208.21	11122.4	5063.02	5995.19		17.914	6.26259	16.0454	0.5998		-0.422099	-0.073393		0	0	0	0		0		-0.422099	-0.422099	-0.073393	-0.073393		-0.422099	-0.073393
Ezetimibe	62152	98409.5		0.525347	-2.92051		Ezetimibe	756919	798041	773821	918366		0.532845	20.8173	1.75474	23.8806		-0.0229757	-0.0743752		0.0821119	0.130013	0.0803184	0.127174		0.1		-0.0601859	-0.0834631	-0.110738	-0.133447		-0.0718245	-0.122093
Famciclovir	214071	230779		1.90376	-2.98927		Famciclovir	194727	0	54267.7	0		99.4206	N/A	-9.0115	N/A		#DIV/0!	#DIV/0!		1.09934	1.18514	3.94472	4.25261		2.62		#DIV/0!	#DIV/0!	#DIV/0!	#DIV/0!		#DIV/0!	#DIV/0!
Famotidine							Famotidine	60692	125926	28679.8	112424		-0.13918	0.844528	-2.06963	-0.327906		-0.316984	-0.593282		0	0	0	0		0		-0.316984	-0.316984	-0.593282	-0.593282		-0.316984	-0.593282
Famprofazone							Famprofazone	683732	6495.37	636511	10659.8		6.73517	96.1963	0.725185	-6.00292		2.02228	1.77606		0	0	0	0		0		2.02228	2.02228	1.77606	1.77606		2.02228	1.77606
Fasudil Hydrochloride	6824.23	10198.5		3.74152	0.751806		Fasudil Hydrochloride	282470	105452	278289	113385		-5.50866	2.10466	-5.3868	9.56664		0.427916	0.389942		0.0241591	0.0361047	0.0245221	0.0366471		0.03		0.417295	0.411946	0.37916	0.373727		0.414621	0.376444
Felbamate	819082	825179		-0.17241	-0.786106		Felbamate	986754	2.63058e+06	1.01123e+06	2.73728e+06		0.691764	-0.762605	-0.181596	-0.172531		-0.425842	-0.43247		0.830077	0.836255	0.809988	0.816017		0.82		-1.19559	-1.21168	-1.15369	-1.16769		-1.20363	-1.16069
Felbinac	1.29613e+06	1.09569e+06		29.1917	30.6893		Felbinac	415042	135306	432358	139445		30.4442	32.4176	31.0767	29.4389		0.486774	0.491442		3.12289	2.63995	2.99782	2.53422		2.82		#NUM!	#NUM!	#NUM!	#NUM!		#NUM!	#NUM!
Felodipine	341345	621848		-3.97216	-0.882898		Felodipine	4.35113e+06	5454.09	4.39336e+06	4043.97		0.620088	12.8214	-0.503742	-2.25774		2.90188	3.03599		0.0784498	0.142917	0.0776956	0.141543		0.11		2.8664	2.8349	3.00086	2.96971		2.85065	2.98529
Fenbendazole	1.14895e+06	4.09253e+06		-0.870099	0.420646		Fenbendazole	7.97996e+07	1.44242e+06	7.86513e+07	1.23105e+06		0.823882	-0.306536	0.777404	0.392464		1.74291	1.80543		0.0143979	0.0512851	0.0146081	0.0520338		0.03		1.73661	1.72004	1.79904	1.78222		1.72833	1.79063
Fenbufen	10596.6	36772.6		-1.08829	0.459403		Fenbufen	303708	436142	236542	373683		-0.81562	0.972969	-0.698671	0.13289		-0.157171	-0.198595		0.0348908	0.121079	0.0447982	0.155459		0.09		-0.172595	-0.213221	-0.2185	-0.271975		-0.192908	-0.245237
Fenclofenac							Fenclofenac	0	0	0	0		N/A	N/A	N/A	N/A		#DIV/0!	#DIV/0!		#DIV/0!	#DIV/0!	#DIV/0!	#DIV/0!		--		#DIV/0!	#DIV/0!	#DIV/0!	#DIV/0!		#DIV/0!	#DIV/0!
Fenclozic acid	192901	179341		-1.50427	0.231428		Fenclozic acid	1.06031e+06	929610	1.09966e+06	937832		-0.36923	-0.986333	0.423111	0.942056		0.0571323	0.0691343		0.181929	0.16914	0.175418	0.163087		0.17		-0.0300766	-0.02334	-0.014632	-0.00818553		-0.0267083	-0.0114088
Fendiline hydrochloride							Fendiline hydrochloride	3.40685e+07	655936	3.21025e+07	504575		0.559671	0.159302	0.036951	0.113004		1.71549	1.80361		0	0	0	0		0		1.71549	1.71549	1.80361	1.80361		1.71549	1.80361
Fenipentol							Fenipentol	0	0	0	0		N/A	N/A	N/A	N/A		#DIV/0!	#DIV/0!		#DIV/0!	#DIV/0!	#DIV/0!	#DIV/0!		--		#DIV/0!	#DIV/0!	#DIV/0!	#DIV/0!		#DIV/0!	#DIV/0!
Fenofibrate	2.05217e+06	3.37673e+06		-0.793484	0.427209		Fenofibrate	1.19732e+06	11618.4	1.07062e+06	11859.2		0.815198	-4.36462	-0.937122	10.5575		2.01307	1.95558		1.71396	2.82023	1.91681	3.15399		2.4		#NUM!	#NUM!	#NUM!	#NUM!		#NUM!	#NUM!
Fenoldopam							Fenoldopam	1.17453e+07	115625	1.08489e+07	183870		-24.0964	-20.517	-25.84	-20.2707		2.00681	1.77087		0	0	0	0		0		2.00681	2.00681	1.77087	1.77087		2.00681	1.77087
Fenoprofen calcium salt dihydrate							Fenoprofen calcium salt dihydrate	5.34799e+06	21293.9	5.5791e+06	17520.4		9.38335	6.24295	7.20125	6.52258		2.39994	2.50302		0	0	0	0		0		2.39994	2.39994	2.50302	2.50302		2.39994	2.50302
Fenoterol hydrobromide	657105	665127		-3.80932	-3.92675		Fenoterol hydrobromide	2.15953e+06	637792	2.22098e+06	699108		-9.03853	-1.42019	27.8663	-2.82631		0.529679	0.502001		0.304282	0.307997	0.295863	0.299474		0.3		0.372113	0.369788	0.349658	0.347425		0.37095	0.348541
Fenspiride hydrochloride	893331	879915		-57.9245	-55.0079		Fenspiride hydrochloride	5.71454e+06	1.14639e+06	5.18122e+06	1.1158e+06		-52.708	7.44957	-54.7346	10.3257		0.697647	0.666845		0.156326	0.153978	0.172417	0.169828		0.16		0.623822	0.625029	0.584657	0.586013		0.624425	0.585335
Fentiazac	593088	338989		-1.90304	-0.946909		Fentiazac	2.36338e+07	3.87066e+06	2.40933e+07	3.7732e+06		1.03615	0.413046	0.388914	-0.31648		0.785747	0.805186		0.025095	0.0143434	0.0246163	0.0140699		0.02		0.77471	0.779473	0.794362	0.799032		0.777091	0.796697
Feprazone	378732	359538		28.2516	25.3872		Feprazone	304015	415033	331598	376457		0.31518	13.728	2.50244	29.8337		-0.135187	-0.0551028		1.24577	1.18263	1.14214	1.08426		1.16		#NUM!	#NUM!	#NUM!	#NUM!		#NUM!	#NUM!
Fexofenadine hydrochloride							Fexofenadine hydrochloride	1.95899e+06	2.22713e+06	1.99222e+06	2.27521e+06		-0.729865	-0.343458	-0.857606	0.927322		-0.0557124	-0.0576838		0	0	0	0		0		-0.0557124	-0.0557124	-0.0576838	-0.0576838		-0.0557124	-0.0576838
Finasteride	368046	653351		-1.34349	-0.73932		Finasteride	1.09268e+07	2.70272e+06	1.10868e+07	2.61097e+06		0.696233	0.102858	-0.252589	-0.572168		0.60669	0.628005		0.033683	0.0597936	0.0331968	0.0589305		0.05		0.59181	0.579914	0.613343	0.601626		0.585862	0.607484
Fipexide hydrochloride		12024			0.282959		Fipexide hydrochloride	1.73216e+06	48219.2	1.49471e+06	37812.8		-0.896746	0.178301	-0.488062	-0.888916		1.55537	1.59692		0	0.00694159	0	0.00804434		0.00375		1.55537	1.55234	1.59692	1.59341		1.55386	1.59516
Fipronil							Fipronil	7024.17	0	7708.07	0		1.63939	N/A	2.3369	N/A		#DIV/0!	#DIV/0!		0	0	0	0		0		#DIV/0!	#DIV/0!	#DIV/0!	#DIV/0!		#DIV/0!	#DIV/0!
Flavoxate hydrochloride	33936.5	106826		-1.93273	-2.85592		Flavoxate hydrochloride	784531	165241	740709	197415		1.33222	-0.660624	0.883024	8.18099		0.676492	0.574268		0.0432571	0.136165	0.0458162	0.144221		0.09		0.657287	0.612922	0.5539	0.506629		0.635105	0.530265
Flecainide acetate							Flecainide acetate	5.90441e+06	8.53037e+06	5.9293e+06	8.04504e+06		0.618652	0.378843	0.566591	0.603753		-0.159791	-0.132524		0	0	0	0		0		-0.159791	-0.159791	-0.132524	-0.132524		-0.159791	-0.132524
Fleroxacin	123143	215694		4.73354	4.39381		Fleroxacin	256638	35697.5	229668	66757.2		7.47364	2.29873	4.24683	2.89002		0.856682	0.536603		0.479832	0.840463	0.536176	0.939155		0.7		0.572826	0.0595431	0.202956	-0.679175		0.316185	-0.23811
Flopropione	36377.3	10183.7		-0.820325	1.05976		Flopropione	17860.7	13361.8	22712.2	15399.6		77.1007	79.4228	75.7429	77.083		0.126032	0.168752		2.03672	0.570175	1.60166	0.44838		1.16		#NUM!	-0.240677	#NUM!	-0.0896077		#NUM!	#NUM!
Florfenicol							Florfenicol	0	0	0	0		N/A	N/A	N/A	N/A		#DIV/0!	#DIV/0!		#DIV/0!	#DIV/0!	#DIV/0!	#DIV/0!		--		#DIV/0!	#DIV/0!	#DIV/0!	#DIV/0!		#DIV/0!	#DIV/0!
Flosequinan	20821.3	35662.9		-0.865439	-0.866656		Flosequinan	66265.9	226483	85161	248307		0.929918	0.917611	0.0087987	0.440716		-0.533745	-0.464748		0.314208	0.538179	0.244493	0.418771		0.38		-0.697553	-0.869272	-0.586509	-0.7004		-0.783412	-0.643455
Floxuridine							Floxuridine	0	0	0	0		N/A	N/A	N/A	N/A		#DIV/0!	#DIV/0!		#DIV/0!	#DIV/0!	#DIV/0!	#DIV/0!		--		#DIV/0!	#DIV/0!	#DIV/0!	#DIV/0!		#DIV/0!	#DIV/0!
Flubendazol	115153	206288		-0.198639	-0.702799		Flubendazol	1.72015e+07	1.98026e+06	1.71006e+07	1.90676e+06		0.916933	0.193991	0.98503	-0.723868		0.938845	0.952715		0.00669436	0.0119925	0.00673386	0.0120632		0.01		0.935928	0.933606	0.949781	0.947444		0.934767	0.948613
Flucloxacillin sodium							Flucloxacillin sodium	0	0	0	0		N/A	N/A	N/A	N/A		#DIV/0!	#DIV/0!		#DIV/0!	#DIV/0!	#DIV/0!	#DIV/0!		--		#DIV/0!	#DIV/0!	#DIV/0!	#DIV/0!		#DIV/0!	#DIV/0!
Fluconazole		17472.9			-1.1493		Fluconazole	73666.9	263667	137887	289930		-3.24114	0.0518611	-1.7126	0.894669		-0.553784	-0.322771		0	0.237188	0	0.126719		0.09		-0.553784	-0.671366	-0.322771	-0.381617		-0.612575	-0.352194
Flucytosine	158942	114898		55.3139	56.5149		Flucytosine	233104	23316.3	390996	25287.8		60.6093	60.4147	62.4773	56.463		0.999891	1.18926		0.681848	0.492905	0.406504	0.29386		0.47		0.502525	0.70498	0.96268	1.03815		0.603752	1.00042
Fludarabine							Fludarabine	55972.7	40882.5	64009.7	35658.6		44.5784	46.9327	46.7062	48.114		0.136439	0.254082		0	0	0	0		0		0.136439	0.136439	0.254082	0.254082		0.136439	0.254082
Fludrocortisone acetate	10895.6	67193.2		-99.6292	-0.772955		Fludrocortisone acetate	2.19491e+06	703030	2.1595e+06	679834		13.1386	12.5385	10.4335	7.24347		0.494443	0.501951		0.00496405	0.0306132	0.00504544	0.0311152		0.02		0.492281	0.48094	0.499754	0.488223		0.48661	0.493988
Flufenamic acid	99805.4	49967.8		-0.843569	-0.779831		Flufenamic acid	2.93649e+06	207884	2.8873e+06	178709		0.805164	-0.319208	-0.347969	0.102899		1.15001	1.20834		0.033988	0.0170162	0.0345671	0.0173061		0.03		1.13499	1.14255	1.19307	1.20076		1.13877	1.19691
Flumequine	35544.4	151087		-0.315756	-0.856162		Flumequine	967559	1.22804e+06	900830	1.32317e+06		11.3097	13.6139	10.5133	13.4132		-0.103536	-0.166972		0.0367362	0.156153	0.0394574	0.16772		0.1		-0.119791	-0.177273	-0.184456	-0.246703		-0.148532	-0.215579
Flumethasone	41260.6	81819		35.2328	24.0933		Flumethasone	584731	312395	548176	203033		-17.9593	0.395035	-27.3403	-0.648948		0.272252	0.431354		0.0705634	0.139926	0.0752689	0.149257		0.11		0.240472	0.206788	0.397369	0.361153		0.22363	0.379261
Flumethasone pivalate	403211	979881		-2.27876	-1.22661		Flumethasone pivalate	1.39206e+07	139115	1.3194e+07	168729		-0.835121	0.767849	0.174309	0.196835		2.00028	1.89319		0.0289652	0.0703909	0.0305602	0.0742672		0.05		1.98752	1.96858	1.87971	1.85967		1.97805	1.86969
Flunarizine dihydrochloride							Flunarizine dihydrochloride	1.78389e+07	25566.4	1.86824e+07	30318.5		-0.572065	-0.079281	-0.625883	0.0828187		2.8437	2.78973		0	0	0	0		0		2.8437	2.8437	2.78973	2.78973		2.8437	2.78973
Flunisolide							Flunisolide	529969	413303	503642	375622		6.12271	9.55511	4.85761	11.5234		0.107982	0.127372		0	0	0	0		0		0.107982	0.107982	0.127372	0.127372		0.107982	0.127372
Flunixin meglumine	1.86227e+06	1.06391e+06		0.968062	-0.48594		Flunixin meglumine	3.77919e+07	5.46402e+06	3.76841e+07	5.36591e+06		0.950659	0.712072	0.772282	0.398111		0.839887	0.846515		0.049277	0.0281518	0.049418	0.0282324		0.04		0.817941	0.827485	0.824504	0.834077		0.822713	0.829291
Fluocinolone acetonide	15245.3	60332		-2.06834	-3.14731		Fluocinolone acetonide	701071	307570	576705	349980		0.186937	-0.73891	-0.229313	0.419079		0.357819	0.21691		0.0217457	0.0860569	0.0264351	0.104615		0.06		0.34827	0.318738	0.205275	0.16892		0.333504	0.187098
Fluocinonide	102361	259886		-0.265546	1.71299		Fluocinonide	1.74113e+06	15302.5	1.57994e+06	13679.8		0.1107	72.5085	-0.709232	60.7678		2.05607	2.06256		0.0587897	0.149263	0.0647877	0.164491		0.11		2.02976	1.98587	2.03347	1.98451		2.00781	2.00899
Fluorometholone	19475.7	40306.8		0.287872	-0.769976		Fluorometholone	1.05706e+06	572163	1.05035e+06	546931		-0.602391	0.330677	-0.804706	-0.692919		0.266579	0.283401		0.0184244	0.0381311	0.0185421	0.0383747		0.03		0.258503	0.249695	0.275273	0.266407		0.254099	0.27084
Fluoxetine hydrochloride							Fluoxetine hydrochloride	3.48504e+07	4.48981e+06	3.55377e+07	4.43836e+06		0.707201	-0.570599	0.99324	0.156373		0.889979	0.903467		0	0	0	0		0		0.889979	0.889979	0.903467	0.903467		0.889979	0.903467
Flupentixol dihydrochloride cis-(Z)							Flupentixol dihydrochloride cis-(	8.7048e+07	1.29751e+06	8.56162e+07	1.63996e+06		-0.0305165	1.69633	-0.512119	2.20504		1.82665	1.71772		0	0	0	0		0		1.82665	1.82665	1.71772	1.71772		1.82665	1.71772
Fluphenazine dihydrochloride							Fluphenazine dihydrochloride	2.92746e+07	5.52661e+06	2.75855e+07	4.42002e+06		-0.626571	-0.528413	-0.931964	0.764756		0.724032	0.795256		0	0	0	0		0		0.724032	0.724032	0.795256	0.795256		0.724032	0.795256
Flupirtine							Flupirtine	70215.7	70925.7	68360.8	80056.7		78.8965	93.9867	74.0729	94.0897		-0.00436929	-0.0685904		0	0	0	0		0		-0.00436929	-0.00436929	-0.0685904	-0.0685904		-0.00436929	-0.0685904
Flurandrenolide	65310.9	46928.9		-4.47301	-7.66426		Flurandrenolide	356729	331141	326961	365682		-0.906169	-0.937424	-0.710791	-0.679015		0.032326	-0.0486071		0.183083	0.131553	0.199751	0.14353		0.16		-0.0554959	-0.0289308	-0.145382	-0.115895		-0.0422133	-0.130639
Flurbiprofen	12867.8	17145.2		-0.982184	-15.4059		Flurbiprofen	163719	46705.3	179401	58350.4		-51.8394	-48.9739	-48.2933	-49.739		0.544732	0.487781		0.0785968	0.104724	0.0717263	0.0955694		0.09		0.509182	0.496689	0.455457	0.444156		0.502935	0.449807
Flurbiprofen axetil							Flurbiprofen axetil	72734.2	38716.9	61409.2	46958.5		-5.58481	-13.0505	-0.410013	2.89101		0.273838	0.116518		0	0	0	0		0		0.273838	0.273838	0.116518	0.116518		0.273838	0.116518
Fluspirilene							Fluspirilene	3.83698e+08	604279	3.81651e+08	838066		0.964012	0.0505082	-0.172472	-0.278566		2.80275	2.65839		0	0	0	0		0		2.80275	2.80275	2.65839	2.65839		2.80275	2.65839
Flutamide							Flutamide	2.84908e+08	393054	2.79488e+08	316134		-1.99441	-0.0851692	-3.39539	-0.620141		2.86025	2.94649		0	0	0	0		0		2.86025	2.86025	2.94649	2.94649		2.86025	2.94649
Fluticasone propionate	521461	2.06557e+06		-1.20227	-0.987233		Fluticasone propionate	1.70386e+07	175635	1.63609e+07	201277		0.122804	0.419348	-0.203993	0.75845		1.98682	1.91001		0.0306046	0.121228	0.0318724	0.12625		0.08		1.97333	1.9307	1.89595	1.8514		1.95201	1.87367
Fluvastatin sodium salt	517031	409436		-12.7751	-11.5352		Fluvastatin sodium salt	890151	260857	811803	303228		0.616667	0.283868	-0.832102	0.145457		0.533062	0.427681		0.580835	0.459962	0.636892	0.504354		0.55		0.155447	0.265486	-0.012283	0.122853		0.210467	0.055285
Fluvoxamine maleate							Fluvoxamine maleate	1.07507e+07	4.05974e+06	1.01333e+07	4.51593e+06		0.645573	0.562496	0.675104	0.269698		0.422939	0.351001		0	0	0	0		0		0.422939	0.422939	0.351001	0.351001		0.422939	0.351001
Folic acid	10391.7	27414		7.31236	9.19212		Folic acid	454848	18801.9	457882	29257.3		44.691	49.5378	42.1769	50.5512		1.38366	1.19452		0.0228465	0.0602707	0.0226951	0.0598713		0.04		1.37363	1.35667	1.18455	1.16771		1.36515	1.17613
Folinic acid calcium salt							Folinic acid calcium salt	0	0	0	0		N/A	N/A	N/A	N/A		#DIV/0!	#DIV/0!		#DIV/0!	#DIV/0!	#DIV/0!	#DIV/0!		--		#DIV/0!	#DIV/0!	#DIV/0!	#DIV/0!		#DIV/0!	#DIV/0!
Fomepizole	22296.9	32250.2		0.312352	-0.395671		Fomepizole	0	0	0	0		N/A	N/A	N/A	N/A		#DIV/0!	#DIV/0!		#DIV/0!	#DIV/0!	#DIV/0!	#DIV/0!		--		#DIV/0!	#DIV/0!	#DIV/0!	#DIV/0!		#DIV/0!	#DIV/0!
Formestane							Formestane	1.5651e+07	278763	1.58019e+07	451597		14.441	25.2422	13.5791	9.70504		1.74931	1.54396		0	0	0	0		0		1.74931	1.74931	1.54396	1.54396		1.74931	1.54396
Formoterol fumarate		48736.6			-9.84335		Formoterol fumarate	317532	86216.7	348861	101623		0.0335762	-2.04283	-0.906741	-3.88878		0.566196	0.535661		0	0.153486	0	0.139702		0.07		0.566196	0.49383	0.535661	0.47031		0.530013	0.502986
Fosfosal							Fosfosal	4619.31	12556.4	0	12816.6		4.83355	12.3154	N/A	13.0525		-0.434288	#NUM!		0	0	#DIV/0!	#DIV/0!		0		-0.434288	-0.434288	#NUM!	#NUM!		-0.434288	#NUM!
Fosinopril	82103	68126.9		-2.51862	0.0751714		Fosinopril	4.28479e+06	66900.3	4.18571e+06	95485.7		-0.0245719	0.242654	0.0374444	-0.224358		1.8065	1.64183		0.0191615	0.0158997	0.0196151	0.0162761		0.02		1.7981	1.79954	1.63323	1.6347		1.79882	1.63397
Frovatriptan succinate	200409	195750		-57.1813	-59.109		Frovatriptan succinate	635932	111718	736319	44288.4		-18.7591	11.0056	-7.32685	19.5114		0.755289	1.22078		0.315142	0.307816	0.272176	0.26585		0.29		0.590889	0.59551	1.0828	1.08656		0.5932	1.08468
Fudosteine	7494.23	9015.83		1.79968	3.74289		Fudosteine	213205	50056.9	230481	54780.1		37.7373	40.0708	35.4803	34.7833		0.629332	0.624013		0.0351504	0.0422872	0.0325156	0.0391174		0.04		0.613792	0.610568	0.609657	0.606683		0.61218	0.60817
Fulvestrant	2.63929e+06	2.75917e+07		-1.20791	0.896348		Fulvestrant	9.47513e+07	34371.8	9.53318e+07	29546		0.0715251	0.138404	-0.627706	-0.946729		3.44038	3.50874		0.0278549	0.291201	0.0276853	0.289428		0.16		3.42811	3.29091	3.49655	3.36035		3.35951	3.42845
Furaltadone hydrochloride	8928.89			151.857			Furaltadone hydrochloride	179593	242090	162067	231974		1.30955	0.783226	-0.0912367	-2.15297		-0.129688	-0.155746		0.0497174	0	0.0550939	0		0.03		-0.151836	-0.129688	-0.180357	-0.155746		-0.140762	-0.168051
Furazolidone		11113.1			-4.02293		Furazolidone	45746.4	94996.8	53737.4	98525.3		0.411121	-0.234886	0.154988	0.0340753		-0.317352	-0.263271		0	0.242929	0	0.206804		0.11		-0.317352	-0.438216	-0.263271	-0.36389		-0.377784	-0.313581
Furosemide	248896	241865		-40.2614	-38.5166		Furosemide	340894	376400	304469	359673		-32.3311	-37.0857	-34.9018	-33.9635		-0.0430301	-0.0723659		0.730126	0.709501	0.817476	0.794384		0.76		-0.61187	-0.579886	-0.811046	-0.759308		-0.595878	-0.785177
Fursultiamine hydrochloride	19601.8	23061.8		26.1635	16.8028		Fursultiamine hydrochloride	27271.8	191140	23117.6	172162		0.578225	-0.172789	-0.701416	0.322294		-0.845638	-0.871996		0.718755	0.845628	0.847916	0.997588		0.85		-1.39655	-1.65707	-1.68991	-3.48965		-1.52681	-2.58978
Fusidic acid sodium salt	189952	148611		6.1103	7.02837		Fusidic acid sodium salt	25387	0	27690.2	0		0.793679	N/A	0.424006	N/A		#DIV/0!	#DIV/0!		7.48224	5.85381	6.8599	5.36691		6.39		#DIV/0!	#DIV/0!	#DIV/0!	#DIV/0!		#DIV/0!	#DIV/0!
Gabapentin	48647.6	56974.5		-2.83919	-5.73468		Gabapentin	0	0	0	0		N/A	N/A	N/A	N/A		#DIV/0!	#DIV/0!		#DIV/0!	#DIV/0!	#DIV/0!	#DIV/0!		--		#DIV/0!	#DIV/0!	#DIV/0!	#DIV/0!		#DIV/0!	#DIV/0!
Gabexate mesilate							Gabexate mesilate	118352	26898.4	124770	16715.7		1.31695	17.2777	-0.595959	22.2578		0.643449	0.872985		0	0	0	0		0		0.643449	0.643449	0.872985	0.872985		0.643449	0.872985
Galanthamine hydrobromide							Galanthamine hydrobromide	7.42715e+07	50881.5	8.12634e+07	53159.9		0.233245	-0.833297	0.828452	-0.288125		3.16426	3.18431		0	0	0	0		0		3.16426	3.16426	3.18431	3.18431		3.16426	3.18431
Gallamine triethiodide							Gallamine triethiodide	0	0	0	0		N/A	N/A	N/A	N/A		#DIV/0!	#DIV/0!		#DIV/0!	#DIV/0!	#DIV/0!	#DIV/0!		--		#DIV/0!	#DIV/0!	#DIV/0!	#DIV/0!		#DIV/0!	#DIV/0!
Ganciclovir		860.905			-8.38407		Ganciclovir	711534	678465	710769	661678		-25.4968	-25.6512	-26.7239	-25.3505		0.0206684	0.0310817		0	0.00120993	0	0.00121123		0.000605		0.0206684	0.0201426	0.0310817	0.0305553		0.0204055	0.0308185
Gatifloxacin	66776.8	86938.2		145.896	146.465		Gatifloxacin	1.56613e+06	328296	1.86698e+06	352843		145.588	6.38052	6.55469	-0.387629		0.678562	0.723558		0.0426381	0.0555114	0.0357673	0.0465662		0.05		0.659639	0.653759	0.70774	0.702848		0.656699	0.705294
GBR 12909 dihydrochloride	3.31765e+06	3.2495e+06		-6.24535	-3.57936		GBR 12909 dihydrochloride	3.75486e+06	2.21174e+06	4.25563e+06	2.38877e+06		0.752874	1.11966	0.163881	0.828065		0.22986	0.250789		0.88356	0.865412	0.77959	0.763577		0.82		-0.704038	-0.641133	-0.405979	-0.375521		-0.672585	-0.39075
Gefitinib	373.493	50958.6		-1.29804	0.682173		Gefitinib	1.28383e+06	122403	1.21102e+06	144870		0.925001	0.540857	-0.381555	-0.848292		1.02071	0.922173		0.000290921	0.0396927	0.000308413	0.0420792		0.02		1.02059	1.00313	0.922039	0.903502		1.01186	0.91277
Gemcitabine							Gemcitabine	482727	128256	451747	162378		1.77038	0.327891	0.211174	1.83639		0.575622	0.444367		0	0	0	0		0		0.575622	0.575622	0.444367	0.444367		0.575622	0.444367
Gemfibrozil	49772.2	8468.21		-11.3436	0.333007		Gemfibrozil	58654.6	18843.1	47495.6	19351.6		-45.8793	0.567371	-43.5962	-1.12102		0.493149	0.389936		0.848564	0.144374	1.04793	0.178295		0.55		-0.326623	0.425433	#NUM!	0.304652		0.049405	#NUM!
Gemifloxacin mesylate	13790.4	12754.6		9.90922	-0.774707		Gemifloxacin mesylate	19099.4	11191.2	24360.9	8758.57		78.9274	2.92513	75.7989	-2.2854		0.232142	0.444261		0.722032	0.667799	0.566085	0.523566		0.62		-0.323862	-0.246457	0.0816654	0.122263		-0.28516	0.101964
Gestodene	257673	319325		0.0168447	-0.297641		Gestodene	4.22585e+06	736150	4.1266e+06	837683		-0.287933	-11.8696	0.0774601	-5.78499		0.758948	0.692513		0.0609754	0.0755646	0.0624419	0.0773819		0.07		0.731625	0.724824	0.664511	0.657535		0.728225	0.661023
Gestrinone	208222	457234		0.0146541	0.0442943		Gestrinone	4.96283e+06	687279	4.948e+06	859400		-0.134956	-0.708072	0.39142	-0.784283		0.858596	0.760234		0.0419563	0.0921318	0.0420821	0.092408		0.07		0.839982	0.816619	0.741562	0.718125		0.828301	0.729844
Glafenine hydrochloride	5529.61	21711.7		3.41897	0.316005		Glafenine hydrochloride	1.63973e+06	123059	1.66673e+06	93400		-0.811465	-0.226074	-0.511387	0.138793		1.12466	1.25152		0.00337227	0.013241	0.00331764	0.0130265		0.01		1.12319	1.11887	1.25008	1.24582		1.12103	1.24795
Glibenclamide	189585	617687		-3.90644	-0.419347		Glibenclamide	4.43989e+06	632868	3.99029e+06	567745		-0.768405	-0.538591	-0.557123	0.20187		0.846059	0.846851		0.0427005	0.139122	0.0475117	0.154798		0.1		0.827107	0.781001	0.825711	0.773812		0.804054	0.799761
Gliclazide	139123	257901		0.772863	-1.01784		Gliclazide	1.66054e+06	2.22824e+06	1.39144e+06	2.00242e+06		0.375912	-0.131335	-0.848835	-0.128955		-0.127713	-0.15809		0.0837817	0.155312	0.0999848	0.185349		0.13		-0.165714	-0.201016	-0.20384	-0.247118		-0.183365	-0.225479
Glimepiride	576288	464155		-1.58691	-1.75707		Glimepiride	7.76851e+06	872801	7.78261e+06	856742		-0.0726666	-0.566361	-0.837944	-0.721462		0.949423	0.958275		0.0741825	0.0597482	0.0740481	0.05964		0.07		0.915948	0.922667	0.924864	0.931569		0.919307	0.928217
Glipizide	10445.4	34959		0.390956	-2.25802		Glipizide	479462	568340	318907	527865		-0.190187	-0.879064	0.101627	0.519028		-0.0738538	-0.21886		0.0217857	0.0729129	0.0327539	0.109621		0.06		-0.0834198	-0.106733	-0.233323	-0.269285		-0.0950765	-0.251304
Gliquidone	586629	1.29598e+06		-2.22874	-0.989821		Gliquidone	8.37537e+06	312657	6.30297e+06	360478		-0.658835	-0.167313	0.243537	-0.0798484		1.42794	1.24267		0.0700421	0.154737	0.0930717	0.205614		0.13		1.3964	1.35493	1.20024	1.1427		1.37566	1.17147
Glutathione							Glutathione	0	0	0	0		N/A	N/A	N/A	N/A		#DIV/0!	#DIV/0!		#DIV/0!	#DIV/0!	#DIV/0!	#DIV/0!		--		#DIV/0!	#DIV/0!	#DIV/0!	#DIV/0!		#DIV/0!	#DIV/0!
Glutethimide, para-amino	212874	220808		87.3347	88.32		Glutethimide, para-amino	1.46985e+06	35805	175837	38094.8		-54.0982	14.1492	-64.0931	9.04972		1.61333	0.664244		0.144828	0.150225	1.21064	1.25576		0.69		1.54538	1.54263	#NUM!	#NUM!		1.54401	#NUM!
Glycopyrrolate bromide							Glycopyrrolate bromide	355943	111422	348129	143847		-12.8279	-5.72193	-11.0187	-4.9328		0.504408	0.383841		0	0	0	0		0		0.504408	0.504408	0.383841	0.383841		0.504408	0.383841
Granisetron	6070.8	25239.9		-8.17936	-5.88379		Granisetron	1.0615e+06	1.02957e+06	1.03478e+06	1.22967e+06		-0.893864	0.11612	-0.150246	0.411984		0.0132651	-0.0749385		0.00571906	0.0237776	0.00586673	0.0243915		0.01		0.0107742	0.00281384	-0.0774939	-0.085663		0.006794	-0.0815784
Grepafloxacin	69258.4	89211.9		109.404	109.278		Grepafloxacin	8.49539e+06	8.24803e+06	8.77596e+06	8.10527e+06		23.6435	21.9583	21.8721	22.4839		0.0128329	0.034527		0.00815247	0.0105012	0.00789183	0.0101655		0.01		0.00927783	0.00824817	0.0310861	0.0300896		0.008763	0.0305878
Griseofulvin	34985.7	139564		0.587956	-0.655512		Griseofulvin	675958	633808	596938	565626		0.44129	-0.944109	0.632569	0.509391		0.027962	0.0233996		0.0517571	0.206469	0.0586086	0.2338		0.14		0.0048816	-0.0724739	-0.00283019	-0.0922584		-0.0337962	-0.0475443
Guaiacol							Guaiacol	0	0	0	0		N/A	N/A	N/A	N/A		#DIV/0!	#DIV/0!		#DIV/0!	#DIV/0!	#DIV/0!	#DIV/0!		--		#DIV/0!	#DIV/0!	#DIV/0!	#DIV/0!		#DIV/0!	#DIV/0!
Guaifenesin	24803.2	19076.4		0.953164	0.858658		Guaifenesin	0	0	0	0		N/A	N/A	N/A	N/A		#DIV/0!	#DIV/0!		#DIV/0!	#DIV/0!	#DIV/0!	#DIV/0!		--		#DIV/0!	#DIV/0!	#DIV/0!	#DIV/0!		#DIV/0!	#DIV/0!
Guanabenz acetate		8127.83			-2.5211		Guanabenz acetate	1.15493e+06	499907	1.06579e+06	436711		-0.6353	0.855663	0.727425	-0.589758		0.363667	0.387477		0	0.0070375	0	0.00762612		0.00367		0.363667	0.3606	0.387477	0.384153		0.362133	0.385815
Guanadrel sulfate	3.08872e+06	2.47199e+06		0.745825	0.796929		Guanadrel sulfate	4.54519e+06	7.02958e+06	4.07577e+06	6.04723e+06		0.0354872	0.923394	0.473271	0.849391		-0.189378	-0.171347		0.679559	0.543869	0.757827	0.606509		0.65		-0.68363	-0.530288	-0.787221	-0.576412		-0.606959	-0.681816
Guanethidine sulfate							Guanethidine sulfate	0	0	0	0		N/A	N/A	N/A	N/A		#DIV/0!	#DIV/0!		#DIV/0!	#DIV/0!	#DIV/0!	#DIV/0!		--		#DIV/0!	#DIV/0!	#DIV/0!	#DIV/0!		#DIV/0!	#DIV/0!
Guanfacine hydrochloride							Guanfacine hydrochloride	106484	18464.1	87018.5	22367.7		-0.423469	1.98448	-0.775986	6.13366		0.760957	0.589991		0	0	0	0		0		0.760957	0.760957	0.589991	0.589991		0.760957	0.589991
Halcinonide	214127	431794		-4.25015	-3.31312		Halcinonide	6.41181e+06	403496	6.67745e+06	392957		-0.539198	-0.844184	-0.923086	-0.550429		1.20114	1.23027		0.0333957	0.0673436	0.0320671	0.0646645		0.05		1.18639	1.17086	1.21611	1.20123		1.17863	1.20867
Halofantrine hydrochloride		7801.57			-20.2121		Halofantrine hydrochloride	3.48406e+08	89381.4	3.11332e+08	94208.6		0.681826	0.115753	0.732449	0.182128		3.59084	3.51913		0	2.23922e-05	0	2.50587e-05		1.19e-05		3.59084	3.59083	3.51913	3.51912		3.59083	3.51913
Haloperidol							Haloperidol	1.08461e+07	3.68179e+06	9.8411e+06	3.28992e+06		0.975324	0.885056	0.287134	0.959661		0.469212	0.475859		0	0	0	0		0		0.469212	0.469212	0.475859	0.475859		0.469212	0.475859
Haloprogin	23638.3	24566.8		4.29769	11.206		Haloprogin	26119.3	20446.7	22254.1	19427.8		-1.24461	5.58107	-2.90445	1.5382		0.106338	0.0589864		0.905013	0.940561	1.0622	1.10392		1		-0.915999	-1.11959	#NUM!	#NUM!		-1.0178	#NUM!
Hemicholinium bromide	30103	45484.7		-115.302	-115.537		Hemicholinium bromide	261657	8115.81	226465	17321.8		54.5203	-33.0039	55.812	-67.8225		1.5084	1.11641		0.115048	0.173833	0.132926	0.200847		0.16		1.45532	1.42547	1.05446	1.01904		1.44039	1.03675
Heptaminol hydrochloride							Heptaminol hydrochloride	3868.64	54375.6	4294.79	54624.1		-0.139234	0.466458	0.0243102	0.407572		-1.14785	-1.10444		0	0	0	0		0		-1.14785	-1.14785	-1.10444	-1.10444		-1.14785	-1.10444
Hesperidin							Hesperidin	0	0	0	0		N/A	N/A	N/A	N/A		#DIV/0!	#DIV/0!		#DIV/0!	#DIV/0!	#DIV/0!	#DIV/0!		--		#DIV/0!	#DIV/0!	#DIV/0!	#DIV/0!		#DIV/0!	#DIV/0!
Hexachlorophene							Hexachlorophene	0	0	0	0		N/A	N/A	N/A	N/A		#DIV/0!	#DIV/0!		#DIV/0!	#DIV/0!	#DIV/0!	#DIV/0!		--		#DIV/0!	#DIV/0!	#DIV/0!	#DIV/0!		#DIV/0!	#DIV/0!
Hexamethonium dibromide dihydrate							Hexamethonium dibromide dihydrate	0	0	0	0		N/A	N/A	N/A	N/A		#DIV/0!	#DIV/0!		#DIV/0!	#DIV/0!	#DIV/0!	#DIV/0!		--		#DIV/0!	#DIV/0!	#DIV/0!	#DIV/0!		#DIV/0!	#DIV/0!
Hexestrol	8451.85	8402.9		0.655905	-2.3697		Hexestrol	362546	46322.6	325583	36849.3		0.137764	-18.4305	0.280804	-14.8843		0.893571	0.946233		0.0233125	0.0231775	0.0259591	0.0258088		0.02		0.883327	0.883387	0.93481	0.934877		0.883357	0.934843
Hexetidine							Hexetidine	1.6307e+08	1.09351e+07	1.91208e+08	1.08668e+07		0.987153	-0.807923	0.676186	0.0870996		1.17355	1.2454		0	0	0	0		0		1.17355	1.17355	1.2454	1.2454		1.17355	1.2454
Hexylcaine hydrochloride	34538.2	76707.4		-2.3314	-1.56016		Hexylcaine hydrochloride	1.46651e+06	1.14337e+06	1.63054e+06	1.00023e+06		-0.629553	-0.946144	-0.352076	-0.835129		0.108097	0.212231		0.0235513	0.0523061	0.021182	0.0470441		0.04		0.0977468	0.0847655	0.202933	0.191304		0.0912561	0.197118
Hippuric acid	5754.11	5979.63		20.5224	22.4656		Hippuric acid	2242.83	3917.16	4061.16	6410.58		10.4848	13.7339	1.30562	3.66745		-0.242175	-0.198247		2.56556	2.66611	1.41686	1.47239		2.03		#NUM!	#NUM!	#NUM!	#NUM!		#NUM!	#NUM!
Histamine dihydrochloride							Histamine dihydrochloride	163582	20596	189669	16196.6		-0.549474	-1.00369	-0.150239	-2.03007		0.899953	1.06857		0	0	0	0		0		0.899953	0.899953	1.06857	1.06857		0.899953	1.06857
Homochlorcyclizine dihydrochloride							Homochlorcyclizine dihydrochlorid	2.09407e+07	3.123e+06	1.88896e+07	2.74602e+06		0.6537	0.495242	0.238018	0.784822		0.826419	0.83752		0	0	0	0		0		0.826419	0.826419	0.83752	0.83752		0.826419	0.83752
Homosalate							Homosalate	18876.1	0	14291.4	24487		-295.504	N/A	-296.562	-66.9719		#DIV/0!	-0.23386		0	0	0	0		0		#DIV/0!	#DIV/0!	-0.23386	-0.23386		#DIV/0!	-0.23386
Hopantenate calcium							Hopantenate calcium	1.15505e+06	28689.2	1.16673e+06	27945.9		46.3649	42.559	46.4462	43.8457		1.60488	1.62065		0	0	0	0		0		1.60488	1.60488	1.62065	1.62065		1.60488	1.62065
Hycanthone							Hycanthone	2.31654e+07	1.97664e+06	2.34097e+07	1.87304e+06		0.662942	-0.404929	0.0995841	-0.622408		1.06891	1.09685		0	0	0	0		0		1.06891	1.06891	1.09685	1.09685		1.06891	1.09685
Hydralazine hydrochloride							Hydralazine hydrochloride	94221.9	36678.1	102896	42176.9		0.208723	47.2326	-1.8303	46.3531		0.409745	0.387325		0	0	0	0		0		0.409745	0.409745	0.387325	0.387325		0.409745	0.387325
Hydrochlorothiazide							Hydrochlorothiazide	0	0	0	0		N/A	N/A	N/A	N/A		#DIV/0!	#DIV/0!		#DIV/0!	#DIV/0!	#DIV/0!	#DIV/0!		--		#DIV/0!	#DIV/0!	#DIV/0!	#DIV/0!		#DIV/0!	#DIV/0!
Hydrocortisone		12215.8			-0.700234		Hydrocortisone	1.93089e+06	433360	2.37392e+06	385273		-2.24187	-0.287497	-1.97335	-0.0970114		0.648909	0.789697		0	0.00632651	0	0.00514583		0.00287		0.648909	0.646152	0.789697	0.787457		0.647531	0.788577
Hydroflumethiazide	65625.1	49103.8		17.1359	21.3146		Hydroflumethiazide	76665.8	91214.4	74809.5	111098		215.012	214.002	213.481	13.7992		-0.0754617	-0.171749		0.85599	0.640492	0.87723	0.656385		0.76		-0.917069	-0.519753	-1.08266	-0.635677		-0.718411	-0.859167
Hydroxychloroquine sulfate	540355	563231		-2.84444	-4.38282		Hydroxychloroquine sulfate	2.3483e+06	989008	2.31214e+06	1.00885e+06		-14.8401	16.7615	5.722	16.1377		0.375554	0.360186		0.230104	0.239846	0.233704	0.243598		0.24		0.261986	0.256456	0.244583	0.238939		0.259221	0.241761
Hydroxyzine dihydrochloride							Hydroxyzine dihydrochloride	6.79696e+06	4.10668e+06	5.60234e+06	3.65699e+06		0.158391	-0.356426	-0.953968	0.302782		0.218824	0.185245		0	0	0	0		0		0.218824	0.218824	0.185245	0.185245		0.218824	0.185245
Hymecromone		10280.4			0.0600929		Hymecromone	73069.1	247074	60344	333067		0.664294	-0.670455	-0.107905	-0.684881		-0.529094	-0.741898		0	0.140694	0	0.170363		0.08		-0.529094	-0.594946	-0.741898	-0.82301		-0.56202	-0.782454
Ibandronate sodium							Ibandronate sodium	4.6626e+06	693799	4.78992e+06	580370		-0.652723	0.387463	-0.754098	-0.736724		0.827394	0.916623		0	0	0	0		0		0.827394	0.827394	0.916623	0.916623		0.827394	0.916623
Ibudilast	426201	370895		-0.1229	-1.40038		Ibudilast	303024	66460.1	318993	75955.4		0.864593	-0.148376	-0.131537	-0.458023		0.658915	0.623223		1.40649	1.22398	1.33608	1.1627		1.28		#NUM!	#NUM!	#NUM!	#NUM!		#NUM!	#NUM!
Ibufenac		17239.2			-0.99643		Ibufenac	0	0	0	0		N/A	N/A	N/A	N/A		#DIV/0!	#DIV/0!		#DIV/0!	#DIV/0!	#DIV/0!	#DIV/0!		--		#DIV/0!	#DIV/0!	#DIV/0!	#DIV/0!		#DIV/0!	#DIV/0!
Ibuprofen Piconol	31434.7	18964.7		0.377676	-0.515894		Ibuprofen Piconol	8.55217e+06	13689.9	9.47933e+06	16753.8		0.993204	-0.728586	0.702822	-2.33123		2.79568	2.75267		0.00367564	0.00221753	0.00331613	0.00200064		0.0028		2.79408	2.79471	2.75122	2.7518		2.79439	2.75151
Ibutilide fumarate	41814.5	36409.8		0.654717	-0.589276		Ibutilide fumarate	3.91807e+06	5.32761e+06	3.77763e+06	5.03222e+06		-0.6994	0.0449516	-0.93278	-0.504744		-0.133461	-0.124539		0.0106722	0.00929279	0.011069	0.00963826		0.01		-0.13812	-0.137515	-0.129373	-0.128745		-0.137818	-0.129059
Idazoxan hydrochloride	1.14786e+06	1.1458e+06		-0.286934	-0.0753473		Idazoxan hydrochloride	1.49006e+07	2.00359e+06	1.45599e+07	1.75743e+06		0.523734	0.148226	0.352017	0.0582734		0.871393	0.918279		0.0770348	0.0768966	0.0788374	0.078696		0.08		0.836579	0.836644	0.882615	0.882682		0.836611	0.882649
Idebenone	1.35006e+06	1.93593e+06		-0.65495	-0.53428		Idebenone	8.46057e+06	127319	8.46311e+06	97586.6		0.593325	-0.595805	-0.224691	0.966902		1.82251	1.93814		0.15957	0.228818	0.159523	0.22875		0.19		1.74701	1.70966	1.86267	1.82534		1.72834	1.844
Idoxuridine	5019.24	2751.96		0.387319	10.6692		Idoxuridine	14467.7	23613	14070.7	25821.3		-0.438702	5.59543	2.11761	0.689674		-0.212752	-0.263663		0.346928	0.190215	0.356716	0.195581		0.27		-0.397791	-0.304382	-0.45526	-0.358181		-0.351087	-0.406721
Ifenprodil tartrate							Ifenprodil tartrate	4.8057e+06	3.36537e+06	3.7343e+06	3.23702e+06		-1.58951	-0.345049	-2.813	0.911535		0.154724	0.0620639		0	0	0	0		0		0.154724	0.154724	0.0620639	0.0620639		0.154724	0.0620639
Imatinib	857715	890787		0.0595382	0.0600818		Imatinib	939113	302617	918189	598331		-0.6339	0.791394	-1.15394	-0.564748		0.491824	0.185991		0.913325	0.948541	0.934138	0.970156		0.94		-0.570282	-0.796716	-0.995371	-1.33916		-0.683499	-1.16726
Imidapril hydrochloride		14829			-12.2515		Imidapril hydrochloride	456854	123520	515911	120847		0.405337	34.1648	-0.582508	33.9138		0.568042	0.630339		0	0.0324588	0	0.0287433		0.02		0.568042	0.553711	0.630339	0.617673		0.560877	0.624006
Imidurea	467.731	15346.5		-6.34027	-6.50491		Imidurea	0	0	0	0		N/A	N/A	N/A	N/A		#DIV/0!	#DIV/0!		#DIV/0!	#DIV/0!	#DIV/0!	#DIV/0!		--		#DIV/0!	#DIV/0!	#DIV/0!	#DIV/0!		#DIV/0!	#DIV/0!
Imipenem							Imipenem	14511.7	25369.1	17659.2	23415.6		309.581	335.548	330.435	332.289		-0.242588	-0.122535		0	0	0	0		0		-0.242588	-0.242588	-0.122535	-0.122535		-0.242588	-0.122535
Imipramine hydrochloride							Imipramine hydrochloride	7.87174e+06	2.57334e+06	6.0902e+06	2.14945e+06		0.0158547	0.118185	-0.246047	-0.627607		0.485574	0.452304		0	0	0	0		0		0.485574	0.485574	0.452304	0.452304		0.485574	0.452304
Imiquimod	32728.1	43522.1		0.59287	0.614174		Imiquimod	4.84223e+06	663527	4.73562e+06	862338		0.834611	0.891771	-0.895785	-0.37554		0.863187	0.7397		0.00675888	0.00898803	0.00691104	0.00919036		0.01		0.860242	0.859266	0.736688	0.73569		0.859754	0.736189
Indapamide	5586.47	22452.1		-4.46044	0.392541		Indapamide	889132	606599	718784	573442		0.111707	0.684767	-0.0998974	0.009878		0.166064	0.0981086		0.00628307	0.0252517	0.00777212	0.0312362		0.02		0.163327	0.154957	0.09472	0.0843265		0.159142	0.0895233
Indatraline hydrochloride							Indatraline hydrochloride	6.88723e+06	215303	6.81918e+06	314956		0.627019	0.984344	0.226163	0.750678		1.50499	1.33548		0	0	0	0		0		1.50499	1.50499	1.33548	1.33548		1.50499	1.33548
Indinavir sulfate							Indinavir sulfate	989094	292077	986154	340796		1.44745	-2.9138	-1.34946	-2.07512		0.529739	0.46145		0	0	0	0		0		0.529739	0.529739	0.46145	0.46145		0.529739	0.46145
Indometacin farnesil							Indometacin farnesil	3.41434e+06	3631.51	3.60936e+06	2956.76		-0.891621	0.127763	-0.780009	6.79813		2.97322	3.08661		0	0	0	0		0		2.97322	2.97322	3.08661	3.08661		2.97322	3.08661
Indomethacin	36234.7	53681.3		-3.86219	-1.82704		Indomethacin	69215.3	837.939	84840.7	785.109		-0.430842	-105.169	-0.867822	-6.16563		1.91699	2.03367		0.523507	0.775571	0.427091	0.632731		0.59		1.59505	1.26807	1.79176	1.59866		1.43156	1.69521
Indoprofen	11968.8	28285.6		-0.381123	-0.358239		Indoprofen	516060	482310	509719	475491		-0.427366	0.39244	-0.546415	-0.544761		0.0293733	0.0301885		0.0231927	0.0548107	0.0234812	0.0554926		0.04		0.0191822	0.00489212	0.0198691	0.00539386		0.0120372	0.0126315
Inosine							Inosine	84303.1	0	65105	0		-10.7245	N/A	-20.3489	N/A		#DIV/0!	#DIV/0!		0	0	0	0		0		#DIV/0!	#DIV/0!	#DIV/0!	#DIV/0!		#DIV/0!	#DIV/0!
Iobenguane sulfate							Iobenguane sulfate	244978	263121	257395	257881		0.998581	0.238203	0.384442	-0.206321		-0.0310289	-0.000819551		0	0	0	0		0		-0.0310289	-0.0310289	-0.000819551	-0.000819551		-0.0310289	-0.000819551
Iocetamic acid	27178	36611.1		-0.990994	-0.732968		Iocetamic acid	756893	431134	732713	418832		-0.845248	0.00390582	-0.170254	-0.661381		0.244423	0.242894		0.0359073	0.0483702	0.0370923	0.0499665		0.04		0.228541	0.222891	0.226479	0.220633		0.225716	0.223556
Iohexol							Iohexol	0	0	0	5423.83		N/A	N/A	N/A	0.115327		#DIV/0!	#NUM!		#DIV/0!	#DIV/0!	#DIV/0!	#DIV/0!		--		#DIV/0!	#DIV/0!	#NUM!	#NUM!		#DIV/0!	#NUM!
Iopamidol							Iopamidol	143574	0	157803	0		-445.97	N/A	-448.424	N/A		#DIV/0!	#DIV/0!		0	0	0	0		0		#DIV/0!	#DIV/0!	#DIV/0!	#DIV/0!		#DIV/0!	#DIV/0!
Iopanoic acid	8946.36	5954.99		-1.52315	-0.275588		Iopanoic acid	942386	182748	936422	213937		-0.978594	-0.0861973	-0.449847	-0.982242		0.712376	0.641186		0.00949331	0.00631905	0.00955377	0.0063593		0.01		0.708234	0.709623	0.637017	0.638415		0.708928	0.637716
Iopromide							Iopromide	0	0	0	15575.7		N/A	N/A	N/A	-0.235223		#DIV/0!	#NUM!		#DIV/0!	#DIV/0!	#DIV/0!	#DIV/0!		--		#DIV/0!	#DIV/0!	#NUM!	#NUM!		#DIV/0!	#NUM!
Ioversol							Ioversol	0	0	0	0		N/A	N/A	N/A	N/A		#DIV/0!	#DIV/0!		#DIV/0!	#DIV/0!	#DIV/0!	#DIV/0!		--		#DIV/0!	#DIV/0!	#DIV/0!	#DIV/0!		#DIV/0!	#DIV/0!
Ipriflavone	5.46528e+06	9.2198e+06		1.36145	-0.829134		Ipriflavone	5.45467e+06	4.08048e+06	5.72986e+06	4.31162e+06		-5.90935	-4.29193	-9.59091	-2.2422		0.126057	0.123503		1.00194	1.69026	0.953825	1.60908		1.31		#NUM!	#NUM!	-1.21209	#NUM!		#NUM!	#NUM!
Iproniazide phosphate	101151	99924.9		-66.5885	-63.6666		Iproniazide phosphate	60042.1	44886.3	29439.6	55838		126.238	-52.617	123.635	-44.5817		0.126342	-0.277998		1.68467	1.66425	3.43589	3.39424		2.54		#NUM!	#NUM!	#NUM!	#NUM!		#NUM!	#NUM!
Ipsapirone							Ipsapirone	1.21768e+06	489932	1.21429e+06	469942		-0.566945	0.912297	0.456444	0.166194		0.395399	0.412277		0	0	0	0		0		0.395399	0.395399	0.412277	0.412277		0.395399	0.412277
Irbesartan	36121.1	32359.3		-15.4898	-23.2174		Irbesartan	2.37482e+07	4.34414e+06	2.34985e+07	4.94279e+06		0.556866	-0.512267	-0.559344	0.448793		0.737727	0.677069		0.001521	0.0013626	0.00153716	0.00137708		0.00145		0.737066	0.737135	0.676401	0.67647		0.737101	0.676436
Irinotecan hydrochloride trihydrate	57787	61180.8		5.99203	-2.36088		Irinotecan hydrochloride trihydra	670221	231618	664704	233161		0.488706	0.643811	3.9231	-0.744704		0.461445	0.454973		0.0862208	0.0912845	0.0869364	0.0920422		0.09		0.422287	0.419873	0.415474	0.413038		0.42108	0.414256
Irsogladine maleate		15908.5			1.62556		Irsogladine maleate	409936	343259	393567	300973		-0.892931	0.459273	0.659336	-0.837383		0.0770945	0.116492		0	0.0388073	0	0.0404213		0.02		0.0770945	0.059905	0.116492	0.0985727		0.0684997	0.107532
Isaxonine							Isaxonine	3308.89	11150.5	4838.59	11303.3		-1.06532	2.12997	-3.16769	-1.16575		-0.527612	-0.368487		0	0	0	0		0		-0.527612	-0.527612	-0.368487	-0.368487		-0.527612	-0.368487
Isocarboxazid		8780.96			11.0488		Isocarboxazid	677040	305775	644345	316908		0.0177528	-0.0925828	-0.183907	0.285019		0.345211	0.308184		0	0.0129696	0	0.0136277		0.01		0.345211	0.339542	0.308184	0.302225		0.342377	0.305205
Isoconazole							Isoconazole	1.73758e+08	92496.2	1.67019e+08	75049.7		-0.0269857	-0.909842	-0.893421	0.740529		3.27382	3.34742		0	0	0	0		0		3.27382	3.27382	3.34742	3.34742		3.27382	3.34742
Isoetharine mesylate salt	14517	13435		-19.1246	3.69894		Isoetharine mesylate salt	24060.8	36396.6	13364.6	19156.6		-1.50025	18.3459	15.6128	17.4441		-0.179751	-0.156363		0.603349	0.558377	1.08623	1.00527		0.81		-0.581343	-0.534699	#NUM!	#NUM!		-0.558021	#NUM!
Isoflupredone acetate	20594.9	52265.8		-0.512228	-0.681176		Isoflupredone acetate	739643	180312	793190	185361		-11.1077	-3.36639	3.75477	4.81675		0.612997	0.631358		0.0278444	0.0706636	0.0259647	0.0658931		0.05		0.600733	0.58117	0.619933	0.601755		0.590952	0.610844
Isometheptene mucate							Isometheptene mucate	0	0	0	0		N/A	N/A	N/A	N/A		#DIV/0!	#DIV/0!		#DIV/0!	#DIV/0!	#DIV/0!	#DIV/0!		--		#DIV/0!	#DIV/0!	#DIV/0!	#DIV/0!		#DIV/0!	#DIV/0!
Isoniazid							Isoniazid	114118	161563	69716.6	168279		9.2141	0.921766	-3.27151	0.404469		-0.150987	-0.382693		0	0	0	0		0		-0.150987	-0.150987	-0.382693	-0.382693		-0.150987	-0.382693
Isopropamide iodide	1.66522e+06	1.42691e+06		7.09961	7.27713		Isopropamide iodide	2.61787e+06	2.46414e+06	2.3771e+06	2.26301e+06		1.59262	1.59116	3.29194	-3.52646		0.0262838	0.0213616		0.636098	0.545065	0.700527	0.600273		0.62		-0.412732	-0.315767	-0.50228	-0.376875		-0.364249	-0.439578
Isoproterenol hydrochloride(-)							Isoproterenol hydrochloride(-)	345056	22502.4	190913	35759.9		4.40356	61.962	6.31558	63.3445		1.18566	0.727439		0	0	0	0		0		1.18566	1.18566	0.727439	0.727439		1.18566	0.727439
Isopyrin hydrochloride	10456.8	8658.78		33.8504	35.5984		Isopyrin hydrochloride	1.53628e+06	798772	1.44483e+06	687012		-6.14169	4.43487	-8.01379	-49.6877		0.284046	0.322853		0.00680657	0.00563622	0.00723736	0.00599293		0.01		0.28108	0.281592	0.319699	0.320243		0.281336	0.319971
Isosorbide dinitrate							Isosorbide dinitrate	0	0	0	0		N/A	N/A	N/A	N/A		#DIV/0!	#DIV/0!		#DIV/0!	#DIV/0!	#DIV/0!	#DIV/0!		--		#DIV/0!	#DIV/0!	#DIV/0!	#DIV/0!		#DIV/0!	#DIV/0!
Isosorbide mononitrate	80648.1	60328.7		-5.79803	-16.9891		Isosorbide mononitrate	10203.6	5645.1	6460.64	0		17.0979	9.32286	10.6153	N/A		0.257081	#DIV/0!		7.90389	5.9125	12.483	9.33789		8.91		#NUM!	#NUM!	#DIV/0!	#DIV/0!		#NUM!	#DIV/0!
Isotretinoin	14405.1	22891.3		-7.7263	-3.90289		Isotretinoin	0	0	0	0		N/A	N/A	N/A	N/A		#DIV/0!	#DIV/0!		#DIV/0!	#DIV/0!	#DIV/0!	#DIV/0!		--		#DIV/0!	#DIV/0!	#DIV/0!	#DIV/0!		#DIV/0!	#DIV/0!
Isoxicam	7382.82	41087.2		-1.72248	-0.743874		Isoxicam	644631	763925	493244	675014		-0.800599	-0.545567	0.612497	0.175293		-0.0737391	-0.136251		0.0114528	0.0637375	0.0149679	0.0833		0.04		-0.0787416	-0.102341	-0.142801	-0.174024		-0.0905415	-0.158412
Isoxsuprine hydrochloride							Isoxsuprine hydrochloride	1.44508e+06	969115	1.23466e+06	964692		0.0663938	0.395928	1.01363	0.343463		0.173517	0.107159		0	0	0	0		0		0.173517	0.173517	0.107159	0.107159		0.173517	0.107159
Isradipine		19061.6			-0.295418		Isradipine	1.4928e+06	53414	1.46288e+06	73825		-0.745366	-0.307793	-0.931117	0.832814		1.44635	1.29701		0	0.012769	0	0.0130302		0.01		1.44635	1.44076	1.29701	1.29131		1.44355	1.29416
Itopride	141055	143545		88.4162	-13.4432		Itopride	4.97792e+06	899898	5.11984e+06	1.01491e+06		-11.4391	-0.502782	10.0465	0.490895		0.742854	0.702827		0.0283361	0.0288364	0.0275506	0.028037		0.03		0.73037	0.730147	0.690694	0.690477		0.730259	0.690585
Itraconazole							Itraconazole	6.47588e+07	39700.8	6.86369e+07	39980.5		0.990174	-0.13268	0.385317	-0.442897		3.2125	3.23471		0	0	0	0		0		3.2125	3.2125	3.23471	3.23471		3.2125	3.23471
Ivabradine hydrochloride							Ivabradine hydrochloride	1.7498e+06	2.08084e+06	1.79862e+06	2.08863e+06		-0.326767	-0.845276	0.00256656	-0.324255		-0.0752511	-0.0649221		0	0	0	0		0		-0.0752511	-0.0752511	-0.0649221	-0.0649221		-0.0752511	-0.0649221
Ivermectin	32828.4	32654.1		-64.4886	-60.9971		Ivermectin	102812	43569.1	95644.7	43640.9		1.38145	-55.6423	2.05606	-58.4983		0.372865	0.340767		0.319306	0.31761	0.343233	0.341411		0.33		0.205817	0.206897	0.158178	0.159382		0.206357	0.15878
Josamycin							Josamycin	3.16599e+07	7.19243e+06	2.69407e+07	5.96767e+06		0.745261	0.764486	-0.00138645	0.986777		0.643634	0.654604		0	0	0	0		0		0.643634	0.643634	0.654604	0.654604		0.643634	0.654604
Kanamycin A sulfate							Kanamycin A sulfate	0	0	0	0		N/A	N/A	N/A	N/A		#DIV/0!	#DIV/0!		#DIV/0!	#DIV/0!	#DIV/0!	#DIV/0!		--		#DIV/0!	#DIV/0!	#DIV/0!	#DIV/0!		#DIV/0!	#DIV/0!
Kanamycin B	1.50086e+06	1.44484e+06		-3.60684	-1.871		Kanamycin B	267023	674493	247625	465444		-0.478746	0.163286	-0.951441	-7.15848		-0.402428	-0.274073		5.6207	5.41092	6.06102	5.83481		5.73		#NUM!	#NUM!	#NUM!	#NUM!		#NUM!	#NUM!
Ketanserin tartrate hydrate	33794.1	37005.7		-35.1675	4.21104		Ketanserin tartrate hydrate	7.34847e+06	1.8484e+06	7.4657e+06	1.8777e+06		-0.307929	-0.509448	-0.122902	-0.281561		0.599402	0.599444		0.00459879	0.00503584	0.00452658	0.00495677		0.00478		0.5974	0.597209	0.597474	0.597286		0.597304	0.59738
Ketoconazole							Ketoconazole	1.36132e+07	436210	1.3963e+07	435870		-0.030304	-0.585558	-0.227491	-1.35213		1.49426	1.50562		0	0	0	0		0		1.49426	1.49426	1.50562	1.50562		1.49426	1.50562
Ketoprofen	10596.6	36772.1		-1.08829	0.459403		Ketoprofen	303708	436388	238919	373673		-0.81562	0.972969	-0.698671	0.13289		-0.157416	-0.194241		0.0348908	0.121077	0.0443523	0.15391		0.09		-0.172839	-0.213465	-0.213943	-0.266824		-0.193152	-0.240383
Ketorolac tromethamine	6095.36	22288.6		0.58203	0.34623		Ketorolac tromethamine	1.22717e+06	1.12586e+06	1.15774e+06	1.04994e+06		0.0329794	-0.0535251	0.174082	-0.6416		0.0374203	0.0424463		0.00496701	0.0181626	0.00526486	0.0192518		0.01		0.0352577	0.0294598	0.0401537	0.0340038		0.0323588	0.0370788
Ketotifen fumarate							Ketotifen fumarate	2.50595e+06	1.29436e+06	2.59172e+06	1.32118e+06		0.190217	-0.221444	-0.082071	-0.369699		0.286917	0.292627		0	0	0	0		0		0.286917	0.286917	0.292627	0.292627		0.286917	0.292627
Khellin	52616.5	174660		-0.811156	-0.325097		Khellin	2.62257e+06	1.67818e+06	2.14302e+06	1.47667e+06		0.870621	0.283969	0.187944	1.40011		0.193889	0.161743		0.020063	0.0665987	0.0245526	0.0815019		0.05		0.185088	0.163958	0.150947	0.124821		0.174523	0.137884
Kinetin	6025.25	2715.05		13.0515	14.7056		Kinetin	70550.4	248107	69715.7	543881		2.43393	0.6137	-0.519708	-0.709815		-0.546139	-0.892173		0.0854035	0.0384839	0.086426	0.0389446		0.06		-0.58491	-0.563183	-0.93143	-0.909425		-0.574046	-0.920427
Labetalol hydrochloride	77511.5	79489.9		16.0781	19.4254		Labetalol hydrochloride	3.766e+06	1.08053e+06	4.15098e+06	1.06592e+06		-1.06852	-3.45871	0.489581	-0.352342		0.542242	0.590428		0.0205819	0.0211073	0.018673	0.0191497		0.02		0.53321	0.532977	0.582242	0.582031		0.533093	0.582136
Lacidipine	1.22792e+06	2.70073e+06		-2.51973	0.660328		Lacidipine	3.0642e+07	19147.2	3.14001e+07	20959.3		0.325443	-0.893589	-0.977611	-0.0387451		3.20421	3.17556		0.0400732	0.0881382	0.0391056	0.08601		0.06		3.18645	3.16414	3.15823	3.1365		3.1753	3.14736
Lacosamide	72855.9	94358.1		16.8542	-8.27957		Lacosamide	1.07818e+06	419580	1.07563e+06	421819		7.33889	-0.513	25.5126	-1.44859		0.409875	0.406537		0.0675731	0.0875162	0.0677332	0.0877236		0.08		0.37949	0.3701	0.376077	0.366663		0.374795	0.37137
Lamivudine							Lamivudine	0	0	0	0		N/A	N/A	N/A	N/A		#DIV/0!	#DIV/0!		#DIV/0!	#DIV/0!	#DIV/0!	#DIV/0!		--		#DIV/0!	#DIV/0!	#DIV/0!	#DIV/0!		#DIV/0!	#DIV/0!
Lamotrigine							Lamotrigine	647034	230139	568811	262594		1.03824	-0.982528	-5.12784	-0.762953		0.448937	0.335683		0	0	0	0		0		0.448937	0.448937	0.335683	0.335683		0.448937	0.335683
Lanatoside C	963514	848276		16.8659	17.6183		Lanatoside C	110009	199256	110745	53102.7		0.354842	16.3346	0.866992	8.63625		-0.257985	0.319207		8.75853	7.71099	8.7003	7.65972		8.21		#NUM!	#NUM!	#NUM!	#NUM!		#NUM!	#NUM!
Lanoconazole	83727.9	53026.9		6.71418	4.06994		Lanoconazole	4.10395e+07	554909	4.24873e+07	602495		-0.0531476	-0.891837	0.577683	0.164044		1.86898	1.84831		0.00204018	0.0012921	0.00197066	0.00124806		0.00164		1.86809	1.86842	1.84745	1.84776		1.86826	1.84761
Lansoprazole	16709.2	17601.2		-0.0877356	-0.26401		Lansoprazole	317171	171699	331481	230606		0.0488038	-0.172316	0.370798	0.14004		0.266526	0.157589		0.0526821	0.0554946	0.0504077	0.0530987		0.05		0.243022	0.241731	0.135126	0.133893		0.242376	0.13451
Lapatinib							Lapatinib	6687.28	43409.5	6401.47	58147.4		-24.9913	-29.4638	-31.2907	-25.5272		-0.812335	-0.95825		0	0	0	0		0		-0.812335	-0.812335	-0.95825	-0.95825		-0.812335	-0.95825
Latanoprost	359277	148564		-1.99801	-1.65168		Latanoprost	1.20493e+06	17866.4	1.14622e+06	30520.4		-0.976795	-1.47823	-0.274405	-2.42408		1.82893	1.57468		0.298171	0.123297	0.313445	0.129612		0.22		1.67516	1.77178	1.41135	1.51439		1.72347	1.46287
Leflunomide							Leflunomide	18960.3	22524.2	19966.5	22017.5		-0.561852	0.311676	0.578314	-0.0525047		-0.0748028	-0.0424651		0	0	0	0		0		-0.0748028	-0.0748028	-0.0424651	-0.0424651		-0.0748028	-0.0424651
Letrozole		9219.89			0.121064		Letrozole	341419	234420	369596	263150		0.381534	0.635524	-0.181636	0.439973		0.163294	0.147524		0	0.0270046	0	0.0249459		0.01		0.163294	0.151405	0.147524	0.136553		0.15735	0.142039
Levalbuterol hydrochloride	6421.82	10792.8		-1.16491	1.74301		Levalbuterol hydrochloride	136985	291189	159862	330798		-9.83347	-0.159791	-8.11184	0.325759		-0.327503	-0.315819		0.0468798	0.0787886	0.0401711	0.0675136		0.06		-0.348355	-0.363143	-0.333625	-0.346176		-0.355749	-0.339901
Levamisole hydrochloride	28835.8	28936.5		77.7635	80.7616		Levamisole hydrochloride	670567	673691	607868	649357		78.3043	0.456162	82.8009	2.53233		-0.00201838	-0.0286744		0.0430021	0.0431523	0.0474376	0.0476032		0.05		-0.0211074	-0.0211755	-0.0497809	-0.0498564		-0.0211415	-0.0498187
Levetiracetam	7.1942e+06	7.38032e+06		-2.68409	-3.57124		Levetiracetam	4.40707e+06	5.66936e+06	4.48675e+06	5.82089e+06		-1.1813	-0.987489	-4.77301	-2.58539		-0.109384	-0.113057		1.63242	1.67465	1.60343	1.64491		1.64		#NUM!	#NUM!	#NUM!	#NUM!		#NUM!	#NUM!
Levocabastine hydrochloride	102719	369781		0.0599448	-6.47499		Levocabastine hydrochloride	2.39055e+06	2.68743e+06	2.33788e+06	2.88858e+06		-0.937605	-0.881406	0.195772	0.782026		-0.0508396	-0.0918623		0.0429687	0.154684	0.0439367	0.158169		0.1		-0.0699134	-0.123821	-0.111376	-0.166637		-0.0968671	-0.139007
Levocarnitine	56970.7	65324.2		-3.63788	-4.72079		Levocarnitine	26743.2	127174	45281.9	110145		-2.27397	0.402051	-3.23344	-2.2705		-0.677186	-0.38604		2.13029	2.44265	1.25813	1.44261		1.82		#NUM!	#NUM!	#NUM!	#NUM!		#NUM!	#NUM!
Levodopa	36174.9	32528.8		-3.08027	1.45875		Levodopa	0	0	0	0		N/A	N/A	N/A	N/A		#DIV/0!	#DIV/0!		#DIV/0!	#DIV/0!	#DIV/0!	#DIV/0!		--		#DIV/0!	#DIV/0!	#DIV/0!	#DIV/0!		#DIV/0!	#DIV/0!
Levofloxacin							Levofloxacin	387513	383981	527907	375288		5.80797	-2.31055	-1.79885	0.887627		0.00397679	0.148193		0	0	0	0		0		0.00397679	0.00397679	0.148193	0.148193		0.00397679	0.148193
Levonordefrin							Levonordefrin	17896.9	7898.5	15960.2	0		95.2462	59.8292	92.8375	N/A		0.355233	#DIV/0!		0	0	0	0		0		0.355233	0.355233	#DIV/0!	#DIV/0!		0.355233	#DIV/0!
Levopropoxyphene napsylate							Levopropoxyphene napsylate	2.67757e+06	681270	2.7071e+06	781681		0.772834	0.45086	-0.777896	0.0542456		0.594421	0.539475		0	0	0	0		0		0.594421	0.594421	0.539475	0.539475		0.594421	0.539475
Lidocaine hydrochloride		4968.1			1.83028		Lidocaine hydrochloride	229203	504881	116736	417425		-0.749457	0.710633	0.90798	-0.417754		-0.34297	-0.553373		0	0.0216756	0	0.0425583		0.02		-0.34297	-0.352487	-0.553373	-0.57226		-0.347728	-0.562816
Lidoflazine							Lidoflazine	1.71942e+08	769890	1.78638e+08	641464		0.946622	-0.936493	0.921789	-0.429973		2.34895	2.4448		0	0	0	0		0		2.34895	2.34895	2.4448	2.4448		2.34895	2.4448
Linagliptin	71979.1	87017.6		60.083	47.5849		Linagliptin	7.07452e+06	154693	7.5622e+06	162034		-4.3206	-12.2895	4.74337	-5.17317		1.66023	1.66904		0.0101744	0.0123001	0.00951828	0.0115069		0.01		1.65579	1.65485	1.66489	1.66402		1.65532	1.66445
Lincomycin hydrochloride	992799	1.0585e+06		1.70272	5.23613		Lincomycin hydrochloride	637794	2817.8	657955	5072.2		0.19849	250.132	-0.0188709	10.3134		2.35477	2.113		1.55661	1.65963	1.50892	1.60878		1.58		#NUM!	#NUM!	#NUM!	#NUM!		#NUM!	#NUM!
Linezolid	8085.79	28347		-0.192171	0.584823		Linezolid	282873	371987	278840	362104		0.592744	0.801712	0.561109	0.799298		-0.118936	-0.113477		0.0285845	0.100211	0.0289979	0.101661		0.06		-0.131531	-0.164796	-0.126257	-0.160037		-0.148164	-0.143147
Liothyronine							Liothyronine	4.43746e+06	192404	4.40907e+06	153209		-0.975435	0.236763	-0.604196	-0.833147		1.36292	1.45906		0	0	0	0		0		1.36292	1.36292	1.45906	1.45906		1.36292	1.45906
Liranaftate	1.20989e+07	1.12441e+07		-0.381574	1.1288		Liranaftate	1.10161e+07	12208.1	9.48071e+06	14131.7		0.800633	107.749	-0.129942	108.605		2.95538	2.82665		1.09829	1.02069	1.27615	1.18599		1.15		#NUM!	#NUM!	#NUM!	#NUM!		#NUM!	#NUM!
Lisinopril	203153	209091		-35.085	-32.3318		Lisinopril	408021	211645	437170	231495		0.22476	-3.55769	-0.405828	0.953452		0.285074	0.276109		0.497897	0.512452	0.464699	0.478283		0.49		-0.0141339	-0.0269093	0.00470671	-0.00645666		-0.0205216	-0.000874977
Lithocholic acid	341301	115269		7.16241	4.47224		Lithocholic acid	23307	16292.7	21615.3	17376.7		-0.104394	51.1596	52.7652	52.6337		0.155493	0.0947956		14.6437	4.94569	15.7897	5.33275		10.18		#NUM!	#NUM!	#NUM!	#NUM!		#NUM!	#NUM!
Lobenzarit disodium	39263.1	29630.2		-0.50522	-2.77047		Lobenzarit disodium	608690	112355	603762	121745		-0.0143553	-0.477221	0.402012	0.0929437		0.733806	0.695415		0.0645043	0.0486786	0.0650308	0.0490759		0.06		0.704847	0.712133	0.666212	0.673561		0.70849	0.669886
Lodoxamide							Lodoxamide	0	0	0	0		N/A	N/A	N/A	N/A		#DIV/0!	#DIV/0!		#DIV/0!	#DIV/0!	#DIV/0!	#DIV/0!		--		#DIV/0!	#DIV/0!	#DIV/0!	#DIV/0!		#DIV/0!	#DIV/0!
Lofepramine	118261	534880		-20.9863	-20.4445		Lofepramine	2.72054e+06	49225.3	2.61814e+06	65203.4		-15.7825	-9.53825	-15.4405	-11.0067		1.74247	1.60372		0.0434697	0.196608	0.0451698	0.204298		0.12		1.72317	1.64739	1.58365	1.50447		1.68528	1.54406
Lofexidine							Lofexidine	497763	499391	457099	488730		-0.866752	0.0819293	-0.741923	0.579821		-0.0014174	-0.0290586		0	0	0	0		0		-0.0014174	-0.0014174	-0.0290586	-0.0290586		-0.0014174	-0.0290586
Lomefloxacin hydrochloride	129292	148634		2.44758	3.92559		Lomefloxacin hydrochloride	369127	164138	399620	198104		51.336	0.537386	39.1954	-0.161789		0.351967	0.304753		0.350263	0.402664	0.323537	0.371939		0.36		0.164705	0.128186	0.134997	0.102755		0.146445	0.118876
Lomerizine dihydrochloride							Lomerizine dihydrochloride	3.6927e+08	82928.6	3.45608e+08	67800.1		0.841853	-0.794093	0.532297	-0.958081		3.64864	3.70735		0	0	0	0		0		3.64864	3.64864	3.70735	3.70735		3.64864	3.70735
Lomitapide							Lomitapide	6.23511e+08	731293	6.15391e+08	807419		0.174399	0.844175	-0.224115	-0.922		2.93075	2.88205		0	0	0	0		0		2.93075	2.93075	2.88205	2.88205		2.93075	2.88205
Loperamide hydrochloride							Loperamide hydrochloride	2.10581e+08	1.17252e+07	1.95045e+08	1.00392e+07		0.0331088	-0.349323	-0.243516	0.889018		1.2543	1.28844		0	0	0	0		0		1.2543	1.2543	1.28844	1.28844		1.2543	1.28844
Lopinavir	3.5849e+06	8.06713e+06		-0.500172	0.253282		Lopinavir	8.72426e+07	1.02402e+06	8.81214e+07	981993		0.0584604	-0.272159	0.331843	-0.0685104		1.93042	1.95297		0.0410911	0.0924679	0.0406814	0.0915457		0.07		1.9122	1.88828	1.93494	1.91128		1.90024	1.92311
Loracarbef	8341.51	15268.5		25.1365	24.2317		Loracarbef	61576.5	0	71471.4	0		24.4483	N/A	25.1777	N/A		#DIV/0!	#DIV/0!		0.135466	0.247959	0.116711	0.21363		0.18		#DIV/0!	#DIV/0!	#DIV/0!	#DIV/0!		#DIV/0!	#DIV/0!
Loratadine							Loratadine	1.55544e+08	244077	1.32564e+08	284735		0.0776765	-0.743342	-0.0235397	0.488038		2.80433	2.66799		0	0	0	0		0		2.80433	2.80433	2.66799	2.66799		2.80433	2.66799
Lorglumide sodium salt	24300.8	21872.9		-12.8878	-2.93625		Lorglumide sodium salt	100842	0	79403.6	0		-16.7857	N/A	-16.519	N/A		#DIV/0!	#DIV/0!		0.240979	0.216903	0.306041	0.275465		0.26		#DIV/0!	#DIV/0!	#DIV/0!	#DIV/0!		#DIV/0!	#DIV/0!
Losartan	806986	725242		14.2667	13.3423		Losartan	412893	123239	563196	111039		-7.05008	-0.787277	-7.23558	-4.3831		0.52509	0.705183		1.95447	1.75649	1.43287	1.28773		1.61		#NUM!	#NUM!	#NUM!	#NUM!		#NUM!	#NUM!
Loteprednol etabonate	152226	527408		-1.83003	-1.67764		Loteprednol etabonate	6.39539e+06	93821.2	6.16479e+06	101740		0.616283	0.352808	-0.0645514	-0.648175		1.83357	1.78243		0.0238025	0.0824669	0.0246928	0.0855516		0.05		1.8231	1.79619	1.77157	1.74358		1.80965	1.75758
Lovastatin	1.75224e+06	869692		-2.37783	-2.06279		Lovastatin	1.11624e+07	1.56605e+06	1.13872e+07	1.4985e+06		-2.1854	-3.80304	-4.49023	-0.144709		0.852951	0.880761		0.156977	0.077913	0.153877	0.0763744		0.12		0.77879	0.817723	0.808194	0.846257		0.798256	0.827225
Loxapine succinate							Loxapine succinate	4.51251e+06	297963	4.58565e+06	253552		-0.437711	0.801601	-0.344067	0.139507		1.18026	1.25733		0	0	0	0		0		1.18026	1.18026	1.25733	1.25733		1.18026	1.25733
Loxoprofen		10900.2			43.6924		Loxoprofen	2.05551e+07	3.71575e+06	2.13788e+07	3.91362e+06		-1.02798	0.0833851	-14.0181	1.3486		0.742873	0.737404		0	0.000530294	0	0.000509863		0.00026		0.742873	0.742642	0.737404	0.737182		0.742758	0.737293
L-Tryptophan	1.13433e+06	1.05682e+06		-0.696076	-1.87442		L-Tryptophan	1.36456e+07	1.68023e+06	1.4359e+07	1.84302e+06		-0.499122	-0.61722	0.17707	0.40348		0.909624	0.891594		0.0831282	0.0774475	0.0789982	0.0735997		0.08		0.871933	0.874615	0.855855	0.858393		0.873274	0.857124
Lumiracoxib	17820.1	8736.51		0.40978	1.16247		Lumiracoxib	692836	139601	749316	155443		-0.866174	0.00776087	-0.824354	-0.724015		0.695743	0.683095		0.0257205	0.0126098	0.0237818	0.0116593		0.02		0.684426	0.690232	0.672642	0.678002		0.687329	0.675322
Luteolin	30378.8	144742		0.41758	-0.398141		Luteolin	3.0133e+06	109798	2.98828e+06	126105		-0.345127	-0.135453	-0.699254	-0.480783		1.43845	1.37469		0.0100815	0.0480343	0.010166	0.0484365		0.03		1.43405	1.41707	1.37025	1.35313		1.42556	1.36169
Lymecycline	44289.5	59437.4		0.105806	-1.05165		Lymecycline	195030	118200	203612	132554		-80.1808	2.05391	-81.1795	2.78937		0.217485	0.18641		0.227091	0.30476	0.217519	0.291914		0.26		0.105613	0.0596193	0.0798839	0.0364957		0.0826162	0.0581898
Lynestrenol	51653.9	36881.5		70.9349	74.1847		Lynestrenol	90236.8	10744.9	89119.8	11076		-52.2997	70.0002	-51.8763	72.9997		0.924182	0.90559		0.572426	0.408719	0.5796	0.413841		0.49		0.555194	0.695976	0.529252	0.673605		0.625585	0.601428
Mafenide hydrochloride							Mafenide hydrochloride	0	6216.52	7203.97	3756.07		N/A	8.01773	1.9792	286.804		#NUM!	0.282839				0	0		0		#NUM!	#NUM!	0.282839	0.282839		#NUM!	0.282839
Malotilate	35284.8	14545.3		0.0167544	-0.694167		Malotilate	324624	16584.3	334559	16739.3		-0.614155	-1.21864	-0.738278	1.61798		1.29168	1.30074		0.108694	0.0448067	0.105467	0.0434761		0.08		1.24171	1.27177	1.25233	1.28143		1.25674	1.26688
Manidipine Dihydrochloride							Manidipine Dihydrochloride	4.16885e+08	101626	4.13965e+08	103047		0.526421	0.902783	-0.178264	-0.945395		3.61301	3.60393		0	0	0	0		0		3.61301	3.61301	3.60393	3.60393		3.61301	3.60393
Maprotiline hydrochloride							Maprotiline hydrochloride	1.25047e+07	4.50368e+06	1.2708e+07	4.23043e+06		-0.659699	-0.630637	-0.691557	-0.642218		0.443506	0.477692		0	0	0	0		0		0.443506	0.443506	0.477692	0.477692		0.443506	0.477692
Marbofloxacin							Marbofloxacin	0	3683.01	3952.43	4310.85		N/A	96.751	-0.848375	-12.4708		#NUM!	-0.0376988				0	0		0		#NUM!	#NUM!	-0.0376988	-0.0376988		#NUM!	-0.0376988
Mebanazine							Mebanazine	7157.91	0	5888.84	0		-86.6879	N/A	-79.1038	N/A		#DIV/0!	#DIV/0!		0	0	0	0		0		#DIV/0!	#DIV/0!	#DIV/0!	#DIV/0!		#DIV/0!	#DIV/0!
Mebendazole	27523.2	97647.8		-2.11672	-0.605755		Mebendazole	5.60437e+06	850775	5.35675e+06	787341		0.737138	-0.0585767	0.110969	0.47942		0.818712	0.832739		0.00491103	0.0174235	0.00513805	0.0182289		0.01		0.816574	0.811078	0.830502	0.824749		0.813826	0.827625
Mebeverine hydrochloride							Mebeverine hydrochloride	1.20646e+07	1.65326e+06	9.45622e+06	1.4084e+06		0.719955	-0.734389	-0.534979	-0.195414		0.863172	0.826991		0	0	0	0		0		0.863172	0.863172	0.826991	0.826991		0.863172	0.826991
Mebhydroline 1,5-naphtalenedisulfonate							Mebhydroline 1,5-naphtalenedisulf	164296	140244	153692	117147		3.70795	-4.19887	0.594445	-48.212		0.0687451	0.117921		0	0	0	0		0		0.0687451	0.0687451	0.117921	0.117921		0.0687451	0.117921
Mecamylamine hydrochloride							Mecamylamine hydrochloride	22851.3	71460.9	20701.8	76466.8		0.862923	-0.328582	-2.50035	-0.719054		-0.495158	-0.567465		0	0	0	0		0		-0.495158	-0.495158	-0.567465	-0.567465		-0.495158	-0.567465
Meclocycline sulfosalicylate							Meclocycline sulfosalicylate	26010.6	76404.3	22717.4	72495.8		-0.751925	0.609767	0.101661	-0.845304		-0.467967	-0.503954		0	0	0	0		0		-0.467967	-0.467967	-0.503954	-0.503954		-0.467967	-0.503954
Meclofenamic acid sodium salt monohydrate	36363.5	31106.7		23.2519	21.7785		Meclofenamic acid sodium salt mon	59102.3	79271.8	65014.9	87651		16.9458	13.2791	16.519	5.82676		-0.127514	-0.129744		0.615264	0.526319	0.559311	0.478455		0.54		-0.542351	-0.452028	-0.485611	-0.412452		-0.49719	-0.449032
Meclofenoxate hydrochloride							Meclofenoxate hydrochloride	0	6570.75	0	6855.5		N/A	88.6409	N/A	88.8667		#NUM!	#NUM!		#DIV/0!	#DIV/0!	#DIV/0!	#DIV/0!		--		#NUM!	#NUM!	#NUM!	#NUM!		#NUM!	#NUM!
Meclozine dihydrochloride							Meclozine dihydrochloride	1.12409e+07	35845.4	1.2185e+07	36360.4		-0.62946	-9.47192	-0.527687	-10.0659		2.49637	2.5252		0	0	0	0		0		2.49637	2.49637	2.5252	2.5252		2.49637	2.5252
Medrysone	115943	242934		2.00412	1.0031		Medrysone	3.19247e+06	650722	3.29634e+06	657215		0.802172	-0.975042	-0.368474	0.726084		0.690732	0.700324		0.0363177	0.0760957	0.0351734	0.073698		0.06		0.674666	0.656359	0.684774	0.667077		0.665512	0.675925
Mefenamic acid	159259	113498		-3.61066	-1.56503		Mefenamic acid	3.5835e+06	513848	3.34171e+06	457946		0.153781	-0.398845	-1.6947	-0.805637		0.843473	0.863154		0.0444424	0.0316724	0.047658	0.033964		0.04		0.823729	0.829495	0.841947	0.848147		0.826612	0.845047
Mefexamide hydrochloride	16211.1	18840.6		-17.3497	1.2528		Mefexamide hydrochloride	439118	453909	248999	487832		-129.604	-6.15057	-249.554	0.0774782		-0.0143879	-0.292073		0.0369175	0.0429054	0.0651053	0.0756653		0.06		-0.0307244	-0.033433	-0.32131	-0.326244		-0.0320787	-0.323777
Mefloquine hydrochloride							Mefloquine hydrochloride	5.57389e+07	6.12725e+06	4.98997e+07	5.45099e+06		0.908708	0.124708	0.376199	0.41503		0.958893	0.961622		0	0	0	0		0		0.958893	0.958893	0.961622	0.961622		0.958893	0.961622
Megestrol acetate	968142	2.8606e+06		-0.333382	0.999829		Megestrol acetate	1.08386e+07	283528	1.04212e+07	311637		-2.64008	-0.903273	-1.63176	-0.878936		1.58238	1.52427		0.0893233	0.263926	0.0929013	0.274498		0.18		1.54174	1.4493	1.48192	1.38491		1.49552	1.43342
Meglumine							Meglumine	1.81652e+06	59137.8	1.71482e+06	40158.5		-1.40012	9.50518	7.10576	9.64427		1.48738	1.63044		0	0	0	0		0		1.48738	1.48738	1.63044	1.63044		1.48738	1.63044
Melatonin	4772.35	16506.8		116.429	0.637302		Melatonin	229139	18453.5	220402	13777.2		-64.2015	20.7459	-65.0126	9.56298		1.09402	1.20406		0.0208274	0.0720384	0.0216529	0.0748938		0.05		1.08488	1.06155	1.19455	1.17025		1.07321	1.1824
Melengestrol acetate	902360	2.48933e+06		-0.409853	-0.790774		Melengestrol acetate	1.91605e+07	202390	1.8747e+07	257555		0.461288	-0.72367	-0.326784	-0.933406		1.97622	1.86206		0.0470947	0.12992	0.0481337	0.132786		0.09		1.95527	1.91578	1.84064	1.80019		1.93552	1.82041
Meloxicam		11753.6			-0.823101		Meloxicam	2.83552e+06	1.50727e+06	2.8734e+06	1.34195e+06		0.891702	0.076298	-0.432047	-0.24626		0.274442	0.33066		0	0.00414513	0	0.00409048		0.00206		0.274442	0.272638	0.33066	0.32888		0.27354	0.32977
Memantine hydrochloride	46116	50967.6		-1.05522	-0.456113		Memantine hydrochloride	586005	469342	621402	558782		-0.312639	0.256993	0.718537	0.12204		0.0964118	0.0461306		0.0786954	0.0869746	0.0742128	0.0820204		0.08		0.060815	0.0568947	0.0126418	0.00896364		0.0588549	0.0108027
Mepenzolate bromide	25697.9	17471.5		-5.36668	-12.4719		Mepenzolate bromide	532866	547999	522062	427694		-13.0239	-9.13328	-11.5802	-10.3246		-0.012162	0.0865893		0.0482258	0.0327878	0.0492238	0.0334663		0.04		-0.0336281	-0.0266403	0.0646676	0.0718063		-0.0301342	0.0682369
Mephenesin	36654.2	30499.7		-2.1917	-0.897823		Mephenesin	9164.23	23164.3	11988.1	23372.1		55.1582	-88.329	54.5485	57.2083		-0.402723	-0.289946		3.9997	3.32813	3.05754	2.54416		3.23		#NUM!	#NUM!	#NUM!	#NUM!		#NUM!	#NUM!
Mephentermine hemisulfate	396192	281838		27.7329	28.4134		Mephentermine hemisulfate	348516	250331	305448	224650		27.585	28.5362	29.217	28.5734		0.143707	0.133431		1.1368	0.80868	1.29709	0.922704		1.04		#NUM!	-0.574533	#NUM!	-0.97841		#NUM!	#NUM!
Mephenytoin		8307.66			-4.3616		Mephenytoin	83036.2	88702.2	110432	119369		-0.338246	0.325783	-0.79458	-0.277617		-0.0286666	-0.0337935		0	0.100049	0	0.0752284		0.04		-0.0286666	-0.0744476	-0.0337935	-0.0677591		-0.0515571	-0.0507763
Mepivacaine hydrochloride	618262	561743		-202.498	-202.897		Mepivacaine hydrochloride	1.61034e+06	1.70115e+06	1.7919e+06	2.31521e+06		-0.735478	2.55299	-3.08931	-0.976823		-0.0238243	-0.111278		0.383931	0.348834	0.345032	0.313491		0.35		-0.234195	-0.210133	-0.295058	-0.274632		-0.222164	-0.284845
Meprylcaine hydrochloride	6999.22	7695.38		10.0927	-2.52389		Meprylcaine hydrochloride	57704.2	137310	56181.5	137875		-1.66432	1.14939	-0.981211	-4.65421		-0.376495	-0.389894		0.121295	0.133359	0.124582	0.136974		0.13		-0.432651	-0.438655	-0.447679	-0.45387		-0.435653	-0.450774
Meptazinol hydrochloride		22300.6			-0.662425		Meptazinol hydrochloride	292820	635113	321883	682277		0.370477	1.71374	-0.563832	-0.327282		-0.33625	-0.326263		0	0.0761579	0	0.0692817		0.04		-0.33625	-0.370652	-0.326263	-0.357445		-0.353451	-0.341854
Merbromin disodium salt							Merbromin disodium salt	0	0	0	0		N/A	N/A	N/A	N/A		#DIV/0!	#DIV/0!		#DIV/0!	#DIV/0!	#DIV/0!	#DIV/0!		--		#DIV/0!	#DIV/0!	#DIV/0!	#DIV/0!		#DIV/0!	#DIV/0!
Mercaptopurine							Mercaptopurine	0	0	0	0		N/A	N/A	N/A	N/A		#DIV/0!	#DIV/0!		#DIV/0!	#DIV/0!	#DIV/0!	#DIV/0!		--		#DIV/0!	#DIV/0!	#DIV/0!	#DIV/0!		#DIV/0!	#DIV/0!
Meropenem	28664.8	161781		21.3761	17.9601		Meropenem	101074	0	68488.2	0		15.4175	N/A	10.458	N/A		#DIV/0!	#DIV/0!		0.283601	1.60061	0.418536	2.36217		1.17		#DIV/0!	#DIV/0!	#DIV/0!	#DIV/0!		#DIV/0!	#DIV/0!
Mesalamine							Mesalamine	35743	60948.9	37514.2	76303.7		5.50341	8.83035	-19.0442	3.33611		-0.231774	-0.30835		0	0	0	0		0		-0.231774	-0.231774	-0.30835	-0.30835		-0.231774	-0.30835
Mesoridazine besylate							Mesoridazine besylate	3.96823e+06	2.59652e+06	3.82911e+06	2.43997e+06		0.117767	-0.433638	-0.795486	-0.688649		0.184205	0.195713		0	0	0	0		0		0.184205	0.184205	0.195713	0.195713		0.184205	0.195713
Mestranol	8928.65	11733		-0.62111	1.56481		Mestranol	144845	205583	112502	129500		-0.148957	-3.60867	-3.61482	-0.277184		-0.152083	-0.0611083		0.0616426	0.0810036	0.0793641	0.104291		0.08		-0.179714	-0.188769	-0.0970203	-0.108941		-0.184242	-0.102981
Metacetamol	6617.22	9508.61		27.2236	-17.9419		Metacetamol	15575.8	0	16379.7	0		-18.3746	N/A	12.0342	N/A		#DIV/0!	#DIV/0!		0.424841	0.610475	0.403989	0.580512		0.5		#DIV/0!	#DIV/0!	#DIV/0!	#DIV/0!		#DIV/0!	#DIV/0!
Metaproterenol sulfate							Metaproterenol sulfate	1.44937e+06	460318	1.50696e+06	488517		10.8314	-37.5698	20.1372	-37.4267		0.498122	0.489222		0	0	0	0		0		0.498122	0.498122	0.489222	0.489222		0.498122	0.489222
Metaraminol bitartrate							Metaraminol bitartrate	239971	0	287729	21256.3		-56.3898	N/A	-44.9325	-11.738		#DIV/0!	1.1315		0	0	0	0		0		#DIV/0!	#DIV/0!	1.1315	1.1315		#DIV/0!	1.1315
Metergoline							Metergoline	8.25527e+07	4.10854e+06	8.3887e+07	3.79312e+06		0.659642	-0.69234	0.130315	-0.686813		1.30304	1.3447		0	0	0	0		0		1.30304	1.30304	1.3447	1.3447		1.30304	1.3447
Metformin hydrochloride							Metformin hydrochloride	42398.3	49226.8	15433	41747.5		2.31532	-4.24535	-451.932	-1.5229		-0.0648534	-0.432179		0	0	0	0		0		-0.0648534	-0.0648534	-0.432179	-0.432179		-0.0648534	-0.432179
Methacholine chloride							Methacholine chloride	0	0	0	0		N/A	N/A	N/A	N/A		#DIV/0!	#DIV/0!		#DIV/0!	#DIV/0!	#DIV/0!	#DIV/0!		--		#DIV/0!	#DIV/0!	#DIV/0!	#DIV/0!		#DIV/0!	#DIV/0!
Methacycline hydrochloride	9839.29	19038.4		1.70615	-1.46895		Methacycline hydrochloride	48084.7	0	50936.9	0		68.0457	N/A	65.7428	N/A		#DIV/0!	#DIV/0!		0.204624	0.395934	0.193166	0.373764		0.29		#DIV/0!	#DIV/0!	#DIV/0!	#DIV/0!		#DIV/0!	#DIV/0!
Methandrostenolone	266568	356338		-1.29693	-2.14173		Methandrostenolone	1.65892e+06	597907	1.70401e+06	592801		-0.989364	-0.76689	-0.925094	0.385894		0.443193	0.458564		0.160687	0.214801	0.156435	0.209117		0.19		0.367117	0.338173	0.384682	0.356676		0.352645	0.370679
Methantheline bromide							Methantheline bromide	2.72486e+06	69986.6	2.86601e+06	54945.4		6.54869	5.13638	5.57871	7.3794		1.59033	1.71735		0	0	0	0		0		1.59033	1.59033	1.71735	1.71735		1.59033	1.71735
Methapyrilene hydrochloride	57437.2	33735		18.1932	21.9254		Methapyrilene hydrochloride	1.21013e+06	1.29372e+06	1.20738e+06	1.33201e+06		0.204964	-0.98734	-0.225562	-0.818666		-0.0290088	-0.042664		0.0474637	0.0278772	0.0475719	0.0279408		0.04		-0.0501272	-0.0412877	-0.0638319	-0.0549713		-0.0457075	-0.0594016
Methazolamide		5400.24			-0.565698		Methazolamide	15835.1	35312	19260	26369.7		-2.05001	0.465845	-0.651553	0.839928		-0.3483	-0.136449		0	0.341029	0	0.280387		0.16		-0.3483	-0.529434	-0.136449	-0.27935		-0.438867	-0.207899
Methenamine							Methenamine	0	0	0	5052.35		N/A	N/A	N/A	6.7052		#DIV/0!	#NUM!		#DIV/0!	#DIV/0!	#DIV/0!	#DIV/0!		--		#DIV/0!	#DIV/0!	#NUM!	#NUM!		#DIV/0!	#NUM!
Methiazole							Methiazole	1.0632e+06	190623	1.01662e+06	226015		0.506904	0.23071	-0.951083	0.433048		0.74644	0.653019		0	0	0	0		0		0.74644	0.74644	0.653019	0.653019		0.74644	0.653019
Methicillin sodium	91940.4	115291		-1.18727	-0.226158		Methicillin sodium	235746	187456	239242	185263		-0.346622	1.56207	0.0917524	0.762829		0.0995458	0.111049		0.389997	0.489049	0.384298	0.481903		0.44		-0.115122	-0.192075	-0.099581	-0.17454		-0.153598	-0.137061
Methimazole	360436	405766		26.4719	27.4396		Methimazole	3.92484e+06	4.44357e+06	3.43153e+06	6.44462e+06		32.5692	33.4281	32.0612	31.8968		-0.0539092	-0.27371		0.0918344	0.103384	0.105037	0.118247		0.1		-0.0957441	-0.101303	-0.321905	-0.328363		-0.0985234	-0.325134
Methocarbamol	4589.95	8747.66		15.8398	4.02055		Methocarbamol	263135	162208	125301	148910		9.95566	10.4031	3.4635	15.4103		0.210105	-0.07497		0.0174433	0.033244	0.0366314	0.0698132		0.04		0.202463	0.195422	-0.0911775	-0.1064		0.198943	-0.0987887
Methotrimeprazine maleate salt							Methotrimeprazine maleate salt	2.58954e+07	1.62497e+06	2.31328e+07	1.80568e+06		0.223684	-0.0123341	-0.446061	-0.500894		1.20238	1.10759		0	0	0	0		0		1.20238	1.20238	1.10759	1.10759		1.20238	1.10759
Methoxamine hydrochloride	30326.6	24588.3		-5.77456	-19.5898		Methoxamine hydrochloride	606984	268858	628494	246907		-0.792471	-0.081387	5.86438	-0.175411		0.353655	0.405769		0.0499628	0.040509	0.0482528	0.0391226		0.04		0.331396	0.335696	0.38429	0.388437		0.333546	0.386363
Methyl benzethonium chloride							Methyl benzethonium chloride	3.01575e+08	1.08432e+06	3.01033e+08	991161		-7.15223	-7.52049	-6.45647	-6.47198		2.44424	2.48247		0	0	0	0		0		2.44424	2.44424	2.48247	2.48247		2.44424	2.48247
Methylatropine nitrate	197734	193936		-85.0731	-85.6534		Methylatropine nitrate	288890	359285	247225	278844		2.98732	-86.9261	-77.4939	4.54156		-0.0947069	-0.0522689		0.684462	0.671313	0.799815	0.78445		0.74		-0.595656	-0.577925	-0.750838	-0.718721		-0.58679	-0.734779
Methyldopate hydrochloride							Methyldopate hydrochloride	693204	415990	736354	518227		-58.5832	-58.7657	-57.4662	-56.4441		0.221778	0.152566		0	0	0	0		0		0.221778	0.221778	0.152566	0.152566		0.221778	0.152566
Methylene blue	11632.8	13748.4		2.11737	5.06395		Methylene blue	449446	273818	492100	250235		-1.58296	1.39893	-1.98973	-0.139166		0.215216	0.293706		0.0258825	0.0305897	0.0236391	0.0279382		0.03		0.203827	0.201723	0.283317	0.2814		0.202775	0.282358
Methylergometrine maleate	34055	42083.4		-7.3445	1.76364		Methylergometrine maleate	631952	682537	642703	657408		-1.61611	0.0656793	-1.16774	0.490539		-0.0334417	-0.00982499		0.0538885	0.0665926	0.0529871	0.0654787		0.06		-0.0574994	-0.0633705	-0.0334691	-0.0392358		-0.060435	-0.0363524
Methylprednisolone, 6-alpha	35768.8	17649.1		1.3535	2.76809		Methylprednisolone, 6-alpha	2.39124e+06	4.01282e+06	2.39562e+06	4.0307e+06		28.9951	-0.214181	27.5571	0.204903		-0.224828	-0.225961		0.0149583	0.00738074	0.0149309	0.00736721		0.01		-0.231373	-0.228045	-0.232494	-0.229173		-0.229709	-0.230833
Meticrane							Meticrane	0	0	0	0		N/A	N/A	N/A	N/A		#DIV/0!	#DIV/0!		#DIV/0!	#DIV/0!	#DIV/0!	#DIV/0!		--		#DIV/0!	#DIV/0!	#DIV/0!	#DIV/0!		#DIV/0!	#DIV/0!
Metixene hydrochloride							Metixene hydrochloride	6.28649e+07	3.44964e+06	6.53524e+07	2.78521e+06		-0.373464	-0.596278	-0.301802	-0.252546		1.26063	1.3704		0	0	0	0		0		1.26063	1.26063	1.3704	1.3704		1.26063	1.3704
Metoclopramide monohydrochloride	171726	179941		38.8428	37.0885		Metoclopramide monohydrochloride	691826	941591	612064	857132		8.02734	0.994857	-6.88156	-0.0101013		-0.133865	-0.146251		0.248221	0.260096	0.280569	0.293991		0.27		-0.257775	-0.26469	-0.289262	-0.297441		-0.261233	-0.293351
Metolazone	5586.47	22452.1		-4.46044	0.392541		Metolazone	889324	607082	718973	573309		0.111707	0.684767	-0.0998974	0.009878		0.165812	0.0983236		0.00628171	0.0252462	0.00777007	0.031228		0.02		0.163075	0.154707	0.0949359	0.0845452		0.158891	0.0897405
Metoprolol-(+)-tartrate salt	10585.5	9938.95		-3.40768	-182.121		Metoprolol-(+)-tartrate salt	12656	14617.7	8447.76	8056.78		1.90946	-57.7861	-401.394	-57.307		-0.0625824	0.0205797		0.836404	0.785317	1.25306	1.17652		1.01		-0.84881	-0.730785	#NUM!	#NUM!		-0.789798	#NUM!
Metrizamide							Metrizamide	0	0	0	0		N/A	N/A	N/A	N/A		#DIV/0!	#DIV/0!		#DIV/0!	#DIV/0!	#DIV/0!	#DIV/0!		--		#DIV/0!	#DIV/0!	#DIV/0!	#DIV/0!		#DIV/0!	#DIV/0!
Metronidazole	16827.5	16448.4		-2.10391	0.550427		Metronidazole	0	0	0	0		N/A	N/A	N/A	N/A		#DIV/0!	#DIV/0!		#DIV/0!	#DIV/0!	#DIV/0!	#DIV/0!		--		#DIV/0!	#DIV/0!	#DIV/0!	#DIV/0!		#DIV/0!	#DIV/0!
Metyrapone	34591.4	32812.8		4.72564	0.0478361		Metyrapone	14590.2	232489	284451	189699		-20.0036	-16.9873	-14.1018	-18.0994		-1.20234	0.175943		2.37086	2.24896	0.121608	0.115355		1.21		#NUM!	#NUM!	0.119632	0.122712		#NUM!	0.121172
Mevastatin	97769.9	65431.3		-0.735926	-0.845013		Mevastatin	6.56116e+06	47831.6	6.66776e+06	49086.9		-0.59294	0.964013	-0.910943	-0.195268		2.13727	2.13301		0.0149013	0.00997252	0.0146631	0.00981308		0.01		2.13074	2.13291	2.1266	2.12873		2.13183	2.12767
Mexenone	1.40375e+06	648017		0.415134	-1.10124		Mexenone	477067	6064.91	484628	6757.13		-0.835659	68.2527	-0.80894	-8.36302		1.89576	1.85565		2.94246	1.35834	2.89656	1.33714		2.13		#NUM!	#NUM!	#NUM!	#NUM!		#NUM!	#NUM!
Mexiletine hydrochloride							Mexiletine hydrochloride	1.22039e+06	298144	1.24309e+06	240650		-6.43132	-0.264201	-3.91725	-0.886914		0.612073	0.713116		0	0	0	0		0		0.612073	0.612073	0.713116	0.713116		0.612073	0.713116
Mianserine hydrochloride							Mianserine hydrochloride	1.93794e+06	239259	1.77323e+06	213311		0.201708	0.500259	-0.773741	1.14873		0.908472	0.919751		0	0	0	0		0		0.908472	0.908472	0.919751	0.919751		0.908472	0.919751
Mibefradil hydrochloride	137779	120321		0.954709	0.553997		Mibefradil hydrochloride	1.55817e+08	2.78637e+06	1.54561e+08	2.94636e+06		0.202866	-0.889435	-0.982899	-0.414145		1.74758	1.71981		0.000884238	0.000772192	0.000891427	0.000778469		0.000832		1.74719	1.74724	1.71943	1.71947		1.74722	1.71945
Miconazole							Miconazole	1.73758e+08	92496.2	1.67019e+08	75049.7		-0.0269857	-0.909842	-0.893421	0.740529		3.27382	3.34742		0	0	0	0		0		3.27382	3.27382	3.34742	3.34742		3.27382	3.34742
Midecamycin							Midecamycin	1.47634e+07	1.79087e+06	1.52092e+07	1.67605e+06		0.640824	0.736878	-0.360173	-0.338451		0.916122	0.957818		0	0	0	0		0		0.916122	0.916122	0.957818	0.957818		0.916122	0.957818
Midodrine hydrochloride	15985.6	29735.3		-0.711961	2.25202		Midodrine hydrochloride	143428	306417	133761	345601		-92.6628	-16.0926	1.012	-16.6133		-0.32968	-0.412244		0.111454	0.207319	0.119509	0.222301		0.17		-0.381	-0.430582	-0.467519	-0.521433		-0.405791	-0.494476
Mifepristone	6371.61	49265.9		1.87293	3.3298		Mifepristone	7.43246e+07	345999	6.49418e+07	277996		0.205024	-0.794941	0.442949	0.628927		2.33206	2.36849		8.57269e-05	0.000662848	9.81127e-05	0.000758616		0.000401		2.33202	2.33177	2.36844	2.36816		2.33189	2.3683
Miglitol							Miglitol	98164.6	164707	83222.5	174208		9.931	-83.4664	8.91341	12.9134		-0.224758	-0.320827		0	0	0	0		0		-0.224758	-0.224758	-0.320827	-0.320827		-0.224758	-0.320827
Milnacipran hydrochloride							Milnacipran hydrochloride	1.63106e+06	1.66297e+06	1.7933e+06	2.22956e+06		-0.735478	2.55299	-3.08931	-0.976823		-0.00841497	-0.0945659		0	0	0	0		0		-0.00841497	-0.00841497	-0.0945659	-0.0945659		-0.00841497	-0.0945659
Milrinone	20781.3	46288.3		-15.2278	-16.4908		Milrinone	2.22273e+06	61325.8	2.07261e+06	76033.1		-12.1548	-0.443427	-3.8174	-7.8654		1.55924	1.43552		0.00934945	0.020825	0.0100266	0.0223333		0.02		1.55516	1.5501	1.43114	1.42571		1.55263	1.42842
Minaprine dihydrochloride	17195.6	36944.3		-62.6219	-59.8889		Minaprine dihydrochloride	654555	236951	605776	258177		4.93219	-1.50103	0.852312	-0.242368		0.441288	0.370395		0.0262706	0.0564418	0.028386	0.0609867		0.04		0.429726	0.416056	0.357889	0.343067		0.422891	0.350478
Minocycline hydrochloride	20779.7			-3.5232			Minocycline hydrochloride	352148	116923	267944	110770		0.944551	0.379716	0.929938	0.481091		0.478826	0.383622		0.0590083	0	0.0775522	0		0.03		0.452411	0.478826	0.348564	0.383622		0.465619	0.366093
Minoxidil							Minoxidil	191482	449760	149185	422195		0.0874479	-0.565638	-4.12482	0.771234		-0.370852	-0.451789		0	0	0	0		0		-0.370852	-0.370852	-0.451789	-0.451789		-0.370852	-0.451789
Mirabegron	769428	746617		0.526033	0.529495		Mirabegron	193177	528231	186165	475253		2.60256	0.349579	3.81437	0.721784		-0.436869	-0.407028		3.98303	3.86494	4.13305	4.01052		4		#NUM!	#NUM!	#NUM!	#NUM!		#NUM!	#NUM!
Mirtazapine	61385.6	82713.1		0.334288	1.11871		Mirtazapine	91082.4	1121.65	93029	724.938		0.960395	5.02081	-0.576651	-200.634		1.90958	2.10832		0.673957	0.908113	0.659855	0.889111		0.78		1.42285	0.872833	1.63998	1.1532		1.14784	1.39659
Misoprostol	11934.2	5961.56		-7.71493	-4.64148		Misoprostol	0	0	0	0		N/A	N/A	N/A	N/A		#DIV/0!	#DIV/0!		#DIV/0!	#DIV/0!	#DIV/0!	#DIV/0!		--		#DIV/0!	#DIV/0!	#DIV/0!	#DIV/0!		#DIV/0!	#DIV/0!
Mitomycin C	38203.4	38775.8		-0.843273	6.37774		Mitomycin C	363862	150611	308395	151651		5.61236	-0.401272	14.7949	0.659199		0.383079	0.308262		0.104994	0.106567	0.123878	0.125734		0.12		0.334905	0.334141	0.250827	0.249906		0.334523	0.250366
Mitotane							Mitotane	0	0	0	0		N/A	N/A	N/A	N/A		#DIV/0!	#DIV/0!		#DIV/0!	#DIV/0!	#DIV/0!	#DIV/0!		--		#DIV/0!	#DIV/0!	#DIV/0!	#DIV/0!		#DIV/0!	#DIV/0!
Mitoxantrone dihydrochloride	3328.15	2251.14		-5.17797	-3.63448		Mitoxantrone dihydrochloride	334503	110608	340770	109073		41.1805	-3.04404	45.5389	0.983684		0.480613	0.494743		0.00994954	0.00672981	0.00976655	0.00660604		0.01		0.476271	0.477681	0.490481	0.491865		0.476976	0.491173
Mizolastine							Mizolastine	1.54061e+06	1.19193e+06	1.65718e+06	1.14455e+06		-0.729079	15.4827	0.789287	16.0416		0.111442	0.160733		0	0	0	0		0		0.111442	0.111442	0.160733	0.160733		0.111442	0.160733
Mizoribine	29600	36594.4		-6.15728	-0.678875		Mizoribine	829635	43074.8	834201	50097.7		-7.22851	-7.45597	-4.48712	12.6217		1.28466	1.22145		0.0356783	0.044109	0.035483	0.0438676		0.04		1.26889	1.26507	1.20576	1.20197		1.26698	1.20387
Moclobemide	56024.2	51875.3		27.7688	22.2865		Moclobemide	312604	658496	233917	709378		8.28041	12.086	9.90834	9.57365		-0.323558	-0.481817		0.179218	0.165946	0.239505	0.221768		0.2		-0.40933	-0.402364	-0.600721	-0.590708		-0.405847	-0.595714
Modafinil							Modafinil	0	0	0	0		N/A	N/A	N/A	N/A		#DIV/0!	#DIV/0!		#DIV/0!	#DIV/0!	#DIV/0!	#DIV/0!		--		#DIV/0!	#DIV/0!	#DIV/0!	#DIV/0!		#DIV/0!	#DIV/0!
Mofezolac	600570	360408		-0.507625	-0.770565		Mofezolac	2.39786e+06	919476	2.46662e+06	931011		0.652478	-0.38259	0.0374395	-0.0684166		0.416283	0.423147		0.250461	0.150304	0.243479	0.146114		0.2		0.291077	0.345547	0.301968	0.354547		0.318312	0.328257
Moguisteine	564903	342082		-6.15432	-1.35504		Moguisteine	2.23507e+06	847528	2.27734e+06	847330		-5.79725	-4.56168	-6.73833	-1.90289		0.421136	0.429376		0.252746	0.153052	0.248053	0.150211		0.2		0.294605	0.348993	0.305563	0.358687		0.321799	0.332125
Molindone hydrochloride	165721	65145.2		-7.23766	6.79786		Molindone hydrochloride	55131.5	129272	50294.4	137445		0.648902	2.48281	-26.635	1.2008		-0.370103	-0.43661		3.00593	1.18163	3.29502	1.29528		2.19		#NUM!	#NUM!	#NUM!	#NUM!		#NUM!	#NUM!
Molsidomine							Molsidomine	199481	144969	228650	132697		99.9537	0.589781	102.328	-0.7762		0.138627	0.236309		0	0	0	0		0		0.138627	0.138627	0.236309	0.236309		0.138627	0.236309
Mometasone furoate	264778	1.11582e+06		-3.27637	-1.78207		Mometasone furoate	1.74364e+07	18176.9	1.77674e+07	16774.3		0.501218	-2.96876	-0.844637	-0.660678		2.98194	3.02498		0.0151853	0.0639934	0.0149025	0.0628016		0.04		2.97529	2.95322	3.01846	2.99681		2.96425	3.00763
Monensin sodium salt							Monensin sodium salt	242430	0	283137	0		50.1646	N/A	48.2117	N/A		#DIV/0!	#DIV/0!		0	0	0	0		0		#DIV/0!	#DIV/0!	#DIV/0!	#DIV/0!		#DIV/0!	#DIV/0!
Monobenzone	1.09083e+06	693037		-18.9799	-18.7683		Monobenzone	27740	9304.57	30832.1	10563.7		26.9114	34.559	18.2023	28.3805		0.47441	0.465189		39.3234	24.9833	35.3798	22.4778		30.54		#NUM!	#NUM!	#NUM!	#NUM!		#NUM!	#NUM!
Montelukast	177424	346748		-30.1761	-29.9391		Montelukast	1.59599e+08	125977	1.60594e+08	148513		0.395226	0.513894	0.45839	-0.824113		3.10274	3.03397		0.00111168	0.00217261	0.00110479	0.00215915		0.00164		3.10226	3.1018	3.03349	3.03303		3.10203	3.03326
Morantel tartrate	34946	78383.8		-8.80305	-0.141397		Morantel tartrate	2.24611e+06	2.46489e+06	1.53218e+06	2.30216e+06		-0.118945	-0.0456892	-0.626823	0.127489		-0.0403667	-0.176826		0.0155584	0.0348976	0.022808	0.0511583		0.03		-0.0471767	-0.0557933	-0.186846	-0.199632		-0.051485	-0.193239
Moricizine hydrochloride							Moricizine hydrochloride	7.21787e+06	979435	7.05399e+06	1.0459e+06		0.733577	-0.304342	-0.614456	-0.699328		0.867433	0.828945		0	0	0	0		0		0.867433	0.867433	0.828945	0.828945		0.867433	0.828945
Moroxidine hydrochloride							Moroxidine hydrochloride	441451	53569	569421	50997.5		6.80383	-4.38061	1.76835	-0.886811		0.915968	1.04788		0	0	0	0		0		0.915968	0.915968	1.04788	1.04788		0.915968	1.04788
Mosapride	53700.6	51465.7		0.0864112	0.469093		Mosapride	3.45662e+07	873856	3.50968e+07	879764		0.453839	0.2689	-0.559266	-1.64207		1.59721	1.6009		0.00155356	0.0014889	0.00153007	0.00146639		0.00151		1.59654	1.59657	1.60024	1.60026		1.59655	1.60025
Moxalactam disodium salt							Moxalactam disodium salt	0	0	0	0		N/A	N/A	N/A	N/A		#DIV/0!	#DIV/0!		#DIV/0!	#DIV/0!	#DIV/0!	#DIV/0!		--		#DIV/0!	#DIV/0!	#DIV/0!	#DIV/0!		#DIV/0!	#DIV/0!
Moxifloxacin	69048.1	75318.8		1.05232	5.94155		Moxifloxacin	427480	411088	534033	423860		0.760677	-0.904885	-0.861331	0.981892		0.0169818	0.100346		0.161524	0.176192	0.129296	0.141038		0.15		-0.0595273	-0.0671925	0.0402163	0.0343197		-0.0633599	0.037268
Moxisylyte hydrochoride	60210	51484.9		2.66014	-1.1621		Moxisylyte hydrochoride	279070	253095	166378	236496		-6.1495	-1.05862	-9.29825	0.874059		0.0424299	-0.152728		0.215753	0.184488	0.361887	0.309446		0.27		-0.063117	-0.0461396	-0.347831	-0.31353		-0.0546283	-0.33068
Moxonidine							Moxonidine	192488	544622	209378	659435		0.87668	0.495796	0.444287	0.12202		-0.451692	-0.49824		0	0	0	0		0		-0.451692	-0.451692	-0.49824	-0.49824		-0.451692	-0.49824
Mupirocin	366241	350748		0.945693	-0.363933		Mupirocin	1.04541e+06	150405	1.08757e+06	179529		2.0162	0.209569	1.11153	0.289886		0.842023	0.782323		0.350333	0.335513	0.336752	0.322506		0.34		0.654714	0.664509	0.603999	0.613228		0.659611	0.608614
N6-methyladenosine	302511	287032		-9.84338	-10.7924		N6-methyladenosine	922603	780581	965162	778848		-6.08315	2.04641	0.234673	-1.32166		0.0725966	0.0931476		0.327889	0.311111	0.31343	0.297392		0.31		-0.0999622	-0.089254	-0.0701678	-0.0601394		-0.0946081	-0.0651536
Nabumetone	26916.9	22528.6		-3.26548	-2.53756		Nabumetone	5.93846e+06	4.55407e+06	6.11839e+06	4.02762e+06		-12.9091	-8.15428	-9.25965	14.939		0.115274	0.181588		0.00453263	0.00379367	0.00439933	0.00368211		0.0041		0.113301	0.113624	0.179674	0.179986		0.113463	0.17983
N-Acetyl-L-leucine	10576.5	10258.9		0.307927	-2.1493		N-Acetyl-L-leucine	0	0	0	0		N/A	N/A	N/A	N/A		#DIV/0!	#DIV/0!		#DIV/0!	#DIV/0!	#DIV/0!	#DIV/0!		--		#DIV/0!	#DIV/0!	#DIV/0!	#DIV/0!		#DIV/0!	#DIV/0!
Nadifloxacin	44192	171416		-1.73196	-2.27554		Nadifloxacin	5.36995e+07	2.34207e+06	5.69193e+07	2.51169e+06		19.7031	-1.01652	15.7736	-0.143128		1.36037	1.35529		0.000822951	0.00319213	0.000776398	0.00301156		0.00195		1.36001	1.35898	1.35496	1.35398		1.3595	1.35447
Nadolol	37794.1	51883.4		-56.6431	12.9435		Nadolol	872040	907719	889045	908692		-66.5976	-0.778096	4.4191	-0.486272		-0.0174151	-0.00949331		0.0433399	0.0594966	0.0425109	0.0583586		0.05		-0.0366574	-0.0440547	-0.0283595	-0.0356078		-0.040356	-0.0319836
Nafamostat Mesylate	31365.2	32292.3		89.0544	89.1044		Nafamostat Mesylate	124972	77222.5	201896	84389.1		87.3994	-0.706327	0.936843	89.5312		0.20907	0.378841		0.250977	0.258395	0.155353	0.159945		0.21		0.083565	0.0792426	0.305516	0.303149		0.0814038	0.304333
Nafcillin sodium salt monohydrate	12619.3	11344.5		6.16413	9.26609		Nafcillin sodium salt monohydrate	0	0	0	0		N/A	N/A	N/A	N/A		#DIV/0!	#DIV/0!		#DIV/0!	#DIV/0!	#DIV/0!	#DIV/0!		--		#DIV/0!	#DIV/0!	#DIV/0!	#DIV/0!		#DIV/0!	#DIV/0!
Nafronyl oxalate							Nafronyl oxalate	1.61825e+06	68676	1.50273e+06	69387.2		-0.739756	0.0876073	-0.759462	-0.725593		1.37224	1.3356		0	0	0	0		0		1.37224	1.37224	1.3356	1.3356		1.37224	1.3356
Naftifine hydrochloride							Naftifine hydrochloride	3.70771e+06	17677.9	3.26941e+06	21385.3		-0.945384	1.7674	-0.445754	5.25806		2.32168	2.18435		0	0	0	0		0		2.32168	2.32168	2.18435	2.18435		2.32168	2.18435
Naftopidil dihydrochloride							Naftopidil dihydrochloride	1.29093e+08	1.24236e+06	1.23008e+08	1.34692e+06		0.897667	-2.67091	0.619939	-0.232671		2.01666	1.96059		0	0	0	0		0		2.01666	2.01666	1.96059	1.96059		2.01666	1.96059
Nalbuphine hydrochloride							Nalbuphine hydrochloride	2.54445e+07	3.65416e+06	2.38563e+07	3.40626e+06		0.246728	-0.146981	-0.114706	0.622713		0.842807	0.845326		0	0	0	0		0		0.842807	0.842807	0.845326	0.845326		0.842807	0.845326
Nalidixic acid sodium salt							Nalidixic acid sodium salt	0	0	0	0		N/A	N/A	N/A	N/A		#DIV/0!	#DIV/0!		#DIV/0!	#DIV/0!	#DIV/0!	#DIV/0!		--		#DIV/0!	#DIV/0!	#DIV/0!	#DIV/0!		#DIV/0!	#DIV/0!
Nalmefene hydrochloride							Nalmefene hydrochloride	9.90086e+06	1.60158e+06	1.01451e+07	1.89552e+06		0.883843	0.751125	0.742069	0.548113		0.791123	0.72853		0	0	0	0		0		0.791123	0.791123	0.72853	0.72853		0.791123	0.72853
Naloxone hydrochloride	38733.2	21052.3		-7.73442	-11.0305		Naloxone hydrochloride	209772	353191	148760	374215		-0.42135	0.0779632	-3.10587	-0.357177		-0.226261	-0.400635		0.184644	0.100358	0.260374	0.141519		0.17		-0.314914	-0.272191	-0.531623	-0.466905		-0.293552	-0.499264
Naltrexone hydrochloride dihydrate	82704.8	96244.6		0.550787	3.24063		Naltrexone hydrochloride dihydrat	796612	587486	745692	595313		-9.67453	-8.48812	-10.291	-1.78456		0.13225	0.0978146		0.103821	0.120817	0.11091	0.129067		0.12		0.0846445	0.0763287	0.0467603	0.0377991		0.0804866	0.0422797
Nandrolone	46959.1	88754.1		-0.80123	0.0694769		Nandrolone	856469	352264	832934	408955		-0.724789	-0.712371	0.5919	-0.492295		0.385843	0.308935		0.0548287	0.103628	0.0563779	0.106556		0.08		0.361354	0.338332	0.283733	0.260002		0.349843	0.271867
Naphazoline hydrochloride	5461.76	25195.6		-14.2302	6.95903		Naphazoline hydrochloride	1.22892e+06	1.00583e+06	999911	882214		0.267454	-0.809398	-0.331016	0.964892		0.0869965	0.0543877		0.00444436	0.0205022	0.00546224	0.0251978		0.01		0.085062	0.0779999	0.052009	0.0433042		0.0815309	0.0476566
Nateglinide	403130	209168		-2.284	-1.13385		Nateglinide	2.26295e+06	1.39397e+06	2.19242e+06	1.49755e+06		-0.265186	-0.245722	-0.521354	-0.233576		0.210422	0.165543		0.178143	0.0924317	0.183874	0.0954052		0.14		0.125218	0.168301	0.0773005	0.121997		0.146759	0.099649
N-Butylscopolammonium bromide	63919.6	66452.4		-6.4571	-6.9744		N-Butylscopolammonium bromide	2.75336e+06	1.40256e+06	2.72617e+06	1.09011e+06		-1.38281	-10.8799	1.78749	-12.8532		0.292942	0.398084		0.0232151	0.024135	0.0234466	0.0243757		0.02		0.282741	0.282332	0.38778	0.387367		0.282537	0.387573
Nebivolol hydrochloride	36282.8	101372		0.573941	1.79129		Nebivolol hydrochloride	497936	25814.3	547401	7899.01		-0.300722	-3.27628	0.66826	195.386		1.28531	1.84073		0.0728664	0.203583	0.066282	0.185187		0.13		1.25246	1.18645	1.81095	1.75179		1.21945	1.78137
Nebularine	34971.7	37705.6		97.4128	96.5236		Nebularine	8023.52	67405.8	7703.3	19430.6		2.10023	99.052	-1698.99	97.5123		-0.924332	-0.401808		4.35865	4.69939	4.53983	4.89474		4.62		#NUM!	#NUM!	#NUM!	#NUM!		#NUM!	#NUM!
Nedocromil sodium		4697.22			245.195		Nedocromil sodium	489230	187247	511829	183497		-29.5275	-28.325	-29.3493	-6.74055		0.417098	0.445496		0	0.00960126	0	0.00917733		0.00469		0.417098	0.412908	0.445496	0.441492		0.415003	0.443494
Nefazodone hydrochloride							Nefazodone hydrochloride	7.29297e+07	1.52098e+06	7.81988e+07	1.4971e+06		0.56101	-0.818617	-0.244287	-0.336202		1.68078	1.71795		0	0	0	0		0		1.68078	1.68078	1.71795	1.71795		1.68078	1.71795
Nefiracetam	37532	58165.8		10.4131	-0.681469		Nefiracetam	4.54839e+06	1.96476e+06	4.67396e+06	2.11285e+06		-14.4779	2.58643	-10.4749	0.966824		0.364548	0.344816		0.00825171	0.0127882	0.00803002	0.0124447		0.01		0.36095	0.358959	0.341315	0.339378		0.359954	0.340346
Nefopam hydrochloride							Nefopam hydrochloride	1.06414e+06	785345	686510	761160		-0.624498	-0.410737	-0.19615	-0.943031		0.131936	-0.0448292		0	0	0	0		0		0.131936	0.131936	-0.0448292	-0.0448292		0.131936	-0.0448292
Nelarabine	92145.6	115330		-1.18727	-0.226158		Nelarabine	235300	187453	233646	185207		-0.346622	1.56207	0.0917524	0.762829		0.098731	0.100901		0.391608	0.490138	0.394381	0.493609		0.44		-0.117086	-0.193817	-0.1169	-0.194613		-0.155451	-0.155756
Nelfinavir mesylate							Nelfinavir mesylate	2.72648e+08	899426	2.66791e+08	978364		0.993057	-0.861733	0.333516	0.152718		2.48164	2.43567		0	0	0	0		0		2.48164	2.48164	2.43567	2.43567		2.48164	2.43567
Neomycin sulfate	1368.71	5792.55		-2.528	-0.408799		Neomycin sulfate	0	0	0	0		N/A	N/A	N/A	N/A		#DIV/0!	#DIV/0!		#DIV/0!	#DIV/0!	#DIV/0!	#DIV/0!		--		#DIV/0!	#DIV/0!	#DIV/0!	#DIV/0!		#DIV/0!	#DIV/0!
Neostigmine bromide							Neostigmine bromide	97963.4	151523	101631	174382		5.65618	-7.25748	3.09607	-16.2197		-0.189414	-0.234475		0	0	0	0		0		-0.189414	-0.189414	-0.234475	-0.234475		-0.189414	-0.234475
Nepafenac	40992.1	51450.2		0.281439	0.626692		Nepafenac	1.3624e+06	879364	1.3993e+06	883879		-0.586711	1.09812	-0.386504	-0.606165		0.190134	0.199517		0.0300882	0.0377645	0.0292948	0.0367686		0.03		0.176867	0.173416	0.186605	0.183248		0.175141	0.184926
Netilmicin sulfate							Netilmicin sulfate	105930	8626.11	97446	25087.6		0.536038	-0.949017	0.776289	-1.04795		1.08921	0.589306		0	0	0	0		0		1.08921	1.08921	0.589306	0.589306		1.08921	0.589306
Nevirapine		40978.8			-0.65092		Nevirapine	2.4468e+06	1.26566e+06	2.64138e+06	1.62241e+06		0.883144	0.724952	0.0553168	-0.173677		0.28628	0.211671		0	0.0167479	0	0.0155141		0.01		0.28628	0.278945	0.211671	0.204881		0.282612	0.208276
Niacin	25651.5	15602.8		56.6972	2.90748		Niacin	21290.1	28897.4	21522.8	27158.4		0.806088	-0.854096	-1.00869	1.03008		-0.132681	-0.101006		1.20485	0.732864	1.19183	0.724942		0.96		#NUM!	-0.70595	#NUM!	-0.661582		#NUM!	#NUM!
Nialamide	63261.9	38950.9		0.992246	-3.08597		Nialamide	269126	226551	303848	219912		2.14657	-0.402026	-1.7136	-0.655574		0.0747895	0.140409		0.235064	0.144731	0.208202	0.128192		0.18		-0.0415854	0.00689234	0.0390234	0.0808301		-0.0173465	0.0599268
Nicardipine hydrochloride							Nicardipine hydrochloride	1.8791e+08	18485.3	1.97729e+08	18149.1		-0.749064	0.167379	-0.147388	-1.92313		4.00712	4.03722		0	0	0	0		0		4.00712	4.00712	4.03722	4.03722		4.00712	4.03722
Nicergoline							Nicergoline	228271	494.472	303845	479.123		-0.757812	3.18077	-0.142808	527.259		2.66431	2.8022		0	0	0	0		0		2.66431	2.66431	2.8022	2.8022		2.66431	2.8022
Niclosamide	573191	369758		40.9009	42.1771		Niclosamide	731682	900155	718456	1.03858e+06		44.068	43.766	44.2525	43.72		-0.0899946	-0.160041		0.783387	0.505353	0.797809	0.514656		0.65		-0.754311	-0.395699	-0.854279	-0.473992		-0.575005	-0.664135
Nicorandil							Nicorandil	0	0	0	0		N/A	N/A	N/A	N/A		#DIV/0!	#DIV/0!		#DIV/0!	#DIV/0!	#DIV/0!	#DIV/0!		--		#DIV/0!	#DIV/0!	#DIV/0!	#DIV/0!		#DIV/0!	#DIV/0!
Nicotinamide							Nicotinamide	27399.6	150290	24223	175310		9.38642	56.778	50.3001	51.0785		-0.739187	-0.859577		0	0	0	0		0		-0.739187	-0.739187	-0.859577	-0.859577		-0.739187	-0.859577
Nifedipine	24218.4	22060.6		10.4141	8.10276		Nifedipine	669431	58421.5	619795	67908.9		-26.5946	3.97729	-29.6341	7.23067		1.05913	0.960322		0.0361777	0.0329543	0.0390749	0.0355934		0.04		1.04313	1.04458	0.943011	0.944582		1.04385	0.943797
Nifekalant	295047	297735		21.275	10.2909		Nifekalant	494043	231394	498237	333881		-1.97065	0.644187	-1.43402	0.858526		0.329413	0.173844		0.59721	0.602649	0.592183	0.597577		0.6		-0.0655084	-0.0714133	-0.215691	-0.221473		-0.0684609	-0.218582
Nifenazone	267821	225691		26.2731	28.2708		Nifenazone	195058	237711	240009	281239		6.42156	-9.56624	1.59334	-10.1879		-0.0858852	-0.0688476		1.37303	1.15704	1.11588	0.94034		1.15		#NUM!	#NUM!	#NUM!	-1.29317		#NUM!	#NUM!
Niflumic acid	961077	896691		-0.885905	0.0195145		Niflumic acid	1.88499e+07	4.64798e+06	1.80492e+07	4.0052e+06		0.508843	0.462916	0.876047	0.710443		0.608044	0.653834		0.0509859	0.0475701	0.0532476	0.0496803		0.05		0.585317	0.586877	0.63007	0.631704		0.586097	0.630887
Nifuroxazide	5525.43	13808.9		-5.34603	-1.87499		Nifuroxazide	196040	132037	202608	111295		-0.0681507	-0.716856	0.495667	0.827727		0.171648	0.260179		0.0281853	0.0704396	0.0272716	0.068156		0.05		0.159231	0.139925	0.248171	0.229523		0.149578	0.238847
Nifurtimox							Nifurtimox	31029.3	64209	38001.8	69442.7		-0.391944	-0.158895	-0.267908	0.282165		-0.315824	-0.261823		0	0	0	0		0		-0.315824	-0.315824	-0.261823	-0.261823		-0.315824	-0.261823
Nikethamide	14511.4	23886.4		-2.60114	-0.0837958		Nikethamide	581076	345692	701709	389060		43.0361	-0.99777	42.0636	-0.945993		0.225544	0.25614		0.0249733	0.0411072	0.0206801	0.0340403		0.03		0.214561	0.207314	0.247065	0.241099		0.210938	0.244082
Nilotinib							Nilotinib	1.00123e+06	7553.44	1.05974e+06	5652.87		0.933924	-4.90336	0.869256	-66.9068		2.12239	2.27293		0	0	0	0		0		2.12239	2.12239	2.27293	2.27293		2.12239	2.27293
Nilutamide							Nilutamide	0	0	0	0		N/A	N/A	N/A	N/A		#DIV/0!	#DIV/0!		#DIV/0!	#DIV/0!	#DIV/0!	#DIV/0!		--		#DIV/0!	#DIV/0!	#DIV/0!	#DIV/0!		#DIV/0!	#DIV/0!
Nilvadipine	6536.91	12093.2		-1.10308	0.973097		Nilvadipine	2.2124e+06	7277.23	2.10599e+06	9619.57		15.3332	188.835	7.00381	188.77		2.4829	2.3403		0.00295467	0.00546611	0.00310396	0.0057423		0.00432		2.48161	2.48052	2.33895	2.3378		2.48106	2.33838
Nimesulide							Nimesulide	0	0	0	0		N/A	N/A	N/A	N/A		#DIV/0!	#DIV/0!		#DIV/0!	#DIV/0!	#DIV/0!	#DIV/0!		--		#DIV/0!	#DIV/0!	#DIV/0!	#DIV/0!		#DIV/0!	#DIV/0!
Nimodipine	157633	234516		-2.66205	-2.76103		Nimodipine	2.91518e+06	28292.2	3.15329e+06	22889.8		-0.408863	0.361271	-0.690808	0.263762		2.013	2.13912		0.0540734	0.0804466	0.0499902	0.0743718		0.06		1.98886	1.97658	2.11685	2.10556		1.98272	2.1112
Niridazole							Niridazole	83670.6	109164	88444.4	91566.2		-0.8317	-0.392421	-0.832368	0.103824		-0.115508	-0.0150646		0	0	0	0		0		-0.115508	-0.115508	-0.0150646	-0.0150646		-0.115508	-0.0150646
Nisoldipine	54839.4	55249.1		-1.33036	-0.857164		Nisoldipine	0	0	0	0		N/A	N/A	N/A	N/A		#DIV/0!	#DIV/0!		#DIV/0!	#DIV/0!	#DIV/0!	#DIV/0!		--		#DIV/0!	#DIV/0!	#DIV/0!	#DIV/0!		#DIV/0!	#DIV/0!
Nisoxetine hydrochloride							Nisoxetine hydrochloride	2.36023e+06	2.49102e+06	2.29279e+06	2.22661e+06		-0.0205078	-0.640524	-0.521007	-0.150728		-0.0234228	0.0127187		0	0	0	0		0		-0.0234228	-0.0234228	0.0127187	0.0127187		-0.0234228	0.0127187
Nitazoxanide							Nitazoxanide	0	0	0	0		N/A	N/A	N/A	N/A		#DIV/0!	#DIV/0!		#DIV/0!	#DIV/0!	#DIV/0!	#DIV/0!		--		#DIV/0!	#DIV/0!	#DIV/0!	#DIV/0!		#DIV/0!	#DIV/0!
Nitrendipine	105884	302756		0.643405	2.11065		Nitrendipine	1.27314e+06	32720.4	1.27515e+06	21420.4		0.940708	-41.9914	0.620503	-40.4716		1.59006	1.77473		0.0831679	0.237803	0.0830367	0.237428		0.16		1.55235	1.47212	1.73708	1.65701		1.51224	1.69705
Nitrocaramiphen hydrochloride							Nitrocaramiphen hydrochloride	3.37053e+06	384395	3.07847e+06	315015		0.326266	0.490465	0.90255	-0.540195		0.942921	0.990003		0	0	0	0		0		0.942921	0.942921	0.990003	0.990003		0.942921	0.990003
Nitrofural							Nitrofural	0	3520.56	0	0		N/A	9.26689	N/A	N/A		#NUM!	#DIV/0!		#DIV/0!	#DIV/0!	#DIV/0!	#DIV/0!		--		#NUM!	#NUM!	#DIV/0!	#DIV/0!		#NUM!	#DIV/0!
Nitrofurantoin	2.11067e+06	2.2036e+06		11.7893	11.6149		Nitrofurantoin	0	0	0	0		N/A	N/A	N/A	N/A		#DIV/0!	#DIV/0!		#DIV/0!	#DIV/0!	#DIV/0!	#DIV/0!		--		#DIV/0!	#DIV/0!	#DIV/0!	#DIV/0!		#DIV/0!	#DIV/0!
Nitroxoline							Nitroxoline	331496	27898.3	341133	32941.9		0.460113	0.424171	-0.030236	-0.310445		1.0749	1.01517		0	0	0	0		0		1.0749	1.0749	1.01517	1.01517		1.0749	1.01517
Nizatidine	20348.3	17482.1		-0.246401	0.160735		Nizatidine	106304	291840	108474	302870		0.189116	0.974083	0.960165	0.323386		-0.438596	-0.44593		0.191416	0.164454	0.187587	0.161164		0.18		-0.530871	-0.516625	-0.536153	-0.522253		-0.523748	-0.529203
Nocodazole	20580.9	70685.9		0.407592	-0.49474		Nocodazole	3.771e+06	624353	3.60469e+06	574806		0.978915	0.355448	0.381136	0.118532		0.781027	0.797346		0.00545768	0.0187446	0.00570948	0.0196094		0.01		0.77865	0.772809	0.79486	0.788745		0.775729	0.791803
Nomegestrol acetate	826397	3.02862e+06		44.6911	41.6793		Nomegestrol acetate	1.78364e+07	373630	1.81656e+07	439194		46.9183	0.783951	46.7712	1.36908		1.67887	1.61659		0.046332	0.1698	0.0454923	0.166722		0.11		1.65826	1.59805	1.59637	1.53738		1.62816	1.56688
Nomifensine maleate	48326.2	35535.5		7.63662	-8.51446		Nomifensine maleate	581890	579845	403264	513975		-0.260154	-2.94424	0.143177	-0.956196		0.0015287	-0.105353		0.0830505	0.0610692	0.119838	0.0881199		0.09		-0.0361259	-0.0258377	-0.16079	-0.145415		-0.0309818	-0.153103
Norcyclobenzaprine							Norcyclobenzaprine	1.41321e+07	4.30091e+06	1.46198e+07	4.07929e+06		0.169205	-0.574055	0.372501	0.43944		0.516648	0.554356		0	0	0	0		0		0.516648	0.516648	0.554356	0.554356		0.516648	0.554356
Norethindrone	48524.2	155274		-5.14552	-3.72712		Norethindrone	1.54401e+06	388956	1.44922e+06	349366		0.0524441	-2.80975	-1.0029	-1.70582		0.59875	0.617853		0.0314274	0.100565	0.033483	0.107143		0.07		0.584882	0.55272	0.603062	0.568635		0.568801	0.585849
Norethynodrel	48524.2	155274		-5.14552	-3.72712		Norethynodrel	1.54401e+06	388956	1.44922e+06	349366		0.0524441	-2.80975	-1.0029	-1.70582		0.59875	0.617853		0.0314274	0.100565	0.033483	0.107143		0.07		0.584882	0.55272	0.603062	0.568635		0.568801	0.585849
Norfloxacin	238717	279514		73.9409	78.1545		Norfloxacin	606994	748844	535504	651146		8.8797	71.5309	-2.53001	70.4873		-0.0912071	-0.0849157		0.393278	0.46049	0.445781	0.521966		0.46		-0.308217	-0.359207	-0.341234	-0.405457		-0.333712	-0.373346
Norgestimate	1.85769e+07	6.07659e+07		0.962303	0.590272		Norgestimate	3.88198e+08	270035	3.76547e+08	384033		0.389041	0.793064	0.772047	-0.359379		3.15763	2.99145		0.0478541	0.156533	0.0493349	0.161377		0.1		3.13634	3.0837	2.96948	2.91502		3.11002	2.94225
Nortriptyline hydrochloride							Nortriptyline hydrochloride	1.40096e+07	5.55422e+06	1.20333e+07	4.87321e+06		0.372769	0.25493	-0.445839	0.135742		0.401802	0.392569		0	0	0	0		0		0.401802	0.401802	0.392569	0.392569		0.401802	0.392569
Novobiocin sodium salt	4892.66	3271.06		-1.09134	2.31787		Novobiocin sodium salt	0	0	0	0		N/A	N/A	N/A	N/A		#DIV/0!	#DIV/0!		#DIV/0!	#DIV/0!	#DIV/0!	#DIV/0!		--		#DIV/0!	#DIV/0!	#DIV/0!	#DIV/0!		#DIV/0!	#DIV/0!
Nylidrin	11011.6	11437.2		-13.5121	-16.4809		Nylidrin	4.53826e+06	1.58479e+06	4.3215e+06	1.35946e+06		-0.657948	0.955754	-0.801665	-0.574022		0.456917	0.502268		0.00242638	0.00252018	0.00254809	0.00264659		0.00254		0.455862	0.455821	0.50116	0.501118		0.455841	0.501139
Nystatine	31302	20505.9		-0.648298	-0.289411		Nystatine	101910	24129.8	103453	19414.1		-0.433937	-2.01387	-0.524173	-1.5493		0.625662	0.726624		0.307155	0.201217	0.302573	0.198215		0.25		0.466298	0.528091	0.570123	0.630682		0.497195	0.600402
Octoclothepin maleate salt							Octoclothepin maleate salt	2.07056e+07	124694	1.76386e+07	155937		0.711742	-0.415933	0.494391	0.340299		2.22024	2.05352		0	0	0	0		0		2.22024	2.22024	2.05352	2.05352		2.22024	2.05352
Octopamine hydrochloride	86212.1	60073.2		-17.6658	-19.6492		Octopamine hydrochloride	0	0	0	0		N/A	N/A	N/A	N/A		#DIV/0!	#DIV/0!		#DIV/0!	#DIV/0!	#DIV/0!	#DIV/0!		--		#DIV/0!	#DIV/0!	#DIV/0!	#DIV/0!		#DIV/0!	#DIV/0!
Ofloxacin	68982.6	75011.8		-12.9499	105.248		Ofloxacin	409414	340560	375726	330159		3.48757	-1.0309	-0.724497	0.150692		0.0799692	0.0561489		0.168491	0.183218	0.183598	0.199645		0.18		-0.000163838	-0.00792441	-0.0319469	-0.0405683		-0.00404412	-0.0362576
Olanzapine	15910.9	11572.8		13.2993	14.5285		Olanzapine	6.20216e+06	778254	6.53056e+06	716847		17.6677	0.615592	15.111	0.201073		0.901422	0.959524		0.00256539	0.00186593	0.00243638	0.0017721		0.00216		0.900306	0.900611	0.958465	0.958754		0.900458	0.958609
Olmesartan							Olmesartan	73064.1	0	76889.2	0		0.891565	N/A	-0.737967	N/A		#DIV/0!	#DIV/0!		0	0	0	0		0		#DIV/0!	#DIV/0!	#DIV/0!	#DIV/0!		#DIV/0!	#DIV/0!
Olopatadine hydrochloride							Olopatadine hydrochloride	1.8037e+06	1.38871e+06	1.79596e+06	1.81397e+06		0.312503	-0.859981	-0.593564	0.331735		0.113554	-0.0043324		0	0	0	0		0		0.113554	0.113554	-0.0043324	-0.0043324		0.113554	-0.0043324
Omeprazole							Omeprazole	212910	593104	192920	523432		-6.0954	-6.15936	-5.3856	-6.429		-0.444935	-0.433482		0	0	0	0		0		-0.444935	-0.444935	-0.433482	-0.433482		-0.444935	-0.433482
Ondansetron hydrochloride	22688.9	22426.8		2.23634	67.1775		Ondansetron hydrochloride	2.43841e+06	126485	2.41183e+06	118193		-47.207	-4.63043	-49.5875	-52.4543		1.28507	1.30975		0.00930482	0.00919734	0.00940736	0.0092987		0.01		1.28101	1.28106	1.30565	1.3057		1.28103	1.30567
Opipramol dihydrochloride							Opipramol dihydrochloride	2.67485e+06	1.54648e+06	2.65332e+06	1.15447e+06		-0.521509	-0.0707179	-0.517471	-0.45007		0.237956	0.361408		0	0	0	0		0		0.237956	0.237956	0.361408	0.361408		0.237956	0.361408
Ornidazole		6865.81			-5.67081		Ornidazole	126581	400937	79982.7	358553		0.710465	0.830128	-0.574708	0.351599		-0.500708	-0.651558		0	0.0542405	0	0.0858412		0.04		-0.500708	-0.524928	-0.651558	-0.690536		-0.512818	-0.671047
Orotic acid							Orotic acid	128816	10019.9	140245	10055.8		-7.6471	-10.7563	-6.61466	-10.6131		1.10911	1.14447		0	0	0	0		0		1.10911	1.10911	1.14447	1.14447		1.10911	1.14447
Orphenadrine hydrochloride							Orphenadrine hydrochloride	1.34976e+06	667417	852068	556279		0.208153	-0.335148	0.0962936	0.0147291		0.30586	0.185182		0	0	0	0		0		0.30586	0.30586	0.185182	0.185182		0.30586	0.185182
Oseltamivir phosphate							Oseltamivir phosphate	481140	441580	525443	394191		0.857359	-0.437654	-0.548241	-0.540317		0.037262	0.124819		0	0	0	0		0		0.037262	0.037262	0.124819	0.124819		0.037262	0.124819
o-Sulfanilamide							o-Sulfanilamide	0	0	0	0		N/A	N/A	N/A	N/A		#DIV/0!	#DIV/0!		#DIV/0!	#DIV/0!	#DIV/0!	#DIV/0!		--		#DIV/0!	#DIV/0!	#DIV/0!	#DIV/0!		#DIV/0!	#DIV/0!
Oxacillin sodium	34830.8	36542.5		-4.1732	-2.9801		Oxacillin sodium	71123.9	25375.3	69084.9	25819.2		17.3065	20.0288	7.26626	19.4822		0.447605	0.427441		0.48972	0.513787	0.504174	0.528951		0.51		0.155414	0.134431	0.122771	0.100507		0.144923	0.111639
Oxandrolone	185859	705324		-2.4341	0.190676		Oxandrolone	6.84832e+06	13796	6.91087e+06	22611.3		-0.327694	-0.955059	-0.108348	-6.39684		2.69583	2.48521		0.0271393	0.102992	0.0268937	0.10206		0.06		2.68388	2.64863	2.47337	2.43845		2.66626	2.45591
Oxantel pamoate		4183.12			5.33102		Oxantel pamoate	617446	834568	715498	836329		-0.562939	2.48736	-0.409426	-2.28174		-0.130862	-0.0677684		0	0.00677487	0	0.00584645		0.00316		-0.130862	-0.133815	-0.0677684	-0.0703149		-0.132338	-0.0690417
Oxaprozin							Oxaprozin	363871	42140.6	385012	42557.1		1.93364	-0.138728	9.75596	-0.728922		0.936247	0.956502		0	0	0	0		0		0.936247	0.936247	0.956502	0.956502		0.936247	0.956502
Oxcarbazepine		11146.5			-2.21538		Oxcarbazepine	131628	137605	160560	147664		0.233891	0.490116	-0.0951824	-0.993751		-0.0192844	0.0363628		0	0.0846818	0	0.0694228		0.04		-0.0192844	-0.0577123	0.0363628	0.00511523		-0.0384983	0.020739
Oxeladin citrate							Oxeladin citrate	9.07818e+06	3.89772e+06	9.59044e+06	4.64515e+06		-0.644306	0.603	-0.121036	-0.977495		0.367188	0.314839		0	0	0	0		0		0.367188	0.367188	0.314839	0.314839		0.367188	0.314839
Oxethazaine							Oxethazaine	1.81076e+08	8.90854e+06	1.73569e+08	7.20639e+06		0.447483	-0.676429	-0.568536	0.512323		1.30806	1.38175		0	0	0	0		0		1.30806	1.30806	1.38175	1.38175		1.30806	1.38175
Oxfendazole	10784.8	46752.1		-0.945594	-0.76106		Oxfendazole	756043	436651	749622	474511		-0.0650784	-0.733726	-0.927168	-0.639548		0.238413	0.198596		0.0142648	0.0618378	0.014387	0.0623675		0.04		0.232173	0.210691	0.192302	0.170629		0.221432	0.181465
Oxibendazol							Oxibendazol	2.07758e+06	1.12825e+06	2.00978e+06	1.07796e+06		-0.400655	-0.903829	-0.159277	0.0429145		0.265151	0.270547		0	0	0	0		0		0.265151	0.265151	0.270547	0.270547		0.265151	0.270547
Oxiconazole nitrate							Oxiconazole nitrate	1.52975e+08	71986.4	1.46852e+08	77255.6		0.805241	-0.967731	0.804354	0.390625		3.32737	3.27895		0	0	0	0		0		3.32737	3.32737	3.27895	3.27895		3.32737	3.27895
Oxiglutatione							Oxiglutatione	6501.5	3828.38	6963.52	3638.66		14.6113	-296.55	12.8808	-294.309		0.229998	0.281888		0	0	0	0		0		0.229998	0.229998	0.281888	0.281888		0.229998	0.281888
Oxiracetam							Oxiracetam	80239.4	332780	64507.6	351247		0.3531	0.181841	-0.763523	-2.48182		-0.61777	-0.736002		0	0	0	0		0		-0.61777	-0.61777	-0.736002	-0.736002		-0.61777	-0.736002
Oxolamine citrate salt							Oxolamine citrate salt	1.53628e+06	798772	1.44483e+06	687012		-6.14169	4.43487	-8.01379	-49.6877		0.284046	0.322853		0	0	0	0		0		0.284046	0.284046	0.322853	0.322853		0.284046	0.322853
Oxolinic acid	8032.61	19634.4		0.852001	-0.301419		Oxolinic acid	1.17618e+06	66735.3	1.10103e+06	58865.3		-30.0878	-27.8338	-30.5595	-27.3703		1.24612	1.27194		0.00682939	0.0166934	0.00729551	0.0178327		0.01		1.24314	1.23881	1.26876	1.26413		1.24097	1.26644
Oxprenolol hydrochloride	755755	575215		-8.05229	7.48281		Oxprenolol hydrochloride	2.05077e+06	1.6773e+06	2.07287e+06	2.19414e+06		-0.741914	-0.353928	-0.178093	-0.0481489		0.0873068	-0.0246913		0.368522	0.280487	0.364593	0.277497		0.32		-0.112335	-0.0556545	-0.221639	-0.165851		-0.0839945	-0.193745
Oxybenzone	1.26529e+06	1.71766e+06		0.374854	-0.682846		Oxybenzone	2.52975e+06	83000.4	2.48876e+06	89405.2		-0.0649337	0.429689	0.0643932	0.947332		1.484	1.44462		0.500167	0.678987	0.508403	0.690168		0.59		1.18282	0.99052	1.13623	0.935748		1.08667	1.03599
Oxybutynin chloride	21366.3	16248.1		7.79456	15.1132		Oxybutynin chloride	3.55989e+06	407069	3.33554e+06	367385		0.539906	-0.941027	0.00084965	0.899304		0.941768	0.958045		0.00600196	0.00456423	0.00640565	0.00487121		0.01		0.939154	0.939782	0.955254	0.955924		0.939468	0.955589
Oxymetazoline hydrochloride	13671.4			33.719			Oxymetazoline hydrochloride	3.13275e+06	4.09705e+06	2.14306e+06	3.86362e+06		-0.560256	-0.606694	-0.953986	0.938001		-0.116546	-0.255961		0.00436402	0	0.00637938	0		0.00269		-0.118446	-0.116546	-0.25874	-0.255961		-0.117496	-0.25735
Oxymetholone	30857.7	48303.7		-2.35946	0.0912067		Oxymetholone	1.07224e+06	271689	1.04049e+06	321173		-0.377418	-0.708067	0.918345	0.696586		0.59622	0.510497		0.0287788	0.0450494	0.029657	0.0464241		0.04		0.583538	0.576201	0.497423	0.489853		0.579869	0.493638
Oxyphenbutazone	15018.8	96191.1		-0.442795	-0.759248		Oxyphenbutazone	214282	25231.3	199755	13252		221.3	-10.3397	219.699	-1.96592		0.929046	1.17822		0.0700887	0.448899	0.0751858	0.481545		0.27		0.897488	0.670277	1.14427	0.89293		0.783883	1.0186
Oxyphenisatin	23894.2	26646		0.208497	-0.517353		Oxyphenisatin	1.60352e+06	113867	1.80206e+06	114005		-0.629152	-0.267233	0.505636	0.10279		1.14868	1.19884		0.0149011	0.0166171	0.0132593	0.0147864		0.01		1.14216	1.1414	1.19305	1.19237		1.14178	1.19271
Oxytetracycline dihydrate	91232.7			-3.39622			Oxytetracycline dihydrate	0	0	0	0		N/A	N/A	N/A	N/A		#DIV/0!	#DIV/0!		#DIV/0!	#DIV/0!	#DIV/0!	#DIV/0!		--		#DIV/0!	#DIV/0!	#DIV/0!	#DIV/0!		#DIV/0!	#DIV/0!
Ozagrel hydrochloride	6609.72	18672.5		-0.283177	0.860685		Ozagrel hydrochloride	235854	293957	208024	329575		19.0266	-17.8592	89.644	-17.3623		-0.0956403	-0.199841		0.0280246	0.0791698	0.0317739	0.0897616		0.06		-0.107985	-0.131461	-0.213865	-0.240686		-0.119723	-0.227276
Paclitaxel	35274.9	209137		-2.10098	-0.967533		Paclitaxel	5.61433e+06	126384	5.53924e+06	112685		0.733854	-0.280886	-0.333189	0.82582		1.64761	1.69158		0.006283	0.0372505	0.00636818	0.0377555		0.02		1.64487	1.63112	1.68881	1.67487		1.63799	1.68184
Paliperidone							Paliperidone	1.24724e+06	2.47415e+06	1.1806e+06	1.92997e+06		-2.92443	-0.515334	0.516217	-2.54153		-0.297475	-0.213449		0	0	0	0		0		-0.297475	-0.297475	-0.213449	-0.213449		-0.297475	-0.213449
Palonosetron hydrochloride							Palonosetron hydrochloride	1.61427e+06	990790	1.54158e+06	1.15628e+06		-0.0897472	-0.163879	-0.942495	-0.983471		0.211996	0.124902		0	0	0	0		0		0.211996	0.211996	0.124902	0.124902		0.211996	0.124902
Pancuronium bromide							Pancuronium bromide	0	0	0	0		N/A	N/A	N/A	N/A		#DIV/0!	#DIV/0!		#DIV/0!	#DIV/0!	#DIV/0!	#DIV/0!		--		#DIV/0!	#DIV/0!	#DIV/0!	#DIV/0!		#DIV/0!	#DIV/0!
Pantoprazole sodium	38304.3	54724.8		25.9991	23.2991		Pantoprazole sodium	938716	19723.4	841680	21792.2		27.6025	527.37	27.6966	526.344		1.67755	1.58684		0.040805	0.0582975	0.0455093	0.0650185		0.05		1.65946	1.65147	1.56662	1.55765		1.65546	1.56213
Papaverine hydrochloride							Papaverine hydrochloride	9.56392e+06	3.46383e+06	9.46683e+06	3.42943e+06		-0.512756	-0.529136	-0.299602	-0.525517		0.44108	0.440982		0	0	0	0		0		0.44108	0.44108	0.440982	0.440982		0.44108	0.440982
Parbendazole							Parbendazole	1.55555e+07	1.03435e+06	1.49805e+07	1.37542e+06		0.815342	0.384102	0.884115	0.325434		1.17722	1.03709		0	0	0	0		0		1.17722	1.17722	1.03709	1.03709		1.17722	1.03709
Pargyline hydrochloride	17270	13219.6		-0.751433	-1.25263		Pargyline hydrochloride	0	0	0	0		N/A	N/A	N/A	N/A		#DIV/0!	#DIV/0!		#DIV/0!	#DIV/0!	#DIV/0!	#DIV/0!		--		#DIV/0!	#DIV/0!	#DIV/0!	#DIV/0!		#DIV/0!	#DIV/0!
Paromomycin sulfate	70907.9	70672.7		0.18021	-50.0288		Paromomycin sulfate	339505	85898.4	352387	64458.2		32.0141	1.00037	33.343	1.73493		0.596861	0.737741		0.208857	0.208164	0.201222	0.200554		0.2		0.495116	0.495496	0.640167	0.64053		0.495306	0.640349
Paroxetine hydrochloride	10455.8	78092.6		0.342483	-0.716938		Paroxetine hydrochloride	1.14976e+07	2.48095e+06	1.12682e+07	2.38487e+06		-0.403258	-0.395956	-0.17863	-0.859018		0.665988	0.674389		0.000909392	0.00679209	0.000927906	0.00693037		0.00389		0.665593	0.663029	0.673986	0.671369		0.664311	0.672677
Paroxypropione	6062.01	10300.6		-5.23547	-1.0629		Paroxypropione	59387.9	90536.5	67227.5	90203.2		0.843405	-0.59005	0.0935881	-0.836765		-0.183125	-0.127675		0.102075	0.173446	0.0901716	0.15322		0.13		-0.229885	-0.265854	-0.168716	-0.199905		-0.247869	-0.18431
Pefloxacin	2.05999e+06	2.28692e+06		11.6365	13.4818		Pefloxacin	3.36012e+06	3.7727e+06	3.16806e+06	3.60191e+06		11.997	12.5863	10.7892	12.3791		-0.0502973	-0.0557399		0.613071	0.680605	0.650238	0.721867		0.67		-0.462666	-0.545969	-0.511967	-0.611487		-0.504317	-0.561727
Pemetrexed disodium							Pemetrexed disodium	5269.5	0	3351.64	0		156.186	N/A	-0.169534	N/A		#DIV/0!	#DIV/0!		0	0	0	0		0		#DIV/0!	#DIV/0!	#DIV/0!	#DIV/0!		#DIV/0!	#DIV/0!
Pemirolast potassium							Pemirolast potassium	0	0	0	0		N/A	N/A	N/A	N/A		#DIV/0!	#DIV/0!		#DIV/0!	#DIV/0!	#DIV/0!	#DIV/0!		--		#DIV/0!	#DIV/0!	#DIV/0!	#DIV/0!		#DIV/0!	#DIV/0!
Penbutolol sulfate							Penbutolol sulfate	0	0	0	0		N/A	N/A	N/A	N/A		#DIV/0!	#DIV/0!		#DIV/0!	#DIV/0!	#DIV/0!	#DIV/0!		--		#DIV/0!	#DIV/0!	#DIV/0!	#DIV/0!		#DIV/0!	#DIV/0!
Penciclovir							Penciclovir	402952	1.74645e+06	376940	1.66412e+06		-5.01539	-7.98916	-4.1875	-10.9699		-0.636903	-0.644912		0	0	0	0		0		-0.636903	-0.636903	-0.644912	-0.644912		-0.636903	-0.644912
Pentamidine isethionate	79278.4	103323		2.0271	-1.4935		Pentamidine isethionate	507895	302214	508380	262087		-0.00326288	-2.39831	-0.912891	-1.65032		0.22546	0.287742		0.156092	0.203434	0.155943	0.20324		0.18		0.151755	0.126682	0.214114	0.18907		0.139218	0.201592
Pentetic acid		1782.22			4.8646		Pentetic acid	26290.4	33635.6	13389.7	28807.8		-1.38249	-1.46259	-6.51856	-4.82274		-0.107003	-0.332738		0	0.0677899	0	0.133104		0.05		-0.107003	-0.137489	-0.332738	-0.394771		-0.122246	-0.363755
Pentobarbital							Pentobarbital	31413.8	6111.29	32996.3	6524.83		-1.33255	-111.505	-1.82841	-111.222		0.710988	0.703896		0	0	0	0		0		0.710988	0.710988	0.703896	0.703896		0.710988	0.703896
Pentolinium bitartrate	5112.17			13.3473			Pentolinium bitartrate	0	0	0	0		N/A	N/A	N/A	N/A		#DIV/0!	#DIV/0!		#DIV/0!	#DIV/0!	#DIV/0!	#DIV/0!		--		#DIV/0!	#DIV/0!	#DIV/0!	#DIV/0!		#DIV/0!	#DIV/0!
Pentoxifylline							Pentoxifylline	564747	602402	456054	293796		90.623	-14.886	87.1234	86.5128		-0.0280321	0.190971		0	0	0	0		0		-0.0280321	-0.0280321	0.190971	0.190971		-0.0280321	0.190971
Pentylenetetrazole	6132.54	17763		86.1567	0.631468		Pentylenetetrazole	128680	93129.8	119147	70015.5		-20.0874	0.867751	13.8817	0.784627		0.140421	0.23089		0.0476574	0.13804	0.0514703	0.149084		0.1		0.119214	0.0759078	0.207941	0.160776		0.097561	0.184358
Pepstatin A	26857.1	37442.3		-3.11914	-1.05226		Pepstatin A	267221	59816.3	247139	28203.8		0.682662	-0.982554	0.751994	-0.386559		0.650051	0.942634		0.100505	0.140117	0.108672	0.151503		0.13		0.60405	0.58449	0.892672	0.871285		0.59427	0.881978
Pergolide mesylate							Pergolide mesylate	1.64464e+07	4.86961e+06	1.49442e+07	4.29719e+06		0.153034	0.396685	-0.709183	0.989422		0.528577	0.541287		0	0	0	0		0		0.528577	0.528577	0.541287	0.541287		0.528577	0.541287
Perhexiline maleate							Perhexiline maleate	6.65525e+07	655592	6.29913e+07	542559		0.750215	-0.155952	0.413848	0.829354		2.00653	2.06483		0	0	0	0		0		2.00653	2.00653	2.06483	2.06483		2.00653	2.06483
Perindopril							Perindopril	362350	37431.1	426862	46164.4		0.119858	6.64324	-0.863339	-9.32662		0.985896	0.96598		0	0	0	0		0		0.985896	0.985896	0.96598	0.96598		0.985896	0.96598
Perospirone hydrochloride	8575.26	11185.3		-8.51511	-5.53648		Perospirone hydrochloride	2.56725e+07	2.06461e+06	2.60758e+07	2.14164e+06		0.209555	0.456058	-0.0421152	-0.341401		1.09463	1.08549		0.000334026	0.000435691	0.000328859	0.000428952		0.000382		1.09448	1.09444	1.08535	1.08531		1.09446	1.08533
Perphenazine							Perphenazine	2.15478e+07	3.35806e+06	2.05847e+07	2.7312e+06		0.703987	0.292812	-0.914004	0.231659		0.807314	0.877191		0	0	0	0		0		0.807314	0.807314	0.877191	0.877191		0.807314	0.877191
Phenacetin	9960.62	36565.5		-1.48923	-1.24643		Phenacetin	952036	991682	1.00155e+06	1.03213e+06		-0.562363	0.819246	0.495575	-0.420729		-0.0177192	-0.0130641		0.0104624	0.0384077	0.00994525	0.0365091		0.02		-0.0222869	-0.0347282	-0.0174048	-0.0292164		-0.0285076	-0.0233106
Phenazopyridine hydrochloride							Phenazopyridine hydrochloride	6.79691e+06	930655	6.57346e+06	1.02909e+06		-0.577795	-0.0396638	-0.369096	-0.774287		0.863523	0.805339		0	0	0	0		0		0.863523	0.863523	0.805339	0.805339		0.863523	0.805339
Phenelzine sulfate							Phenelzine sulfate	0	0	0	0		N/A	N/A	N/A	N/A		#DIV/0!	#DIV/0!		#DIV/0!	#DIV/0!	#DIV/0!	#DIV/0!		--		#DIV/0!	#DIV/0!	#DIV/0!	#DIV/0!		#DIV/0!	#DIV/0!
Phenethicillin potassium salt							Phenethicillin potassium salt	0	0	0	0		N/A	N/A	N/A	N/A		#DIV/0!	#DIV/0!		#DIV/0!	#DIV/0!	#DIV/0!	#DIV/0!		--		#DIV/0!	#DIV/0!	#DIV/0!	#DIV/0!		#DIV/0!	#DIV/0!
Phenformin hydrochloride	10147.2	18583.9		-0.900672	0.912718		Phenformin hydrochloride	300874	554165	270762	487198		0.882643	-0.19711	-0.914103	-0.844668		-0.265254	-0.255118		0.0337258	0.0617663	0.0374766	0.0686356		0.05		-0.280154	-0.292943	-0.271707	-0.285999		-0.286548	-0.278853
Phenindione	81141.8	70717.6		-2.62331	-0.47979		Phenindione	0	0	0	0		N/A	N/A	N/A	N/A		#DIV/0!	#DIV/0!		#DIV/0!	#DIV/0!	#DIV/0!	#DIV/0!		--		#DIV/0!	#DIV/0!	#DIV/0!	#DIV/0!		#DIV/0!	#DIV/0!
Pheniramine maleate							Pheniramine maleate	127125	393578	86566.2	348966		2.02368	-0.966714	1.37866	-2.7561		-0.4908	-0.605435		0	0	0	0		0		-0.4908	-0.4908	-0.605435	-0.605435		-0.4908	-0.605435
Phenolphthalein	197652	228986		0.325638	-0.645012		Phenolphthalein	9.24508e+06	408403	9.37861e+06	429275		0.140136	0.397015	0.753994	-0.441354		1.35482	1.3394		0.0213791	0.0247684	0.0210747	0.0244157		0.02		1.34544	1.34393	1.33015	1.32867		1.34468	1.32941
Phenothiazine							Phenothiazine	137007	2641.08	130288	5208.74		-0.843155	-24.1247	-0.763643	85.732		1.71496	1.39817		0	0	0	0		0		1.71496	1.71496	1.39817	1.39817		1.71496	1.39817
Phenothrin	17734	61481.4		0.207268	-0.824903		Phenothrin	1.08521e+06	31980.1	1.49261e+06	20371.7		-0.38829	-0.39603	-0.891155	-5.72057		1.53063	1.86492		0.0163414	0.0566537	0.0118812	0.0411905		0.03		1.52348	1.50531	1.85973	1.84665		1.51439	1.85319
Phenoxybenzamine hydrochloride							Phenoxybenzamine hydrochloride	598744	21662	525876	11747.6		-6.85504	-0.0530158	-6.31924	-2.78488		1.44154	1.65093		0	0	0	0		0		1.44154	1.44154	1.65093	1.65093		1.44154	1.65093
Phenoxypropazine dihydrochloride							Phenoxypropazine dihydrochloride	21549.5	0	32809.5	0		-9.5417	N/A	-2.02295	N/A		#DIV/0!	#DIV/0!		0	0	0	0		0		#DIV/0!	#DIV/0!	#DIV/0!	#DIV/0!		#DIV/0!	#DIV/0!
Phenprobamate	3613.34	9846.11		-4.18744	-1.12868		Phenprobamate	0	0	0	0		N/A	N/A	N/A	N/A		#DIV/0!	#DIV/0!		#DIV/0!	#DIV/0!	#DIV/0!	#DIV/0!		--		#DIV/0!	#DIV/0!	#DIV/0!	#DIV/0!		#DIV/0!	#DIV/0!
Phensuximide							Phensuximide	28329.4	37078.7	30501.9	40487.1		0.0275339	0.952709	0.582962	-0.535917		-0.116887	-0.122991		0	0	0	0		0		-0.116887	-0.116887	-0.122991	-0.122991		-0.116887	-0.122991
Phentermine hydrochloride							Phentermine hydrochloride	6343.4	6840.93	0	6517.34		-7.38471	4.58256	N/A	2.37157		-0.0327931	#NUM!		0	0	#DIV/0!	#DIV/0!		0		-0.0327931	-0.0327931	#NUM!	#NUM!		-0.0327931	#NUM!
Phentolamine hydrochloride							Phentolamine hydrochloride	1.47474e+06	1.64808e+06	1.16301e+06	1.53974e+06		-0.661423	-1.0074	-0.858913	-0.366194		-0.0482635	-0.121864		0	0	0	0		0		-0.0482635	-0.0482635	-0.121864	-0.121864		-0.0482635	-0.121864
Phenyl salicylate	14849	11445.8		0.843644	-2.29414		Phenyl salicylate	70734.2	31946.5	42728.2	16718.8		0.902007	-1.19494	-1.20105	-7.38434		0.345206	0.407509		0.209926	0.161814	0.347522	0.267874		0.25		0.242873	0.268546	0.222075	0.272095		0.25571	0.247085
Phenylbutazone	69681.5	151585		-0.938077	-0.868649		Phenylbutazone	709173	219937	660797	221029		0.21971	0.57497	0.644165	0.81386		0.508454	0.475619		0.0982573	0.213749	0.105451	0.229397		0.16		0.463536	0.404015	0.427223	0.362449		0.433775	0.394836
Phenylpropanolamine hydrochloride							Phenylpropanolamine hydrochloride	45969.9	57010.8	60131.6	57846.6		-0.53782	-3.30892	-0.190793	-0.432805		-0.0934841	0.0168248		0	0	0	0		0		-0.0934841	-0.0934841	0.0168248	0.0168248		-0.0934841	0.0168248
Phthalylsulfacetamide							Phthalylsulfacetamide	0	0	0	0		N/A	N/A	N/A	N/A		#DIV/0!	#DIV/0!		#DIV/0!	#DIV/0!	#DIV/0!	#DIV/0!		--		#DIV/0!	#DIV/0!	#DIV/0!	#DIV/0!		#DIV/0!	#DIV/0!
Phthalylsulfathiazole		4814.4			-2.14034		Phthalylsulfathiazole	40390	56775.7	43922.2	43518.1		-0.102068	-0.828992	0.270947	0.406755		-0.147889	0.00401462		0	0.119198	0	0.109612		0.06		-0.147889	-0.203011	0.00401462	-0.0464061		-0.17545	-0.0211957
Picotamide monohydrate		15905.7			0.8116		Picotamide monohydrate	2.12831e+06	865881	1.86445e+06	725340		3.54453	23.3889	0.28332	28.5914		0.390578	0.410008		0	0.0074734	0	0.00853108		0.004		0.390578	0.38732	0.410008	0.406287		0.388949	0.408148
Picrotoxinin	10732.5	5206.73		-1.61484	2.43251		Picrotoxinin	1.05479e+06	128927	1.13569e+06	147507		34.5185	32.2874	35.3239	274.75		0.912822	0.886449		0.010175	0.00493627	0.00945017	0.00458463		0.01		0.90838	0.910673	0.882325	0.884453		0.909526	0.883389
Pidotimod	3590.65	5360.74		14.0646	1.42414		Pidotimod	0	0	0	0		N/A	N/A	N/A	N/A		#DIV/0!	#DIV/0!		#DIV/0!	#DIV/0!	#DIV/0!	#DIV/0!		--		#DIV/0!	#DIV/0!	#DIV/0!	#DIV/0!		#DIV/0!	#DIV/0!
Pilocarpine nitrate							Pilocarpine nitrate	363602	208223	408201	234953		0.170501	-0.383051	-0.215536	-0.504459		0.242097	0.239893		0	0	0	0		0		0.242097	0.242097	0.239893	0.239893		0.242097	0.239893
Pilsicainide Hydrochloride							Pilsicainide Hydrochloride	490140	1.72993e+06	496879	1.7568e+06		0.457457	0.388566	0.642251	-0.168456		-0.547709	-0.548471		0	0	0	0		0		-0.547709	-0.547709	-0.548471	-0.548471		-0.547709	-0.548471
Pimethixene maleate							Pimethixene maleate	1.1106e+07	793425	1.03808e+07	657603		0.3182	0.744176	-0.687712	-0.491674		1.14605	1.19827		0	0	0	0		0		1.14605	1.14605	1.19827	1.19827		1.14605	1.19827
Pimozide							Pimozide	2.74803e+08	1.29699e+06	2.71264e+08	1.08214e+06		0.158131	-0.703159	0.261502	0.728213		2.32609	2.39911		0	0	0	0		0		2.32609	2.32609	2.39911	2.39911		2.32609	2.39911
Pinacidil monohydrate	492001	453466		64.0988	64.0046		Pinacidil monohydrate	2.36338e+06	1.18391e+06	2.16787e+06	1.23436e+06		68.9834	60.5768	68.0721	64.3912		0.300215	0.24459		0.208177	0.191872	0.226951	0.209176		0.21		0.198843	0.207695	0.132797	0.14267		0.203269	0.137734
Pinaverium bromide							Pinaverium bromide	3.96091e+07	1.34276e+06	3.95066e+07	1.31364e+06		-7.34397	-6.8782	-6.60254	-7.21267		1.4698	1.47819		0	0	0	0		0		1.4698	1.4698	1.47819	1.47819		1.4698	1.47819
Pindolol	125488	122588		-2.24641	0.049358		Pindolol	350953	577911	297847	574702		0.91481	1.23866	1.36628	-0.466009		-0.216612	-0.285449		0.357562	0.3493	0.421316	0.41158		0.38		-0.408781	-0.403232	-0.523008	-0.515762		-0.406007	-0.519385
Pioglitazone		8837.94			7.29165		Pioglitazone	7.52961e+06	920341	7.35464e+06	776768		-0.997639	0.0481328	-0.974821	0.962289		0.912824	0.97627		0	0.00117376	0	0.00120168		0.000594		0.912824	0.912314	0.97627	0.975748		0.912569	0.976009
Pipemidic acid							Pipemidic acid	690167	27888.9	612355	26627.1		1.16004	2.96368	-1.26904	0.242109		1.39352	1.36168		0	0	0	0		0		1.39352	1.39352	1.36168	1.36168		1.39352	1.36168
Pipenzolate bromide	11947.5	11370		-4.79246	0.0266747		Pipenzolate bromide	837984	842395	832912	738742		-10.6999	-10.6958	-10.9716	-8.70538		-0.00227967	0.052106		0.0142575	0.0135683	0.0143443	0.0136509		0.01		-0.00851618	-0.00821265	0.0458312	0.0461366		-0.00836442	0.0459839
Piperacetazine	57586	10310.8		5.00146	7.35901		Piperacetazine	1.61516e+07	2.96923e+06	1.65046e+07	3.21453e+06		0.716253	0.60084	-0.391125	-0.175583		0.735571	0.710487		0.00356536	0.000638377	0.0034891	0.000624723		0.00208		0.73402	0.735294	0.708969	0.710215		0.734657	0.709592
Piperacillin sodium salt	9354.67	6626.3		-8.6206	14.8368		Piperacillin sodium salt	0	0	0	0		N/A	N/A	N/A	N/A		#DIV/0!	#DIV/0!		#DIV/0!	#DIV/0!	#DIV/0!	#DIV/0!		--		#DIV/0!	#DIV/0!	#DIV/0!	#DIV/0!		#DIV/0!	#DIV/0!
Piperidolate hydrochloride							Piperidolate hydrochloride	1.82133e+06	203948	1.82424e+06	221309		-0.8806	-0.920935	-0.493003	0.19396		0.950869	0.916082		0	0	0	0		0		0.950869	0.950869	0.916082	0.916082		0.950869	0.916082
Piperonyl butoxide	14554.1	7148.92		-0.480727	-1.16386		Piperonyl butoxide	12738	34369.7	11845	16124.5		-0.861916	0.581695	-4.10725	-0.764757		-0.431072	-0.13395		1.14257	0.561225	1.22872	0.603539		0.88		#NUM!	-0.788831	#NUM!	-0.53575		#NUM!	#NUM!
Piracetam	18937.2	11901.7		4.8938	2.66564		Piracetam	24492.2	0	28825.5	0		7.01126	N/A	10.3643	N/A		#DIV/0!	#DIV/0!		0.773192	0.48594	0.656958	0.412889		0.58		#DIV/0!	#DIV/0!	#DIV/0!	#DIV/0!		#DIV/0!	#DIV/0!
Pirenperone	1.12231e+06	1.3007e+06		-2.43934	0.895284		Pirenperone	1.05683e+07	8.34391e+06	1.0884e+07	8.59292e+06		-8.9284	-0.00168111	-2.90263	-0.464645		0.102634	0.10265		0.106197	0.123076	0.103116	0.119505		0.11		0.0538762	0.0455963	0.0553861	0.0473765		0.0497362	0.0513813
Pirenzepine dihydrochloride	273537	275768		35.7116	34.233		Pirenzepine dihydrochloride	1.62557e+06	1.47893e+06	1.49877e+06	1.45646e+06		3.60161	8.89174	-6.70672	15.4745		0.0410572	0.0124355		0.168272	0.169644	0.182508	0.183996		0.18		-0.0389616	-0.0396788	-0.0750809	-0.0758723		-0.0393202	-0.0754766
Piretanide	11807.2	19462.9		-0.357582	-0.123166		Piretanide	762449	502085	810615	576533		0.380347	-0.717088	-0.521592	0.738145		0.181433	0.14799		0.0154859	0.0255268	0.0145658	0.02401		0.02		0.174655	0.170203	0.141618	0.137436		0.172429	0.139527
Pirfenidone	27860.7	41446.7		-24.6024	-15.7208		Pirfenidone	0	0	0	0		N/A	N/A	N/A	N/A		#DIV/0!	#DIV/0!		#DIV/0!	#DIV/0!	#DIV/0!	#DIV/0!		--		#DIV/0!	#DIV/0!	#DIV/0!	#DIV/0!		#DIV/0!	#DIV/0!
Piribedil	63489.8	39362.1		0.992246	-3.08597		Piribedil	269126	226551	303848	219912		2.14657	-0.402026	-1.7136	-0.655574		0.0747895	0.140409		0.235911	0.146259	0.208952	0.129545		0.18		-0.0420664	0.00611578	0.0386119	0.0801554		-0.0179753	0.0593836
Pirlindole mesylate							Pirlindole mesylate	4.85218e+06	397034	4.80749e+06	546775		1.91374	0.647442	0.464362	2.57488		1.08711	0.94411		0	0	0	0		0		1.08711	1.08711	0.94411	0.94411		1.08711	0.94411
Piromidic acid	49002.4	180119		0.125671	-0.503046		Piromidic acid	778531	688136	735587	670307		0.601932	0.735084	0.0595278	-0.476483		0.0536019	0.0403605		0.0629421	0.231357	0.0666167	0.244864		0.15		0.0253683	-0.0606735	0.0104205	-0.0816143		-0.0176526	-0.0355969
Piroxicam	27317.4	110166		-0.755273	-0.999488		Piroxicam	2.53719e+06	2.94281e+06	1.94477e+06	2.73772e+06		-0.573302	0.192053	0.595211	0.444381		-0.0644101	-0.14852		0.0107668	0.0434207	0.0140466	0.0566474		0.03		-0.0691114	-0.0836891	-0.154664	-0.173846		-0.0764002	-0.164255
Pirprofen	31907.9	83246.1		-18.7909	-22.0824		Pirprofen	71375.1	3036.16	77023.3	1754.15		-9.45609	434.876	-13.481	464.994		1.37122	1.64255		0.447045	1.16632	0.414263	1.08079		0.78		1.11391	#NUM!	1.41026	#NUM!		#NUM!	#NUM!
Pitavastatin calcium	12036	101898		-0.673431	13.947		Pitavastatin calcium	4.05911e+06	1.34339e+06	4.11119e+06	1.3159e+06		-0.95827	-0.920853	-0.271284	-1.30664		0.480228	0.494743		0.00296518	0.0251037	0.00292761	0.0247856		0.01		0.478939	0.469187	0.49347	0.483843		0.474063	0.488657
Pivampicillin	12168.8	42828.9		-14.8133	0.705435		Pivampicillin	37903.3	0	42228.6	11960.3		-3.0165	N/A	103.058	-2.81301		#DIV/0!	0.547866		0.321047	1.12995	0.288164	1.01421		0.69		#DIV/0!	#DIV/0!	0.400246	#NUM!		#DIV/0!	#NUM!
Pivmecillinam hydrochloride							Pivmecillinam hydrochloride	229304	744878	220938	1.76553e+06		0.0771072	1.29416	0.444668	0.138025		-0.511673	-0.902605		0	0	0	0		0		-0.511673	-0.511673	-0.902605	-0.902605		-0.511673	-0.902605
Pizotifen malate							Pizotifen malate	1.54137e+07	652407	1.49029e+07	951982		-0.719929	-0.381825	0.233935	0.840312		1.37339	1.19464		0	0	0	0		0		1.37339	1.37339	1.19464	1.19464		1.37339	1.19464
Podophyllotoxin							Podophyllotoxin	4.60533e+06	6.02137e+06	4.97611e+06	5.78629e+06		7.68601	13.3474	5.25597	11.0442		-0.116434	-0.0655103		0	0	0	0		0		-0.116434	-0.116434	-0.0655103	-0.0655103		-0.116434	-0.0655103
Pomalidomide	13552.9	15018.6		-90.0349	-89.2745		Pomalidomide	34199.8	28955.2	35647.4	23537.9		7.18679	0.953165	-0.0152774	-4.67688		0.0722976	0.18026		0.396285	0.439142	0.380192	0.42131		0.41		-0.14687	-0.17885	-0.0274828	-0.0572936		-0.16286	-0.0423882
Posaconazole hydrate							Posaconazole hydrate	4.78263e+07	176968	4.74182e+07	155993		0.775333	0.95753	0.229924	0.445146		2.43177	2.48284		0	0	0	0		0		2.43177	2.43177	2.48284	2.48284		2.43177	2.48284
Practolol	278356	189243		2.78749	3.78972		Practolol	8.31158e+06	3.32058e+07	1.17783e+07	3.17001e+07		8.4515	7.40489	7.57918	7.1643		-0.60153	-0.42998		0.0334902	0.0227686	0.0236331	0.0160672		0.02		-0.616324	-0.611533	-0.440367	-0.437015		-0.613928	-0.438691
Pralidoxime chloride	63317.9	61149.8		9.31066	9.3664		Pralidoxime chloride	4726.55	3693.19	2880.28	3449.54		-41.7924	-38.7668	-8.79875	-36.3843		0.107142	-0.0783262		13.3962	12.9375	21.9832	21.2305		17.39		#NUM!	#NUM!	#NUM!	#NUM!		#NUM!	#NUM!
Pramipexole dihydrochloride							Pramipexole dihydrochloride	79645.7	104674	68750.4	141191		-42.9207	-40.6905	-39.5665	-37.4042		-0.118678	-0.312531		0	0	0	0		0		-0.118678	-0.118678	-0.312531	-0.312531		-0.118678	-0.312531
Pramoxine hydrochloride							Pramoxine hydrochloride	1.65294e+06	640564	1.96779e+06	669532		0.662155	-0.174571	0.594165	0.659448		0.411694	0.468208		0	0	0	0		0		0.411694	0.411694	0.468208	0.468208		0.411694	0.468208
Pranlukast							Pranlukast	2.05571e+07	52856.1	2.14434e+07	49193.7		0.830706	0.462376	-0.490299	-0.754777		2.58987	2.63938		0	0	0	0		0		2.58987	2.58987	2.63938	2.63938		2.58987	2.63938
Pranoprofen	6095.36	22288.6		0.58203	0.34623		Pranoprofen	1.22525e+06	1.12568e+06	1.16006e+06	1.04988e+06		0.0329794	-0.0535251	0.174082	-0.6416		0.0368106	0.0433386		0.00497478	0.0181911	0.00525436	0.0192134		0.01		0.0346447	0.0288375	0.0410506	0.0349131		0.0317411	0.0379819
Prasterone	5936.67	5853.81		0.0583862	1.18035		Prasterone	50410.7	10325.8	56735.7	3578.88		-1.55669	-4.51996	1.47463	-215.27		0.688597	1.20011		0.117766	0.116122	0.104637	0.103177		0.11		0.634181	0.63499	1.15211	1.15282		0.634585	1.15246
Prasugrel							Prasugrel	17914.8	0	24649.9	0		34.6323	N/A	14.4631	N/A		#DIV/0!	#DIV/0!		0	0	0	0		0		#DIV/0!	#DIV/0!	#DIV/0!	#DIV/0!		#DIV/0!	#DIV/0!
Pravastatin	72784.1	78609.6		-134.273	-62.7097		Pravastatin	239811	56489.1	245131	75924.8		-1.43202	6.76851	4.33002	-87.5767		0.627904	0.509015		0.303506	0.327798	0.296919	0.320684		0.31		0.470821	0.455403	0.35602	0.341086		0.463112	0.348553
Praziquantel	72532.3	243886		0.312902	0.620669		Praziquantel	1.35522e+06	1.19453e+06	1.17982e+06	883170		0.769694	0.922823	-0.769617	0.907593		0.0548142	0.12577		0.0535206	0.17996	0.0614776	0.206715		0.13		0.0309253	-0.031351	0.0982151	0.0251995		-0.00021281	0.0617073
Prazosin hydrochloride	207168	209733		-1.19828	-0.84137		Prazosin hydrochloride	1.84618e+06	1.04183e+06	1.87783e+06	998621		0.538371	0.00787212	-0.60117	0.369331		0.248476	0.274255		0.112214	0.113604	0.110323	0.111689		0.11		0.196784	0.196103	0.223487	0.22282		0.196444	0.223154
Prednicarbate	216008	892350		-1.89432	-2.39413		Prednicarbate	2.10524e+06	8980.71	1.90408e+06	19330.3		-0.49311	-0.855947	0.477462	-5.91981		2.36999	1.99345		0.102605	0.42387	0.113445	0.468652		0.28		2.32298	2.13051	1.94115	1.71883		2.22674	1.82999
Prednisolone		8661.16			0.0934963		Prednisolone	5.03988e+06	1.55199e+06	4.74561e+06	1.57857e+06		1.04193	-0.255278	2.21952	-0.97017		0.511531	0.478028		0	0.00171852	0	0.00182509		0.000886		0.511531	0.510784	0.478028	0.477234		0.511157	0.477631
Prednisone	6471.93	23991.5		45.2165	3.91802		Prednisone	2.02775e+06	783144	1.82043e+06	772961		-4.58017	6.97675	66.2799	-3.4922		0.413172	0.372016		0.00319168	0.0118316	0.00355517	0.0131791		0.01		0.411784	0.408003	0.370469	0.366254		0.409894	0.368362
Pregabalin							Pregabalin	17120.7	88237	20999.2	88261.7		-0.39457	0.830518	-0.0873299	0.993631		-0.71213	-0.62357		0	0	0	0		0		-0.71213	-0.71213	-0.62357	-0.62357		-0.71213	-0.62357
Pregnenolone	19415.1	46379.4		-18.964	-10.6779		Pregnenolone	614814	10103.9	674687	13255.9		0.934729	-15.4284	-2.63884	8.48545		1.78425	1.70669		0.0315788	0.0754364	0.0287764	0.0687421		0.05		1.77032	1.75019	1.69401	1.67576		1.76025	1.68489
Prenylamine lactate							Prenylamine lactate	2.51378e+08	548217	2.59692e+08	457119		0.898713	-0.117425	1.06279	-0.961876		2.66137	2.75443		0	0	0	0		0		2.66137	2.66137	2.75443	2.75443		2.66137	2.75443
Pridinol methanesulfonate salt	74861.3	82536.3		-2.29068	-24.3923		Pridinol methanesulfonate salt	2.42479e+06	918559	2.28491e+06	910710		0.360839	-0.180965	0.651395	-0.312738		0.421567	0.399489		0.0308734	0.0340386	0.0327633	0.0361223		0.03		0.407947	0.406526	0.385022	0.383511		0.407237	0.384267
Prifinium Bromide							Prifinium Bromide	6.92541e+06	6.23823e+06	7.22663e+06	6.43495e+06		0.225047	0.421694	0.252071	0.890639		0.0453842	0.0503902		0	0	0	0		0		0.0453842	0.0453842	0.0503902	0.0503902		0.0453842	0.0503902
Prilocaine hydrochloride		4859.74			2.13945		Prilocaine hydrochloride	85533.8	284600	37919.2	247756		-1.21338	0.147185	-0.887076	-0.743421		-0.522097	-0.815166		0	0.0568166	0	0.128161		0.05		-0.522097	-0.547501	-0.815166	-0.874729		-0.534799	-0.844947
Primaquine diphosphate							Primaquine diphosphate	2.05706e+06	1.03275e+06	2.16824e+06	1.02147e+06		0.309588	0.616445	-0.855367	-8.35073		0.299252	0.326882		0	0	0	0		0		0.299252	0.299252	0.326882	0.326882		0.299252	0.326882
Primidone							Primidone	86822.1	116002	150041	178738		91.8247	94.4084	94.1458	93.5393		-0.125834	-0.0760067		0	0	0	0		0		-0.125834	-0.125834	-0.0760067	-0.0760067		-0.125834	-0.0760067
Probenecid	6141.01	9023.44		-0.968765	-0.236373		Probenecid	109739	170702	114248	167290		-0.626909	-0.155077	0.911597	0.0739087		-0.191878	-0.16562		0.0559602	0.0822265	0.0537514	0.0789809		0.07		-0.216887	-0.229142	-0.189615	-0.201351		-0.223015	-0.195483
Probucol							Probucol	561805	100746	546745	87244.7		-27.4006	-35.1038	-32.7719	-33.5889		0.746358	0.797046		0	0	0	0		0		0.746358	0.746358	0.797046	0.797046		0.746358	0.797046
Procainamide hydrochloride		16229			8.28114		Procainamide hydrochloride	441975	655979	434051	622517		-0.188598	0.842543	-3.33855	0.31909		-0.171492	-0.15661		0	0.0367194	0	0.0373896		0.02		-0.171492	-0.187739	-0.15661	-0.173159		-0.179616	-0.164885
Procaine hydrochloride	17957.5	24661.5		-1.08888	4.29669		Procaine hydrochloride	276888	469665	203698	478130		0.432036	0.168958	-0.485806	-0.642598		-0.229484	-0.370559		0.0648547	0.0890669	0.0881572	0.121069		0.09		-0.258605	-0.269997	-0.410639	-0.426604		-0.264301	-0.418622
Procarbazine hydrochloride							Procarbazine hydrochloride	0	0	0	0		N/A	N/A	N/A	N/A		#DIV/0!	#DIV/0!		#DIV/0!	#DIV/0!	#DIV/0!	#DIV/0!		--		#DIV/0!	#DIV/0!	#DIV/0!	#DIV/0!		#DIV/0!	#DIV/0!
Procaterol hydrochloride	108243	124437		4.15502	2.38148		Procaterol hydrochloride	19914.8	82638.6	38810.6	74590.9		-31.3488	-33.8673	-34.9716	-30.9127		-0.618007	-0.283735		5.43532	6.24847	2.78902	3.20627		4.42		#NUM!	#NUM!	#NUM!	#NUM!		#NUM!	#NUM!
Prochlorperazine dimaleate							Prochlorperazine dimaleate	5.67118e+07	645372	5.96197e+07	571596		0.855054	0.516476	0.25962	-0.799716		1.94386	2.0183		0	0	0	0		0		1.94386	1.94386	2.0183	2.0183		1.94386	2.0183
Procyclidine hydrochloride	19134.4	14224.2		-19.9069	-24.4018		Procyclidine hydrochloride	5.91072e+06	1.81783e+06	5.44518e+06	1.99499e+06		0.525931	0.404213	-0.424276	0.061276		0.512087	0.436072		0.00323723	0.00240651	0.003514	0.00261226		0.00294		0.510679	0.51104	0.434543	0.434936		0.510859	0.43474
Proflavine hemisulfate	32099.7	34381.1		0.612078	-7.33632		Proflavine hemisulfate	2.14158e+06	387417	2.02564e+06	396145		-0.635046	0.841452	-0.817682	0.583874		0.742555	0.708709		0.0149888	0.0160541	0.0158467	0.0169729		0.02		0.735996	0.735526	0.701771	0.701274		0.735761	0.701523
Progesterone	543172	1.65879e+06		-1.66803	0.994476		Progesterone	9.1354e+06	99284.6	9.84183e+06	93685.9		0.685498	-0.497798	0.21463	-0.707314		1.96385	2.0214		0.0594579	0.181578	0.0551902	0.168545		0.12		1.93722	1.87682	1.99675	1.94124		1.90702	1.96899
Proglumide		15545.2			-6.94356		Proglumide	231507	295462	119817	302630		-0.721723	0.389736	-0.377052	-0.241274		-0.105938	-0.402394		0	0.0671481	0	0.129742		0.05		-0.105938	-0.136125	-0.402394	-0.462746		-0.121032	-0.43257
Proguanil hydrochloride							Proguanil hydrochloride	1.85053e+06	908583	1.93601e+06	1.15937e+06		0.443144	0.520873	-0.913671	0.864169		0.308933	0.222688		0	0	0	0		0		0.308933	0.308933	0.222688	0.222688		0.308933	0.222688
Promazine hydrochloride							Promazine hydrochloride	2.48474e+07	2.56672e+06	2.36177e+07	2.74963e+06		0.990898	0.0258074	0.93877	-0.501925		0.985904	0.933963		0	0	0	0		0		0.985904	0.985904	0.933963	0.933963		0.985904	0.933963
Promethazine hydrochloride							Promethazine hydrochloride	2.48474e+07	2.56672e+06	2.36177e+07	2.74963e+06		0.990898	0.0258074	0.93877	-0.501925		0.985904	0.933963		0	0	0	0		0		0.985904	0.985904	0.933963	0.933963		0.985904	0.933963
Pronethalol hydrochloride							Pronethalol hydrochloride	1.74016e+06	1.06933e+06	1.79973e+06	1.36353e+06		0.253825	0.0518554	0.318218	0.657597		0.211479	0.120544		0	0	0	0		0		0.211479	0.211479	0.120544	0.120544		0.211479	0.120544
Propafenone hydrochloride							Propafenone hydrochloride	2.99631e+07	1.4758e+07	3.02866e+07	1.4136e+07		0.372153	0.655983	-0.101497	-0.188645		0.30756	0.330924		0	0	0	0		0		0.30756	0.30756	0.330924	0.330924		0.30756	0.330924
Propantheline bromide							Propantheline bromide	2.77341e+06	702316	2.76963e+06	799718		-9.3366	-10.4049	-9.42253	-9.99175		0.596482	0.539485		0	0	0	0		0		0.596482	0.596482	0.539485	0.539485		0.596482	0.539485
Proparacaine hydrochloride							Proparacaine hydrochloride	1.31066e+06	355965	1.38422e+06	302415		-0.528966	-1.67545	-0.627617	-0.220961		0.566082	0.660602		0	0	0	0		0		0.566082	0.566082	0.660602	0.660602		0.566082	0.660602
Propidium iodide	332510	329276		9.57118	7.61974		Propidium iodide	3.68306e+06	530154	3.81134e+06	379693		-0.543666	7.2015	0.172589	4.86362		0.841806	1.00165		0.0902809	0.0894029	0.0872422	0.0863938		0.09		0.800714	0.801133	0.962001	0.962404		0.800923	0.962202
Propofol	12129.8	10375.5		-0.58942	0.0241066		Propofol	11656	33116.1	19363.7	29933.4		-0.460428	1.89116	0.586056	0.123956		-0.453488	-0.189169		1.04064	0.890141	0.626419	0.535824		0.77		#NUM!	-1.41265	-0.616784	-0.522486		#NUM!	-0.569635
Propoxycaine hydrochloride	24803.9	43005		8.95752	-5.38014		Propoxycaine hydrochloride	910914	455758	988472	515767		-0.411904	-0.778377	-16.0409	3.78213		0.300743	0.282511		0.0272297	0.0472108	0.0250931	0.0435065		0.04		0.288754	0.27974	0.271475	0.263193		0.284247	0.267334
Propylthiouracil		4045.99			-7.67778		Propylthiouracil	5277.36	7118.28	10911	4869.72		8.50005	0.374372	9.72697	0.0142155		-0.129958	0.350363		0	0.766669	0	0.370816		0.28		-0.129958	-0.761986	0.350363	0.14914		-0.445972	0.249751
Prosultiamine	4560.22	8666.45		10.7908	17.8434		Prosultiamine	398317	298566	198930	345818		25.8554	6.82459	25.1829	6.64542		0.125189	-0.240147		0.0114487	0.0217577	0.0229237	0.0435653		0.02		0.120188	0.115636	-0.250219	-0.259492		0.117912	-0.254855
Prothionamide							Prothionamide	4.03732e+06	0	4.09781e+06	0		33.0792	N/A	31.0495	N/A		#DIV/0!	#DIV/0!		0	0	0	0		0		#DIV/0!	#DIV/0!	#DIV/0!	#DIV/0!		#DIV/0!	#DIV/0!
Protriptyline hydrochloride							Protriptyline hydrochloride	1.19059e+07	4.55504e+06	1.14132e+07	4.1933e+06		0.551947	-0.885094	-0.328068	-0.0341535		0.417268	0.43485		0	0	0	0		0		0.417268	0.417268	0.43485	0.43485		0.417268	0.43485
Pyrantel tartrate	15544.6	38329.1		78.0526	-12.9984		Pyrantel tartrate	285784	687645	150381	630885		0.162175	-0.972893	0.892292	0.376719		-0.381327	-0.622758		0.054393	0.13412	0.103368	0.25488		0.14		-0.405616	-0.443869	-0.670144	-0.750532		-0.424742	-0.710338
Pyrazinamide							Pyrazinamide	124525	29386.2	143189	31293.8		-24.8417	-25.0933	-22.342	-17.1292		0.627113	0.660451		0	0	0	0		0		0.627113	0.627113	0.660451	0.660451		0.627113	0.660451
Pyricarbate	509502	514048		27.0122	27.514		Pyricarbate	2.32664e+06	1.97148e+06	2.53428e+06	1.95475e+06		-3.08324	10.473	17.3033	0.537713		0.0719365	0.112763		0.218987	0.22094	0.201044	0.202838		0.21		-0.035405	-0.0364927	0.0152861	0.0143101		-0.0359488	0.0147981
Pyridostigmine iodide	5144.43	4840.72		11.9761	-3.3531		Pyridostigmine iodide	26346	29931.2	11064.5	9813.34		1.86866	-131.759	0.772168	21.7956		-0.0554096	0.0521156		0.195264	0.183736	0.464949	0.4375		0.32		-0.149756	-0.143579	-0.219489	-0.197761		-0.146668	-0.208625
Pyridoxine hydrochloride		2483.15			38.1368		Pyridoxine hydrochloride	24128.9	0	21708.7	0		-0.124818	N/A	-1.9183	N/A		#DIV/0!	#DIV/0!		0	0.102912	0	0.114385		0.05		#DIV/0!	#DIV/0!	#DIV/0!	#DIV/0!		#DIV/0!	#DIV/0!
Pyrilamine maleate							Pyrilamine maleate	1.93175e+06	2.08994e+06	1.20531e+06	1.81856e+06		-0.290179	-0.748573	-0.922763	0.376575		-0.0341827	-0.17863		0	0	0	0		0		-0.0341827	-0.0341827	-0.17863	-0.17863		-0.0341827	-0.17863
Pyrimethamine							Pyrimethamine	1.31815e+06	945125	1.08828e+06	888928		-0.0109988	-0.357679	-0.000475615	0.898306		0.144477	0.0878758		0	0	0	0		0		0.144477	0.144477	0.0878758	0.0878758		0.144477	0.0878758
Pyrithyldione		2399.49			10.1007		Pyrithyldione	284479	64106.4	318134	53598.6		-7.27795	0.355942	-8.41699	-0.191551		0.647149	0.773456		0	0.00843468	0	0.0075424		0.00399		0.647149	0.64347	0.773456	0.770168		0.64531	0.771812
Pyrvinium pamoate							Pyrvinium pamoate	66247.3	35862.7	66308.6	44071.1		-1.63055	-3.76301	-2.25033	-1.73296		0.266526	0.177416		0	0	0	0		0		0.266526	0.266526	0.177416	0.177416		0.266526	0.177416
Quatacaine							Quatacaine	37337	193773	50649.4	181869		4.01007	-0.581065	0.479052	-0.234306		-0.715155	-0.555185		0	0	0	0		0		-0.715155	-0.715155	-0.555185	-0.555185		-0.715155	-0.555185
Quetiapine hemifumarate	8822.5	9923.86		-5.87338	-9.72662		Quetiapine hemifumarate	2.96891e+06	1.57513e+06	3.60166e+06	1.52487e+06		-0.213014	-0.748758	0.559554	0.0785317		0.27528	0.373271		0.00297162	0.00334259	0.00244957	0.00275536		0.00288		0.273988	0.273826	0.372205	0.372072		0.273907	0.372139
Quinacrine dihydrochloride hydrate							Quinacrine dihydrochloride hydrat	3.33061e+06	369587	3.41255e+06	332773		0.805285	-0.371145	0.151969	0.372501		0.954808	1.01093		0	0	0	0		0		0.954808	0.954808	1.01093	1.01093		0.954808	1.01093
Quinapril hydrochloride							Quinapril hydrochloride	350183	472553	348681	345229		0.173993	3.58861	-1.10955	3.92055		-0.130155	0.00432042		0	0	0	0		0		-0.130155	-0.130155	0.00432042	0.00432042		-0.130155	0.00432042
Quinethazone							Quinethazone	0	2930.92	0	2846.99		N/A	3.31073	N/A	11.111		#NUM!	#NUM!		#DIV/0!	#DIV/0!	#DIV/0!	#DIV/0!		--		#NUM!	#NUM!	#NUM!	#NUM!		#NUM!	#NUM!
Quinidine hydrochloride monohydrate	151129	198348		-17.4826	-18.7911		Quinidine hydrochloride monohydra	7.49179e+06	841747	7.2761e+06	756917		0.10256	0.0657873	2.74295	0.390517		0.949404	0.982851		0.0201726	0.0264754	0.0207705	0.0272602		0.02		0.940554	0.937751	0.973735	0.970847		0.939153	0.972291
Quinine ethyl carbonate	866222	672617		-24.8045	-29.699		Quinine ethyl carbonate	1.96212e+06	276974	2.10343e+06	283958		-0.804457	0.136299	-0.592888	-0.0692904		0.850287	0.869674		0.441473	0.342801	0.411815	0.319772		0.38		0.597331	0.667984	0.639188	0.702328		0.632658	0.670758
R(-) Apomorphine hydrochloride hemihydrate	148111	464062		5.10904	7.70225		R(-) Apomorphine hydrochloride he	5.02909e+06	3044.84	4.92517e+06	2278.97		9.53561	120.706	9.03989	122.977		3.21792	3.33468		0.0294508	0.0922757	0.0300722	0.0942226		0.06		3.20494	3.17588	3.32142	3.2917		3.19041	3.30656
Rabeprazole sodium salt							Rabeprazole sodium salt	42777.8	0	92956.7	0		-21.5932	N/A	-21.0502	N/A		#DIV/0!	#DIV/0!		0	0	0	0		0		#DIV/0!	#DIV/0!	#DIV/0!	#DIV/0!		#DIV/0!	#DIV/0!
Racecadotril	143771	198262		-2.29578	-1.49331		Racecadotril	80286	0	30022.3	0		0.455864	N/A	0.176044	N/A		#DIV/0!	#DIV/0!		1.79073	2.46945	4.7888	6.60382		3.91		#DIV/0!	#DIV/0!	#DIV/0!	#DIV/0!		#DIV/0!	#DIV/0!
Racepinephrine hydrochloride	40580.8	38725.9		58.9029	57.5164		Racepinephrine hydrochloride	18565.9	0	20509.4	7846.79		97.0202	N/A	91.3088	56.2477		#DIV/0!	0.417262		2.18577	2.08586	1.97864	1.8882		2.03		#DIV/0!	#DIV/0!	#NUM!	#NUM!		#DIV/0!	#NUM!
Raclopride							Raclopride	2.44907e+06	5.5391e+06	2.52248e+06	5.29055e+06		0.922457	-0.467134	-0.125751	-0.889079		-0.354439	-0.321672		0	0	0	0		0		-0.354439	-0.354439	-0.321672	-0.321672		-0.354439	-0.321672
Raloxifene hydrochloride							Raloxifene hydrochloride	5.31195e+07	449280	5.42376e+07	401161		-0.981733	-0.940836	-0.897004	0.0376822		2.07274	2.13098		0	0	0	0		0		2.07274	2.07274	2.13098	2.13098		2.07274	2.13098
Raltitrexed							Raltitrexed	0	0	0	0		N/A	N/A	N/A	N/A		#DIV/0!	#DIV/0!		#DIV/0!	#DIV/0!	#DIV/0!	#DIV/0!		--		#DIV/0!	#DIV/0!	#DIV/0!	#DIV/0!		#DIV/0!	#DIV/0!
Ramipril	13575.1	15659.2		2.0471	-7.00717		Ramipril	799345	368009	913478	383524		-0.144885	-2.44914	0.638322	-1.23848		0.336876	0.376906		0.0169827	0.01959	0.0148609	0.0171424		0.02		0.329437	0.328284	0.370403	0.369396		0.32886	0.3699
Ramosetron hydrochloride	24477.2	21945		88.7729	-13.6144		Ramosetron hydrochloride	193776	76221.2	218981	65288.7		98.0909	99.0106	99.8328	96.4025		0.405223	0.525569		0.126317	0.11325	0.111777	0.100214		0.11		0.346577	0.353025	0.474091	0.479708		0.349801	0.4769
Ranitidine hydrochloride	23160.9	16074.7		-1.73009	0.587047		Ranitidine hydrochloride	549098	871085	417180	801267		1.69605	-0.686924	-0.955372	-0.294001		-0.200411	-0.283453		0.0421799	0.0292748	0.0555177	0.0385318		0.04		-0.219127	-0.213314	-0.308259	-0.300518		-0.21622	-0.304389
Ranolazine	34077.7	50938.3		-4.40024	-8.1425		Ranolazine	4.27128e+06	992040	4.19304e+06	1.1538e+06		-0.563535	-0.842674	-1.17044	-0.91982		0.634029	0.560399		0.00797835	0.0119258	0.00812722	0.0121483		0.01		0.63055	0.628818	0.556855	0.55509		0.629684	0.555972
Rasagiline	16577.4	12707.7		-16.1451	-9.39229		Rasagiline	20984.7	0	11978.8	0		-15.371	N/A	-19.9235	N/A		#DIV/0!	#DIV/0!		0.789976	0.605568	1.3839	1.06085		0.96		#DIV/0!	#DIV/0!	#DIV/0!	#DIV/0!		#DIV/0!	#DIV/0!
Rebamipide	5511.02	13588		6.91638	-0.714872		Rebamipide	268478	192331	262683	150941		-0.0207334	0.876085	-0.536346	-0.613278		0.144859	0.240626		0.0205269	0.0506112	0.0209797	0.0517276		0.04		0.135852	0.122303	0.231418	0.217559		0.129078	0.224489
Reboxetine mesylate	15660.9	13550.5		23.6103	-2.25017		Reboxetine mesylate	4.94772e+06	1.72685e+06	5.1449e+06	1.68366e+06		0.744097	-0.990306	0.602855	-0.868541		0.45715	0.485123		0.00316528	0.00273874	0.00304397	0.00263377		0.0029		0.455773	0.455959	0.483799	0.483978		0.455866	0.483888
Remoxipride hydrochloride							Remoxipride hydrochloride	789996	877879	881124	1.21657e+06		0.473571	-0.875388	0.323288	0.0504482		-0.0458099	-0.140101		0	0	0	0		0		-0.0458099	-0.0458099	-0.140101	-0.140101		-0.0458099	-0.140101
Repaglinide		42154.6			-15.2475		Repaglinide	1.28409e+08	9.42815e+06	1.2318e+08	1.05179e+07		0.658065	-0.498615	-0.179841	0.960567		1.13417	1.06861		0	0.000328283	0	0.00034222		0.000168		1.13417	1.13403	1.06861	1.06846		1.1341	1.06853
Repirinast	2.56634e+07	2.2203e+07		1.90688	-0.150961		Repirinast	3.39594e+06	5445.17	1.47451e+06	4624.06		0.633388	-9.43426	-0.759616	2.4951		2.79495	2.50363		7.55706	6.53811	17.4046	15.0579		11.64		#NUM!	#NUM!	#NUM!	#NUM!		#NUM!	#NUM!
Reserpine							Reserpine	1.71369e+08	1.30098e+06	1.70598e+08	1.2214e+06		0.425533	-0.105553	0.314152	-0.737967		2.11966	2.14512		0	0	0	0		0		2.11966	2.11966	2.14512	2.14512		2.11966	2.14512
Retinoic acid	27760.5	49316.9		-19.7601	-17.8604		Retinoic acid	330464	12469.5	309403	12108.1		-0.228898	-6.15965	0.170484	-2.14282		1.42327	1.40745		0.0840047	0.149235	0.0897229	0.159394		0.12		1.38517	1.35308	1.36662	1.33204		1.36913	1.34933
Ribavirin							Ribavirin	0	0	0	0		N/A	N/A	N/A	N/A		#DIV/0!	#DIV/0!		#DIV/0!	#DIV/0!	#DIV/0!	#DIV/0!		--		#DIV/0!	#DIV/0!	#DIV/0!	#DIV/0!		#DIV/0!	#DIV/0!
Riboflavine							Riboflavine	2.24694e+06	1.35341e+06	2.27477e+06	1.30494e+06		-4.17205	-4.90638	-1.97052	-1.47463		0.220163	0.241347		0	0	0	0		0		0.220163	0.220163	0.241347	0.241347		0.220163	0.241347
Ribostamycin sulfate salt	12590.3	38719.6		0.688681	-0.307356		Ribostamycin sulfate salt	1.66094e+06	94801.3	1.52013e+06	71155.6		-9.75787	-0.39523	26.9925	9.09225		1.24354	1.32967		0.00758021	0.0233118	0.00828237	0.0254712		0.02		1.24024	1.2333	1.32606	1.31847		1.23677	1.32226
Rifabutin							Rifabutin	5.02623e+07	1.28945e+06	5.20677e+07	1.38499e+06		0.791573	0.541135	0.972936	0.981867		1.59084	1.57512		0	0	0	0		0		1.59084	1.59084	1.57512	1.57512		1.59084	1.57512
Rifampicin							Rifampicin	1.80193e+06	603612	1.64425e+06	548991		0.947107	0.382297	0.156816	0.0900613		0.474979	0.476403		0	0	0	0		0		0.474979	0.474979	0.476403	0.476403		0.474979	0.476403
Rifapentine							Rifapentine	2.06937e+07	734915	2.05889e+07	722893		0.914094	0.132435	0.179571	0.598702		1.4496	1.45456		0	0	0	0		0		1.4496	1.4496	1.45456	1.45456		1.4496	1.45456
Rifaximin	14625.3	117528		-0.588624	-1.65846		Rifaximin	3.91017e+07	1.18395e+06	3.81159e+07	1.26332e+06		0.761198	-0.985061	0.6347	0.54249		1.51886	1.47959		0.000374033	0.00300571	0.000383706	0.00308344		0.00171		1.5187	1.51755	1.47943	1.47825		1.51813	1.47884
Riluzole hydrochloride	291461	289501		-3.65554	-1.5698		Riluzole hydrochloride	5.14696e+06	1.45675e+06	4.38462e+06	1.1923e+06		-0.634785	0.835714	-0.172797	0.64381		0.548165	0.565547		0.0566279	0.056247	0.0664735	0.0660264		0.06		0.522848	0.523024	0.535674	0.535882		0.522936	0.535778
Rimantadine hydrochloride	52386.2	63058.8		-1.32663	-3.44822		Rimantadine hydrochloride	342134	389137	325502	412812		-0.861047	-0.378217	0.858261	-0.0127724		-0.055907	-0.103199		0.153116	0.18431	0.16094	0.193728		0.17		-0.128083	-0.144382	-0.179406	-0.196717		-0.136233	-0.188061
Rimexolone	1.60461e+06	3.48635e+06		-0.403142	-0.933374		Rimexolone	3.01269e+07	642056	2.91146e+07	690524		0.593515	-0.900857	-0.708722	0.0966984		1.67138	1.62493		0.0532618	0.115722	0.0551136	0.119746		0.09		1.64761	1.61797	1.60031	1.56954		1.63279	1.58493
Rimonabant	2.94026e+06	6.87312e+06		0.637483	-0.62082		Rimonabant	3.64828e+08	48771	3.63433e+08	63336.4		0.023159	-0.959312	-0.602679	0.795198		3.87393	3.75877		0.00805929	0.0188393	0.00809022	0.0189116		0.01		3.87041	3.86567	3.75524	3.75048		3.86804	3.75286
Risedronic acid monohydrate							Risedronic acid monohydrate	0	0	0	0		N/A	N/A	N/A	N/A		#DIV/0!	#DIV/0!		#DIV/0!	#DIV/0!	#DIV/0!	#DIV/0!		--		#DIV/0!	#DIV/0!	#DIV/0!	#DIV/0!		#DIV/0!	#DIV/0!
Risperidone	66086.1			-14.0612			Risperidone	3.33941e+06	1.05432e+06	3.46744e+06	1.55617e+06		-0.380178	-0.712571	-0.152742	-0.216364		0.500697	0.347951		0.0197898	0	0.019059	0		0.01		0.492016	0.500697	0.339594	0.347951		0.496357	0.343772
Ritodrine hydrochloride	3.31765e+06	3.2495e+06		-6.24535	-3.57936		Ritodrine hydrochloride	3.75486e+06	2.21174e+06	4.25563e+06	2.38877e+06		0.752874	1.11966	0.163881	0.828065		0.22986	0.250789		0.88356	0.865412	0.77959	0.763578		0.82		-0.704038	-0.641135	-0.405979	-0.375522		-0.672586	-0.390751
Ritonavir	950099	2.59711e+06		-0.497348	-0.718592		Ritonavir	2.06129e+07	501225	2.0682e+07	545732		0.768804	0.0420769	0.39174	0.830695		1.61411	1.57861		0.0460923	0.125994	0.0459384	0.125573		0.09		1.59361	1.55562	1.55819	1.52034		1.57462	1.53926
Rivastigmine	116054	92351.6		20.4207	19.1421		Rivastigmine	905321	357240	999006	499580		-0.254253	-0.91164	-0.0910367	0.777106		0.403842	0.300963		0.128191	0.10201	0.116169	0.0924435		0.11		0.344264	0.357114	0.247332	0.258837		0.350689	0.253084
Rizatriptan benzoate	38862.4	20247.8		-14.9092	-15.3069		Rizatriptan benzoate	551735	377487	631500	449040		-37.0942	1.07773	-9.31738	-3.07824		0.164829	0.148088		0.0704367	0.0366984	0.0615399	0.032063		0.05		0.133108	0.148591	0.120504	0.133935		0.140849	0.12722
Rofecoxib	3787.51	9917.67		11.5907	0.615298		Rofecoxib	262173	70119.7	269133	65726.9		-0.347365	-0.0410744	-0.934057	0.54178		0.572748	0.612223		0.0144466	0.0378287	0.014073	0.0368505		0.03		0.566428	0.556001	0.606068	0.595917		0.561214	0.600993
Rolipram	104731	128278		-0.154303	-0.479285		Rolipram	495650	696045	511558	720240		-0.112915	0.815764	-0.349381	-0.716285		-0.147462	-0.148582		0.211299	0.258808	0.204729	0.25076		0.23		-0.250549	-0.277531	-0.248067	-0.273961		-0.26404	-0.261014
Ronidazole							Ronidazole	0	0	0	0		N/A	N/A	N/A	N/A		#DIV/0!	#DIV/0!		#DIV/0!	#DIV/0!	#DIV/0!	#DIV/0!		--		#DIV/0!	#DIV/0!	#DIV/0!	#DIV/0!		#DIV/0!	#DIV/0!
Ropinirole hydrochloride	182302	204979		37.1302	36.1148		Ropinirole hydrochloride	864369	681740	860882	635118		-0.276581	0.627313	0.221922	0.153283		0.10308	0.132089		0.210908	0.237143	0.211762	0.238104		0.22		0.000208166	-0.0144766	0.0287464	0.0139849		-0.0071342	0.0213656
Ropivacaine hydrochloride	24570.1	28921		-2.55622	-0.713326		Ropivacaine hydrochloride	1.11738e+06	1.21583e+06	1.19656e+06	1.17884e+06		0.953396	-0.590748	-0.802613	-0.0106509		-0.0366722	0.00648211		0.021989	0.0258829	0.0205338	0.0241701		0.02		-0.0463285	-0.048061	-0.00252846	-0.00414375		-0.0471947	-0.0033361
Rosiglitazone hydrochloride	7168.36	27158.2		19.1605	-1.22305		Rosiglitazone hydrochloride	1.87058e+06	518089	2.0381e+06	532804		-0.294465	0.460569	-0.798122	-0.0105379		0.557573	0.582657		0.00383215	0.0145185	0.00351718	0.0133253		0.01		0.555905	0.551221	0.581127	0.576831		0.553563	0.578979
Rosuvastatin	12342.7	28723.9		-1.87365	0.216089		Rosuvastatin	845560	704882	911020	812944		0.405421	-0.892843	-0.637127	-0.331808		0.0790281	0.0494674		0.0145971	0.0339703	0.0135482	0.0315294		0.02		0.072642	0.0640186	0.0435433	0.0355538		0.0683303	0.0395485
Roxatidine acetate hydrochloride	40576.6	84579.3		-78.7047	-77.6942		Roxatidine acetate hydrochloride	201697	36351.3	186522	34923.4		-12.1525	-10.1453	-9.07383	-8.69531		0.74418	0.727613		0.201175	0.419337	0.217543	0.453455		0.32		0.646632	0.508104	0.621073	0.465238		0.577368	0.543156
Roxithromycin							Roxithromycin	2.29706e+06	3.67797e+06	2.17828e+06	3.48059e+06		0.23903	0.951133	0.00512557	-0.0818206		-0.204435	-0.203539		0	0	0	0		0		-0.204435	-0.204435	-0.203539	-0.203539		-0.204435	-0.203539
Rufinamide							Rufinamide	131991	22886	216658	62445.7		-9.00158	135.576	134.341	134.304		0.760974	0.540272		0	0	0	0		0		0.760974	0.760974	0.540272	0.540272		0.760974	0.540272
Rufloxacin							Rufloxacin	29456.6	183808	38877.7	204024		-0.121685	-0.681942	1.72769	0.995373		-0.795182	-0.71998		0	0	0	0		0		-0.795182	-0.795182	-0.71998	-0.71998		-0.795182	-0.71998
Safinamide							Safinamide	3.08926e+06	871480	3.29356e+06	929768		4.47012	-0.311049	0.913163	0.25141		0.549597	0.549291		0	0	0	0		0		0.549597	0.549597	0.549291	0.549291		0.549597	0.549291
Salbutamol							Salbutamol	118078	226291	80282.7	97797.9		-12.1532	0.466335	-7.23663	-0.907677		-0.282499	-0.0857076		0	0	0	0		0		-0.282499	-0.282499	-0.0857076	-0.0857076		-0.282499	-0.0857076
Salinomycin sodium	60384.5	56684.7		-0.795367	-2.3651		Salinomycin sodium	57331.8	0	36819.2	0		0.557913	N/A	-0.413023	N/A		#DIV/0!	#DIV/0!		1.05325	0.988713	1.64003	1.53954		1.31		#DIV/0!	#DIV/0!	#DIV/0!	#DIV/0!		#DIV/0!	#DIV/0!
Salmeterol							Salmeterol	5.39082e+06	1.20016e+06	5.45164e+06	1.09396e+06		-0.827298	-1.04053	-0.567849	-3.61721		0.652414	0.697525		0	0	0	0		0		0.652414	0.652414	0.697525	0.697525		0.652414	0.697525
Sapropterin dihydrochloride	151974	131706		-75.3583	-79.5961		Sapropterin dihydrochloride	44160.9	32402.9	38583.7	26952.3		-74.2728	27.4634	-79.8954	27.1551		0.134454	0.155809		3.44137	2.98242	3.93882	3.41352		3.44		#NUM!	#NUM!	#NUM!	#NUM!		#NUM!	#NUM!
Saquinavir mesylate							Saquinavir mesylate	1.44071e+08	1.60578e+06	1.44397e+08	1.72211e+06		0.678242	-0.194828	0.730477	0.183955		1.95289	1.9235		0	0	0	0		0		1.95289	1.95289	1.9235	1.9235		1.95289	1.9235
Sarafloxacin		7890.1			1.06814		Sarafloxacin	143838	85786.6	137005	92988.6		-0.985141	0.0826183	0.646396	0.229745		0.224455	0.168308		0	0.054854	0	0.0575897		0.03		0.224455	0.199954	0.168308	0.142548		0.212204	0.155428
Sarpogrelate hydrochloride							Sarpogrelate hydrochloride	413820	40189.3	409945	27629.9		0.96333	0.792829	-0.432882	0.907408		1.0127	1.17135		0	0	0	0		0		1.0127	1.0127	1.17135	1.17135		1.0127	1.17135
Scopolamine hydrochloride	691355	659684		-0.400911	-7.51173		Scopolamine hydrochloride	2.41135e+06	1.05978e+06	2.31613e+06	1.01341e+06		-6.0455	-0.36171	29.652	0.523148		0.357045	0.35898		0.286708	0.273574	0.298495	0.284821		0.29		0.210312	0.218236	0.205011	0.213395		0.214274	0.209203
Scopolamin-N-oxide hydrobromide	1.01842e+06	971098		46.5979	50.8115		Scopolamin-N-oxide hydrobromide	631795	1.40701e+06	572276	1.33345e+06		3.66114	4.07216	-2.89274	0.084744		-0.34772	-0.367373		1.61194	1.53705	1.77959	1.69691		1.66		#NUM!	#NUM!	#NUM!	#NUM!		#NUM!	#NUM!
Secnidazole	112192	115869		-0.201709	0.759442		Secnidazole	98635.9	209664	91566.8	202321		0.551615	-0.161309	-0.435213	0.414471		-0.327489	-0.344302		1.13744	1.17471	1.22525	1.2654		1.2		#NUM!	#NUM!	#NUM!	#NUM!		#NUM!	#NUM!
Selegiline hydrochloride	47984	42734.2		0.44798	0.615834		Selegiline hydrochloride	122008	52525.4	109484	51300.3		0.960963	1.13838	0.957873	13.3311		0.366019	0.329229		0.393286	0.350257	0.438276	0.390325		0.39		0.149003	0.17876	0.0787521	0.114328		0.163882	0.0965399
Seratrodast		85864.9			-11.4792		Seratrodast	24107.6	108206	25135.4	92640.6		12.164	-14.209	5.67641	-17.43		-0.652096	-0.566515		0	3.56174	0	3.41609		1.74		-0.652096	#NUM!	-0.566515	#NUM!		#NUM!	#NUM!
Serotonin hydrochloride	10876.7	14068.8		-7.4868	0.485268		Serotonin hydrochloride	1.42677e+06	55699.8	1.47826e+06	44853.6		0.736939	0.642231	-0.947315	-0.390614		1.4085	1.51795		0.00762328	0.00986057	0.00735777	0.00951714		0.01		1.40518	1.4042	1.51475	1.5138		1.40469	1.51427
Sertaconazole nitrate							Sertaconazole nitrate	1.39378e+07	14546.5	1.3573e+07	12516.4		0.320386	0.0410982	-0.579963	-3.76939		2.98144	3.0352		0	0	0	0		0		2.98144	2.98144	3.0352	3.0352		2.98144	3.0352
Sertindole							Sertindole	1.23417e+08	4.36311e+06	1.23714e+08	3.93153e+06		0.441788	-0.331888	0.734748	-0.981215		1.45158	1.49786		0	0	0	0		0		1.45158	1.45158	1.49786	1.49786		1.45158	1.49786
Sertraline							Sertraline	1.9262e+07	184875	1.8764e+07	295300		-0.0536938	-0.770137	0.300395	0.694624		2.01782	1.80306		0	0	0	0		0		2.01782	2.01782	1.80306	1.80306		2.01782	1.80306
Sibutramine hydrochloride							Sibutramine hydrochloride	544090	25978.4	512028	37063.7		0.172713	2.1094	0.165029	-69.0061		1.32106	1.14034		0	0	0	0		0		1.32106	1.32106	1.14034	1.14034		1.32106	1.14034
Sildenafil							Sildenafil	1.53344e+06	273908	1.53337e+06	290575		0.729301	0.157308	0.768037	-0.276323		0.748061	0.722388		0	0	0	0		0		0.748061	0.748061	0.722388	0.722388		0.748061	0.722388
Silodosin	448176	1.40007e+06		-7.11971	7.84595		Silodosin	477117	489508	470806	518610		-0.0459486	0.985424	0.606028	0.643669		-0.0111351	-0.041999		0.939343	2.93444	0.951934	2.97378		1.95		-1.22825	#NUM!	-1.36016	#NUM!		#NUM!	#NUM!
Simvastatin	4.00744e+06	3.02189e+06		0.760077	0.948437		Simvastatin	2.55471e+07	60015.9	2.60134e+07	72088.5		0.272039	9.33177e-05	0.630076	0.553763		2.62908	2.55733		0.156865	0.118287	0.154053	0.116167		0.14		2.55497	2.5744	2.48467	2.5037		2.56469	2.49419
Sisomicin sulfate	109972	118151		-62.5349	9.04406		Sisomicin sulfate	381238	8301.13	386438	7675.99		11.4327	9.73988	9.78652	44.2867		1.66206	1.70195		0.288462	0.309914	0.28458	0.305744		0.3		1.51426	1.50096	1.55651	1.54346		1.50761	1.54999
Sobuzoxane							Sobuzoxane	123896	80127.1	123831	89427.6		5.54543	27.3136	-3.06667	0.653762		0.189279	0.141359		0	0	0	0		0		0.189279	0.189279	0.141359	0.141359		0.189279	0.141359
Sofalcone	4.52749e+06	7.63769e+06		0.98764	-0.51813		Sofalcone	2.69857e+08	604679	2.68425e+08	638461		-0.507723	0.18298	-0.0482868	-0.989804		2.64961	2.62369		0.0167774	0.0283027	0.0168669	0.0284537		0.02		2.64226	2.63714	2.6163	2.61115		2.6397	2.61373
Sotalol hydrochloride	7730.63	6736.21		10.4645	9.81416		Sotalol hydrochloride	107780	499530	108102	349835		-0.554465	0.360291	-0.227315	-0.896422		-0.666022	-0.510031		0.0717257	0.0624994	0.0715127	0.0623137		0.07		-0.698345	-0.69405	-0.542255	-0.537973		-0.696198	-0.540114
Spaglumic acid							Spaglumic acid	0	0	0	0		N/A	N/A	N/A	N/A		#DIV/0!	#DIV/0!		#DIV/0!	#DIV/0!	#DIV/0!	#DIV/0!		--		#DIV/0!	#DIV/0!	#DIV/0!	#DIV/0!		#DIV/0!	#DIV/0!
Sparfloxacin	686014	646736		11.2812	10.6782		Sparfloxacin	101684	149830	42652	210803		107.249	14.4884	106.726	13.2333		-0.168347	-0.693938		6.74654	6.36026	16.084	15.1631		11.09		#NUM!	#NUM!	#NUM!	#NUM!		#NUM!	#NUM!
Spectinomycin dihydrochloride	204259	174687		1.43946	0.885725		Spectinomycin dihydrochloride	93431.2	217647	135810	226013		0.679322	2.32427	0.671477	0.549137		-0.36726	-0.221202		2.18619	1.86969	1.504	1.28626		1.71		#NUM!	#NUM!	#NUM!	#NUM!		#NUM!	#NUM!
Spiperone							Spiperone	1.15027e+07	3.97924e+06	1.06412e+07	3.60316e+06		-0.181502	-0.738111	-0.848517	0.690409		0.460999	0.470306		0	0	0	0		0		0.460999	0.460999	0.470306	0.470306		0.460999	0.470306
Spiramycin	2773.67	4781.68		-3.73503	-1.59705		Spiramycin	221739	243400	221780	218510		-1.69573	0.79067	-0.0208911	0.565598		-0.0404789	0.00645082		0.0125087	0.0215644	0.0125064	0.0215605		0.02		-0.0459456	-0.0499466	0.000985092	-0.0030152		-0.0479461	-0.00101505
Spironolactone	3939.71	3282.08		3.10728	3.18625		Spironolactone	3.01326e+06	3.26158e+06	3.12084e+06	3.52264e+06		15.7994	17.5396	16.5436	17.5557		-0.0343918	-0.052596		0.00130746	0.00108921	0.00126239	0.00105166		0.00118		-0.0349599	-0.0348651	-0.0531446	-0.053053		-0.0349125	-0.0530988
Stanozolol	3.81014e+06	8.63118e+06		0.177656	0.966472		Stanozolol	1.67793e+08	4.04411e+06	1.70819e+08	3.79545e+06		0.958548	-0.457322	0.264291	-0.0815741		1.61795	1.65327		0.0227074	0.0514396	0.0223051	0.0505283		0.04		1.60797	1.59501	1.64348	1.63075		1.60149	1.63711
Stavudine	12343.3	24019.3		49.1736	36.0172		Stavudine	347871	41118.3	335911	38316.5		-9.28283	2.85618	-10.051	3.28209		0.927383	0.942839		0.0354825	0.0690465	0.0367458	0.0715048		0.05		0.911693	0.896311	0.92658	0.910619		0.904002	0.918599
Stiripentol	29814.7	32283.4		0.769438	-1.28405		Stiripentol	28326.3	27154.2	24630	21110		-23.0192	-0.453478	-21.452	-1.5262		0.0183527	0.066977		1.05254	1.1397	1.2105	1.31074		1.18		#NUM!	#NUM!	#NUM!	#NUM!		#NUM!	#NUM!
Streptomycin sulfate	259067	240321		6.68102	10.4978		Streptomycin sulfate	97544.4	152035	98310.8	178827		-4.20552	0.705364	4.72466	1.56926		-0.19274	-0.259832		2.65589	2.46371	2.63519	2.44451		2.55		#NUM!	#NUM!	#NUM!	#NUM!		#NUM!	#NUM!
Streptozotocin							Streptozotocin	3199.97	0	3460.44	0		5.50445	N/A	-4.42549	N/A		#DIV/0!	#DIV/0!		0	0	0	0		0		#DIV/0!	#DIV/0!	#DIV/0!	#DIV/0!		#DIV/0!	#DIV/0!
Succinylsulfathiazole							Succinylsulfathiazole	7551.64	27699.4	5103.85	27887.6		-0.405166	-0.0936718	-0.442633	0.820033		-0.564428	-0.737513		0	0	0	0		0		-0.564428	-0.564428	-0.737513	-0.737513		-0.564428	-0.737513
Sulbactam							Sulbactam	0	0	0	0		N/A	N/A	N/A	N/A		#DIV/0!	#DIV/0!		#DIV/0!	#DIV/0!	#DIV/0!	#DIV/0!		--		#DIV/0!	#DIV/0!	#DIV/0!	#DIV/0!		#DIV/0!	#DIV/0!
Sulbenicillin sodium salt							Sulbenicillin sodium salt	0	0	0	0		N/A	N/A	N/A	N/A		#DIV/0!	#DIV/0!		#DIV/0!	#DIV/0!	#DIV/0!	#DIV/0!		--		#DIV/0!	#DIV/0!	#DIV/0!	#DIV/0!		#DIV/0!	#DIV/0!
Sulconazole nitrate							Sulconazole nitrate	2.06878e+08	113542	1.99814e+08	97737.8		0.999073	0.603043	0.327357	0.393298		3.26056	3.31056		0	0	0	0		0		3.26056	3.26056	3.31056	3.31056		3.26056	3.31056
Sulfabenzamide		16783.2			-1.32361		Sulfabenzamide	275550	295845	250304	306449		0.909117	-0.245345	0.984297	0.278444		-0.0308634	-0.087891		0	0.0609078	0	0.0670512		0.03		-0.0308634	-0.0581552	-0.087891	-0.118033		-0.0445093	-0.102962
Sulfacarbamide							Sulfacarbamide	5088.95	112263	5927.67	109444		-1.46336	4.99708	2.41334	0.98913		-1.34361	-1.26631		0	0	0	0		0		-1.34361	-1.34361	-1.26631	-1.26631		-1.34361	-1.26631
Sulfacetamide sodic hydrate							Sulfacetamide sodic hydrate	193969	20489	178101	16540.1		59.688	60.1704	56.5547	352.898		0.976211	1.03213		0	0	0	0		0		0.976211	0.976211	1.03213	1.03213		0.976211	1.03213
Sulfachloropyridazine		9187.84			-2.62257		Sulfachloropyridazine	200666	243532	195011	231303		-0.965563	-0.0888924	-0.0812098	0.766071		-0.0840816	-0.0741229		0	0.0457867	0	0.0471145		0.02		-0.0840816	-0.104436	-0.0741229	-0.0950822		-0.0942588	-0.0846025
Sulfadiazine		8287.74			-0.405621		Sulfadiazine	9555.83	54148.8	5683.28	49842.1		1.00169	3.20643	1.55482	-0.258456		-0.75332	-0.942998		0	0.867296	0	1.45827		0.58		-0.75332	-1.63044	-0.942998	#NUM!		-1.19188	#NUM!
Sulfadimethoxine	22606.6	72035.6		0.39272	0.727242		Sulfadimethoxine	700615	795620	672480	702780		-0.102341	-0.321406	-0.395751	0.080256		-0.0552264	-0.0191402		0.0322668	0.102818	0.0336167	0.107119		0.07		-0.0694708	-0.102346	-0.0339908	-0.0683468		-0.0859083	-0.0511688
Sulfadoxine	14653.9	58938.5		0.887459	0.953421		Sulfadoxine	620504	522497	664228	575783		-0.123495	-0.97814	-0.352608	0.946572		0.0746608	0.0620584		0.0236161	0.094985	0.0220615	0.0887324		0.06		0.0642814	0.0313166	0.0523699	0.0217043		0.047799	0.0370371
Sulfaguanidine							Sulfaguanidine	1.44771e+06	152383	1.34983e+06	114837		6.50651	6.78061	0.00643316	7.28552		0.977746	1.07019		0	0	0	0		0		0.977746	0.977746	1.07019	1.07019		0.977746	1.07019
Sulfamerazine	6078.61	20741.6		-2.1303	0.539915		Sulfamerazine	301609	234921	280141	246043		36.2302	-0.0810539	31.583	-0.413894		0.108523	0.0563663		0.0201539	0.0687697	0.0216984	0.0740396		0.05		0.0996805	0.0775798	0.0468391	0.0229587		0.0886301	0.0348989
Sulfameter		19143.7			-0.0484892		Sulfameter	501314	832428	491762	833997		0.212756	-0.0231001	0.987806	-0.639368		-0.220237	-0.229409		0	0.0381871	0	0.0389288		0.02		-0.220237	-0.237146	-0.229409	-0.246654		-0.228692	-0.238031
Sulfamethazine sodium salt							Sulfamethazine sodium salt	0	0	0	0		N/A	N/A	N/A	N/A		#DIV/0!	#DIV/0!		#DIV/0!	#DIV/0!	#DIV/0!	#DIV/0!		--		#DIV/0!	#DIV/0!	#DIV/0!	#DIV/0!		#DIV/0!	#DIV/0!
Sulfamethizole		11697.9			-1.06942		Sulfamethizole	72080.6	124749	66556.2	124586		0.587566	-0.416852	-0.555535	0.174129		-0.238218	-0.272282		0	0.162289	0	0.17576		0.08		-0.238218	-0.315123	-0.272282	-0.356228		-0.27667	-0.314255
Sulfamethoxazole		16021.9			-0.213427		Sulfamethoxazole	214719	302145	139338	290240		-0.762437	-0.191666	-0.0977476	-0.186439		-0.148345	-0.318687		0	0.0746179	0	0.114985		0.05		-0.148345	-0.182024	-0.318687	-0.371736		-0.165184	-0.345211
Sulfamethoxypyridazine		19143.7			-0.0484892		Sulfamethoxypyridazine	497206	832318	490824	834469		0.212756	-0.0231001	0.987806	-0.639368		-0.223753	-0.230484		0	0.0385026	0	0.0390032		0.02		-0.223753	-0.240805	-0.230484	-0.247762		-0.232279	-0.239123
Sulfamonomethoxine		19143.7			-0.0484892		Sulfamonomethoxine	485063	776297	440190	785656		0.212756	-0.0231001	0.987806	-0.639368		-0.20423	-0.251592		0	0.0394664	0	0.0434896		0.02		-0.20423	-0.221717	-0.251592	-0.270902		-0.212973	-0.261247
Sulfanilamide							Sulfanilamide	0	0	0	0		N/A	N/A	N/A	N/A		#DIV/0!	#DIV/0!		#DIV/0!	#DIV/0!	#DIV/0!	#DIV/0!		--		#DIV/0!	#DIV/0!	#DIV/0!	#DIV/0!		#DIV/0!	#DIV/0!
Sulfaphenazole	7175.32	21928.8		-2.44065	0.655818		Sulfaphenazole	791310	842517	616194	773591		0.226456	-0.0389272	0.556058	0.629947		-0.0272319	-0.0987937		0.00906765	0.027712	0.0116446	0.0355875		0.02		-0.0311879	-0.039437	-0.103881	-0.114531		-0.0353125	-0.109206
Sulfapyridine		17811			-1.90349		Sulfapyridine	93206.9	201256	82106	221951		-0.876013	0.754037	-0.648488	0.126406		-0.334301	-0.431882		0	0.191091	0	0.216927		0.1		-0.334301	-0.426401	-0.431882	-0.53808		-0.380351	-0.484981
Sulfaquinoxaline sodium salt							Sulfaquinoxaline sodium salt	0	0	0	0		N/A	N/A	N/A	N/A		#DIV/0!	#DIV/0!		#DIV/0!	#DIV/0!	#DIV/0!	#DIV/0!		--		#DIV/0!	#DIV/0!	#DIV/0!	#DIV/0!		#DIV/0!	#DIV/0!
Sulfasalazine	45545.9	91953.4		-2.56943	-1.01676		Sulfasalazine	3.17836e+06	402656	3.21307e+06	387385		-0.743398	-0.938814	0.0737218	-0.784635		0.897269	0.918778		0.01433	0.0289311	0.0141752	0.0286185		0.02		0.891	0.884519	0.912578	0.906168		0.887759	0.909373
Sulfathiazole							Sulfathiazole	13685.6	34544.8	2503.12	36601.7		-1.0514	-1.62171	12.3222	0.991471		-0.402118	-1.16502		0	0	0	0		0		-0.402118	-0.402118	-1.16502	-1.16502		-0.402118	-1.16502
Sulfinpyrazone	80446	1.71944e+06		-0.822874	0.0175775		Sulfinpyrazone	2.03202e+06	864221	1.92577e+06	776934		-0.655399	-0.4603	-0.508255	0.0622023		0.371304	0.39422		0.0395891	0.84617	0.0417735	0.892858		0.46		0.353761	-0.441654	0.375688	-0.575822		-0.0439466	-0.100067
Sulfisomidine	274854	275109		5.12148	4.93852		Sulfisomidine	321609	572064	268072	570833		3.971	7.49771	5.26102	5.26263		-0.250117	-0.328258		0.854621	0.855415	1.0253	1.02625		0.94		-1.08762	-1.08999	#NUM!	#NUM!		-1.08881	#NUM!
Sulfisoxazole	8848.64	22780.3		10.8643	17.1316		Sulfisoxazole	1.97265e+06	379019	2.06522e+06	375185		-1.11609	-0.947039	8.97777	-0.389474		0.71639	0.740721		0.00448565	0.011548	0.0042846	0.0110304		0.01		0.714438	0.711346	0.738856	0.735904		0.712892	0.73738
Sulindac	7723.34	22325.7		-2.75084	0.313471		Sulindac	520751	331515	465690	297529		-0.393467	0.456693	-0.978373	0.803171		0.196127	0.194568		0.0148312	0.0428721	0.0165847	0.0479411		0.03		0.189638	0.177097	0.187305	0.173232		0.183367	0.180268
Sulmazole							Sulmazole	132322	207390	116342	294796		0.387702	0.669003	0.855118	0.0708576		-0.195157	-0.403786		0	0	0	0		0		-0.195157	-0.195157	-0.403786	-0.403786		-0.195157	-0.403786
Suloctidil							Suloctidil	3.6886e+08	108758	4.0814e+08	118349		0.67086	0.71048	1.38966	-0.615141		3.5304	3.53765		0	0	0	0		0		3.5304	3.5304	3.53765	3.53765		3.5304	3.53765
Sulpiride	121494	126836		-5.04378	3.51321		Sulpiride	660915	1.08552e+06	514467	1.086e+06		258.812	-0.910008	255.674	0.529474		-0.215493	-0.324473		0.183828	0.19191	0.236156	0.246539		0.21		-0.303712	-0.308034	-0.441469	-0.447412		-0.305873	-0.444441
Sumatriptan succinate							Sumatriptan succinate	1.36232e+06	1.92207e+06	1.40587e+06	1.65523e+06		0.644676	0.0269507	-9.23952	-11.8765		-0.149491	-0.0709106		0	0	0	0		0		-0.149491	-0.149491	-0.0709106	-0.0709106		-0.149491	-0.0709106
Suplatast Tosylate	210710	185935		31.6927	31.9918		Suplatast Tosylate	2.47498e+06	538699	2.39022e+06	525354		44.0972	-6.36041	8.64921	-1.6074		0.662225	0.657986		0.085136	0.0751261	0.0881548	0.07779		0.08		0.623582	0.628308	0.617907	0.622816		0.625945	0.620361
Suprofen		11186.4			-0.0614223		Suprofen	190031	229772	165573	225571		-0.768317	0.26118	-0.979171	-0.673892		-0.0824739	-0.134295		0	0.0588665	0	0.0675621		0.03		-0.0824739	-0.108823	-0.134295	-0.164675		-0.0956483	-0.149485
Suxibuzone	43256.2	43276.2		-13.0896	-24.4854		Suxibuzone	633073	759196	592023	894865		3.22838	0.966022	0.755356	-0.247356		-0.0788996	-0.179419		0.0683273	0.0683589	0.0730651	0.0730989		0.07		-0.109636	-0.109651	-0.21237	-0.212386		-0.109644	-0.212378
Synephrine		19057.5			-0.847109		Synephrine	0	6675.56	0	9235.55		N/A	-1.86209	N/A	-2.79318		#NUM!	#NUM!		#DIV/0!	#DIV/0!	#DIV/0!	#DIV/0!		--		#NUM!	#NUM!	#NUM!	#NUM!		#NUM!	#NUM!
Tacrine hydrochloride							Tacrine hydrochloride	1.40741e+06	703778	1.42724e+06	645589		-0.55501	0.160615	-0.201591	-0.170966		0.300984	0.344541		0	0	0	0		0		0.300984	0.300984	0.344541	0.344541		0.300984	0.344541
Tacrolimus Monohydrate							Tacrolimus Monohydrate	2.37099e+06	54309.8	2.40878e+06	85332.6		0.300898	0.976906	0.560929	-0.67151		1.64005	1.45068		0	0	0	0		0		1.64005	1.64005	1.45068	1.45068		1.64005	1.45068
Tadalafil	17785.9	42787.9		-2.08025	-0.169596		Tadalafil	1.12005e+06	181712	1.08701e+06	165865		-0.777066	-0.726135	-0.988569	-0.422953		0.789854	0.816478		0.0158796	0.0382018	0.0163623	0.039363		0.03		0.782903	0.772938	0.809313	0.799038		0.77792	0.804175
Talampicillin hydrochloride	1861.49			-5.80012			Talampicillin hydrochloride	2491.75	12591.3	9139.43	14374.3		51.4479	17.6094	29.1966	0.794779		-0.703568	-0.196669		0.747061	0	0.203677	0		0.24		-1.30055	-0.703568	-0.295579	-0.196669		-1.00206	-0.246124
Tamoxifen citrate							Tamoxifen citrate	5.99021e+07	57109.8	6.29622e+07	63176.1		0.610321	0.516767	-0.384649	0.570451		3.02073	2.99853		0	0	0	0		0		3.02073	3.02073	2.99853	2.99853		3.02073	2.99853
Tandospirone							Tandospirone	1.5255e+06	821719	1.69746e+06	928066		-0.16561	0.281708	0.904376	0.174262		0.26869	0.262219		0	0	0	0		0		0.26869	0.26869	0.262219	0.262219		0.26869	0.262219
Tazarotene	1.63877e+07	9.73973e+07		0.373093	1.8742		Tazarotene	8.39003e+07	26782	9.55629e+07	33415.9		0.635042	0.761022	0.949664	-0.31658		3.49592	3.45634		0.195324	1.16087	0.171486	1.01919		0.64		3.40154	#NUM!	3.37464	#NUM!		#NUM!	#NUM!
Tazobactam							Tazobactam	67517	56319.6	80828.8	53294.9		48.0429	48.6665	45.793	48.6182		0.0787534	0.18088		0	0	0	0		0		0.0787534	0.0787534	0.18088	0.18088		0.0787534	0.18088
Tegafur							Tegafur	391449	0	425869	0		43.4053	N/A	38.6104	N/A		#DIV/0!	#DIV/0!		0	0	0	0		0		#DIV/0!	#DIV/0!	#DIV/0!	#DIV/0!		#DIV/0!	#DIV/0!
Tegaserod maleate							Tegaserod maleate	1.03761e+08	2.27332e+06	1.02896e+08	2.6069e+06		0.998668	0.259888	0.92751	-0.484643		1.65937	1.59627		0	0	0	0		0		1.65937	1.65937	1.59627	1.59627		1.65937	1.59627
Telenzepine dihydrochloride	16618.8	50891		3.07282	-1.35061		Telenzepine dihydrochloride	5.98885e+07	1.50843e+06	6.07863e+07	1.11742e+06		17.4378	18.3553	17.0074	19.7346		1.59882	1.73559		0.000277496	0.000849763	0.000273398	0.000837212		0.000559		1.5987	1.59845	1.73547	1.73522		1.59857	1.73535
Telmisartan							Telmisartan	7.22238e+07	3.25364e+06	7.22269e+07	3.50733e+06		0.722613	-0.651494	0.346953	0.485472		1.34631	1.31372		0	0	0	0		0		1.34631	1.34631	1.31372	1.31372		1.34631	1.31372
Temocapril hydrochloride	19424.7	14037.2		-3.34854	-7.18932		Temocapril hydrochloride	1.40712e+06	184369	1.37616e+06	172446		-0.502984	-0.0110269	-0.507297	-1.43959		0.882643	0.902014		0.0138046	0.00997584	0.0141152	0.0102003		0.01		0.876606	0.878289	0.89584	0.897561		0.877447	0.896701
Temozolomide							Temozolomide	0	0	0	0		N/A	N/A	N/A	N/A		#DIV/0!	#DIV/0!		#DIV/0!	#DIV/0!	#DIV/0!	#DIV/0!		--		#DIV/0!	#DIV/0!	#DIV/0!	#DIV/0!		#DIV/0!	#DIV/0!
Tenatoprazole	6324.18	22636.1		-1.15654	13.0334		Tenatoprazole	442767	71172	397291	58814.4		-30.152	-6.47951	-31.2103	-8.39378		0.793866	0.829625		0.0142833	0.0511242	0.0159182	0.0569761		0.03		0.787618	0.771076	0.822657	0.804148		0.779347	0.813402
Tenoxicam							Tenoxicam	641481	389427	659165	398071		0.582703	-0.951485	-0.416753	0.0364212		0.216758	0.219034		0	0	0	0		0		0.216758	0.216758	0.219034	0.219034		0.216758	0.219034
Terazosin hydrochloride	320133	266686		-5.92076	-5.08776		Terazosin hydrochloride	1.83947e+06	1.0524e+06	1.76738e+06	964902		0.566069	7.73833	-0.588145	0.716734		0.242513	0.262848		0.174036	0.14498	0.181134	0.150893		0.16		0.159475	0.17449	0.17606	0.19181		0.166982	0.183935
Terbinafine							Terbinafine	5.77821e+06	7777.07	5.4317e+06	4737.55		0.832215	-7.67079	-0.466378	-9.63467		2.87098	3.05938		0	0	0	0		0		2.87098	2.87098	3.05938	3.05938		2.87098	3.05938
Terbutaline hemisulfate							Terbutaline hemisulfate	525313	224233	538706	207558		-5.65575	-1.29191	2.52923	2.37064		0.369718	0.414212		0	0	0	0		0		0.369718	0.369718	0.414212	0.414212		0.369718	0.414212
Terconazole							Terconazole	5.82316e+06	1.35663e+06	6.07634e+06	1.28565e+06		-0.413347	-0.0393235	-0.854278	-0.609323		0.632698	0.674519		0	0	0	0		0		0.632698	0.632698	0.674519	0.674519		0.632698	0.674519
Terfenadine	23153.9	29813.6		-23.7823	-20.8735		Terfenadine	3.28774e+08	7.45582e+06	3.20581e+08	6.09756e+06		-0.847757	-0.575159	-0.974735	0.747426		1.6444	1.72078		7.04249e-05	9.06814e-05	7.22247e-05	9.29988e-05		8.16e-05		1.64437	1.64436	1.72075	1.72074		1.64437	1.72075
Teriflunomide							Teriflunomide	0	0	0	0		N/A	N/A	N/A	N/A		#DIV/0!	#DIV/0!		#DIV/0!	#DIV/0!	#DIV/0!	#DIV/0!		--		#DIV/0!	#DIV/0!	#DIV/0!	#DIV/0!		#DIV/0!	#DIV/0!
Testosterone propionate	3.55648e+06	9.36477e+06		-0.234004	0.758128		Testosterone propionate	1.17218e+07	7340.69	1.38131e+07	15028.1		-0.247105	3.14579	0.592543	-2.26684		3.20326	2.96339		0.303407	0.798918	0.257471	0.677963		0.51		3.04624	2.50663	2.8341	2.47129		2.77643	2.6527
Tetracaine hydrochloride		29712.2			-16.6071		Tetracaine hydrochloride	979346	572312	1.09851e+06	549345		-0.796209	-0.750217	-0.620475	0.873628		0.233304	0.30096		0	0.0303388	0	0.0270476		0.01		0.233304	0.219924	0.30096	0.289052		0.226614	0.295006
Tetracycline hydrochloride							Tetracycline hydrochloride	15680.6	87123.3	15655.8	90928.5		-0.410314	0.0336396	-1.6286	-0.288943		-0.744773	-0.764026		0	0	0	0		0		-0.744773	-0.744773	-0.764026	-0.764026		-0.744773	-0.764026
Tetraethylenepentamine pentahydrochloride							Tetraethylenepentamine pentahydro	0	0	0	0		N/A	N/A	N/A	N/A		#DIV/0!	#DIV/0!		#DIV/0!	#DIV/0!	#DIV/0!	#DIV/0!		--		#DIV/0!	#DIV/0!	#DIV/0!	#DIV/0!		#DIV/0!	#DIV/0!
Tetrahydrozoline hydrochloride							Tetrahydrozoline hydrochloride	2.23381e+06	1.52546e+06	2.12475e+06	1.43953e+06		-0.509912	-0.580145	-3.38657	-1.55111		0.165645	0.169087		0	0	0	0		0		0.165645	0.165645	0.169087	0.169087		0.165645	0.169087
Tetramisole hydrochloride	26294.2	30040.8		82.1212	81.1857		Tetramisole hydrochloride	679712	611958	709483	641304		-1.14298	5.54986	56.4367	2.41518		0.0456036	0.0438781		0.0386843	0.0441964	0.037061	0.0423418		0.04		0.0284697	0.0259723	0.0274768	0.0250886		0.027221	0.0262827
Thalidomide							Thalidomide	5758.72	74130.7	8528.47	88236		3.10505	-0.720264	1.58081	2.48132		-1.10967	-1.01477		0	0	0	0		0		-1.10967	-1.10967	-1.01477	-1.01477		-1.10967	-1.01477
Theobromine							Theobromine	14598.6	140919	12676.3	151484		-1.97023	0.229829	2.26453	0.263052		-0.984659	-1.07737		0	0	0	0		0		-0.984659	-0.984659	-1.07737	-1.07737		-0.984659	-1.07737
Theophylline monohydrate							Theophylline monohydrate	15562.4	144332	14558.6	145883		0.191772	0.229829	2.26453	0.263052		-0.967287	-1.00088		0	0	0	0		0		-0.967287	-0.967287	-1.00088	-1.00088		-0.967287	-1.00088
Thiamine hydrochloride	12020	6189.18		5.03211	4.84974		Thiamine hydrochloride	20832.6	59878.1	17871.6	65713.2		-0.00675537	7.9874	11.1445	7.09656		-0.458525	-0.565488		0.576983	0.297091	0.672576	0.346313		0.47		-0.832167	-0.611626	-1.05038	-0.750118		-0.721897	-0.900248
Thiamphenicol							Thiamphenicol	106949	15265.5	115517	17058		34.154	40.4053	38.5315	39.8119		0.845468	0.830719		0	0	0	0		0		0.845468	0.845468	0.830719	0.830719		0.845468	0.830719
Thiethylperazine maleate	37284.2	41914.7		-0.0652183	0.991828		Thiethylperazine maleate	4.89278e+06	15827.1	4.75157e+06	18174.4		0.962975	7.5499	-0.672913	-8.50647		2.49016	2.41738		0.00762024	0.00856665	0.00784671	0.00882124		0.01		2.48683	2.48642	2.41396	2.41353		2.48663	2.41374
Thimerosal							Thimerosal	0	14634.3	0	12680.5		N/A	-26.091	N/A	-27.9154		#NUM!	#NUM!		#DIV/0!	#DIV/0!	#DIV/0!	#DIV/0!		--		#NUM!	#NUM!	#NUM!	#NUM!		#NUM!	#NUM!
Thiocolchicoside							Thiocolchicoside	13719.1	72898.3	16485.8	71754.5		-0.132844	0.890227	0.204597	-0.353233		-0.725393	-0.63874		0	0	0	0		0		-0.725393	-0.725393	-0.63874	-0.63874		-0.725393	-0.63874
Thioguanosine							Thioguanosine	0	0	0	0		N/A	N/A	N/A	N/A		#DIV/0!	#DIV/0!		#DIV/0!	#DIV/0!	#DIV/0!	#DIV/0!		--		#DIV/0!	#DIV/0!	#DIV/0!	#DIV/0!		#DIV/0!	#DIV/0!
Thioperamide maleate	9195.04	28855.3		11.1377	51.9886		Thioperamide maleate	1.3578e+06	2.12068e+06	1.39323e+06	1.71685e+06		-0.749444	17.3463	-0.0689983	14.182		-0.193639	-0.0907102		0.00677199	0.0212514	0.00659982	0.0207111		0.01		-0.19659	-0.202967	-0.093586	-0.0997994		-0.199778	-0.0966927
Thioproperazine dimesylate							Thioproperazine dimesylate	1.6975e+07	4.59931e+06	1.5267e+07	3.99518e+06		-0.0739236	0.12824	-0.878986	0.127903		0.567119	0.582216		0	0	0	0		0		0.567119	0.567119	0.582216	0.582216		0.567119	0.582216
Thioridazine hydrochloride							Thioridazine hydrochloride	1.01524e+08	2.14478e+06	9.80531e+07	1.65838e+06		0.997197	0.54997	0.396764	0.775475		1.67518	1.77178		0	0	0	0		0		1.67518	1.67518	1.77178	1.77178		1.67518	1.77178
Thiorphan	27380.5	17455.9		-0.522506	-2.36718		Thiorphan	23708.6	0	26062.5	0		-7.40318	N/A	-0.95363	N/A		#DIV/0!	#DIV/0!		1.15488	0.73627	1.05057	0.669772		0.9		#DIV/0!	#DIV/0!	#DIV/0!	#DIV/0!		#DIV/0!	#DIV/0!
Thonzonium bromide	2.52322e+06	2.27545e+06		-8.36736	-7.83423		Thonzonium bromide	3.70105e+06	1.26494e+07	4.36135e+06	1.06731e+07		-7.94831	-6.8787	-4.91344	-8.63568		-0.533744	-0.388671		0.681757	0.614811	0.57854	0.52173		0.6		-1.03099	-0.948071	-0.763914	-0.708997		-0.989528	-0.736456
Thyrotropin-Releasing Hormone	139729	125180		12.2554	8.50644		Thyrotropin-Releasing Hormone	0	0	0	0		N/A	N/A	N/A	N/A		#DIV/0!	#DIV/0!		#DIV/0!	#DIV/0!	#DIV/0!	#DIV/0!		--		#DIV/0!	#DIV/0!	#DIV/0!	#DIV/0!		#DIV/0!	#DIV/0!
Tiabendazole							Tiabendazole	285909	320481	279778	329920		-0.983143	-0.406563	-0.32553	0.447886		-0.0495747	-0.0715955		0	0	0	0		0		-0.0495747	-0.0495747	-0.0715955	-0.0715955		-0.0495747	-0.0715955
Tiagabine hydrochloride							Tiagabine hydrochloride	1.03565e+07	6.22239e+06	1.06319e+07	6.22194e+06		-0.347863	-0.86918	-0.443842	-0.964373		0.221254	0.232687		0	0	0	0		0		0.221254	0.221254	0.232687	0.232687		0.221254	0.232687
Tiapride hydrochloride	97462.4	91156.9		1.84019	66.4116		Tiapride hydrochloride	4.67996e+06	1.74426e+06	4.24025e+06	1.64656e+06		-2.05122	0.465505	-3.10759	-0.17309		0.428632	0.410814		0.0208255	0.0194782	0.0229851	0.021498		0.02		0.419492	0.420089	0.400715	0.401375		0.41979	0.401045
Tiaprofenic acid							Tiaprofenic acid	205388	184056	194463	198870		-0.661324	0.893461	0.721476	0.151702		0.0476263	-0.00973222		0	0	0	0		0		0.0476263	0.0476263	-0.00973222	-0.00973222		0.0476263	-0.00973222
Tiaramide Hydrochloride		9008.41			-0.398081		Tiaramide Hydrochloride	47424.7	172859	45814.4	170807		0.933638	0.276477	-0.292702	0.727351		-0.561688	-0.571502		0	0.189952	0	0.196628		0.1		-0.561688	-0.653177	-0.571502	-0.666586		-0.607432	-0.619044
Tibolone	103723	352215		0.0632799	0.672097		Tibolone	9.28318e+06	837914	9.25574e+06	722663		0.266852	-0.0353811	-0.333666	0.152245		1.0445	1.10748		0.0111732	0.0379412	0.0112063	0.0380537		0.02		1.03962	1.0277	1.10258	1.09063		1.03366	1.0966
Ticagrelor	9.32949e+06	5.19596e+06		0.47997	-2.65768		Ticagrelor	9.74454e+07	715224	9.55947e+07	763239		-0.719524	-0.505867	-0.914935	-0.762951		2.13432	2.09777		0.0957407	0.0533218	0.0975943	0.0543541		0.08		2.09061	2.11052	2.05318	2.0735		2.10057	2.06334
Ticarcillin sodium							Ticarcillin sodium	0	0	0	0		N/A	N/A	N/A	N/A		#DIV/0!	#DIV/0!		#DIV/0!	#DIV/0!	#DIV/0!	#DIV/0!		--		#DIV/0!	#DIV/0!	#DIV/0!	#DIV/0!		#DIV/0!	#DIV/0!
Ticlopidine hydrochloride	64548.9	67076.4		2.06199	-0.466289		Ticlopidine hydrochloride	657272	15247.6	603875	14385.3		-0.416029	17.0402	-1.83885	30.3677		1.63454	1.62303		0.0982073	0.102053	0.106891	0.111077		0.1		1.58965	1.5878	1.57393	1.57189		1.58872	1.57291
Tigecycline	67281	69007.7		0.387555	2.94338		Tigecycline	524839	122569	510755	98905.2		46.1859	-7.20965	47.946	0.880701		0.631646	0.712993		0.128194	0.131484	0.131728	0.135109		0.13		0.572066	0.570424	0.651649	0.649955		0.571245	0.650802
Tiletamine hydrochloride							Tiletamine hydrochloride	1.30992e+06	86678.4	1.29886e+06	95371.7		0.0430651	0.440675	0.528922	1.42533		1.17933	1.13414		0	0	0	0		0		1.17933	1.17933	1.13414	1.13414		1.17933	1.13414
Timolol maleate salt	117211	122635		-4.37242	2.1461		Timolol maleate salt	42868.3	1.47036e+06	44325.1	872894		52.6114	0.675663	51.3705	-0.376695		-1.53529	-1.29431		2.73421	2.86073	2.64435	2.76671		2.75		#NUM!	#NUM!	#NUM!	#NUM!		#NUM!	#NUM!
Timonacic							Timonacic	0	0	0	0		N/A	N/A	N/A	N/A		#DIV/0!	#DIV/0!		#DIV/0!	#DIV/0!	#DIV/0!	#DIV/0!		--		#DIV/0!	#DIV/0!	#DIV/0!	#DIV/0!		#DIV/0!	#DIV/0!
Tinidazole		13053.2			0.186417		Tinidazole	121139	271648	104121	242012		0.754525	0.33849	0.554841	-0.331049		-0.350723	-0.366298		0	0.107754	0	0.125366		0.06		-0.350723	-0.400238	-0.366298	-0.424471		-0.375481	-0.395385
Tinoridine hydrochloride	7316.77	6269.09		-6.77913	-7.71262		Tinoridine hydrochloride	248437	24269.2	249468	17947.9		2.19919	0.30065	-6.9573	6.16493		1.01016	1.143		0.0294512	0.0252341	0.0293295	0.0251298		0.03		0.997179	0.999062	1.13007	1.13195		0.998121	1.13101
Tioconazole							Tioconazole	1.46133e+08	314885	1.4269e+08	261900		0.193489	-0.370311	-0.897535	-0.711471		2.6666	2.73626		0	0	0	0		0		2.6666	2.6666	2.73626	2.73626		2.6666	2.73626
Tioguanine							Tioguanine	0	0	0	0		N/A	N/A	N/A	N/A		#DIV/0!	#DIV/0!		#DIV/0!	#DIV/0!	#DIV/0!	#DIV/0!		--		#DIV/0!	#DIV/0!	#DIV/0!	#DIV/0!		#DIV/0!	#DIV/0!
Tioxolone	15900	15968.3		0.645277	1.05924		Tioxolone	0	0	0	0		N/A	N/A	N/A	N/A		#DIV/0!	#DIV/0!		#DIV/0!	#DIV/0!	#DIV/0!	#DIV/0!		--		#DIV/0!	#DIV/0!	#DIV/0!	#DIV/0!		#DIV/0!	#DIV/0!
Tiratricol							Tiratricol	0	0	0	0		N/A	N/A	N/A	N/A		#DIV/0!	#DIV/0!		#DIV/0!	#DIV/0!	#DIV/0!	#DIV/0!		--		#DIV/0!	#DIV/0!	#DIV/0!	#DIV/0!		#DIV/0!	#DIV/0!
Tirofiban hydrochloride							Tirofiban hydrochloride	5.34013e+06	1.5637e+06	5.42431e+06	1.54028e+06		0.833235	-2.1595	-0.500802	-2.40489		0.533399	0.546745		0	0	0	0		0		0.533399	0.533399	0.546745	0.546745		0.533399	0.546745
Tizanidine hydrochloride							Tizanidine hydrochloride	182031	474290	188411	443573		0.903705	-0.664059	0.091267	0.683541		-0.415899	-0.371858		0	0	0	0		0		-0.415899	-0.415899	-0.371858	-0.371858		-0.415899	-0.371858
Tobramycin	38133.1	41470.9		9.81091	-45.7934		Tobramycin	248335	58057	251322	55001.5		-10.5778	0.96469	2.10899	9.10167		0.631182	0.659856		0.153555	0.166996	0.15173	0.165011		0.16		0.558781	0.551829	0.58839	0.581536		0.555305	0.584963
Tocainide hydrochloride	7947.54			-11.0971			Tocainide hydrochloride	457933	166817	436615	188270		4.54303	7.31294	-1.78476	20.5316		0.438561	0.365317		0.0173553	0	0.0182026	0		0.01		0.430957	0.438561	0.357339	0.365317		0.434759	0.361328
Todralazine hydrochloride	174229	162891		1.36839	0.873164		Todralazine hydrochloride	99207.9	169987	66955.8	150443		-1.72421	0.512253	-3.87598	-3.71055		-0.233869	-0.351583		1.7562	1.64191	2.60215	2.43281		2.11		#NUM!	#NUM!	#NUM!	#NUM!		#NUM!	#NUM!
Tolazamide	48572.7	119836		0.366289	-0.693111		Tolazamide	1.54404e+06	2.65566e+06	1.42315e+06	2.53109e+06		0.158414	0.126712	-0.748729	-0.10354		-0.235514	-0.250057		0.0314582	0.0776123	0.0341304	0.0842052		0.06		-0.249395	-0.2706	-0.265139	-0.288259		-0.259998	-0.276699
Tolazoline hydrochloride	13180.8	15906.3		17.2608	17.0074		Tolazoline hydrochloride	154007	642572	88515.9	637391		-2.27278	-0.0448055	0.75941	0.341953		-0.620382	-0.857385		0.0855859	0.103283	0.148909	0.1797		0.13		-0.659239	-0.667727	-0.927409	-0.943412		-0.663483	-0.93541
Tolbutamide	11944.8	30344.9		0.276577	0.876213		Tolbutamide	274787	471761	154787	430822		0.0344271	-0.103705	-0.917291	0.0180402		-0.234725	-0.444563		0.0434693	0.110431	0.0771691	0.196043		0.11		-0.254026	-0.285545	-0.479441	-0.53933		-0.269786	-0.509385
Tolcapone							Tolcapone	198148	16310.3	172073	18402.4		-0.725799	1.33663	0.406132	0.963343		1.08453	0.970837		0	0	0	0		0		1.08453	1.08453	0.970837	0.970837		1.08453	0.970837
Tolfenamic acid	101568	102531		-3.13178	-0.616214		Tolfenamic acid	2.26945e+06	115335	2.13712e+06	101695		-0.34761	-0.484844	0.096916	0.255281		1.29396	1.32253		0.0447544	0.045179	0.0475256	0.0479765		0.05		1.27408	1.27388	1.30138	1.30118		1.27398	1.30128
Tolmetin sodium salt dihydrate	6094.81	6397.45		-5.20712	-17.2749		Tolmetin sodium salt dihydrate	0	0	0	0		N/A	N/A	N/A	N/A		#DIV/0!	#DIV/0!		#DIV/0!	#DIV/0!	#DIV/0!	#DIV/0!		--		#DIV/0!	#DIV/0!	#DIV/0!	#DIV/0!		#DIV/0!	#DIV/0!
Tolnaftate	6.90778e+06	1.79146e+07		0.684124	2.00063		Tolnaftate	3.78523e+06	5736.28	3.79154e+06	5854.77		0.344169	4.53286	0.192316	6.71331		2.81946	2.81131		1.82493	4.73277	1.82189	4.72489		3.28		#NUM!	#NUM!	#NUM!	#NUM!		#NUM!	#NUM!
Tolonium chloride	13748.2	21119.5		-1.42784	-0.927478		Tolonium chloride	708908	97985.7	733334	97704.4		-10.8172	-1.20623	-12.5831	0.724066		0.859427	0.875388		0.0193935	0.0297916	0.0187475	0.0287993		0.02		0.850921	0.846292	0.867168	0.862697		0.848607	0.864933
Tolperisone hydrochloride							Tolperisone hydrochloride	1.39881e+07	7.3911e+06	1.25196e+07	7.47453e+06		9.09086	12.7938	9.79993	12.3664		0.277048	0.224008		0	0	0	0		0		0.277048	0.277048	0.224008	0.224008		0.277048	0.224008
Tolterodine tartrate	82525.7	60180.6		-22.6966	-24.5552		Tolterodine tartrate	2.68374e+07	1.29065e+07	2.69744e+07	1.48969e+07		0.682999	-0.57521	0.327425	0.78748		0.317931	0.257857		0.00307502	0.00224241	0.00305941	0.00223102		0.00265		0.316594	0.316956	0.256526	0.256887		0.316775	0.256706
Toltrazuril							Toltrazuril	8843.24	0	5326.78	0		-0.205408	N/A	-3.59172	N/A		#DIV/0!	#DIV/0!		0	0	0	0		0		#DIV/0!	#DIV/0!	#DIV/0!	#DIV/0!		#DIV/0!	#DIV/0!
Tolvaptan	488077	1.09413e+06		-3.13601	-0.459472		Tolvaptan	1.02467e+07	353293	1.02154e+07	336638		-0.915743	-0.972215	-0.287393	-1.46431		1.46245	1.48209		0.0476328	0.106779	0.0477784	0.107105		0.08		1.44125	1.41341	1.46083	1.43289		1.42733	1.44686
Tomoxetine hydrochloride							Tomoxetine hydrochloride	2.78817e+06	1.58996e+06	2.9047e+06	1.52772e+06		0.299302	-0.609689	-0.615426	0.0459646		0.243932	0.279058		0	0	0	0		0		0.243932	0.243932	0.279058	0.279058		0.243932	0.279058
Topiramate							Topiramate	80891.8	57175	76644.4	44429.4		-5.01792	-17.5033	-13.597	-16.294		0.150699	0.23681		0	0	0	0		0		0.150699	0.150699	0.23681	0.23681		0.150699	0.23681
Topotecan	97209.6	113546		29.4188	26.7124		Topotecan	87344.5	193098	92492	168414		-0.262356	1.29994	0.499131	8.13126		-0.344541	-0.260275		1.11295	1.29998	1.05101	1.22763		1.17		#NUM!	#NUM!	#NUM!	#NUM!		#NUM!	#NUM!
Toremifene							Toremifene	1.23299e+08	42127.7	9.79928e+07	44390.1		0.951998	0.619737	0.47672	0.855285		3.46639	3.34391		0	0	0	0		0		3.46639	3.46639	3.34391	3.34391		3.46639	3.34391
Torsemide							Torsemide	4.18199e+06	1.01886e+06	4.03493e+06	1.24815e+06		0.887812	-0.843674	0.00159915	0.848225		0.613267	0.509568		0	0	0	0		0		0.613267	0.613267	0.509568	0.509568		0.613267	0.509568
Tosufloxacin hydrochloride							Tosufloxacin hydrochloride	44201.8	176687	40063.5	247005		-1.73235	-0.249637	0.273903	-0.564582		-0.601763	-0.789956		0	0	0	0		0		-0.601763	-0.601763	-0.789956	-0.789956		-0.601763	-0.789956
Tracazolate hydrochloride							Tracazolate hydrochloride	2.26061e+07	121946	1.9468e+07	136017		0.995273	-0.156819	0.423276	0.341947		2.26806	2.15573		0	0	0	0		0		2.26806	2.26806	2.15573	2.15573		2.26806	2.15573
Tramadol hydrochloride		10105.2			-3.42228		Tramadol hydrochloride	463429	772498	438765	756119		-1.87225	0.670145	-0.106742	0.470104		-0.221914	-0.236358		0	0.0218053	0	0.023031		0.01		-0.221914	-0.231488	-0.236358	-0.246477		-0.226701	-0.241418
Trandolapril							Trandolapril	2.93354e+06	710977	2.96835e+06	766474		0.991528	-15.547	-0.147634	-6.31287		0.615537	0.588018		0	0	0	0		0		0.615537	0.615537	0.588018	0.588018		0.615537	0.588018
Tranexamic acid							Tranexamic acid	0	0	0	0		N/A	N/A	N/A	N/A		#DIV/0!	#DIV/0!		#DIV/0!	#DIV/0!	#DIV/0!	#DIV/0!		--		#DIV/0!	#DIV/0!	#DIV/0!	#DIV/0!		#DIV/0!	#DIV/0!
Tranilast		5415			-0.259625		Tranilast	160595	53057.2	182688	41917.2		0.0966802	-0.0734409	0.616859	-0.779368		0.480988	0.639317		0	0.0337183	0	0.0296408		0.02		0.480988	0.466091	0.639317	0.626249		0.473539	0.632783
Tranylcypromine hydrochloride							Tranylcypromine hydrochloride	0	0	0	0		N/A	N/A	N/A	N/A		#DIV/0!	#DIV/0!		#DIV/0!	#DIV/0!	#DIV/0!	#DIV/0!		--		#DIV/0!	#DIV/0!	#DIV/0!	#DIV/0!		#DIV/0!	#DIV/0!
Trapidil	19571	42368.4		-0.839703	-2.44121		Trapidil	862153	840713	925959	1.10383e+06		0.070612	0.0451488	-0.216793	-0.49616		0.0109367	-0.0763099		0.0227001	0.0491425	0.0211359	0.0457562		0.03		0.000964525	-0.0109479	-0.0855875	-0.0966506		-0.00499168	-0.091119
Trazodone hydrochloride	205850	692674		9.92302	11.751		Trazodone hydrochloride	1.80659e+06	987495	1.53714e+06	921810		-0.822398	-0.891391	-0.873402	-0.249612		0.262325	0.222073		0.113944	0.383415	0.133917	0.450625		0.27		0.209786	0.052318	0.159632	-0.038058		0.131052	0.0607871
Trehalose dihydrate							Trehalose dihydrate	69914.9	79227.6	67599.6	81432.6		0.191906	0.295461	-0.329339	-1.76483		-0.054307	-0.0808538		0	0	0	0		0		-0.054307	-0.054307	-0.0808538	-0.0808538		-0.054307	-0.0808538
Triamcinolone	2.20428e+06	2.03133e+06		10.1296	11.1002		Triamcinolone	686381	899089	675671	855537		6.17006	23.9478	-4.45375	8.82657		-0.117238	-0.102503		3.21145	2.95948	3.26235	3.00639		3.11		#NUM!	#NUM!	#NUM!	#NUM!		#NUM!	#NUM!
Triamterene	622424	640596		16.4227	5.40275		Triamterene	3.07902e+06	1.72067e+06	3.01434e+06	1.73925e+06		4.83883	-1.04049	-3.24618	-11.5356		0.252714	0.23883		0.20215	0.208052	0.206488	0.212516		0.21		0.154636	0.151411	0.138384	0.135072		0.153023	0.136728
Tribenoside	272840	735045		-1.8308	-1.12281		Tribenoside	3.79116e+06	27416	3.54274e+06	30198.4		0.207415	0.275224	-0.499905	0.484899		2.14077	2.06936		0.0719674	0.193884	0.0770138	0.207479		0.14		2.10833	2.04717	2.03455	1.96837		2.07775	2.00146
Trichlormethiazide							Trichlormethiazide	0	0	0	0		N/A	N/A	N/A	N/A		#DIV/0!	#DIV/0!		#DIV/0!	#DIV/0!	#DIV/0!	#DIV/0!		--		#DIV/0!	#DIV/0!	#DIV/0!	#DIV/0!		#DIV/0!	#DIV/0!
Triclabendazole	8.64521e+06	5.41914e+07		0.53348	0.656375		Triclabendazole	1.68436e+08	121892	1.67385e+08	149031		1.1924	0.978329	0.886521	0.938288		3.14046	3.05044		0.0513263	0.321732	0.0516485	0.323752		0.19		3.11758	2.97186	3.02741	2.88055		3.04472	2.95398
Triclosan	8235.09	7243.79		-10.408	-12.3198		Triclosan	0	0	0	0		N/A	N/A	N/A	N/A		#DIV/0!	#DIV/0!		#DIV/0!	#DIV/0!	#DIV/0!	#DIV/0!		--		#DIV/0!	#DIV/0!	#DIV/0!	#DIV/0!		#DIV/0!	#DIV/0!
Tridihexethyl chloride	209261	252914		-7.37126	-8.12906		Tridihexethyl chloride	1.5765e+06	0	1.4751e+06	0		-8.47102	N/A	-8.73701	N/A		#DIV/0!	#DIV/0!		0.132737	0.160427	0.141862	0.171456		0.15		#DIV/0!	#DIV/0!	#DIV/0!	#DIV/0!		#DIV/0!	#DIV/0!
Trifluoperazine dihydrochloride							Trifluoperazine dihydrochloride	1.77066e+07	270368	1.76597e+07	215767		-0.045382	-0.982909	-0.94077	-0.2509		1.81618	1.913		0	0	0	0		0		1.81618	1.81618	1.913	1.913		1.81618	1.913
Triflupromazine hydrochloride							Triflupromazine hydrochloride	1.36178e+07	621026	1.27176e+07	506410		-0.651974	0.306275	-0.604667	0.239563		1.341	1.3999		0	0	0	0		0		1.341	1.341	1.3999	1.3999		1.341	1.3999
Trifluridine							Trifluridine	3.37546e+06	176286	3.25769e+06	221789		-42.2025	-41.2108	-44.4059	-42.1757		1.28211	1.16697		0	0	0	0		0		1.28211	1.28211	1.16697	1.16697		1.28211	1.16697
Triflusal							Triflusal	0	0	0	0		N/A	N/A	N/A	N/A		#DIV/0!	#DIV/0!		#DIV/0!	#DIV/0!	#DIV/0!	#DIV/0!		--		#DIV/0!	#DIV/0!	#DIV/0!	#DIV/0!		#DIV/0!	#DIV/0!
Trihexyphenidyl-D,L hydrochloride							Trihexyphenidyl-D,L hydrochloride	3.72531e+06	552182	3.29535e+06	579033		0.224335	0.077802	-0.362449	-0.613585		0.829081	0.755198		0	0	0	0		0		0.829081	0.829081	0.755198	0.755198		0.829081	0.755198
Trimebutine							Trimebutine	5.48208e+06	139472	5.00181e+06	135188		-0.943749	-4.15552	-0.805652	-11.9265		1.59446	1.56819		0	0	0	0		0		1.59446	1.59446	1.56819	1.56819		1.59446	1.56819
Trimeprazine tartrate	287346	283490		16.2855	18.4578		Trimeprazine tartrate	345814	146358	365594	115202		26.6376	13.892	29.151	23.0483		0.373426	0.501541		0.830928	0.819777	0.78597	0.775422		0.8		-0.398503	-0.370763	-0.167985	-0.147093		-0.384633	-0.157539
Trimetazidine dihydrochloride	278356	192573		2.78749	3.78972		Trimetazidine dihydrochloride	8.31835e+06	3.31716e+07	1.17735e+07	3.17176e+07		8.4515	7.40489	7.57918	7.1643		-0.600729	-0.430395		0.0334629	0.0231504	0.0236427	0.0163565		0.02		-0.61551	-0.610901	-0.440786	-0.437557		-0.613206	-0.439172
Trimethadione	81695	267784		-3.04088	1.22764		Trimethadione	345985	143788	442651	165703		0.779128	-0.287471	-0.932139	0.758766		0.381334	0.426731		0.236123	0.773975	0.184558	0.604954		0.45		0.264358	-0.26451	0.338124	0.0233785		-7.60443e-05	0.180751
Trimethobenzamide hydrochloride	2.45849e+06	2.61618e+06		0.144683	0.71483		Trimethobenzamide hydrochloride	2.47159e+06	2.02086e+06	2.36065e+06	1.98707e+06		-3.09228	-0.571557	-1.2384	0.791442		0.0874407	0.0748194		0.994701	1.0585	1.04145	1.10825		1.05		-2.18833	#NUM!	#NUM!	#NUM!		#NUM!	#NUM!
Trimethoprim	23787	25037.1		0.845587	0.78769		Trimethoprim	222351	541916	178018	485643		-0.903483	-0.91596	0.273025	-0.845868		-0.386894	-0.435854		0.10698	0.112602	0.133621	0.140644		0.12		-0.436032	-0.438775	-0.498146	-0.501681		-0.437404	-0.499914
Trimetozine	6037.49	28619.7		9.07357	-0.714891		Trimetozine	459081	646743	452840	730967		-2.20358	3.31491	-0.905816	0.719469		-0.148842	-0.207953		0.0131512	0.0623411	0.0133325	0.0632004		0.04		-0.154592	-0.176797	-0.213782	-0.236306		-0.165695	-0.225044
Trimipramine maleate salt	39622.3			-0.522508			Trimipramine maleate salt	5.99777e+06	580771	5.25127e+06	639344		0.550686	-0.861687	-0.775887	-0.0476031		1.01398	0.914529		0.00660617	0	0.00754528	0		0.00354		1.01111	1.01398	0.91124	0.914529		1.01255	0.912885
Trioxsalen	1.26529e+06	1.71766e+06		0.374854	-0.682846		Trioxsalen	2.52975e+06	83000.4	2.48876e+06	89405.2		-0.0649337	0.429689	0.0643932	0.947332		1.484	1.44462		0.500167	0.678987	0.508403	0.690168		0.59		1.18282	0.99052	1.13623	0.935748		1.08667	1.03599
Tripamide							Tripamide	2.98718e+06	1.06042e+06	2.95939e+06	1.0684e+06		-0.683733	-0.197072	-0.348639	-0.727604		0.449784	0.442468		0	0	0	0		0		0.449784	0.449784	0.442468	0.442468		0.449784	0.442468
Tripelennamine hydrochloride							Tripelennamine hydrochloride	1.45104e+06	596766	1.55866e+06	963391		0.898359	-0.440537	-0.120409	0.254901		0.385874	0.208948		0	0	0	0		0		0.385874	0.385874	0.208948	0.208948		0.385874	0.208948
Triprolidine hydrochloride	39515.8	50962.8		-4.78017	14.5499		Triprolidine hydrochloride	1.22697e+06	840590	635289	748012		-0.858849	-0.35616	-2.859	0.378879		0.164251	-0.0709368		0.0322059	0.0415353	0.0622013	0.0802198		0.05		0.150034	0.145828	-0.0988271	-0.107253		0.147931	-0.10304
Troglitazone	62497.1	133738		-4.36964	-0.494262		Troglitazone	2.28356e+06	309697	2.20975e+06	484617		-0.781334	0.78622	0.0260351	1.64022		0.867675	0.658944		0.0273683	0.0585655	0.0282825	0.0605218		0.04		0.855623	0.841465	0.646484	0.63183		0.848544	0.639157
Troleandomycin							Troleandomycin	225384	54876.6	206975	49535.5		-0.246636	-0.425577	0.462387	0.711096		0.613536	0.621		0	0	0	0		0		0.613536	0.613536	0.621	0.621		0.613536	0.621
Trolox	118130	148732		-83.9106	-88.5338		Trolox	497290	567033	483827	622133		-22.8354	7.20031	-23.9271	-0.608087		-0.0569993	-0.109193		0.237547	0.299085	0.244157	0.307407		0.27		-0.174786	-0.211334	-0.230761	-0.268715		-0.19306	-0.249738
Tropicamide	26070.5	32786		-8.53332	0.362789		Tropicamide	462562	564640	408930	512016		-3.39131	-0.778405	-0.667378	-0.505378		-0.0866016	-0.0976342		0.0563611	0.0708793	0.063753	0.0801752		0.07		-0.111796	-0.118529	-0.126244	-0.133929		-0.115163	-0.130086
Tropisetron hydrochloride	9730.79	26581.5		6.45966	-3.31209		Tropisetron hydrochloride	699656	634430	704293	563019		-0.85404	-0.94805	-0.637897	-0.854034		0.0425013	0.0972304		0.013908	0.0379922	0.0138164	0.0377421		0.03		0.0364188	0.0256799	0.0911881	0.0805219		0.0310494	0.085855
Troxipide	1.93777e+06	1.78826e+06		-0.64668	-2.8432		Troxipide	1.4165e+07	7.05292e+06	1.47942e+07	8.48867e+06		0.999113	-1.2179	-0.640396	0.347276		0.302848	0.241253		0.1368	0.126245	0.130982	0.120875		0.13		0.238959	0.244238	0.180282	0.185303		0.241599	0.182792
Tulobuterol hydrochloride							Tulobuterol hydrochloride	396934	517780	456683	684643		0.181875	0.488345	0.530043	-0.605387		-0.115427	-0.17585		0	0	0	0		0		-0.115427	-0.115427	-0.17585	-0.17585		-0.115427	-0.17585
Tulobuterol Hydrochloride							Tulobuterol Hydrochloride	294405	727029	320851	784389		0.82463	-0.570727	0.0499046	0.122641		-0.392607	-0.388227		0	0	0	0		0		-0.392607	-0.392607	-0.388227	-0.388227		-0.392607	-0.388227
Tylosin							Tylosin	660550	492379	637492	418287		0.158644	0.858601	0.535887	-0.838583		0.127606	0.183		0	0	0	0		0		0.127606	0.127606	0.183	0.183		0.127606	0.183
Tyloxapol							Tyloxapol	0	0	0	0		N/A	N/A	N/A	N/A		#DIV/0!	#DIV/0!		#DIV/0!	#DIV/0!	#DIV/0!	#DIV/0!		--		#DIV/0!	#DIV/0!	#DIV/0!	#DIV/0!		#DIV/0!	#DIV/0!
Ubenimex	1.08888e+06	932895		-1.53143	-0.845042		Ubenimex	459597	894466	521160	1.17556e+06		0.836203	0.168525	1.20368	0.753826		-0.289187	-0.353273		2.3692	2.02981	2.08933	1.79004		2.07		#NUM!	#NUM!	#NUM!	#NUM!		#NUM!	#NUM!
Ufenamate	1.21192e+06	3.03913e+06		0.947076	0.116491		Ufenamate	3.46928e+06	10013.5	5.19938e+06	10382.1		-0.202638	-8.59095	0.113611	603.315		2.53965	2.69967		0.34933	0.876013	0.23309	0.584518		0.51		2.35302	1.63303	2.58441	2.31822		1.99302	2.45131
Urapidil hydrochloride							Urapidil hydrochloride	2.34722e+06	563296	2.61379e+06	490876		-3.69744	-0.372865	5.84765	-2.44007		0.619817	0.7263		0	0	0	0		0		0.619817	0.619817	0.7263	0.7263		0.619817	0.7263
Urosiol	57842.9	58060.9		-5.21748	-6.27151		Urosiol	467159	356629	538158	343609		-0.650535	-0.791624	-2.08613	-3.99509		0.117249	0.194846		0.123818	0.124285	0.107483	0.107888		0.12		0.0598428	0.0596114	0.145462	0.145265		0.0597271	0.145363
Valacyclovir hydrochloride		9716.54			-21.0583		Valacyclovir hydrochloride	2.50595e+06	2.56591e+06	2.5e+06	2.52627e+06		24.847	27.1692	27.0307	26.9089		-0.0102691	-0.00453974		0	0.00387739	0	0.00388661		0.00194		-0.0102691	-0.0119563	-0.00453974	-0.00623097		-0.0111127	-0.00538535
Valdecoxib	25000.9	69876.7		-0.604941	-0.116456		Valdecoxib	1.58303e+06	313254	1.52482e+06	338299		-0.0701403	0.492866	-0.808277	0.840056		0.703593	0.653917		0.015793	0.0441411	0.016396	0.0458263		0.03		0.696679	0.683986	0.646737	0.633544		0.690333	0.640141
Valethamate bromide	179772	69123.5		-6.28059	-7.4762		Valethamate bromide	213771	239850	189494	249160		-0.836051	-3.89388	-0.807192	-0.692356		-0.0499904	-0.118883		0.840957	0.323353	0.948696	0.364779		0.62		-0.848475	-0.219628	-1.40873	-0.315958		-0.534052	-0.862345
Valganciclovir hydrochloride	39640.9	57173.1		1.90644	2.18791		Valganciclovir hydrochloride	170177	207642	165375	207089		0.647332	-1.69431	-0.0350711	1.5776		-0.0864156	-0.097686		0.23294	0.335963	0.239703	0.345717		0.29		-0.201586	-0.264223	-0.216703	-0.281921		-0.232905	-0.249312
Valproic acid	9651.44	7658.96		0.851604	-2.05476		Valproic acid	4045.06	26362.5	8116.74	24020.3		-0.304982	-3.49431	0.197751	-0.510249		-0.814062	-0.471196		2.38598	1.89341	1.18908	0.9436		1.6		#NUM!	#NUM!	#NUM!	-1.71992		#NUM!	#NUM!
Valsartan	4.89032e+06	4.38529e+06		-15.0566	-15.7766		Valsartan	6.53955e+06	351540	6.16255e+06	177076		-10.5844	-6.26082	-12.4318	-7.40035		1.26957	1.5416		0.747807	0.67058	0.793555	0.711603		0.73		0.671305	0.787323	0.856406	1.00159		0.729314	0.928999
Vandetanib	11158.2	18266.9		0.963285	0.106824		Vandetanib	440263	89388.2	473664	83154.6		0.0549395	-0.294462	-0.660374	0.00447843		0.692432	0.755584		0.0253444	0.0414908	0.0235572	0.038565		0.03		0.681283	0.674028	0.745231	0.738504		0.677656	0.741868
Vardenafil							Vardenafil	656971	167531	615091	166616		1.86348	-1.0483	3.45492	3.12126		0.593452	0.567223		0	0	0	0		0		0.593452	0.593452	0.567223	0.567223		0.593452	0.567223
Vatalanib	13385.6	47956.1		-2.4118	-0.555855		Vatalanib	1.72357e+06	282089	1.75099e+06	281267		-0.477635	-0.318058	0.0545238	0.490338		0.786041	0.794165		0.00776621	0.0278237	0.00764457	0.027388		0.02		0.782655	0.773786	0.790832	0.782105		0.778221	0.786469
Vecuronium bromide							Vecuronium bromide	0	0	0	0		N/A	N/A	N/A	N/A		#DIV/0!	#DIV/0!		#DIV/0!	#DIV/0!	#DIV/0!	#DIV/0!		--		#DIV/0!	#DIV/0!	#DIV/0!	#DIV/0!		#DIV/0!	#DIV/0!
Venlafaxine	48736.7	72701		-1.74441	-4.49035		Venlafaxine	1.00457e+06	1.3821e+06	980486	1.17461e+06		-0.278151	-0.328902	-0.71364	0.462741		-0.138561	-0.0784509		0.0485151	0.0723705	0.0497066	0.0741479		0.06		-0.160159	-0.171186	-0.100593	-0.111909		-0.165673	-0.106251
Verapamil hydrochloride							Verapamil hydrochloride	7.92591e+07	1.01615e+07	7.11993e+07	8.59857e+06		-1.27791	-0.818604	-2.6435	0.253608		0.892093	0.91805		0	0	0	0		0		0.892093	0.892093	0.91805	0.91805		0.892093	0.91805
Verteporfin	1.62793e+06	2.92847e+07		-0.140423	0.709627		Verteporfin	1.98268e+08	95577.9	1.97144e+08	96438.1		1.1414	0.379531	0.556683	0.583976		3.31689	3.31053		0.00821075	0.147703	0.00825755	0.148545		0.08		3.31331	3.24749	3.30693	3.2407		3.2804	3.27381
Vidarabine							Vidarabine	503977	85978.7	499241	86071.8		11.5175	8.96097	13.9333	9.55945		0.76802	0.763449		0	0	0	0		0		0.76802	0.76802	0.763449	0.763449		0.76802	0.763449
Vigabatrin hydrochloride	765614	904311		2.07131	1.32598		Vigabatrin hydrochloride	1.09028e+07	211134	1.13927e+07	211219		-2.14432	-0.327953	-1.29663	-0.129761		1.71298	1.73189		0.070222	0.0829433	0.0672021	0.0793764		0.07		1.68136	1.67538	1.70168	1.69598		1.67837	1.69883
Viloxazine hydrochloride	176082	140516		-9.88165	-10.3901		Viloxazine hydrochloride	470604	407643	466438	386752		0.91773	0.51885	0.314104	-0.0916302		0.0623751	0.0813618		0.374161	0.298587	0.377503	0.301254		0.34		-0.141163	-0.0916511	-0.124501	-0.0743186		-0.116407	-0.0994097
Vincamine							Vincamine	2.00406e+06	1.67241e+06	1.41514e+06	1.61025e+06		-0.298097	0.135252	-0.274504	0.682678		0.0785667	-0.0560962		0	0	0	0		0		0.0785667	0.0785667	-0.0560962	-0.0560962		0.0785667	-0.0560962
Vinpocetine							Vinpocetine	1.25291e+07	354995	1.15307e+07	273638		0.173846	-0.367481	-0.911766	0.755854		1.5477	1.62468		0	0	0	0		0		1.5477	1.5477	1.62468	1.62468		1.5477	1.62468
Voglibose							Voglibose	48800.4	31338.1	61430.4	10643.9		-128.48	6.07431	6.54346	134.029		0.192351	0.761282		0	0	0	0		0		0.192351	0.192351	0.761282	0.761282		0.192351	0.761282
Vonoprazan							Vonoprazan	572595	192245	589674	185031		-0.89659	0.157972	0.81855	-0.863029		0.473993	0.503368		0	0	0	0		0		0.473993	0.473993	0.503368	0.503368		0.473993	0.503368
Voriconazole	50111.7	107188		-1.70265	-0.581918		Voriconazole	2.17839e+06	2.71368e+06	2.21267e+06	2.63518e+06		-0.501652	-0.917543	-0.445203	-0.978315		-0.095423	-0.0758926		0.0230041	0.0492053	0.0226476	0.0484428		0.04		-0.10553	-0.117336	-0.0858414	-0.0974577		-0.111433	-0.0916496
Vorinostat	365367	367466		-3.88627	-8.09013		Vorinostat	1.36715e+07	1.10726e+06	1.37844e+07	1.31133e+06		-0.479999	-0.653367	-0.793398	0.93463		1.09157	1.02168		0.0267247	0.0268783	0.0265059	0.0266582		0.03		1.0798	1.07973	1.01001	1.00994		1.07977	1.00998
Warfarin							Warfarin	1.81891e+06	1.48041e+06	1.80594e+06	1.47052e+06		-0.153142	0.903551	-0.577031	0.55812		0.0894288	0.0892321		0	0	0	0		0		0.0894288	0.0894288	0.0892321	0.0892321		0.0894288	0.0892321
Xamoterol hemifumarate	702430	483390		-4.89921	-4.66249		Xamoterol hemifumarate	308116	540163	279484	404786		-0.743324	-0.203337	-0.582424	-0.624161		-0.243811	-0.160869		2.27976	1.56886	2.51331	1.72958		2.02		#NUM!	#NUM!	#NUM!	#NUM!		#NUM!	#NUM!
Xylazine	9595.13	10266.1		14.7662	16.3709		Xylazine	1.2133e+06	1.21399e+06	1.19145e+06	1.12778e+06		-0.779092	-0.0934139	-0.651801	0.72252		-0.000248254	0.0238503		0.00790832	0.00846137	0.00805334	0.00861653		0.01		-0.00369645	-0.00393862	0.0203386	0.0200919		-0.00381753	0.0202153
Xylometazoline hydrochloride							Xylometazoline hydrochloride	8.29437e+06	1.1367e+07	4.88025e+06	1.03154e+07		-0.926937	0.910157	-0.837249	0.448042		-0.136864	-0.325044		0	0	0	0		0		-0.136864	-0.136864	-0.325044	-0.325044		-0.136864	-0.325044
Yohimbine hydrochloride							Yohimbine hydrochloride	774366	796902	806970	760755		0.245809	-0.76043	-0.139977	0.571073		-0.0124585	0.0256121		0	0	0	0		0		-0.0124585	-0.0124585	0.0256121	0.0256121		-0.0124585	0.0256121
Zafirlukast	734481	2.31803e+06		-2.6181	0.36152		Zafirlukast	1.47136e+07	37427.1	1.54411e+07	34271.8		0.631003	-0.160339	-0.935941	-0.940039		2.59453	2.65374		0.0499184	0.157543	0.0475667	0.150121		0.1		2.57229	2.52008	2.63257	2.5831		2.54619	2.60784
Zalcitabine	33714.3			21.0194			Zalcitabine	1.13256e+06	22660.8	1.1269e+06	23457.6		-0.0406184	5.00964	-0.510603	16.5424		1.69878	1.6816		0.0297683	0	0.0299178	0		0.01		1.68566	1.69878	1.66841	1.6816		1.69222	1.675
Zaleplon	14229.8	38743.3		-2.20122	-1.24779		Zaleplon	716917	682520	722113	674501		-0.543402	-0.912235	0.104695	-0.397329		0.0213531	0.0296223		0.0198485	0.0540415	0.0197057	0.0536526		0.04		0.0126463	-0.00277485	0.0209788	0.00567286		0.0049357	0.0133258
Zaltoprofen	21952.2	17837.6		-0.584719	-1.12989		Zaltoprofen	509259	190082	526261	176908		-0.82226	-0.0906313	-0.861764	0.767178		0.427998	0.473454		0.0431061	0.0350266	0.0417134	0.0338949		0.04		0.408862	0.412514	0.45495	0.458479		0.410688	0.456714
Zanamivir							Zanamivir	28328.4	9040.42	187061	6331.64		-7.07479	11.4014	15.4089	104.938		0.496034	1.47047		0	0	0	0		0		0.496034	0.496034	1.47047	1.47047		0.496034	1.47047
Zaprinast	30632.2	116230		-2.84473	-0.787797		Zaprinast	1.17483e+06	308709	1.2028e+06	294924		0.272305	0.0290381	-0.318796	0.348351		0.580425	0.610484		0.0260738	0.0989335	0.0254674	0.0966327		0.06		0.568951	0.535182	0.59928	0.566348		0.552067	0.582814
Zardaverine	7168.5	17975.8		-2.14535	-1.42648		Zardaverine	532999	216328	573675	219294		0.615372	-0.110833	0.687062	0.737223		0.391614	0.417639		0.0134494	0.0337257	0.0124957	0.0313344		0.02		0.385733	0.376714	0.412178	0.403812		0.381223	0.407995
Zidovudine							Zidovudine	757543	149640	682701	122822		-18.9588	-10.2973	-17.7677	-17.7322		0.704358	0.744955		0	0	0	0		0		0.704358	0.704358	0.744955	0.744955		0.704358	0.744955
Zileuton							Zileuton	0	0	0	0		N/A	N/A	N/A	N/A		#DIV/0!	#DIV/0!		#DIV/0!	#DIV/0!	#DIV/0!	#DIV/0!		--		#DIV/0!	#DIV/0!	#DIV/0!	#DIV/0!		#DIV/0!	#DIV/0!
Zimelidine dihydrochloride monohydrate							Zimelidine dihydrochloride monohy	90800	97359.7	58991.5	83175.9		0.641413	0.333189	-0.617114	-0.978332		-0.0302933	-0.149208		0	0	0	0		0		-0.0302933	-0.0302933	-0.149208	-0.149208		-0.0302933	-0.149208
Ziprasidone hydrochloride monohydrate							Ziprasidone hydrochloride monohy	1.51254e+07	191928	1.78762e+07	179182		0.532431	-0.641851	-0.711481	0.174492		1.89657	1.99898		0	0	0	0		0		1.89657	1.89657	1.99898	1.99898		1.89657	1.99898
Zoledronic acid hydrate							Zoledronic acid hydrate	3515.19	0	5611.11	0		18.2826	N/A	142.651	N/A		#DIV/0!	#DIV/0!		0	0	0	0		0		#DIV/0!	#DIV/0!	#DIV/0!	#DIV/0!		#DIV/0!	#DIV/0!
Zolmitriptan	382472	493761		-28.7283	-25.6984		Zolmitriptan	1.16508e+06	650087	1.28621e+06	545104		105.888	80.5498	104.842	80.8895		0.253383	0.372832		0.32828	0.423801	0.297364	0.383889		0.36		0.0805711	0.0139558	0.219562	0.162491		0.0472634	0.191026
Zomepirac sodium salt							Zomepirac sodium salt	0	0	0	0		N/A	N/A	N/A	N/A		#DIV/0!	#DIV/0!		#DIV/0!	#DIV/0!	#DIV/0!	#DIV/0!		--		#DIV/0!	#DIV/0!	#DIV/0!	#DIV/0!		#DIV/0!	#DIV/0!
Zonisamide							Zonisamide	37373.1	288786	44916.3	741767		-1.64742	-0.495034	-4.42298	-1.05872		-0.888017	-1.21786		0	0	0	0		0		-0.888017	-0.888017	-1.21786	-1.21786		-0.888017	-1.21786
Zopiclone	13578.2	7882.72		-1.40278	1.96776		Zopiclone	0	0	13308.4	0		N/A	N/A	0.339203	N/A		#DIV/0!	#DIV/0!				1.02027	0.59231		0.81		#DIV/0!	#DIV/0!	#DIV/0!	#DIV/0!		#DIV/0!	#DIV/0!
Zotepine							Zotepine	1.9405e+07	206324	2.04901e+07	166275		0.34681	-0.826326	0.986204	-0.900368		1.97336	2.09072		0	0	0	0		0		1.97336	1.97336	2.09072	2.09072		1.97336	2.09072
Zoxazolamine	8955.3	21420.9		-4.21705	-2.90771		Zoxazolamine	1.42541e+06	895224	1.52659e+06	874638		-0.868791	-2.59851	-0.596479	-1.86992		0.202008	0.241896		0.00628261	0.0150279	0.0058662	0.0140318		0.01		0.199271	0.195432	0.23934	0.235758		0.197352	0.237549
Zuclopenthixol dihydrochloride							Zuclopenthixol dihydrochloride	4.82897e+07	1.57037e+06	4.64149e+07	1.78443e+06		0.948133	0.522101	-0.330147	0.699566		1.48785	1.41516		0	0	0	0		0		1.48785	1.48785	1.41516	1.41516		1.48785	1.41516

## Sheet: cGASDNA_Expt_Masserror_cutoff
Drug_Name_ForAUC	cGAS_CTRL_Pellet_AUC	DNA_CTRL_Pellet_AUC		cGAS_CTRL_Pellet_Masserror	DNA_CTRL_Pellet_Masserror		FDA_Drug_Name	cGAS-45bpDNA_Droplet_Fraction_AUC_R1	cGAS-45bpDNA_Solution_Fraction_AUC_R1	cGAS-45bpDNA_Droplet_Fraction_AUC_R2	cGAS-45bpDNA_Solution_Fraction_AUC_R2		cGAS-45bpDNA_Droplet_Fraction_Masserror_R1	cGAS-45bpDNA_Solution_Fraction_Masserror_R1	cGAS-45bpDNA_Droplet_Fraction_Masserror_R2	cGAS-45bpDNA_Solution_Fraction_Masserror_R2		Uncorrected_LogPC_R1 [Column I/J]	Uncorrected-LogPC_R2 [Column K/L]		Ratio-1a [Column B/I]	Ratio-1b [Column C/I]	Ratio-2a [Column B/K]	Ratio-2b [Column C/K]		Average Ratio [Average of column V-Y]		Corrected_LogPC_1a [Column I-B/J]	Corrected_LogPC_1b [Column I-C/J]	Corrected_LogPC_2a [Column K-B/L]	Corrected_LogPC_2b [Column K-C/L]		Average_corrected_LogPC_R1 [Average column AC-AD]	Average_corrected_LogPC_R2 [Average column AE-AF]
(D-) Norgestrel	139696	378234		-0.521668	0.061823		(D-) Norgestrel	1.06733e+07	794061	273669	481731		0.824297	0.195208	-0.864702	0.559216		1.12844	-0.245578		0.0130883	0.0354375	0.510453	1.38208		0.49		1.12272	1.11277	-0.555784	#NUM!		1.11775	#NUM!
(D)-Panthenol	9254.71	15780.5		2.51708	7.40064		(D)-Panthenol	299941	554393	1.02107e+07	814374		0.726205	0.835231	0.117713	-0.24804		-0.266782	1.09823		0.0308551	0.052612	0.000906378	0.00154549		0.02		-0.280394	-0.290255	1.09784	1.09756		-0.285324	1.0977
(L) Hyoscyamine	763947	773066		-18.7615	-15.7299		(L) Hyoscyamine	1.09296e+06	1.47127e+06	1.01743e+06	1.50936e+06		-1.83768	-4.38135	-6.87339	-1.27173		-0.129087	-0.171289		0.698968	0.707312	0.750862	0.759825		0.73		-0.650475	-0.662682	-0.774849	-0.790761		-0.656579	-0.782805
(L) Methyldopa							(L) Methyldopa	734856	191593	765548	185216		-0.500433	-0.968774	-0.776072	-0.983652		0.583822	0.616293		0	0	0	0		0		0.583822	0.583822	0.616293	0.616293		0.583822	0.616293
(L) Thyroxine	16039.8	28000.5		-3.42352	-1.80089		(L) Thyroxine	5.27388e+06	86058.3	5.30226e+06	82403.6		-0.121979	0.242695	-0.636571	-0.817157		1.78734	1.80852		0.00304138	0.00530928	0.00302509	0.00528086		0.00416		1.78601	1.78503	1.8072	1.80622		1.78552	1.80671
(R) Propranolol hydrochloride							(R) Propranolol hydrochloride	1.24735e+07	4.0069e+06	1.26129e+07	5.08878e+06		1.00955	0.886503	0.412657	0.748416		0.493179	0.3942		0	0	0	0		0		0.493179	0.493179	0.3942	0.3942		0.493179	0.3942
(R)-Duloxetine hydrochloride							(R)-Duloxetine hydrochloride	2.35019e+06	332417	2.45661e+06	389109		-0.516777	-0.273942	-0.912522	0.866228		0.84942	0.800265		0	0	0	0		0		0.84942	0.84942	0.800265	0.800265		0.84942	0.800265
(R)-Tamsulosin hydrochloride	15823	12418.4		10.9623	0.870774		(R)-Tamsulosin hydrochloride	3.56341e+06	3.21085e+06	3.70713e+06	3.21481e+06		-0.692045	0.865086	-0.808052	-0.76795		0.0452456	0.0618832		0.00444041	0.00348499	0.00426826	0.00334988		0.00389		0.0433128	0.0437294	0.0600256	0.0604259		0.0435211	0.0602257
(R,+) Atenolol	80585.8	93419.9		4.32865	4.22192		(R,+) Atenolol	1.72883e+07	2.92813e+07	1.62826e+07	1.82722e+07		3.34457	5.34925	5.38565	5.4284		-0.228839	-0.0500659		0.0046613	0.00540366	0.00494919	0.0057374		0.01		-0.230868	-0.231192	-0.0522207	-0.0525648		-0.23103	-0.0523927
(R,S) Homatropine hydrobromide	377740	373355		-0.158465	-0.880674		(R,S) Homatropine hydrobromide	1.13242e+06	540748	1.11761e+06	509521		-0.206484	-1.96599	-0.471315	1.53912		0.321013	0.341128		0.333569	0.329697	0.33799	0.334066		0.33		0.144768	0.147284	0.161992	0.164559		0.146026	0.163275
(S)-(-)-Propranolol hydrochloride							(S)-(-)-Propranolol hydrochloride	9.78191e+06	2.87316e+06	9.78697e+06	3.72517e+06		1.00955	0.886503	0.412657	0.748416		0.532063	0.419503		0	0	0	0		0		0.532063	0.532063	0.419503	0.419503		0.532063	0.419503
(S)-Naproxen							(S)-Naproxen	15936.5	17087.8	14869.4	12700.7		-0.133701	-0.28338	0.945725	-4.31679		-0.0302919	0.068468		0	0	0	0		0		-0.0302919	-0.0302919	0.068468	0.068468		-0.0302919	0.068468
(S,-) Atenolol	278356	192573		2.78749	3.78972		(S,-) Atenolol	8.31099e+06	3.31883e+07	1.17808e+07	3.1709e+07		8.4515	7.40489	7.57918	7.1643		-0.601332	-0.430006		0.0334925	0.0231709	0.0236279	0.0163463		0.02		-0.616127	-0.611513	-0.440391	-0.437164		-0.61382	-0.438777
(S,-) Eticlopride hydrochloride							(S,-) Eticlopride hydrochloride	5.36664e+06	329910	5.17168e+06	377676		-3.05049	-1.35942	-2.56803	-2.00794		1.21131	1.13651		0	0	0	0		0		1.21131	1.21131	1.13651	1.13651		1.21131	1.13651
(S,+) Camptothecine	6746	32398.4		0.697284	-0.610596		(S,+) Camptothecine	1.71834e+06	418305	1.54598e+06	383850		-0.0539107	-0.110919	-0.734154	0.626237		0.613616	0.605042		0.00392588	0.0188545	0.00436358	0.0209566		0.01		0.611907	0.605349	0.603143	0.595844		0.608628	0.599493
(Z,E) Clomiphene citrate							(Z,E) Clomiphene citrate	1.14413e+08	27719	1.32293e+08	27407		0.815019	-0.0520025	0.746343	-0.936763		3.6157	3.68368		0	0	0	0		0		3.6157	3.6157	3.68368	3.68368		3.6157	3.68368
Abacavir sulfate							Abacavir sulfate	448020	540339	418728	532065		6.86379	-0.603275	11.086	0.557652		-0.081369	-0.104033		0	0	0	0		0		-0.081369	-0.081369	-0.104033	-0.104033		-0.081369	-0.104033
Abemaciclib	155972	181645		-1.49056	0.10769		Abemaciclib	2.45715e+06	286028	2.40714e+06	299639		0.258567	0.290678	-0.896234	0.364308		0.934024	0.904903		0.0634769	0.0739249	0.0647957	0.0754608		0.07		0.905543	0.900671	0.875809	0.870828		0.903107	0.873319
Acamprosate calcium							Acamprosate calcium	171229	81268.1	175012	82959.8		-7.52899	-7.72475	-22.552	-18.2649		0.323657	0.3242		0	0	0	0		0		0.323657	0.323657	0.3242	0.3242		0.323657	0.3242
Acebutolol hydrochloride	134671	175115		-24.9829	-20.3714		Acebutolol hydrochloride	819161	1.50755e+06	688262	1.36928e+06		-11.9619	-1.13432	4.42332	-0.913326		-0.264901	-0.298738		0.164401	0.213773	0.195669	0.25443		0.21		-0.342903	-0.369353	-0.393303	-0.426249		-0.356128	-0.409776
Aceclidine hydrochloride	9028.67	6844.81		2.12792	-1.9533		Aceclidine hydrochloride	28194.8	44930.8	13539.4	42063.5		-2.93454	-0.570871	-6.24884	0.579442		-0.202376	-0.492308		0.320225	0.242769	0.666846	0.505549		0.43		-0.370011	-0.323148	-0.969663	-0.798184		-0.346579	-0.883923
Aceclofenac	36605.3	65127.4		0.633693	-0.0721315		Aceclofenac	584041	120392	560416	98096.2		-0.921908	-0.180202	0.0941174	0.251321		0.685844	0.756859		0.0626759	0.111512	0.065318	0.116213		0.09		0.657734	0.634496	0.727523	0.703207		0.646115	0.715365
Acedoben	5754.11	5979.63		20.5224	22.4656		Acedoben	2242.83	3917.16	4061.16	6410.58		10.4848	13.7339	1.30562	3.66745		-0.242175	-0.198247		2.56556	2.66611	1.41686	1.47239		2.03		#NUM!	#NUM!	#NUM!	#NUM!		#NUM!	#NUM!
Acemetacin	45158	80656.7		-1.08405	-0.873293		Acemetacin	124364	7001.87	116945	7254.66		0.14065	8.67564	0.50714	-9.58689		1.24948	1.20737		0.363111	0.648553	0.386146	0.689695		0.52		1.05355	0.795342	0.995431	0.699154		0.924444	0.847293
Acenocoumarol	17993.8	57649.7		-0.941755	3.57453		Acenocoumarol	693077	394052	676135	361488		0.984543	0.16786	-0.506005	-0.512824		0.245228	0.271939		0.0259621	0.0831793	0.0266127	0.0852636		0.06		0.233804	0.207513	0.260225	0.233235		0.220659	0.24673
Acetaminosalol	62373	84340.7		-0.777486	-0.761905		Acetaminosalol	14155	0	0	0		-0.945999	N/A	N/A	N/A		#DIV/0!	#DIV/0!		4.40644	5.95838	#DIV/0!	#DIV/0!		5.18		#DIV/0!	#DIV/0!	#DIV/0!	#DIV/0!		#DIV/0!	#DIV/0!
Acetanilide	20776.4	32411.2		-0.604437	-1.77121		Acetanilide	1.21439e+07	2.6155e+06	1.31998e+07	2.93062e+06		-0.973509	-0.995619	-0.212881	-1.30413		0.666804	0.653607		0.00171085	0.00266893	0.00157399	0.00245544		0.0021		0.666061	0.665644	0.652923	0.652539		0.665852	0.652731
Acetohexamide	6945.99	24435.4		1.79317	0.662195		Acetohexamide	325772	430620	222818	402188		-0.443625	-0.437936	0.224319	0.792322		-0.12118	-0.256479		0.0213216	0.0750077	0.0311734	0.109665		0.06		-0.13054	-0.155042	-0.270233	-0.306926		-0.142791	-0.28858
Acetopromazine maleate salt							Acetopromazine maleate salt	1.61767e+07	2.83491e+06	1.66597e+07	2.7099e+06		0.830508	0.641179	0.805713	0.133236		0.756351	0.788713		0	0	0	0		0		0.756351	0.756351	0.788713	0.788713		0.756351	0.788713
Acetyl spiramycin							Acetyl spiramycin	35907.4	7459.82	44130.6	5124.68		4.77642	2.91341	-32.3566	-1.27337		0.682455	0.935073		0	0	0	0		0		0.682455	0.682455	0.935073	0.935073		0.682455	0.935073
Acetyl-L-glutamine	11472.8	13116.4		0.165543	-0.63446		Acetyl-L-glutamine	715469	215500	734493	200355		189.175	-0.992256	188.832	2.87734		0.521143	0.564187		0.0160354	0.0183326	0.0156201	0.0178578		0.02		0.514123	0.513108	0.55735	0.556361		0.513615	0.556856
Acipimox	27316.1	25015.3		1.78571	1.2278		Acipimox	832326	2.83224e+06	1.15031e+06	2.78945e+06		6.55765	6.64241	4.76777	4.52321		-0.531836	-0.384703		0.032819	0.0300548	0.0237467	0.0217466		0.03		-0.546328	-0.545089	-0.39514	-0.394251		-0.545709	-0.394696
Acitretin	158397	170235		12.9017	14.955		Acitretin	1.4101e+07	23816	1.36509e+07	59102.7		-0.158187	0.723909	-0.194891	0.00599714		2.77238	2.36356		0.011233	0.0120725	0.0116034	0.0124706		0.01		2.76748	2.76711	2.35849	2.35811		2.76729	2.3583
Actarit							Actarit	4395.18	13864.2	5374.1	22188.4		1.72601	-3.94207	-0.712611	-1.61122		-0.498917	-0.61582		0	0	0	0		0		-0.498917	-0.498917	-0.61582	-0.61582		-0.498917	-0.61582
Acyclovir							Acyclovir	15002.1	22676.1	11376.7	23219.9		0.723094	-0.1064	-2.30899	-0.991966		-0.179416	-0.309843		0	0	0	0		0		-0.179416	-0.179416	-0.309843	-0.309843		-0.179416	-0.309843
Adapalene		21713.2			-0.420838		Adapalene	714276	0	812551	0		0.903056	N/A	-0.0787086	N/A		#DIV/0!	#DIV/0!		0	0.0303989	0	0.0267223		0.01		#DIV/0!	#DIV/0!	#DIV/0!	#DIV/0!		#DIV/0!	#DIV/0!
Adiphenine hydrochloride							Adiphenine hydrochloride	364375	238084	273499	234208		-0.869103	-2.88449	0.372099	-1.32983		0.184819	0.0673549		0	0	0	0		0		0.184819	0.184819	0.0673549	0.0673549		0.184819	0.0673549
Adrenosterone	9011.13	19591.1		59.3526	4.26422		Adrenosterone	965089	48566.3	894900	52601.1		0.679779	-4.59049	-2.5936	-6.54342		1.29823	1.23078		0.00933709	0.0202998	0.0100694	0.021892		0.02		1.29416	1.28933	1.22638	1.22117		1.29174	1.22378
Albendazole							Albendazole	1.04635e+07	1.36945e+06	9.66512e+06	1.21929e+06		0.908272	0.989194	0.243017	0.802483		0.883131	0.8991		0	0	0	0		0		0.883131	0.883131	0.8991	0.8991		0.883131	0.8991
Alclometasone dipropionate	1.21657e+06	3.08451e+06		-1.37116	0.371947		Alclometasone dipropionate	2.15155e+07	4620.15	2.01899e+07	4208.88		0.0228357	-194.563	-0.278627	167.709		3.6681	3.68097		0.056544	0.143362	0.0602567	0.152775		0.1		3.64282	3.60089	3.65398	3.60896		3.62186	3.63147
Alendronate sodium							Alendronate sodium	0	0	6204.98	0		N/A	N/A	0.485042	N/A		#DIV/0!	#DIV/0!		#DIV/0!	#DIV/0!	0	0		0		#DIV/0!	#DIV/0!	#DIV/0!	#DIV/0!		#DIV/0!	#DIV/0!
Alexidine dihydrochloride	4878.89	2532.99		-1.83845	-6.35865		Alexidine dihydrochloride	1.47567e+08	102978	1.37524e+08	112140		0.965168	-0.182751	0.927916	-0.67426		3.15625	3.08862		3.30622e-05	1.7165e-05	3.54766e-05	1.84185e-05		2.6e-05		3.15623	3.15624	3.0886	3.08861		3.15624	3.08861
Alfadolone acetate	47653.2	64138.9		-0.230482	1.49787		Alfadolone acetate	7.87719e+06	494340	7.63364e+06	818084		-17.0254	-1.90904	-16.6271	-9.85219		1.20235	0.969934		0.00604952	0.00814236	0.00624253	0.00840215		0.01		1.19971	1.1988	0.967214	0.966269		1.19925	0.966742
Alfaxalone	30857.7	48303.7		-2.35946	0.0912067		Alfaxalone	1.07224e+06	271689	1.04049e+06	321173		-0.377418	-0.708067	0.918345	0.696586		0.59622	0.510497		0.0287788	0.0450494	0.029657	0.0464241		0.04		0.583538	0.576201	0.497423	0.489853		0.579869	0.493638
Alfuzosin hydrochloride	694783	766855		57.1822	60.9269		Alfuzosin hydrochloride	3.61616e+06	1.94156e+06	3.68298e+06	1.95932e+06		-3.04758	-0.207191	-1.1104	-0.840966		0.270097	0.274093		0.192133	0.212064	0.188647	0.208216		0.2		0.177437	0.166588	0.183302	0.172699		0.172013	0.178001
Algestone acetophenide	3.65087e+06	2.58693e+07		-0.896565	0.971091		Algestone acetophenide	5.52846e+07	9640.15	5.81037e+07	8351.18		0.982601	13.3012	0.347712	-4.6321		3.75852	3.84246		0.0660378	0.46793	0.0628337	0.445226		0.26		3.72885	3.48449	3.81427	3.58657		3.60667	3.70042
Aliskiren hemifumarate							Aliskiren hemifumarate	3.7004e+06	2.43144e+06	3.02909e+06	2.36245e+06		-0.523668	-0.796001	-0.607275	-0.0333101		0.182385	0.107949		0	0	0	0		0		0.182385	0.182385	0.107949	0.107949		0.182385	0.107949
Alizapride hydrochloride	121523	155061		5.12855	7.53725		Alizapride hydrochloride	1.03357e+06	1.32434e+06	1.1523e+06	1.09119e+06		2.06442	0.808159	-0.786049	-0.134221		-0.10766	0.0236653		0.117576	0.150024	0.105462	0.134566		0.13		-0.161982	-0.178253	-0.0247357	-0.0391008		-0.170118	-0.0319183
Allopurinol							Allopurinol	0	15560.7	2166.38	16606.6		N/A	0.946128	-1.16459	-5.64742		#NUM!	-0.884545		#DIV/0!	#DIV/0!	0	0		0		#NUM!	#NUM!	-0.884545	-0.884545		#NUM!	-0.884545
Alogliptin benzoate	165434	159250		-6.09342	-3.06422		Alogliptin benzoate	2.02015e+06	356009	2.08166e+06	311602		5.9289	-2.69477	5.7847	-0.324235		0.753922	0.82481		#REF!	#REF!	#REF!	#REF!		0.08		#REF!	#REF!	#REF!	#REF!		#REF!	#REF!
Alprenolol hydrochloride	81909.1	98843.6		0.0207658	-0.502396		Alprenolol hydrochloride	2.17403e+06	2.49357e+06	1.30775e+06	2.261e+06		0.136185	-0.910268	-0.380612	0.77267		-0.0595557	-0.237775		0.0760955	0.073251	0.126503	0.121774		0.06		-0.0939286	-0.0925936	-0.296513	-0.294168		-0.0932611	-0.29534
Alprostadil	10989.4	16966.1		-2.01107	-2.49211		Alprostadil	287098	29959.1	262208	37284.4		6.14337	-63.0324	8.93048	-65.9993		0.981501	0.847118		0.285301	0.344286	0.312382	0.376967		0.05		0.835625	0.798216	0.684465	0.641629		0.81692	0.663047
Altrenogest	137024	327452		0.695457	-0.595261		Altrenogest	5.8382e+06	778489	5.70903e+06	966623		-0.0714662	0.292912	-0.821672	-0.287775		0.875026	0.771305		0.00188233	0.00290604	0.00192492	0.0029718		0.04		0.874208	0.873762	0.770468	0.770012		0.873985	0.77024
Altretamine		9067.01			4.05656		Altretamine	517578	464979	593951	423794		1.20599	4.2517	0.928336	0.549461		0.046542	0.146596		0.264741	0.632663	0.2307	0.551312		0.01		-0.0870177	-0.388393	0.0326919	-0.20146		-0.237705	-0.0843841
Alverine citrate salt							Alverine citrate salt	2.85814e+06	334877	2.34995e+06	281691		0.892185	0.598869	-0.750337	-0.413049		0.931199	0.921285		0	0.00317234	0	0.00385839		0		0.931199	0.929819	0.921285	0.919606		0.930509	0.920446
Ambrisentan	9575.04	24446.1		-86.2554	-6.9501		Ambrisentan	402076	464997	442466	489560		0.746958	0.644533	-0.591346	-0.842159		-0.0631419	-0.0439262		0	0	0	0		0.04		-0.0631419	-0.0631419	-0.0439262	-0.0439262		-0.0631419	-0.0439262
Ambroxol hydrochloride							Ambroxol hydrochloride	95727.6	42540	87344.1	41400.4		-0.211894	-0.130519	-0.72853	-0.161498		0.35224	0.324229		0.100024	0.255372	0.109624	0.279883		0		0.306471	0.224179	0.273803	0.181632		0.265325	0.227717
Amcinonide	487290	1.46109e+06		-2.39551	-2.29334		Amcinonide	3.01157e+06	3122.41	2.78356e+06	13339.7		-0.292366	-3.68492	0.355733	4.90107		2.9843	2.31945		0	0	0	0		0.34		2.9843	2.9843	2.31945	2.31945		2.9843	2.31945
Amethopterin	53599.5	55130.9		-9.94444	0.304628		Amethopterin	46121.5	137899	51471.8	145804		0.195437	2.36137	-0.347466	2.55228		-0.475659	-0.452199		10.5654	31.6792	9.46712	28.3862		1.12		#NUM!	#NUM!	#NUM!	#NUM!		#NUM!	#NUM!
Amezinium metilsulfate	159607	68288.7		0.706761	-0.245266		Amezinium metilsulfate	151681	223537	162616	218991		-0.317736	-9.74387	-2.53103	-10.5087		-0.16842	-0.129264		0.353371	0.363467	0.329608	0.339025		0.73		-0.357765	-0.364599	-0.302935	-0.309079		-0.361182	-0.306007
Amfepramone hydrochloride		7046.16			-21.7973		Amfepramone hydrochloride	68329.4	90914	48627.4	100012		-0.155061	6.37295	0.485627	-55.412		-0.124023	-0.313172		2.33584	0.999404	3.28224	1.40433		0.06		#NUM!	-3.34902	#NUM!	#NUM!		#NUM!	#NUM!
Amidopyrine	46724.5	54221.1		-20.264	-14.0822		Amidopyrine	370998	765220	284282	775866		0.209652	0.501868	-4.19975	-0.508784		-0.314415	-0.436038		0	0.0189925	0	0.0247858		0.16		-0.314415	-0.322743	-0.436038	-0.446938		-0.318579	-0.441488
Amikacin hydrate	68267.7	77315.2		-2.67725	0.484922		Amikacin hydrate	542052	94183.5	622080	101969		34.4805	-0.958403	40.2831	-0.486881		0.760066	0.785376		0.0861994	0.100029	0.0751102	0.087161		0.13		0.720917	0.714294	0.751466	0.74577		0.717606	0.748618
Amiloride hydrochloride dihydrate							Amiloride hydrochloride dihydrate	391235	167616	351256	158092		-0.700913	-0.0553655	0.669923	0.329598		0.368122	0.346714		0.174493	0.197618	0.194353	0.220111		0		0.284843	0.272503	0.252858	0.238746		0.278673	0.245802
Aminacrine	5512.19	15982.6		3.33695	-1.27853		Aminacrine	2.77249e+06	463187	3.0708e+06	507445		-0.600672	0.796918	-1.71166	0.765668		0.777114	0.781863		0	0	0	0		0.00369		0.777114	0.777114	0.781863	0.781863		0.777114	0.781863
Aminocaproic acid	4.66214e+06	4.58425e+06		-2.79029	-5.74108		Aminocaproic acid	3.92935e+07	958192	3.89886e+07	1.03913e+06		1.02508	-1.40179	1.03439	-2.52556		1.61287	1.57427		0.000140282	0.000406749	0.00014138	0.000409931		0.12		1.61281	1.61269	1.5742	1.57409		1.61275	1.57415
Aminohippuric acid							Aminohippuric acid	12144.9	4100.38	12034.6	6012.28		12.9469	17.5077	4.31199	17.8746		0.471569	0.301393		383.877	377.463	387.395	380.922		0		#NUM!	#NUM!	#NUM!	#NUM!		#NUM!	#NUM!
Aminophylline	100150	272051		2.33839	9.54647		Aminophylline	1.19032e+06	55137.1	1.18701e+06	51734.9		2.82021	-34.5559	-1.62783	-33.0361		1.33422	1.36067		0	0	0	0		0.16		1.33422	1.33422	1.36067	1.36067		1.33422	1.36067
Aminosalicylic acid							Aminosalicylic acid	0	14580.1	3464.06	7527.98		N/A	8.83035	-17.4637	11.6949		#NUM!	-0.337093		#DIV/0!	#DIV/0!	28.9113	78.5353		0		#NUM!	#NUM!	#NUM!	#NUM!		#NUM!	#NUM!
Amiodarone hydrochloride							Amiodarone hydrochloride	1.75425e+08	39480.6	2.06681e+08	45005.3		0.100093	-0.235853	-0.685458	-0.0902221		3.64771	3.66204		0	0	0	0		0		3.64771	3.64771	3.66204	3.66204		3.64771	3.66204
Amiprilose hydrochloride							Amiprilose hydrochloride	481319	1.1875e+06	447192	1.06371e+06		-1.82353	-3.32027	0.363208	-2.5394		-0.3922	-0.376327		0	0	0	0		0		-0.3922	-0.3922	-0.376327	-0.376327		-0.3922	-0.376327
Amisulpride	112360	142851		-36.2006	11.642		Amisulpride	770743	1.28848e+06	811393	1.28707e+06		-1.19476	-1.81202	1.18134	-0.894211		-0.223168	-0.200372		0	0	0	0		0.16		-0.223168	-0.223168	-0.200372	-0.200372		-0.223168	-0.200372
Amitryptiline hydrochloride							Amitryptiline hydrochloride	7.64363e+06	9.40579e+06	5.393e+06	8.33948e+06		0.94716	0.318633	-0.764724	0.0627115		-0.0900958	-0.189308		0.0146998	0.0186889	0.0208344	0.0264882		0		-0.0965272	-0.098289	-0.198452	-0.200967		-0.0974081	-0.199709
Amlexanox	279717	229088		0.0107029	-0.402115		Amlexanox	3.04593e+06	836694	3.00461e+06	842647		0.520926	-0.91117	0.788605	0.573		0.561153	0.552143		0	0	0	0		0.08		0.561153	0.561153	0.552143	0.552143		0.561153	0.552143
Amlodipine							Amlodipine	1.0906e+06	373398	1.09929e+06	390448		-0.0288454	-0.663248	0.161869	-0.996469		0.465494	0.449547		0.25648	0.210057	0.254454	0.208398		0		0.336787	0.36309	0.322022	0.348054		0.349938	0.335038
Amorolfine hydrochloride							Amorolfine hydrochloride	1.91534e+07	1.94657e+07	2.08794e+07	2.12553e+07		0.810683	0.734733	0.435415	1.11731		-0.00702447	-0.00774986		0	0	0	0		0		-0.00702447	-0.00702447	-0.00774986	-0.00774986		-0.00702447	-0.00774986
Amoxapine							Amoxapine	2.44895e+06	543221	2.22282e+06	504459		-0.9183	-0.787143	-0.982296	-0.43243		0.654004	0.644079		0	0	0	0		0		0.654004	0.654004	0.644079	0.644079		0.654004	0.644079
Amoxicillin	3521.5			8.69694			Amoxicillin	2.59202e+06	28557.3	2.6318e+06	27650		9.672	1.0215	12.0313	9.69151		1.95792	1.97856		0	0	0	0		0.000674		1.95792	1.95792	1.97856	1.97856		1.95792	1.97856
Amphotericin B							Amphotericin B	104208	28223.6	94204.8	28255.4		-0.258726	0.707927	0.0984153	-0.210356		0.567287	0.522971		0.0337931	0	0.0373813	0		0		0.552357	0.567287	0.506426	0.522971		0.559822	0.514699
Ampicillin sodium salt	18080.6	18495.3		5.1878	1.19666		Ampicillin sodium salt	224452	105766	215723	85023		-0.160488	-0.247224	-0.144043	0.855584		0.326776	0.40436		0	0	0	0		0.08		0.326776	0.326776	0.40436	0.40436		0.326776	0.40436
Amprenavir	58786.9	221645		-2.98697	-1.3489		Amprenavir	4.00489e+06	1.47708e+06	3.99229e+06	1.41808e+06		0.234988	-0.759762	-0.743383	-0.354761		0.433186	0.449522		0.00451464	0.00461818	0.00452889	0.00463276		0.04		0.431221	0.431175	0.44755	0.447505		0.431198	0.447528
Amprolium hydrochloride							Amprolium hydrochloride	6.88221e+06	292069	6.94893e+06	236691		-8.82959	0.259858	-8.04878	-6.91551		1.37224	1.46774		0.00854186	0.0322055	0.00845984	0.0318962		0		1.36852	1.35803	1.46405	1.45366		1.36327	1.45885
Ampyrone	3276.87	7082.77		14.3234	-1.1179		Ampyrone	592942	305131	584668	304287		0.274574	-0.915305	0.570164	-0.11498		0.288526	0.283626		0	0	0	0		0.01		0.288526	0.288526	0.283626	0.283626		0.288526	0.283626
Amyleine hydrochloride	17504.2	17217.3		-1.26521	8.3108		Amyleine hydrochloride	210961	159919	177178	167951		0.250688	-0.302672	-0.347276	-5.0938		0.120304	0.0232259		0.0155331	0.0335738	0.0184948	0.0399755		0.09		0.113505	0.105472	0.0151185	0.00550823		0.109489	0.0103134
Anagrelide		15138.6			-1.02429		Anagrelide	1.31764e+06	234167	1.32729e+06	294177		0.263548	-0.96939	-0.804482	-0.389051		0.75027	0.654358		0.0132845	0.0130668	0.0131879	0.0129717		0.01		0.744462	0.744558	0.648592	0.648687		0.74451	0.64864
Anastrozole	41531.6	81931.4		-0.405608	-0.524286		Anastrozole	1.33801e+06	1.3219e+06	1.46427e+06	1.47151e+06		0.871232	0.987342	-0.960678	0.356509		0.00525947	-0.00214317		0	0.0113143	0	0.0103387		0.04		0.00525947	0.000317722	-0.00214317	-0.00665659		0.0027886	-0.00439988
Ancitabine hydrochloride	13140.1	74892.1		-4.90053	79.0968		Ancitabine hydrochloride	76561.5	62437.5	79797.9	51852.8		-0.316479	-0.460722	-0.59714	-2.79716		0.0885648	0.187219		0.54246	1.07014	0.520459	1.02674		0.56		-0.251006	#NUM!	-0.131955	#NUM!		#NUM!	#NUM!
Anethole-trithione							Anethole-trithione	128820	1014.2	122088	1086.9		-0.964746	1.6259	0.0510585	-16.7101		2.10386	2.05048		0.102003	0.58137	0.107628	0.613426		0		2.05714	1.72569	2.00103	1.63772		1.89141	1.81937
Aniracetam	5042.71	7008.17		5.70126	-1.18283		Aniracetam	28203.9	11765.4	27568.7	7355.18		0.304307	6.29152	-0.304995	-3.80098		0.379702	0.573823		0	0	0	0		0.22		0.379702	0.379702	0.573823	0.573823		0.379702	0.573823
Anisindione	2.29601e+07	2.24486e+07		0.969713	0.153639		Anisindione	27212.8	14312.9	35128.2	22589.3		8.62033	-0.878449	7.3745	-4.65661		0.279047	0.191753		0.185306	0.257532	0.143552	0.199503		740.33		0.190041	0.149725	0.124454	0.0951125		0.169883	0.109783
Antazoline hydrochloride	58398.2			18.6343			Antazoline hydrochloride	2.19924e+06	2.60874e+06	1.50483e+06	2.53116e+06		0.448201	0.579182	0.248084	0.414662		-0.0741581	-0.225831		10.44	10.2075	15.2576	14.9177		0.02		#NUM!	#NUM!	#NUM!	#NUM!		#NUM!	#NUM!
Anthralin							Anthralin	13358.8	9357.07	15086.2	8978.05		56.8666	-1.90515	58.0204	18.2716		0.154627	0.225398		4.37152	0	3.87097	0		0		#NUM!	0.154627	#NUM!	0.225398		#NUM!	#NUM!
Antimycin A	299438	1.34596e+06		-2.75872	-0.137595		Antimycin A	1.01891e+07	6370.94	9.79241e+06	12952.5		-0.967497	5.72549	-0.455755	-3.86767		3.20393	2.87853		0	0	0	0		0.08		3.20393	3.20393	2.87853	2.87853		3.20393	2.87853
Antipyrine	24738.6	99841.1		-2.36744	0.0329851		Antipyrine	1.07255e+06	1.31606e+06	903095	1.13166e+06		0.855238	1.02038	0.86753	108.516		-0.0888589	-0.0979816		0.279183	1.25491	0.331569	1.49038		0.06		-0.231034	#NUM!	-0.272925	#NUM!		#NUM!	#NUM!
Antipyrine, 4-hydroxy	1.0948e+06	1.14814e+06		-3.39987	-2.73627		Antipyrine, 4-hydroxy	1.3381e+07	1.77596e+06	1.36144e+07	1.84296e+06		0.131976	0.207215	-0.953234	-0.576961		0.877057	0.868481		0.00184878	0.00746139	0.00181709	0.0073335		0.08		0.876253	0.873804	0.867691	0.865284		0.875029	0.866488
Apramycin	61632.2	78421.3		-16.5165	-5.56403		Apramycin	384113	149518	381375	208884		1.14215	10.0392	-2.16135	0.962202		0.409766	0.261446		2.85021	2.98906	2.87068	3.01052		0.18		#NUM!	#NUM!	#NUM!	#NUM!		#NUM!	#NUM!
Aprepitant	1.65025e+07	5.79615e+06		1.09708	0.878981		Aprepitant	1.30798e+08	1.246e+06	1.27844e+08	1.14435e+06		0.087594	-0.736118	-0.580693	-0.939172		2.02108	2.04812		0.000471201	0.00059956	0.000482088	0.000613412		0.09		2.02088	2.02082	2.04791	2.04786		2.02085	2.04789
Argatroban							Argatroban	1.19817e+06	1.05595e+06	1.16959e+06	1.02474e+06		-0.21417	-0.398309	-0.388533	-0.449922		0.0548744	0.0574205		13.7731	4.8375	14.1097	4.95572		0		#NUM!	#NUM!	#NUM!	#NUM!		#NUM!	#NUM!
Aripiprazole							Aripiprazole	5.61063e+07	142616	5.0412e+07	183728		0.793353	0.853341	0.105586	-0.22585		2.59484	2.43836		0	0	0	0		0		2.59484	2.59484	2.43836	2.43836		2.59484	2.43836
Arotinolol hydrochloride	4147.55	10713.4		0.884933	0.280876		Arotinolol hydrochloride	851233	512320	860635	556098		-0.100296	0.671254	0.888321	-0.033379		0.220507	0.189667		0	0	0	0		0.01		0.220507	0.220507	0.189667	0.189667		0.220507	0.189667
Artemisinin	16436	26250		-7.2409	-0.217094		Artemisinin	120907	49102.8	107921	57477.5		0.185669	-0.716405	-2.79335	-7.12343		0.391346	0.273608		0.0343036	0.0886083	0.0384313	0.0992705		0.19		0.376187	0.351051	0.256589	0.228203		0.363619	0.242396
Artenimol							Artenimol	139881	68662.1	133946	83788.5		-0.0823102	0.619542	-0.269613	0.917229		0.309041	0.203744		0.1175	0.18766	0.122706	0.195975		0		0.254755	0.218779	0.146889	0.109014		0.236767	0.127951
Articaine hydrochloride	68405.1	72759.4		19.5408	22.7539		Articaine hydrochloride	361638	256198	436607	183823		237.244	2.35319	15.3036	16.1131		0.149699	0.375692		0	0	0	0		0.18		0.149699	0.149699	0.375692	0.375692		0.149699	0.375692
Asenapine maleate							Asenapine maleate	5.19099e+06	238241	5.00672e+06	204090		0.575868	-0.0319415	0.552926	0.87785		1.33823	1.38973		0.0131777	0.0140165	0.0136627	0.0145324		0		1.33247	1.3321	1.38376	1.38337		1.33229	1.38357
Astemizole	417411	920116		1.26999	0.413854		Astemizole	1.66421e+07	1.27354e+06	1.68012e+07	1.13537e+06		0.972129	-0.337583	-0.980029	-0.463499		1.11619	1.1702		0	0	0	0		0.04		1.11619	1.11619	1.1702	1.1702		1.11619	1.1702
Atovaquone		11373.5			0.927485		Atovaquone	1.27056e+06	12971.5	1.3092e+06	12566.3		3.12407	7.61486	2.38092	4.42316		1.991	2.0178		0.328526	0.724184	0.318828	0.702805		0.00441		1.81803	1.43162	1.85106	1.49084		1.62483	1.67095
Atracurium besylate	19564.1	22208.3		4.89822	-33.5078		Atracurium besylate	100864	19750.6	102957	22052.6		-0.543893	0.0241793	1.43788	-0.661891		0.708155	0.669195		0	0.112761	0	0.110469		0.2		0.708155	0.656195	0.669195	0.618356		0.682175	0.643776
Avanafil							Avanafil	1.73435e+07	1.34647e+06	1.76294e+07	1.3275e+06		-0.908835	0.0714071	-0.7372	-1.25871		1.10994	1.1232		0.00112804	0.0012805	0.00110974	0.00125973		0		1.10945	1.10938	1.12272	1.12265		1.10942	1.12269
Avobenzone	570867	2.96952e+06		-0.503375	-0.708074		Avobenzone	5.5475e+06	12116.2	4.90335e+06	14719.1		0.380617	-6.02878	-0.568466	-1.05954		2.66073	2.52261		0	0	0	0		0.34		2.66073	2.66073	2.52261	2.52261		2.66073	2.52261
Azacyclonol							Azacyclonol	917229	838978	738225	795402		0.786736	-0.210977	0.170595	-0.955603		0.038727	-0.0323981		0.622382	3.23749	0.773297	4.02251		0		-0.38422	#NUM!	-0.67694	#NUM!		#NUM!	#NUM!
Azaguanine-8							Azaguanine-8	13998.2	23543.6	9647.59	23197		1.59242	0.17426	48.439	-0.779665		-0.225802	-0.381013		0	0	0	0		0		-0.225802	-0.225802	-0.381013	-0.381013		-0.225802	-0.381013
Azaperone	29727.2	23793.2		0.0534287	0.133139		Azaperone	1.59433e+06	190684	1.53515e+06	274498		0.0914384	0.823666	-0.375442	-0.836279		0.922264	0.74761		0	0	0	0		0.02		0.922264	0.922264	0.74761	0.74761		0.922264	0.74761
Azapropazone	84598.6	34598.9		-0.886951	-0.177229		Azapropazone	334219	939867	228707	1.04207e+06		-1.22114	-2.52615	0.630228	0.533737		-0.449036	-0.658617		0.0889453	0.0711907	0.129979	0.104034		0.22		-0.489491	-0.481109	-0.719088	-0.706326		-0.4853	-0.712707
Azaribine	27914.1	29376.7		-6.53691	-11.0701		Azaribine	727762	275012	711742	274798		-18.717	-17.5145	-18.5388	0.462178		0.422639	0.413308		0.116245	0.0475415	0.118861	0.0486116		0.04		0.368971	0.401485	0.358353	0.391666		0.385228	0.375009
Azasetron hydrochloride	8012.99	21469.9		-2.78043	-0.896848		Azasetron hydrochloride	381868	397930	380418	377362		-0.166017	-0.33305	-0.903746	0.234194		-0.0178934	0.00350281		0.0730989	0.0769289	0.0733775	0.0772221		0.04		-0.0508599	-0.0526582	-0.0295944	-0.0314		-0.0517591	-0.0304972
Azatadine maleate	60058	50081		-24.132	-33.4578		Azatadine maleate	243629	336358	241899	390796		-1.41961	-1.27153	-3.0127	2.61717		-0.140072	-0.208317		0.0328901	0.0881253	0.0331254	0.0887558		0.23		-0.154596	-0.180137	-0.222947	-0.248682		-0.167367	-0.235814
Azelastine hydrochloride							Azelastine hydrochloride	1.4868e+07	3.63723e+06	1.52272e+07	3.44918e+06		0.0683447	-0.817865	0.104394	0.168953		0.611481	0.644902		0.00403943	0.00336838	0.00394414	0.00328892		0		0.609723	0.610016	0.643186	0.643472		0.609869	0.643329
Azilsartan medoxomil	927820	3.57564e+06		-3.01044	-0.849216		Azilsartan medoxomil	2.51319e+06	4727.48	3.28954e+06	5040.71		0.697681	114.874	-0.260073	-8.65363		2.7256	2.81464		0	0	0	0		0.79		2.7256	2.7256	2.81464	2.81464		2.7256	2.81464
Azithromycin		39711.3			-143.871		Azithromycin	405910	520481	449737	624771		0.364115	-0.282882	0.11915	-0.60225		-0.107975	-0.142762		2.28578	8.80896	2.06303	7.95052		0.05		#NUM!	#NUM!	#NUM!	#NUM!		#NUM!	#NUM!
Baclofen							Baclofen	25194.5	164058	24805.7	137353		0.637012	0.871552	0.993818	-0.443997		-0.813692	-0.743287		0	1.57619	0	1.60089		0		-0.813692	#NUM!	-0.743287	#NUM!		#NUM!	#NUM!
Bambuterol hydrochloride	149654	172732		-13.0751	-0.90553		Bambuterol hydrochloride	1.45467e+06	1.79527e+06	1.39369e+06	1.72391e+06		-1.02642	0.251864	-0.112231	-0.12647		-0.0913635	-0.0923494		0	0	0	0		0.11		-0.0913635	-0.0913635	-0.0923494	-0.0923494		-0.0913635	-0.0923494
Barnidipine Hydrochloride							Barnidipine Hydrochloride	3.76705e+07	11944.4	2.85006e+07	25592.4		-0.289052	-0.192893	-0.874719	9.44013		3.49884	3.04674		0.00397271	0.00458533	0.0052509	0.00606063		0		3.49711	3.49684	3.04446	3.0441		3.49697	3.04428
Beclamide	18322.5	24063.3		0.0715998	-2.09808		Beclamide	51018.3	167746	78837.6	167785		-0.331295	0.0195712	-0.655404	-0.185		-0.516925	-0.328021		0	0	0	0		0.34		-0.516925	-0.516925	-0.328021	-0.328021		-0.516925	-0.328021
Beclomethasone dipropionate	1.21783e+06	3.09149e+06		-1.37116	0.371947		Beclomethasone dipropionate	2.15185e+07	5508.19	2.01597e+07	4160.8		0.0228357	-194.563	-0.278627	167.709		3.5918	3.68531		0.000851478	0.00111826	0.000908871	0.00119364		0.1		3.59143	3.59132	3.68491	3.68479		3.59138	3.68485
Befunolol	6261.64	4665.9		9.47438	6.89266		Befunolol	1.41944e+06	1.19683e+06	1.48303e+06	1.18707e+06		0.875342	-0.51779	-0.0552276	-0.893628		0.074085	0.0966738		0.857963	2.17796	0.821176	2.08458		0.00377		-0.773514	#NUM!	-0.6509	#NUM!		#NUM!	#NUM!
Bemegride	13119.2	9451.31		2.00312	1.69749		Bemegride	22281	6809.98	25068.5	3957.02		67.8676	10.2142	61.4711	-4.12624		0.51479	0.801761		0.28103	0.209411	0.249781	0.186126		0.48		0.3715	0.41274	0.676949	0.712318		0.39212	0.694634
Benactyzine hydrochloride	20056			-11.6966			Benactyzine hydrochloride	620431	68253.4	704176	75397.7		0.403588	-0.213222	-0.163197	-180.17		0.958569	0.970323		0.0211454	0.0152335	0.0186306	0.0134218		0.02		0.949287	0.951902	0.962156	0.964455		0.950594	0.963305
Benazepril hydrochloride							Benazepril hydrochloride	89926.4	250169	110856	185053		0.278172	2.32133	-0.910444	2.41579		-0.444346	-0.222536		0.223027	0	0.180919	0		0		-0.55394	-0.444346	-0.309209	-0.222536		-0.499143	-0.265872
Bendazac	220032	135129		0.190857	-1.55342		Bendazac	905109	689631	884765	733488		0.857585	0.514465	0.615808	-0.23329		0.118084	0.0814348		0	0	0	0		0.2		0.118084	0.118084	0.0814348	0.0814348		0.118084	0.0814348
Bendroflumethiazide		8754.34			-0.801335		Bendroflumethiazide	33052.3	0	28170.3	0		-0.824958	N/A	-0.88482	N/A		#DIV/0!	#DIV/0!		6.65707	4.08833	7.81077	4.79685		0.14		#DIV/0!	#DIV/0!	#DIV/0!	#DIV/0!		#DIV/0!	#DIV/0!
Benfluorex							Benfluorex	1.06996e+06	8057.05	1.01161e+06	8751.09		-0.76292	-2.3761	-0.736219	-13.4228		2.12319	2.06295		0	0.00818193	0	0.00865387		0		2.12319	2.11962	2.06295	2.05918		2.12141	2.06106
Benidipine hydrochloride							Benidipine hydrochloride	2.88242e+08	77872.7	2.74758e+08	58770.2		0.306838	-0.495124	0.187268	0.446657		3.56837	3.66979		0	0	0	0		0		3.56837	3.56837	3.66979	3.66979		3.56837	3.66979
Benoxinate hydrochloride	105019	80342.2		5.41821	14.3413		Benoxinate hydrochloride	230693	28009.8	182796	23080.2		-0.537011	-1.12825	0.0201606	-3.03419		0.915725	0.898728		0	0	0	0		0.45		0.915725	0.915725	0.898728	0.898728		0.915725	0.898728
Benperidol							Benperidol	3.87712e+06	1.14785e+06	4.00959e+06	1.0943e+06		-0.888822	-0.330362	-0.780073	-0.917246		0.528623	0.563965		0.0270869	0.0207222	0.026192	0.0200375		0		0.516697	0.519529	0.552438	0.555174		0.518113	0.553806
Benserazide hydrochloride		8883.61			12.1048		Benserazide hydrochloride	414774	460838	411013	457018		5.24146	6.18106	-0.12636	9.34939		-0.0457359	-0.0460772		0	0	0	0		0.01		-0.0457359	-0.0457359	-0.0460772	-0.0460772		-0.0457359	-0.0460772
Benzamil hydrochloride							Benzamil hydrochloride	4.65728e+06	687720	4.69921e+06	569064		-0.663493	0.825748	-0.699384	-0.29844		0.830721	0.916864		0	0.00190747	0	0.00189045		0		0.830721	0.829892	0.916864	0.916042		0.830306	0.916453
Benzarone	1.10451e+06	1.08363e+06		0.451311	-0.672315		Benzarone	8.71496e+06	48350.5	8.37337e+06	73184.2		-0.604262	-0.561163	0.879676	0.193019		2.25586	2.05848		0	0	0	0		0.13		2.25586	2.25586	2.05848	2.05848		2.25586	2.05848
Benzbromarone	96753.2	348072		-3.2883	-0.724661		Benzbromarone	5.48696e+06	9394.47	5.37619e+06	8009.2		-0.914382	1.63434	-0.544837	-2.29796		2.76646	2.82689		0.201298	0.197491	0.205446	0.20156		0.04		2.66884	2.67091	2.72701	2.72913		2.66988	2.72807
Benzethonium chloride	1.17358e+07	1.54268e+07		-9.48698	-8.66566		Benzethonium chloride	2.47209e+08	1.38245e+06	2.4921e+08	1.28153e+06		-7.79129	-1.39441	-7.83098	-8.78724		2.25241	2.28884		0.000391382	0.001408	0.00038824	0.0013967		0.05		2.25224	2.2518	2.28867	2.28823		2.25202	2.28845
Benziodarone	977680	3.78951e+06		-0.33611	-0.934072		Benziodarone	2.62029e+07	21816.4	2.60911e+07	22400.6		-0.940216	-0.738856	-0.884769	-0.37799		3.07957	3.06623		0.447882	0.588745	0.449802	0.591268		0.09		2.8216	2.69368	2.80675	2.67767		2.75764	2.74221
Benzocaine	20119.4	64254.8		0.452682	0.644028		Benzocaine	1.26343e+08	6.48089e+06	1.22568e+08	6.47704e+06		-0.510072	0.786264	0.700244	-0.762178		1.28992	1.277		0.00773828	0.0299938	0.00797664	0.0309177		0.000339		1.28654	1.27669	1.27352	1.26336		1.28162	1.26844
Benzonatate	8509.63	5058.84		8.37668	-1.96261		Benzonatate	965572	57944.5	1.01844e+06	64032.2		-2.44865	0.80135	-0.233686	-0.0513792		1.22177	1.20154		0.0208367	0.0665458	0.0197551	0.0630914		0.01		1.21263	1.19187	1.19287	1.17323		1.20225	1.18305
Benzoxiquine	212201	279315		-0.530092	-0.648952		Benzoxiquine	65282.9	0	42825	0		0.25299	N/A	0.65242	N/A		#DIV/0!	#DIV/0!		0.13035	0.077491	0.198707	0.118128		4.75		#DIV/0!	#DIV/0!	#DIV/0!	#DIV/0!		#DIV/0!	#DIV/0!
Benzthiazide		10660.6			-0.937939		Benzthiazide	867523	189920	882353	158806		-0.677483	-0.994656	0.315549	-0.647984		0.65971	0.744776		0.244605	0.321968	0.240494	0.316557		0.01		0.537884	0.49096	0.625307	0.579478		0.514422	0.602393
Benztropine mesylate							Benztropine mesylate	4.41811e+07	1.23693e+07	4.50121e+07	1.38575e+07		0.978397	0.43596	0.769248	0.896742		0.55289	0.511646		0	0.000241294	0	0.000236839		0		0.55289	0.552785	0.511646	0.511543		0.552837	0.511594
Benzydamine hydrochloride							Benzydamine hydrochloride	8.95503e+06	5.33579e+06	6.71757e+06	3.9964e+06		0.975602	0.248173	0.959088	0.688638		0.224869	0.225544		0	0	0	0		0		0.224869	0.224869	0.225544	0.225544		0.224869	0.225544
Benzylhydrochlorothiazide	9455.37	11720.6		0.926301	0.69728		Benzylhydrochlorothiazide	18312	0	13146.7	0		-0.00853078	N/A	-0.855003	N/A		#DIV/0!	#DIV/0!		0	0	0	0		0.69		#DIV/0!	#DIV/0!	#DIV/0!	#DIV/0!		#DIV/0!	#DIV/0!
Bephenium hydroxynaphthoate							Bephenium hydroxynaphthoate	994324	1.14845e+06	884474	1.05451e+06		-12.5467	-16.5622	-7.62998	-16.5579		-0.0625827	-0.0763655		0.00950935	0.0117875	0.0106904	0.0132515		0		-0.0667323	-0.0677323	-0.0810333	-0.082159		-0.0672323	-0.0815961
Bepridil hydrochloride							Bepridil hydrochloride	3.38878e+07	86454.5	3.78396e+07	79136.6		0.465637	-0.938107	0.749786	-0.389138		2.59326	2.67957		0	0	0	0		0		2.59326	2.59326	2.67957	2.67957		2.59326	2.67957
Bergenin	8453.32	8546.09		-4.67716	-6.75705		Bergenin	18216.3	27020.8	15191.3	30658.3		-0.340437	1.3565	2.99282	-2.5877		-0.171239	-0.304954		0	0	0	0		0.51		-0.171239	-0.171239	-0.304954	-0.304954		-0.171239	-0.304954
Besifloxacin hydrochloride							Besifloxacin hydrochloride	1.60356e+06	169103	1.43325e+06	237050		1.90296	-0.551691	7.2639	6.65337		0.976935	0.781481		0.00527159	0.00532944	0.00589802	0.00596274		0		0.974639	0.974614	0.778912	0.778884		0.974627	0.778898
Betahistine mesylate							Betahistine mesylate	28321.1	59650.3	21566.5	54637.5		-0.364493	0.351305	-0.953553	0.0745108		-0.323503	-0.403711		0	0	0	0		0		-0.323503	-0.323503	-0.403711	-0.403711		-0.323503	-0.403711
Betamethasone	233614	248655		44.3374	44.9014		Betamethasone	647391	36509.4	664018	17043.6		-0.147757	-2.55954	0.0977726	-2.9916		1.24876	1.59062		0	0	0	0		0.37		1.24876	1.24876	1.59062	1.59062		1.24876	1.59062
Betamipron		12075.3			2.92104		Betamipron	4453.01	5549.4	0	8548.55		21.5607	6.76221	N/A	-6.7645		-0.0955931	#NUM!		52.462	55.8399	#DIV/0!	#DIV/0!		1.36		#NUM!	#NUM!	#NUM!	#NUM!		#NUM!	#NUM!
Betaxolol hydrochloride	10493.4	11652.5		0.899825	-5.2815		Betaxolol hydrochloride	2.88625e+06	4.30357e+06	2.85384e+06	4.2157e+06		-0.614837	-3.63031	-0.919036	-1.69518		-0.173495	-0.16944		0	0.00418374	0	0.00423126		0.00386		-0.173495	-0.175315	-0.16944	-0.171281		-0.174405	-0.170361
Betazole hydrochloride	22574.2	22570		-5.73036	-8.17615		Betazole hydrochloride	162540	21095.1	158258	15947.6		0.706203	0.141617	-0.496782	2.96204		0.886779	0.99667		0.0645591	0.0716899	0.0663061	0.0736298		0.14		0.857795	0.854472	0.966874	0.963454		0.856134	0.965164
Bicalutamide		3940.84			0.0461847		Bicalutamide	41481.9	5768.93	47402.3	6011.86		1.11641	6.10406	0.465083	316.966		0.856763	0.896791		0.544193	0.544092	0.476225	0.476137		0.04		0.515544	0.515641	0.615935	0.616009		0.515592	0.615972
Bimatoprost							Bimatoprost	5.39082e+06	1.20016e+06	5.45164e+06	1.09396e+06		-0.827298	-1.04053	-0.567849	-3.61721		0.652414	0.697525		0	0.000731028	0	0.000722873		0		0.652414	0.652097	0.697525	0.697211		0.652256	0.697368
Biperiden hydrochloride							Biperiden hydrochloride	4.59243e+06	959508	4.9223e+06	858788		-0.785083	-0.0142177	-0.257564	0.829967		0.679994	0.758282		0	0	0	0		0		0.679994	0.679994	0.758282	0.758282		0.679994	0.758282
Bisacodyl	124901	99984.6		-7.21487	-13.0476		Bisacodyl	234056	67628	118199	65191.2		-2.37821	-63.6248	-1.49955	-63.2489		0.539193	0.258424		0	0	0	0		0.72		0.539193	0.539193	0.258424	0.258424		0.539193	0.258424
Bosentan	5.02322e+06	6.17395e+06		0.56179	-0.302735		Bosentan	2.45894e+07	1.29758e+06	2.40455e+07	1.44831e+06		0.538494	-0.497862	0.0386804	0.499254		1.27762	1.22017		0.00507944	0.00406616	0.00519435	0.00415814		0.23		1.2754	1.27585	1.21791	1.21836		1.27562	1.21814
Bosutinib		22125.7			-0.391417		Bosutinib	2.51758e+06	125697	2.52212e+06	126695		-0.224102	-0.122677	0.060769	0.117381		1.30166	1.29901		1.99526	2.45233	1.99167	2.44792		0.00439		#NUM!	#NUM!	#NUM!	#NUM!		#NUM!	#NUM!
Bretylium tosylate							Bretylium tosylate	105747	0	113740	5954.78		-6.32861	N/A	-8.17588	-10.914		#DIV/0!	1.28105		0	0.209232	0	0.194529		0		#DIV/0!	#DIV/0!	1.28105	1.1871		#DIV/0!	1.23407
Brimonidine L-tartrate							Brimonidine L-tartrate	129366	218178	121952	214156		-0.0163435	-0.151777	0.403381	-0.300864		-0.22699	-0.244542		0	0	0	0		0		-0.22699	-0.22699	-0.244542	-0.244542		-0.22699	-0.244542
Brinzolamide							Brinzolamide	3.76402e+06	5760	3.88566e+06	4529.33		2.24908	544.949	4.78059	6.81557		2.81523	2.93343		0	0	0	0		0		2.81523	2.81523	2.93343	2.93343		2.81523	2.93343
Bromfenac	9272.52	5614.28		0.84934	-1.04963		Bromfenac	1.31648e+06	487673	1.28319e+06	478388		-0.860609	-0.761883	0.722778	-0.394846		0.431287	0.428512		0	0	0	0		0.01		0.431287	0.431287	0.428512	0.428512		0.431287	0.428512
Bromhexine hydrochloride							Bromhexine hydrochloride	907072	3799.94	788945	4608.1		-0.669709	-2.82988	0.689141	5.0041		2.37787	2.23353		0.0102225	0.00618946	0.0117531	0.00711619		0		2.3734	2.37517	2.22839	2.23042		2.37429	2.22941
Bromocryptine mesylate							Bromocryptine mesylate	7.09204e+07	86302	7.15665e+07	75924.1		-0.277492	0.661292	-0.385104	-0.921224		2.91475	2.97433		0	0	0	0		0		2.91475	2.91475	2.97433	2.97433		2.91475	2.97433
Bromopride		4011.05			5.22113		Bromopride	620883	956506	641984	843978		-0.477814	-0.920984	-0.0231849	-0.935562		-0.187678	-0.118807		0	0	0	0		0.00318		-0.187678	-0.187678	-0.118807	-0.118807		-0.187678	-0.118807
Bromperidol							Bromperidol	1.52252e+07	2.19119e+06	1.56284e+07	2.14192e+06		-0.57996	-0.437365	-0.863367	-0.77037		0.841881	0.863111		0	0.000263449	0	0.000256652		0		0.841881	0.841767	0.863111	0.863		0.841824	0.863055
Brompheniramine maleate	9595.37	6294.92		2.50438	6.53789		Brompheniramine maleate	891201	792949	866139	835595		0.0751583	-0.776945	-0.749127	-0.214304		0.0507307	0.0155919		0	0	0	0		0.01		0.0507307	0.0507307	0.0155919	0.0155919		0.0507307	0.0155919
Broxyquinoline	57124.1	218289		-0.745788	-1.91035		Broxyquinoline	1.33157e+07	199189	1.27951e+07	222273		-0.795023	-0.653112	-0.908401	-0.556001		1.8251	1.76016		0.000720607	0.000472745	0.000749926	0.000491979		0.01		1.82478	1.82489	1.75983	1.75994		1.82484	1.75989
Bucetin	61741	98950.9		-0.729898	-0.970321		Bucetin	237910	423892	263354	425847		-0.0350255	-0.208027	0.816754	-0.332651		-0.250843	-0.208713		0.240108	0.917529	0.21691	0.82888		0.32		-0.370091	-1.33454	-0.314901	-0.975413		-0.852315	-0.645157
Bucladesine sodium salt							Bucladesine sodium salt	44958.3	62583.7	43691.2	60298.4		-1.82101	-2.08287	0.598556	1.93383		-0.143651	-0.139912		1.3733	2.20095	1.41312	2.26478		0		#NUM!	#NUM!	#NUM!	#NUM!		#NUM!	#NUM!
Budesonide	88492.3	124000		-0.897975	0.943036		Budesonide	1.93043e+06	495696	1.91412e+06	455446		0.0352843	0.799453	-0.601854	0.88311		0.590439	0.623534		0	0	0	0		0.06		0.590439	0.590439	0.623534	0.623534		0.590439	0.623534
Budralazine	19676.4	16255.6		-2.52377	-7.38392		Budralazine	32681.7	7319.97	19479	3362.85		-5.73125	-170.032	-171.622	-173.236		0.649795	0.76286		2.7077	3.79416	4.54295	6.3658		0.74		#NUM!	#NUM!	#NUM!	#NUM!		#NUM!	#NUM!
Bufexamac	19529.2	19698.6		-4.27	0.396689		Bufexamac	178348	140508	140289	161129		0.729343	-0.958087	0.216411	0.00152962		0.103568	-0.0601504		0.110326	0.0911455	0.140256	0.115872		0.12		0.0527987	0.0620622	-0.125781	-0.113635		0.0574304	-0.119708
Buflomedil hydrochloride	75003.6	76495.5		0.675447	-0.766548		Buflomedil hydrochloride	3.09919e+06	3.22675e+06	2.90121e+06	3.23156e+06		-0.0593121	-0.595371	-0.229657	0.108355		-0.0175169	-0.0468335		0.00630138	0.00635606	0.00673139	0.0067898		0.03		-0.0202623	-0.0202862	-0.0497668	-0.0497923		-0.0202742	-0.0497795
Buformin	15894.1	11952		0.279537	14.6969		Buformin	130341	412493	145869	419235		-0.254922	-0.859234	-0.800362	-1.45752		-0.500334	-0.458495		0.57544	0.586886	0.514184	0.524412		0.1		-0.872395	-0.884265	-0.772023	-0.781264		-0.87833	-0.776643
Bumetanide	33357.7	60186.9		-0.201725	-1.37455		Bumetanide	926925	836975	751250	743151		-0.988274	0.753214	-0.84467	-0.157635		0.0443322	0.00470769		0.0171471	0.0128943	0.0211568	0.0159095		0.06		0.0368207	0.0386959	-0.0045792	-0.00225727		0.0377583	-0.00341824
Bunazosin hydrochloride	953329	977774		9.19849	-7.99546		Bunazosin hydrochloride	1.19086e+07	2.16225e+06	1.16093e+07	2.34017e+06		19.6369	1.9705	19.0449	-20.9936		0.740956	0.695561		0.00280114	0.00505406	0.00287335	0.00518435		0.08		0.739738	0.738756	0.694311	0.693304		0.739247	0.693807
Bupivacaine hydrochloride	4818.63			91.1704			Bupivacaine hydrochloride	1.73342e+06	1.4811e+06	1.00189e+06	1.14648e+06		-0.20766	-0.955469	-0.416155	0.99648		0.0683188	-0.0585479		0.549971	0.564073	0.951531	0.97593		0.0019		-0.27844	-0.292267	-1.37308	-1.67707		-0.285354	-1.52508
Bupropion hydrochloride							Bupropion hydrochloride	134128	41565.1	87182.7	36263.9		-0.575931	0.762564	-0.879447	-0.269472		0.50879	0.380956		0.0359256	0	0.0552704	0		0		0.4929	0.50879	0.356263	0.380956		0.500845	0.36861
Buspirone hydrochloride							Buspirone hydrochloride	3.21063e+06	1.03531e+06	3.33419e+06	1.43726e+06		-0.592618	-0.791413	-0.442704	-0.366624		0.49152	0.365454		0	0	0	0		0		0.49152	0.49152	0.365454	0.365454		0.49152	0.365454
Butacaine							Butacaine	1.35457e+06	180881	1.34943e+06	179904		-0.890795	-0.840174	-0.595199	-0.732489		0.874407	0.875109		0	0	0	0		0		0.874407	0.874407	0.875109	0.875109		0.874407	0.875109
Butalbital	98624	89010.4		-1.41736	2.38254		Butalbital	522820	242469	571354	239948		-1.60847	-0.745818	0.330595	-1.36751		0.333696	0.376788		0	0	0	0		0.17		0.333696	0.333696	0.376788	0.376788		0.333696	0.376788
Butamben	109955	211520		-1.41658	-0.932011		Butamben	1.49841e+06	133096	1.54541e+06	132322		-0.239017	0.48487	-0.453044	-0.514356		1.05146	1.06741		0.065819	0.0594032	0.0638172	0.0575965		0.11		1.0219	1.02487	1.03877	1.04165		1.02338	1.04021
Butenafine hydrochloride							Butenafine hydrochloride	8.69428e+06	28410.1	8.91627e+06	39004.2		-0.862531	-0.703101	0.279176	-0.918963		2.48576	2.35907		0.0126468	0.0243287	0.0123319	0.023723		0		2.48023	2.47506	2.35368	2.34864		2.47765	2.35116
Butoconazole nitrate							Butoconazole nitrate	2.07141e+08	108469	2.15222e+08	114999		0.306397	0.146272	0.784408	0.557013		3.28096	3.27219		0	0	0	0		0		3.28096	3.28096	3.27219	3.27219		3.28096	3.27219
Butylparaben	114957	109621		-1.81843	-0.140247		Butylparaben	306074	404866	310225	420771		0.519169	-0.664202	0.987741	-0.32781		-0.121485	-0.132369		0	0	0	0		0.36		-0.121485	-0.121485	-0.132369	-0.132369		-0.121485	-0.132369
Caffeine	5583.39	13574.7		-1.19019	-4.86189		Caffeine	2.49981e+06	432488	2.64112e+06	457546		15.345	7.65994	16.5323	8.08744		0.761934	0.761354		0.0459861	0.0438516	0.0435258	0.0415054		0.00373		0.741488	0.742459	0.742027	0.742943		0.741974	0.742485
Camostat mesylate	28920.2	40660.6		2.92828	3.54679		Camostat mesylate	55542.8	10268.9	46046.8	58217.2		-4.38824	1.40347	-3.34306	9.18827		0.733102	-0.101852		0.100524	0.244401	0.121255	0.294803		0.69		0.687091	0.611393	-0.157989	-0.253541		0.649242	-0.205765
Camylofine chlorhydrate							Camylofine chlorhydrate	5.75197e+06	1.7163e+06	5.95063e+06	1.54757e+06		0.298765	-1.91108	-0.0863651	-2.38945		0.525223	0.584913		0.00502788	0.00706899	0.00486002	0.00683299		0		0.523034	0.522142	0.582797	0.581935		0.522588	0.582366
Candesartan	15131.7	40641		0.46095	-0.921382		Candesartan	2.33724e+06	598842	2.35227e+06	693256		0.92411	-0.176707	-0.820248	0.151613		0.591392	0.530594		0	0	0	0		0.01		0.591392	0.591392	0.530594	0.530594		0.591392	0.530594
Canrenoic acid potassium salt							Canrenoic acid potassium salt	1.05252e+06	0	995445	0		10.1652	N/A	3.51065	N/A		#DIV/0!	#DIV/0!		0.0143765	0.0386129	0.0152009	0.0408269		0		#DIV/0!	#DIV/0!	#DIV/0!	#DIV/0!		#DIV/0!	#DIV/0!
Canrenone	116641	458031		0.0743375	-0.747338		Canrenone	6.10522e+06	411133	6.01762e+06	495224		0.961512	0.706939	-0.309289	-0.0558039		1.17172	1.08462		0	0	0	0		0.05		1.17172	1.17172	1.08462	1.08462		1.17172	1.08462
Capecitabine		7566.04			-0.523469		Capecitabine	91113.9	50122.5	49417	8042.82		0.890256	-1.02623	-0.909658	10.0105		0.259552	0.788468		1.28017	5.02701	2.36035	9.26868		0.06		#NUM!	#NUM!	#NUM!	#NUM!		#NUM!	#NUM!
Carbamazepine	15693.5	39345.7		-0.409088	-1.70472		Carbamazepine	541680	656643	386518	595316		-0.296989	-0.297128	-0.1454	0.0621536		-0.0835868	-0.187578		0	0.0139677	0	0.0195749		0.06		-0.0835868	-0.0896956	-0.187578	-0.196164		-0.0866412	-0.191871
Carbarsone							Carbarsone	4732.57	10516.8	4746.99	14571.8		-4.11038	-2.75541	-0.560883	-2.3039		-0.346785	-0.487093		3.31605	8.31381	3.30598	8.28855		0		#NUM!	#NUM!	#NUM!	#NUM!		#NUM!	#NUM!
Carbenoxolone disodium salt	16591.8	12842		5.61619	-0.895989		Carbenoxolone disodium salt	501923	44688.5	513869	39444.5		47.7448	-1.12082	6.02763	3.95322		1.05044	1.11487		0	0	0	0		0.03		1.05044	1.05044	1.11487	1.11487		1.05044	1.11487
Carbetapentane citrate							Carbetapentane citrate	1.16017e+07	7.67045e+06	1.22345e+07	7.44583e+06		0.886238	0.115421	0.92323	0.326884		0.179699	0.215671		0.00143012	0.00110691	0.00135615	0.00104966		0		0.179078	0.179218	0.215082	0.215215		0.179148	0.215149
Carbimazole							Carbimazole	0	9430.53	41188.1	13950.9		N/A	2.13874	91.8336	12.4964		#NUM!	0.470171		#DIV/0!	#DIV/0!	0	0		0		#NUM!	#NUM!	0.470171	0.470171		#NUM!	0.470171
Carbinoxamine maleate salt							Carbinoxamine maleate salt	696205	770999	684949	541696		-0.237302	0.160907	-0.28902	-0.155227		-0.0443165	0.101903		0	0	0	0		0		-0.0443165	-0.0443165	0.101903	0.101903		-0.0443165	0.101903
Carisoprodol	21483.6	26684.5		0.26918	-0.067144		Carisoprodol	112777	151304	109968	155075		0.653352	-0.662662	0.991468	0.123403		-0.127627	-0.149273		0	0	0	0		0.22		-0.127627	-0.127627	-0.149273	-0.149273		-0.127627	-0.149273
Carprofen							Carprofen	128244	0	125320	0		-10.2596	N/A	-1.16111	N/A		#DIV/0!	#DIV/0!		0.167521	0.208075	0.17143	0.21293		0		#DIV/0!	#DIV/0!	#DIV/0!	#DIV/0!		#DIV/0!	#DIV/0!
Carteolol hydrochloride	529194	690847		-1.45632	1.42832		Carteolol hydrochloride	1.3713e+06	3.10204e+06	1.31396e+06	3.0226e+06		-0.312472	0.052619	-0.374803	0.0927535		-0.354513	-0.361798		0	0	0	0		0.45		-0.354513	-0.354513	-0.361798	-0.361798		-0.354513	-0.361798
Carvedilol	15376.4	45675.7		-36.9954	-37.6918		Carvedilol	5.01604e+07	1.93813e+06	4.96178e+07	2.15768e+06		0.990837	-0.311245	0.572508	0.00821209		1.41298	1.36165		0.01055	0.0137727	0.0106654	0.0139234		0.000612		1.40837	1.40695	1.35699	1.35556		1.40766	1.35628
Cefditoren Pivoxil							Cefditoren Pivoxil	512850	12460.1	451165	13741.1		-3.77894	-3.40391	-5.87598	-0.0785985		1.61447	1.51631		0.0299822	0.0890627	0.0340814	0.101239		0		1.60125	1.57396	1.50125	1.46996		1.5876	1.48561
Cefixime	84259.1	94247.3		1.98118	4.47666		Cefixime	485388	217208	618625	252254		12.6811	9.24514	-0.56117	6.28541		0.349214	0.389589		0	0	0	0		0.16		0.349214	0.349214	0.389589	0.389589		0.349214	0.389589
Cefoperazone dihydrate							Cefoperazone dihydrate	241359	4033.03	239473	3235.91		0.161218	2.78042	-0.511786	-5.68252		1.77703	1.86926		0.349103	0.390486	0.351852	0.393561		0		1.59054	1.56202	1.68093	1.65205		1.57628	1.66649
Cefoxitin sodium salt							Cefoxitin sodium salt	19751.7	0	9540.93	0		-0.226508	N/A	-2.86639	N/A		#DIV/0!	#DIV/0!		0	0	0	0		0		#DIV/0!	#DIV/0!	#DIV/0!	#DIV/0!		#DIV/0!	#DIV/0!
Cefpiramide							Cefpiramide	4841.67	10718.1	0	10664.1		6.88292	-244.487	N/A	-241.39		-0.345124	#NUM!		0	0	#DIV/0!	#DIV/0!		0		-0.345124	-0.345124	#NUM!	#NUM!		-0.345124	#NUM!
Cefpodoxime proxetil							Cefpodoxime proxetil	17712.7	0	17190.6	0		-0.691756	N/A	0.595149	N/A		#DIV/0!	#DIV/0!		0	0	0	0		0		#DIV/0!	#DIV/0!	#DIV/0!	#DIV/0!		#DIV/0!	#DIV/0!
Celecoxib	340434	412580		-1.18586	-2.73976		Celecoxib	7.29378e+06	131396	6.36097e+06	146545		-0.0784668	0.736583	-0.381703	-0.297261		1.74437	1.63755		0	0	0	0		0.06		1.74437	1.74437	1.63755	1.63755		1.74437	1.63755
Celiprolol hydrochloride	27360.7	53159		-101.914	8.49662		Celiprolol hydrochloride	1.01968e+06	1.92204e+06	992090	1.80576e+06		-0.449655	-2.39543	0.139901	-0.692661		-0.275299	-0.260109		0.333863	0.404617	0.343148	0.415869		0.04		-0.451735	-0.500502	-0.442642	-0.4936		-0.476119	-0.468121
Cephalexin monohydrate	55404.8	75602.1		11.8976	9.64406		Cephalexin monohydrate	607487	310272	529870	290274		7.18386	11.9394	10.0312	9.12728		0.291794	0.261362		0.0450391	0.0875063	0.0516365	0.100325		0.12		0.27178	0.252024	0.238337	0.215448		0.261902	0.226892
Cephalosporanic acid, 7-amino							Cephalosporanic acid, 7-amino	85693.9	1398.84	90999.8	1825.01		-6.76509	-5.42035	0.930111	5.99596		1.78718	1.69777		0.646543	0.882234	0.608845	0.830795		0		1.33552	0.858201	1.29012	0.926189		1.09686	1.10816
[truncated: 928 more rows]

## Sheet: cGASDNA_Ratio_cutoff
Drug_Name_ForAUC	cGAS_CTRL_Pellet_AUC	DNA_CTRL_Pellet_AUC		cGAS_CTRL_Pellet_Masserror	DNA_CTRL_Pellet_Masserror		FDA_Drug_Name	cGAS-45bpDNA_Droplet_Fraction_AUC_R1	cGAS-45bpDNA_Solution_Fraction_AUC_R1	cGAS-45bpDNA_Droplet_Fraction_AUC_R2	cGAS-45bpDNA_Solution_Fraction_AUC_R2		cGAS-45bpDNA_Droplet_Fraction_Masserror_R1	cGAS-45bpDNA_Solution_Fraction_Masserror_R1	cGAS-45bpDNA_Droplet_Fraction_Masserror_R2	cGAS-45bpDNA_Solution_Fraction_Masserror_R2		Uncorrected_LogPC_R1 [Column I/J]	Uncorrected-LogPC_R2 [Column K/L]		Ratio-1a [Column B/I]	Ratio-1b [Column C/I]	Ratio-2a [Column B/K]	Ratio-2b [Column C/K]		Average Ratio [Average of column V-Y]		Corrected_LogPC_1a [Column I-B/J]	Corrected_LogPC_1b [Column I-C/J]	Corrected_LogPC_2a [Column K-B/L]	Corrected_LogPC_2b [Column K-C/L]		Average_corrected_LogPC_R1 [Average column AC-AD]	Average_corrected_LogPC_R2 [Average column AE-AF]
[truncated: 1,011 more rows]

[truncated: 9 more sheets: Dhh1_Complete, Dhh1_Expt_Masserror_Cutoff, Dhh1_Ratio_Cutoff, SH3PRM_Complete, SH3PRM_Expt_ME_Cutoff, SH3PRM_Ratio_Cut_off, SUMOSIM_Complete, SUMOSIM_Expt_Masserror_cutoff, SUMOSIM_Ratio_cutoff]
