# Supplementary material for: Small-molecule properties define partitioning into biomolecular condensates
Source: Nat Chem. 2024 Sep 13;16(11):1794–802. doi: 10.1038/s41557-024-01630-w (PMC11527791; doi:10.1038/s41557-024-01630-w)
Supplement: Supplementary file 7 — Data details of data filtering. [file 41557_2024_1630_MOESM7_ESM.xlsx]

## Sheet: Notes
Quality filtering of FDA-approved drug small molecuels based on different criteria, which are mentioned in Materials and Method section of this paper.

## Sheet: Table_S6
Condensate	No: of compounds (After quality filtering)	No: of compounds (Rcontrol <0.1)	No: of compounds (Rcontrol <0.5)	No: of compounds (Rcontrol >0.5)
Dhh1	1344	612 (45.5%)	842 (62.6%)	502 (37.4%)
cGASDNA	1145	843 (73.6%)	1010 (88.2%)	135 (11.8%)
SH3PRM	1361	811 (59.6%)	1023 (75.2%)	338 (24.8%)
SUMOSIM	1362	786 (57.7%)	972 (71.4%)	390 (28.6%)
SUMOSIM (Cell lysate)	1025	376 (36.7%)	664 (64.8%)	361 (35.2%)
SUMOSIM (Xenopus extract)	1070	324 (30.3%)	655 (61.2%)	415 (38.8%)
