# Supplementary material for: Small-molecule properties define partitioning into biomolecular condensates
Source: Nat Chem. 2024 Sep 13;16(11):1794–802. doi: 10.1038/s41557-024-01630-w (PMC11527791; doi:10.1038/s41557-024-01630-w)
Supplement: Supplementary file 8 — PC values of all the condensates used in this study. [file 41557_2024_1630_MOESM8_ESM.xlsx]

## Sheet: cGASDNA
Drug/Metabolite_Name	cGASDNA_Mean_LogPC	cGASDNA_SD_LogPC
(-) emtricitabine
(d-) norgestrel	1.11775
(d)-panthenol	0.406186	0.977944
(l) methyldopa	0.600057	0.0229607
(l) thyroxine	1.79611	0.0149819
(r) naproxen sodium salt
(r) propranolol hydrochloride	0.44369	0.0699893
(r)-duloxetine hydrochloride	0.824843	0.0347578
(r)-tamsulosin hydrochloride	0.0518734	0.0118119
(r,+) atenolol	-0.141711	0.126316
(r,s) homatropine hydrobromide	0.154651	0.0121973
(s)-(-)-propranolol hydrochloride	0.475783	0.0795925
(s)-naproxen	0.0190881	0.0698338
(s,-) atenolol	-0.526299	0.123774
(s,-) eticlopride hydrochloride	1.17391	0.0528878
(s,+) camptothecine	0.604061	0.00645924
(z,e) clomiphene citrate	3.64969	0.0480667
1-methyl-histidine	-0.752	0.112527
2-hydroxygluterate
2-isopropylmalic acid
2-keto-isovalerate
4-pyridoxic acid	-0.414	0.0811172
7-methylguanosine	-0.849	0.483056
abacavir sulfate	-0.0927009	0.0160257
abemaciclib	0.888213	0.0210633
acamprosate calcium	0.323928	0.000383826
acebutolol hydrochloride	-0.382952	0.0379348
aceclidine hydrochloride	-0.615251	0.37996
aceclofenac	0.68074	0.0489669
acedoben
acemetacin
acenocoumarol	0.233694	0.0184353
acetaminophen
acetanilide	0.659292	0.00927823
acetazolamide
acetohexamide	-0.215686	0.103088
acetopromazine maleate salt	0.772532	0.0228836
acetyl spiramycin	0.808764	0.178628
acetyl-l-glutamine	0.535235	0.0305755
acetyllysine	-0.011445	0.166069
acipimox	-0.470202	0.106782
acitretin	2.56279	0.289204
aclidinium bromide
aconitate	0.241429	0.144272
actarit	-0.557369	0.0826627
acyclovir	-0.24463	0.0922257
adapalene
adenine
adenosine	0.674444	0.659491
adenosine 5'-monophosphate monohydrate
adiphenine hydrochloride	0.126087	0.0830593
adrenosterone	1.25776	0.0480595
albendazole	0.891116	0.0112919
alclometasone dipropionate	3.62666	0.00679878
alexidine dihydrochloride	3.12242	0.0478216
alfadolone acetate	1.083	0.16441
alfaxalone	0.536753	0.060975
alfuzosin hydrochloride	0.175007	0.00423428
algestone acetophenide	3.65355	0.0662933
aliskiren hemifumarate	0.145167	0.0526341
alizapride hydrochloride	-0.101018	0.0977217
allantoate	0.544	0.199324
allopurinol	-0.884545
alogliptin benzoate	0.753542	0.0509174
alosetron hydrochloride
alprenolol hydrochloride	-0.173443	0.134977
alprostadil	0.891547	0.0965227
altrenogest	0.805269	0.0736322
altretamine	0.0929798	0.0711004
alverine citrate salt	0.926242	0.00700989
ambrisentan	-0.0715074	0.0148338
ambroxol hydrochloride	0.338235	0.0198064
amcinonide	2.45893	0.484901
amethopterin
amfepramone hydrochloride	-0.24741	0.141073
amidopyrine	-0.449468	0.101135
amifostine
amikacin hydrate	0.714367	0.0239687
amiloride hydrochloride dihydrate	0.357418	0.0151378
aminacrine	0.777883	0.00347368
aminoadipic acid
aminocaproic acid	1.53898	0.0276167
aminohippuric acid	0.386481	0.120333
aminophylline	1.2719	0.0185351
aminosalicylic acid	-0.337093
amiodarone hydrochloride	3.65487	0.0101319
amiprilose hydrochloride	-0.384264	0.0112238
amisulpride	-0.288343	0.0191669
amitryptiline hydrochloride	-0.139702	0.0701538
amlexanox	0.518479	0.00675676
amlodipine	0.457521	0.0112762
amodiaquine dihydrochloride dihydrate
amorolfine hydrochloride	-0.00738716	0.00051293
amoxapine	0.649041	0.00701821
amoxicillin	1.96795	0.014595
amp	0.035	0.222723
amphotericin b	0.545129	0.031336
ampicillin sodium salt	0.327877	0.0537554
ampiroxicam
amprenavir	0.425754	0.0115156
amprolium hydrochloride	1.41999	0.0675242
ampyrone	0.282236	0.00350314
amrinone
amyleine hydrochloride	0.0307234	0.0739406
anagrelide	0.699814	0.067807
anastrozole	-0.0181018	0.00394974
ancitabine hydrochloride
anethole-trithione	2.07717	0.0377444
aniracetam	0.370581	0.135318
anisotropine methylbromide
antazoline hydrochloride	-0.157214	0.109194
anthralin	0.190013	0.0500424
antimycin a	3.00319	0.231231
antipyrine	-0.122298	0.0101186
antipyrine, 4-hydroxy	0.835093	0.00558272
apramycin	0.247692	0.105372
aprepitant	1.995	0.0184417
argatroban	0.0561475	0.00180032
aripiprazole	2.5166	0.110653
arotinolol hydrochloride	0.201297	0.0217773
artemisinin	0.24184	0.0913991
artenimol	0.256392	0.074456
artesunate
articaine hydrochloride	0.177246	0.172333
asenapine maleate	1.36398	0.0364147
astemizole	1.12542	0.0383128
atorvastatin
atovaquone	2.00248	0.0189894
atracurium besylate	0.589	0.0259207
atrolactic acid	-0.014	0.16562
atropine sulfate monohydrate
avanafil	1.11657	0.00937803
avobenzone	2.38222	0.125188
azacyclonol	0.00316446	0.050293
azaguanine-8	-0.303407	0.109751
azaperone	0.827442	0.123701
azapropazone	-0.665336	0.182709
azaribine	0.400333	0.00688094
azasetron hydrochloride	-0.0243992	0.015082
azatadine maleate	-0.286082	0.0489004
azathioprine
azelastine hydrochloride	0.628192	0.0236326
azilsartan medoxomil
azithromycin	-0.146583	0.0229839
azlocillin sodium salt
aztreonam
bacampicillin hydrochloride
baclofen	-0.77849	0.0497839
bambuterol hydrochloride	-0.144068	0.00237749
barnidipine hydrochloride	3.27279	0.319678
beclamide	-0.60831	0.20333
beclomethasone dipropionate	3.59055	0.0637481
befunolol	0.0837404	0.0160236
bemegride	0.370029	0.237695
benactyzine hydrochloride	0.957741	0.00892056
benazepril hydrochloride	-0.333441	0.156844
bendazac	0.00292443	0.0276741
bendroflumethiazide
benfluorex	2.09307	0.0425963
benfotiamine
benidipine hydrochloride	3.61908	0.0717153
benoxinate hydrochloride	0.639159	0.0731248
benperidol	0.546294	0.0249901
benserazide hydrochloride	-0.0506297	0.000272138
benzamil hydrochloride	0.873792	0.0609122
benzarone	2.09764	0.141374
benzbromarone	2.77839	0.0424564
benzethonium chloride	2.24617	0.0258977
benziodarone	3.03063	0.0095646
benzocaine	1.28331	0.00913744
benzonatate	1.20867	0.014196
benzoxiquine
benzthiazide	0.699581	0.0601823
benztropine mesylate	0.532268	0.0291638
benzydamine hydrochloride	0.225206	0.000477513
benzylhydrochlorothiazide
benzylpenicillin sodium
bephenium hydroxynaphthoate	-0.0694741	0.00974592
bepridil hydrochloride	2.63641	0.061033
besifloxacin hydrochloride	0.879208	0.138206
betahistine mesylate	-0.363607	0.0567154
betamethasone	1.22046	0.246263
betamipron
betaxolol hydrochloride	-0.173146	0.0028537
betazole hydrochloride	0.875843	0.0763614
bicalutamide	0.856515	0.0303035
bimatoprost	0.67497	0.0318979
biotin	0.0689652	0.182555
biperiden hydrochloride	0.719138	0.0553582
bisacodyl
bisbentiamine
bithionol
bosentan	1.13503	0.042682
bosutinib	1.29842	0.00187334
bretylium tosylate	1.28105
brimonidine l-tartrate	-0.235766	0.0124106
brinzolamide	2.87433	0.0835808
bromfenac	0.427404	0.00200724
bromhexine hydrochloride	2.3057	0.102064
bromocryptine mesylate	2.94454	0.0421291
bromopride	-0.154627	0.0487316
bromperidol	0.852496	0.0150118
brompheniramine maleate	0.0292149	0.0249269
broxyquinoline	1.78801	0.046051
bucetin	-0.400943	0.0451196
bucladesine sodium salt	-0.141781	0.00264426
budesonide	0.582273	0.0232485
budralazine
bufexamac	-0.0362935	0.126237
buflomedil hydrochloride	-0.0432936	0.0212554
buformin	-0.525784	0.0334799
bumetanide	-0.000746568	0.0318788
bunazosin hydrochloride	0.681041	0.0327987
bupivacaine hydrochloride	0.0040598	0.0900211
bupropion hydrochloride	0.444873	0.0903922
buspirone hydrochloride	0.428487	0.0891418
butacaine	0.874758	0.000496476
butalbital	0.273322	0.0361268
butamben	1.01065	0.0124112
butenafine hydrochloride	2.42242	0.0895829
butoconazole nitrate	3.27658	0.0062009
butylparaben	-0.323796	0.00532279
caffeine	0.760021	0.000346939
calcipotriene
camostat mesylate
camylofine chlorhydrate	0.555068	0.0422068
candesartan	0.55579	0.042967
canrenoic acid potassium salt
canrenone	1.10689	0.0618106
capecitabine	0.496555	0.361795
carbamazepine	-0.163118	0.0802886
carbarsone	-0.416939	0.0992131
carbazochrome sodium sulfonate
carbenoxolone disodium salt	1.06988	0.0457704
carbetapentane citrate	0.197685	0.0254359
carbimazole	0.470171
carbinoxamine maleate salt	0.0287931	0.103392
carisoprodol	-0.244486	0.0174526
carnitine	-0.144286	0.239851
carteolol hydrochloride	-0.624144	0.0163801
carvedilol	1.38705	0.0362959
cefaclor hydrate
cefadroxil
cefdinir
cefditoren pivoxil	1.56539	0.0694059
cefixime	0.291418	0.0431123
cefoperazone dihydrate	1.82315	0.065215
ceforanide
cefotetan
cefpiramide	-0.345124
cefpirome sulfate
cefpodoxime proxetil
ceftazidime pentahydrate
ceftezole
ceftibuten
cefuroxime axetil
celecoxib	1.6662	0.0779954
celiprolol hydrochloride	-0.285486	0.0103879
cephalexin monohydrate	0.22306	0.0270236
cephalosporanic acid, 7-amino	1.74248	0.0632212
cepharanthine	0.709069	0.0179965
cephradine monohydrate
cetirizine dihydrochloride	0.0517292	0.00809347
chenodiol	-0.0482752	0.351627
chicago sky blue 6b
chloramphenicol	-0.0477912	0.067377
chlorcyclizine hydrochloride	-0.0677025	0.0396348
chlorhexidine	0.767506	0.0472715
chlormadinone acetate	1.94279	0.114832
chlormezanone	-0.102486	0.00202511
chlormidazole	1.44804	0.021866
chloropyramine hydrochloride	0.467036	0.0203283
chlorothiazide
chlorotrianisene	1.25887	0.00523258
chloroxine	1.49284	0.0188383
chlorpheniramine maleate	-0.141484	0.0671971
chlorphensin carbamate	1.28318	0.00238986
chlorpromazine hydrochloride	1.4006	0.0419456
chlorpromazine sulfoxide	-0.228607	0.00629104
chlorpropamide	-0.113845	0.0344121
chlorprothixene hydrochloride	1.89556	0.0972824
chlorquinaldol	2.37742	0.0389128
chlortetracycline hydrochloride	-0.715636	0.215282
chlorthalidone
chlorzoxazone
cholic acid
chromocarb	-0.529556	0.0347278
ciclesonide	3.85631	0.0276354
ciclopirox ethanolamine
cilnidipine	2.94558	0.0115575
cilostazol	0.635142	0.00124405
cinacalcet hydrochloride	3.0782	0.0143537
cinepazide maleate
cinnarizine	2.70368	0.0174669
cinoxacin	-0.310552	0.0402891
ciprofibrate
ciprofloxacin hydrochloride monohydrate
cisapride	1.01426	0.0125457
cisatracurium besylate
citalopram hydrobromide	0.0552017	0.00923038
citiolone
citrate-isocitrate
citrulline
cladribine
clarithromycin	-0.0628139	0.0437744
clavulanate potassium salt	1.33431	0.192629
clemastine fumarate	1.04895	0.0514075
clemizole hydrochloride	1.50358	0.0295068
clenbuterol hydrochloride	-0.227083	0.0227415
clidinium bromide	0.105484	0.049714
climbazole	1.00674	0.0220829
clinafloxacin	-0.406634	0.121289
clindamycin hydrochloride	-0.403446	0.114522
clindamycin phosphate
clioquinol	1.84156	0.00968575
clobetasol propionate	1.57487	0.0378542
clobutinol hydrochloride	0.128251	0.0370624
clocortolone pivalate	3.38189	0.0581528
clodronate disodium
clofazimine	3.34192	0.0153774
clofibrate	0.273541	0.0781771
clofilium tosylate	0.888842	0.000110689
clomipramine hydrochloride	0.81111	0.0356731
clonidine hydrochloride	-0.648061	0.135761
clonixin lysinate	0.317083	0.0449052
clopamide	-0.138669	0.00296088
cloperastine hydrochloride	1.38283	0.101791
clopidogrel	1.99537	0.0736795
clopidol	-1.04142	0.0101467
clorgyline hydrochloride	1.8124	0.0603301
clorsulon	0.653821	0.0512805
closantel	2.63985	0.0734763
clotrimazole	2.4811	0.101431
clozapine	0.428337	0.03996
cmp	0.0440391	0.30026
coenzyme m
colchicine	3.0498	0.0103873
corticosterone	0.250246	0.0121807
cortisol acetate
cortisone	0.49581	0.0235876
creatine	-0.497	0.119912
creatinine	0.095	0.415913
crotamiton
cyclacillin	0.176697	0.261342
cyclizine hydrochloride	0.162982	0.00621782
cyclobenzaprine hydrochloride	0.773596	0.0551518
cyclofenil	0.426209	0.0691824
cycloheximide
cyclopenthiazide
cyclopentolate hydrochloride	0.139514	0.0630026
cyclophosphamide
cycloserine(s,-)
cycotiamine	1.54574	0.0139118
cypermethrin	1.72402	0.0839621
cyproheptadine hydrochloride	0.788317	0.0113427
cyproterone acetate	1.33872	0.00810555
cyromazine
cytidine	-0.495714	0.354441
cytosine	-0.559	0.332915
d,l-penicillamine	1.03576	0.00465809
dalfampridine
damp	-0.21875	0.488099
danazol	2.26827	0.0655649
danthron
dapsone	0.103673	0.0460777
darifenacin hydrobromide	0.785935	0.0180342
darunavir	0.617558	0.011461
dasabuvir	2.43546	0.000748813
daunorubicin hydrochloride	1.05563	0.0473292
dcmp	0.0759522	0.401236
d-cycloserine
deflazacort	1.19446	0.0618609
dehydrocholic acid	-0.134472	0.0565861
dehydroisoandosterone 3-acetate	0.823115	0.0198504
delapril hydrochloride	0.0519391	0.0242151
delavirdine	1.12232	0.0312281
demeclocycline hydrochloride
denatonium benzoate	0.175632	0.0214436
deoxyadenosine
deoxycholic acid
deoxycorticosterone	0.823928	0.0186997
deoxyguanosine
deoxyinosine	0.298	0.0983362
deptropine citrate	0.977387	0.0218715
dequalinium dichloride	0.624134	0.0468218
desipramine hydrochloride	0.141994	0.0438149
desloratadine	1.06467	0.0677697
desonide	0.0195735	0.0908203
dexamethasone acetate
dexfenfluramine hydrochloride	0.274074	0.0621769
dextromethorphan hydrobromide monohydrate
d-gluconate	0.29	0.299249
diatrizoic acid dihydrate
diazoxide	-0.0268444	0.0746919
dibenzepine hydrochloride	0.0971748	0.00226169
dibucaine	0.0205284	0.0390659
dichlorisone acetate	1.50315	0.00768491
dichlorphenamide	0.04064	0.276296
diclazuril
dicumarol	2.11266	0.0093526
dicyclomine hydrochloride	1.19216	0.0491815
didanosine	-0.155774	0.0818325
dienogest	0.216567	0.0449886
diethylcarbamazine citrate	-0.313909	0.0263111
diflorasone diacetate	2.1424	0.0373935
diflunisal	-0.965322	0.00587856
digitoxigenin	0.20639	0.0160989
digoxin	1.00545	0.072781
dihydroorotate	-0.106	0.115456
dilazep dihydrochloride
dilevalol	0.599099	0.0438003
diltiazem hydrochloride	0.379071	0.0699857
dimaprit dihydrochloride
dimenhydrinate	0.0509568	0.0802881
dimethadione	1.17959	0.0251457
dimethisoquin hydrochloride	1.36155	0.0517661
dimethylglycine	-0.466	0.679006
dimetridazole	-0.307143	0.0735082
dinoprost trometamol	0.790884	0.0151203
diosmin	0.322868	0.0525853
dioxybenzone	0.404926	0.0289092
diperodon hydrochloride	1.12121	0.0231253
diphemanil methylsulfate	-0.132228	0.0828011
diphenhydramine hydrochloride	0.0243295	0.129275
diphenidol hydrochloride	-0.0282542	0.104384
diphenylpyraline hydrochloride	0.241047	0.0220828
dipivefrin hydrochloride	1.04896	0.0121483
diprophylline	0.596526	0.036442
dipyridamole	0.843462	0.031274
disopyramide	-0.339266	0.135444
dithiazanine iodide	2.81982	0.00517391
do 897/99	1.1601	0.00209107
docetaxel	0.79255	0.0838193
dofetilide	-0.178683	0.00238015
dolasetron mesilate	1.622	0.0115788
dolutegravir	0.764953	0.0879155
domperidone	0.42515	0.0235112
donepezil hydrochloride	0.75652	0.0829275
dorzolamide hydrochloride
dosulepin hydrochloride	0.72583	0.0475869
doxapram hydrochloride	0.465253	0.0844247
doxazosin mesylate	1.14777	0.0232959
doxofylline
doxorubicin hydrochloride	0.467656	0.0426263
doxylamine succinate	0.759016	0.0353298
d-phenylalanine	1.27125	0.00113347
drofenine hydrochloride	1.10277	0.0146215
dronedarone hydrochloride	3.0594	0.0380482
droperidol	0.588179	0.00729356
dropropizine	-0.329224	0.105458
dyclonine hydrochloride	0.838649	0.0473209
dydrogesterone	1.11158	0.0237742
ebastine	3.59963	0.105427
ebrotidine	1.03689	8.83495e-05
econazole nitrate	2.95814	0.0231262
edaravone	-0.0269778	0.0262614
edrophonium chloride	-0.105279	0.0829021
efaroxan hydrochloride	-0.3769	0.0071362
efavirenz	2.09191	0.0519962
eletriptan	0.1339	0.0201724
empagliflozin
enalapril maleate	-0.172281	0.09954
enilconazole	1.26798	0.08775
enocitabine	2.59935	0.0638237
enoxacin	-0.133569	0.0852853
enrofloxacin	0.0682621	0.0385045
entacapone	1.03513	0.0449847
epalrestat	1.60514	0.0403652
eperisone hydrochloride	0.607482	0.199577
epiandrosterone	-0.238127	0.14197
epirizole	-0.376346	0.212709
epirubicin hydrochloride	0.407239	0.00728116
eprosartan mesylate	0.165133	0.0523612
equilin
erdosteine
erlotinib	1.00724	0.0152231
erythromycin	-0.26038	0.092798
escitalopram oxalate	-0.014844	0.00129013
eserine hemisulfate salt	0.572067	0.0696686
esmolol hydrochloride	0.561164	0.0290801
estradiol valerate	1.99327	0.0188334
estradiol-17 beta
estramustine	1.63441	0.0227516
estriol	1.32346	0.201633
estrone	1.10245	0.00658557
estropipate piperazine salt	0.936547	0.0323724
etanidazole
ethacridine lactate	0.3475	0.0663023
ethacrynic acid	1.17579	0.00587583
ethambutol dihydrochloride	-0.469299	0.0884883
ethamivan	-0.154342	0.0224583
ethamsylate diethylammonium salt
ethaverine hydrochloride	2.27477	0.081375
ethenzamide	1.2713	0.0014493
ethinylestradiol
ethionamide	-0.189601	0.0208663
ethisterone	1.06513	0.0445091
ethopropazine hydrochloride	1.10573	0.044721
ethotoin	0.863344	0.0273012
ethoxyquin	1.26195	0.0416348
ethoxzolamide	0.317536	0.0503385
ethynodiol diacetate	1.46447	0.0439158
etifenin	-0.186209	0.0307829
etilefrine hydrochloride	-0.489179	0.0608611
etiroxate hydrochloride	3.74912	0.00661887
etodolac	0.345571	0.00816695
etofenamate
etofylline
etomidate	0.506808	0.110606
etoposide	-0.921881	0.0388729
etoricoxib	0.28865	0.018774
etravirine	3.21383	0.0272376
etretinate	-0.268343	0.0147297
exalamide	0.943383	0.0211578
exemestane	0.612299	0.0178986
exifone	-0.247746	0.246572
ezetimibe	-0.0969585	0.0355448
fad	0.153	0.400501
famotidine	-0.455133	0.195372
famprofazone	1.89917	0.174108
fasudil hydrochloride	0.395532	0.0269954
felodipine	2.91797	0.0952013
fenbendazole	1.75948	0.0440565
fenbufen	-0.219073	0.0370025
fenclozic acid	-0.0190585	0.0108184
fendiline hydrochloride	1.75955	0.0623118
fenipentol
fenoldopam
fenoprofen calcium salt dihydrate	2.45148	0.0728918
fenoterol hydrobromide	0.359746	0.0158454
fenspiride hydrochloride	0.60488	0.0276411
fentiazac	0.786894	0.0138634
fexofenadine hydrochloride	-0.0566981	0.001394
finasteride	0.596673	0.0152895
fipexide hydrochloride	1.57451	0.029209
flavone	1.038	0.489394
flavoxate hydrochloride	0.582685	0.0741332
flecainide acetate	-0.146158	0.0192803
florfenicol
flosequinan	-0.713433	0.098965
flubendazol	0.94169	0.00979052
fluconazole	-0.482385	0.184117
fludarabine
fludrocortisone acetate	0.490299	0.00521688
flufenamic acid	1.16784	0.0411125
flumequine
flumethasone pivalate	1.92387	0.076622
flunarizine dihydrochloride	2.81671	0.0381662
flunisolide	0.117677	0.0137105
flunixin meglumine	0.826002	0.0046513
fluocinolone acetonide	0.260301	0.103525
fluocinonide	2.0084	0.000833819
fluorometholone	0.26247	0.0118377
fluoxetine hydrochloride	0.896723	0.00953759
flupentixol dihydrochloride cis-(z)
fluphenazine dihydrochloride	0.759644	0.0503626
flupirtine
flurandrenolide	-0.0864259	0.062526
flurbiprofen axetil	0.195178	0.111241
fluspirilene	2.73057	0.10208
flutamide	2.90337	0.0609803
fluticasone propionate	1.91284	0.055395
fluvoxamine maleate	0.38697	0.0508679
folate	0.554	0.649174
folinic acid calcium salt
formestane	1.64663	0.145204
formoterol fumarate	0.516499	0.0191114
fosfosal	-0.434288
fosinopril	1.71639	0.11657
fulvestrant	3.39398	0.0487455
fumarate
furaltadone hydrochloride	-0.154407	0.0192964
furazolidone	-0.345682	0.0453988
gabapentin
gabexate mesilate	0.758217	0.162306
galanthamine hydrobromide	3.17429	0.0141768
ganciclovir
gatifloxacin	0.680996	0.0343619
gefitinib	0.962314	0.0700646
gemcitabine	0.509995	0.0928115
gemfibrozil
gemifloxacin mesylate
gestodene	0.694624	0.0475185
gestrinone	0.779072	0.0696195
glafenine hydrochloride	1.18449	0.0897464
glibenclamide	0.801907	0.00303519
gliclazide	-0.204422	0.0297795
glimepiride	0.923762	0.0062998
glipizide	-0.17319	0.110469
gliquidone	1.27357	0.144387
glycerophosphocholine
glycopyrrolate bromide	0.444124	0.0852537
gmp	-0.065	0.399117
granisetron	-0.0373922	0.0624888
grepafloxacin
griseofulvin	-0.0406702	0.00972141
guaiacol
guanabenz acetate	0.373974	0.0167455
guanfacine hydrochloride	0.675474	0.120891
guanine	0.57597	0.528939
guanosine	-0.562	0.430421
halcinonide	1.19365	0.021246
halofantrine hydrochloride	3.55498	0.050703
haloperidol	0.472536	0.00469977
heptaminol hydrochloride	-1.12614	0.0306907
hesperidin
hexestrol	0.9091	0.0364064
hexetidine	1.20948	0.0508049
hexylcaine hydrochloride	0.144187	0.0748558
hippuric acid
histamine dihydrochloride	0.984263	0.119233
homochlorcyclizine dihydrochloride
homocysteic acid	0.74	0.0764853
homosalate
homoserine
hopantenate calcium
hycanthone	1.08288	0.0197531
hydralazine hydrochloride	0.398535	0.0158533
hydrocortisone	0.718054	0.0997349
hydroxychloroquine sulfate	0.250491	0.0123459
hydroxyproline	-0.183	0.210874
hydroxyzine dihydrochloride	0.202035	0.0237441
hymecromone	-0.672237	0.15587
hypoxanthine	0.082	0.190447
ibandronate sodium	0.872009	0.063094
ibudilast
ibufenac
ibuprofen piconol	2.77295	0.0303238
ibutilide fumarate	-0.133439	0.00619316
idazoxan hydrochloride	0.85963	0.0325533
idebenone	1.78617	0.0817869
idoxuridine	-0.378904	0.0393392
ifenprodil tartrate	0.108394	0.0655206
imidapril hydrochloride	0.592441	0.0446393
imipramine hydrochloride	0.468939	0.0235258
imiquimod	0.797971	0.0873737
imp	-0.007	0.240002
indapamide	0.124333	0.0492278
indatraline hydrochloride	1.42024	0.119862
indinavir sulfate	0.495595	0.0482879
indole-3-carboxylic acid
indometacin farnesil	3.02992	0.0801813
indomethacin
indoprofen	0.0123343	0.00042023
inosine
iobenguane sulfate	-0.0159242	0.0213613
iocetamic acid	0.224636	0.00152733
iohexol
iopamidol
iopanoic acid	0.673322	0.0503547
iopromide
ioversol
ipsapirone	0.403838	0.0119347
irbesartan	0.706768	0.0428967
irinotecan hydrochloride trihydrate
irsogladine maleate	0.0880161	0.0276003
isaxonine	-0.44805	0.112518
isocarboxazid	0.323791	0.0262844
isoconazole	3.31062	0.0520417
isoetharine mesylate salt
isoflupredone acetate	0.600898	0.0140658
isoniazid	-0.26684	0.163841
isoproterenol hydrochloride(-)	0.95655	0.324012
isopyrin hydrochloride	0.300653	0.0273189
isoxicam	-0.124477	0.0479919
isoxsuprine hydrochloride	0.140338	0.046922
isradipine	1.36886	0.10564
itopride	0.710422	0.0280533
itraconazole	3.2236	0.0157047
ivabradine hydrochloride	-0.0700866	0.00730372
josamycin	0.649119	0.00775693
kanamycin a sulfate
ketanserin tartrate hydrate	0.597342	5.35819e-05
ketoconazole	1.49994	0.00803101
ketoprofen	-0.216768	0.0333977
ketorolac tromethamine	0.0347188	0.00333753
ketotifen fumarate	0.289772	0.00403714
khellin	0.156203	0.0259075
kinetin	-0.747237	0.244929
kynurenic acid	0.344	0.105499
lacidipine	3.16133	0.0197508
lacosamide	0.373083	0.00242193
lamivudine
lamotrigine	0.39231	0.0800823
lanoconazole	1.85793	0.0146013
lansoprazole	0.188443	0.0762732
latanoprost	1.59317	0.18427
leflunomide	-0.058634	0.0228662
letrozole	0.149694	0.0108264
levalbuterol hydrochloride	-0.347825	0.0112067
levamisole hydrochloride	-0.0354801	0.0202779
levocabastine hydrochloride	-0.117937	0.0297971
levocarnitine
levofloxacin	0.076085	0.101976
levonordefrin
levopropoxyphene napsylate	0.566948	0.0388526
lidocaine hydrochloride	-0.455272	0.15209
lidoflazine	2.39688	0.0677746
linagliptin	1.65988	0.00645812
linezolid	-0.145655	0.00354723
liothyronine	1.41099	0.0679827
lipoate	1.394	0.0517687
lisinopril	-0.0106983	0.0138923
lithocholic acid
lobenzarit disodium	0.689188	0.027297
lofexidine	-0.015238	0.0195453
lomefloxacin hydrochloride	0.132661	0.0194946
lomerizine dihydrochloride	3.678	0.0415163
lomitapide	2.9064	0.034436
loperamide hydrochloride	1.27137	0.0241366
lopinavir	1.91167	0.0161677
loratadine	2.73616	0.0964082
losartan
loteprednol etabonate	1.78361	0.0368191
lovastatin	0.812741	0.0204841
loxapine succinate	1.21879	0.0545025
loxoprofen	0.740025	0.00386399
l-tryptophan	0.865199	0.01142
lumiracoxib	0.681325	0.00849041
luteolin	1.39362	0.0451616
lymecycline	0.070403	0.0172721
mafenide hydrochloride	0.282839
maleic acid
malonic acid
malotilate	1.26181	0.00717111
manidipine dihydrochloride	3.60847	0.00642232
maprotiline hydrochloride	0.460599	0.0241726
marbofloxacin	-0.0376988
mebendazole	0.820726	0.00975758
mebeverine hydrochloride	0.845081	0.0255838
mecamylamine hydrochloride	-0.531311	0.0511289
meclocycline sulfosalicylate	-0.485961	0.0254465
meclozine dihydrochloride	2.51078	0.0203844
medrysone	0.670719	0.00736314
mefenamic acid	0.83583	0.0130354
mefexamide hydrochloride	-0.177928	0.206262
mefloquine hydrochloride	0.960258	0.00192992
megestrol acetate	1.46447	0.0439158
meglumine	1.55891	0.101162
melatonin	1.12781	0.0772043
melengestrol acetate	1.87797	0.0813961
meloxicam	0.301655	0.0397606
memantine hydrochloride	0.0348288	0.033978
mepenzolate bromide	0.0190514	0.0695589
mephenytoin	-0.0511667	0.000552092
meprylcaine hydrochloride	-0.443214	0.010692
meptazinol hydrochloride	-0.347652	0.00820027
mercaptopurine
mesalamine	-0.270062	0.0541469
mesoridazine besylate	0.189959	0.00813767
mestranol	-0.143611	0.0574601
metacetamol
metaproterenol sulfate
metaraminol bitartrate
metergoline	1.32387	0.0294541
metformin hydrochloride	-0.248516	0.259739
methacycline hydrochloride
methandrostenolone	0.361662	0.0127522
methantheline bromide	1.65384	0.0898145
methazolamide	-0.323383	0.163319
methenamine
methiazole	0.699729	0.0660586
methicillin sodium	-0.145329	0.0116941
methionine sulfoxide
methocarbamol	0.050077	0.210528
methotrimeprazine maleate salt	1.15498	0.0670272
methoxamine hydrochloride	0.359955	0.0373477
methyl benzethonium chloride	2.46335	0.0270342
methylene blue	0.242567	0.0562739
methylergometrine maleate	-0.0483937	0.0170289
methylmalonic acid
methylnicotinamide	-0.298	0.168731
methylprednisolone, 6-alpha	-0.230271	0.000795006
meticrane
metixene hydrochloride	1.31552	0.0776189
metoclopramide monohydrochloride	-0.277292	0.0227113
metolazone	0.124316	0.048897
metoprolol-(+)-tartrate salt
metrizamide
metronidazole
metyrapone
mevastatin	2.12975	0.00294372
mexenone
mexiletine hydrochloride	0.662594	0.0714479
mianserine hydrochloride	0.914112	0.00797538
mibefradil hydrochloride	1.73333	0.019634
miconazole	3.31062	0.0520417
midecamycin	0.93697	0.0294831
midodrine hydrochloride	-0.450134	0.0627098
mifepristone	2.3501	0.0257424
miglitol	-0.272793	0.0679306
milnacipran hydrochloride	-0.0514904	0.0609179
minaprine dihydrochloride	0.386685	0.051204
minocycline hydrochloride	0.415856	0.0703754
minoxidil	-0.41132	0.0572307
misoprostol
mitomycin c	0.292444	0.0595077
mitoxantrone dihydrochloride	0.484074	0.0100388
mizolastine	0.136088	0.0348542
mizoribine	1.23542	0.0446271
moclobemide	-0.500781	0.134256
modafinil
mofezolac	0.323285	0.00703224
moguisteine	0.326962	0.00730165
molindone hydrochloride
molsidomine	0.187468	0.0690713
mometasone furoate	2.98594	0.0306738
morantel tartrate	-0.122362	0.100235
moricizine hydrochloride	0.848189	0.0272157
moroxidine hydrochloride	0.981926	0.0932785
mosapride	1.5984	0.00261538
moxifloxacin	-0.0130459	0.0711547
moxisylyte hydrochoride	-0.192654	0.195198
moxonidine	-0.474966	0.0329142
mupirocin	0.634113	0.0360609
n6-acetyl-l-lysine	-0.001	0.189118
n6-methyladenosine	-0.0798809	0.0208275
nabumetone	0.146646	0.0469288
n-acetyl-glucosamine-1-phosphate
n-acetyl-glutamate	-0.097292	0.263028
n-acetyl-glutamine	0.032	0.215448
n-acetyl-l-alanine
n-acetyl-l-leucine
n-acetyl-l-ornithine	-0.047	0.164388
n-acetylputrescine	0.174	0.121033
nad+	0.11	0.181353
nad+_pos
nadifloxacin	1.35698	0.0035545
nadolol	-0.0361698	0.00592018
nafamostat mesylate	0.192868	0.157635
nafcillin sodium salt monohydrate
nafronyl oxalate	1.35392	0.0259084
naftifine hydrochloride	2.25301	0.0971007
naftopidil dihydrochloride	1.98862	0.0396453
nalbuphine hydrochloride	0.844066	0.00178134
nalidixic acid sodium salt
nalmefene hydrochloride	0.759827	0.04426
naloxone hydrochloride	-0.396408	0.14546
naltrexone hydrochloride dihydrate
nandrolone	0.310855	0.055137
naphazoline hydrochloride	0.0645938	0.0239528
nateglinide	0.123204	0.033312
n-butylscopolammonium bromide	0.335055	0.0742721
n-carbamoyl-l-aspartate	0.173	0.136141
n-carbamoyl-l-aspartate_neg
nebivolol hydrochloride	1.50041	0.397334
nebularine
nedocromil sodium	0.429249	0.020146
nefazodone hydrochloride	1.69937	0.0262829
nefiracetam	0.35015	0.0138649
nefopam hydrochloride	0.0435535	0.124992
nelarabine	-0.155604	0.000215776
nelfinavir mesylate	2.45865	0.0325035
neomycin sulfate
neostigmine bromide	-0.211945	0.0318631
nepafenac	0.180034	0.00691899
netilmicin sulfate	0.839256	0.353482
nevirapine	0.245444	0.0525634
niacin
nialamide	0.0212901	0.0546405
nicardipine hydrochloride	4.02217	0.0212794
nicergoline	2.73326	0.0975063
nicorandil
nicotinamide	-0.669823	0.763907
nifedipine	0.993826	0.0707519
nifekalant
nifenazone
niflumic acid	0.608492	0.0316712
nifuroxazide	0.194213	0.0631225
nifurtimox	-0.288823	0.0381845
nikethamide	0.22751	0.0234366
nilotinib	2.19766	0.106449
nilvadipine	2.40972	0.100897
nimodipine	2.04696	0.0908546
niridazole	-0.0652862	0.0710241
nisoxetine hydrochloride	-0.00535207	0.0255559
nitrendipine	1.60464	0.130683
nitrocaramiphen hydrochloride	0.966462	0.033292
nitrofural
nitroxoline	1.04504	0.0422329
nizatidine	-0.526476	0.00385753
nocodazole	0.783766	0.0113655
nomifensine maleate	-0.0920423	0.0863526
norcyclobenzaprine	0.535502	0.0266636
norethindrone	0.577325	0.0120544
norethynodrel	0.577325	0.0120544
norfloxacin	-0.353529	0.0280248
norgestimate	3.02613	0.118633
nortriptyline hydrochloride	0.397186	0.00652891
nylidrin	0.47849	0.0320303
nystatine	0.548798	0.072979
octoclothepin maleate salt	2.13688	0.117895
ofloxacin	-0.0201509	0.0227784
olanzapine	0.929534	0.0411189
olmesartan
olopatadine hydrochloride	0.0546108	0.0833583
omeprazole	-0.439208	0.00809807
ondansetron hydrochloride	1.29335	0.017424
opipramol dihydrochloride	0.299682	0.0872939
ornidazole	-0.591932	0.111885
ornithine
orotate	0.0933333	0.161658
orotic acid	1.12679	0.0250058
orphenadrine hydrochloride	0.245521	0.0853328
oseltamivir phosphate	0.0810404	0.061912
o-sulfanilamide
oxandrolone	2.56108	0.148737
oxantel pamoate	-0.10069	0.0447576
oxaprozin	0.946375	0.0143229
oxcarbazepine	-0.00887964	0.0418871
oxeladin citrate	0.341013	0.0370161
oxethazaine	1.34491	0.0521133
oxfendazole	0.201449	0.0282604
oxibendazol	0.267849	0.00381567
oxiconazole nitrate	3.30316	0.0342376
oxiglutatione
oxiracetam	-0.676886	0.0836024
oxolamine citrate salt	0.30345	0.0274406
oxolinic acid
oxprenolol hydrochloride	-0.13887	0.0776054
oxybutynin chloride	0.947529	0.0113997
oxymetazoline hydrochloride	-0.187423	0.098892
oxymetholone	0.536753	0.060975
oxyphenbutazone	0.901242	0.165971
oxyphenisatin	1.16725	0.0360145
ozagrel hydrochloride
paclitaxel	1.65992	0.0310029
paliperidone	-0.255462	0.0594151
palonosetron hydrochloride	0.168449	0.0615846
papaverine hydrochloride	0.441031	6.87125e-05
parbendazole	1.10715	0.099084
pargyline hydrochloride
paromomycin sulfate	0.567827	0.102561
paroxetine hydrochloride	0.668494	0.00591598
paroxypropione	-0.21609	0.0449431
pemetrexed disodium
penbutolol sulfate
penciclovir	-0.640908	0.00566283
pentamidine isethionate	0.170405	0.0441047
pentetic acid	-0.243	0.170773
pentobarbital	0.707442	0.00501465
pentolinium bitartrate
pentoxifylline
pentylenetetrazole	0.14096	0.0613751
pepstatin a	0.738124	0.20344
pergolide mesylate	0.534932	0.00898712
perhexiline maleate	2.03568	0.0412265
perindopril	0.975938	0.0140827
perospirone hydrochloride	1.08989	0.00645981
perphenazine	0.842252	0.0494109
phenacetin	-0.0259091	0.00367478
phenazopyridine hydrochloride	0.834431	0.0411422
phenelzine sulfate
phenformin hydrochloride	-0.282701	0.0054416
pheniramine maleate	-0.548117	0.0810588
phenolphthalein	1.33705	0.0107999
phenothiazine	1.55657	0.224004
phenothrin	1.68379	0.239566
phenoxybenzamine hydrochloride	1.54624	0.148061
phenoxypropazine dihydrochloride
phensuximide	-0.119939	0.00431578
phentermine hydrochloride	-0.0327931
phentolamine hydrochloride	-0.0850637	0.0520433
phenyl salicylate	0.251397	0.00609863
phenylbutazone	0.414306	0.0275344
phenyllactic acid	0.038	0.177539
phenylpropanolamine hydrochloride	-0.0383296	0.0780001
phenylpyruvate
phosphorylcholine	0.207	0.208809
phthalylsulfacetamide
phthalylsulfathiazole	-0.0983228	0.109074
picotamide monohydrate	0.398548	0.0135756
picrotoxinin
pidotimod
pilocarpine nitrate	0.240995	0.00155888
pilsicainide hydrochloride	-0.54809	0.000538973
pimethixene maleate	1.17216	0.0369217
pimozide	2.3626	0.0516348
pinaverium bromide	1.474	0.00593879
pindolol	-0.462696	0.0801706
pioglitazone	0.944289	0.0448586
pipemidic acid	1.3776	0.0225164
pipenzolate bromide	0.0188097	0.0384301
piperacetazine	0.722124	0.0177235
piperidolate hydrochloride	0.933475	0.0245982
piracetam
pirenperone	0.0505588	0.00116324
pirenzepine dihydrochloride	-0.0573984	0.0255665
piretanide	0.155978	0.0232651
piribedil	0.0207042	0.054701
pirlindole mesylate	1.01561	0.101116
piromidic acid	-0.0266247	0.0126885
piroxicam	-0.120328	0.0621226
pitavastatin calcium	0.48136	0.0103195
pivampicillin
pivmecillinam hydrochloride	-0.707139	0.276431
pizotifen malate	1.28402	0.126393
podophyllotoxin	-0.0909722	0.0360086
pomalidomide	-0.102624	0.0851864
posaconazole hydrate	2.45731	0.0361099
practolol	-0.52631	0.123911
pramoxine hydrochloride	0.439951	0.0399612
pranlukast	2.61463	0.0350144
pranoprofen	0.0348615	0.00441288
prasterone	0.893524	0.366194
prasugrel
praziquantel	0.0307472	0.0437841
prazosin hydrochloride	0.209799	0.0188868
prednicarbate	2.02837	0.280548
prednisolone	0.494394	0.0237067
prednisone	0.389128	0.0293673
pregabalin	-0.66785	0.0626213
pregnenolone	1.72257	0.0532924
prenylamine lactate	2.7079	0.0658
pridinol methanesulfonate salt	0.395752	0.0162423
prifinium bromide	0.0478872	0.00353977
prilocaine hydrochloride	-0.689873	0.219308
primaquine diphosphate	0.313067	0.0195369
primidone
probenecid	-0.209249	0.0194681
probucol
procainamide hydrochloride	-0.17225	0.0104165
procaine hydrochloride	-0.341461	0.109121
procarbazine hydrochloride
prochlorperazine dimaleate	1.98108	0.0526344
proflavine hemisulfate	0.718642	0.02421
progesterone	1.93801	0.0438191
proglumide	-0.276801	0.220291
proguanil hydrochloride	0.26581	0.0609844
promazine hydrochloride	0.959933	0.0367273
promethazine hydrochloride	0.959933	0.0367273
pronethalol hydrochloride	0.166011	0.0643004
propafenone hydrochloride	0.319242	0.0165208
propantheline bromide	0.567983	0.040303
proparacaine hydrochloride	0.613342	0.0668361
propidium iodide	0.881563	0.114042
propoxycaine hydrochloride	0.275791	0.0119593
propylthiouracil	-0.0981102	0.491951
prosultiamine	-0.0684715	0.263586
prothionamide
protriptyline hydrochloride	0.426059	0.0124325
pyrantel tartrate	-0.56754	0.201946
pyrazinamide
pyricarbate	-0.0105754	0.0358835
pyridostigmine iodide	-0.177647	0.0438106
pyridoxine	0.101429	0.24334
pyridoxine hydrochloride
pyrilamine maleate	-0.106406	0.102139
pyrimethamine	0.116176	0.0400231
pyrithyldione	0.708561	0.0894509
pyrvinium pamoate	0.221971	0.06301
quatacaine	-0.63517	0.113116
quetiapine hemifumarate	0.323023	0.0694604
quinacrine dihydrochloride hydrate
quinapril hydrochloride	-0.0629173	0.0950886
quinethazone
r(-) apomorphine hydrochloride hemihydrate
rabeprazole sodium salt
racecadotril
racepinephrine hydrochloride
raclopride	-0.338056	0.0231693
raloxifene hydrochloride	2.10186	0.0411854
raltitrexed
ramipril	0.34938	0.0290193
ramosetron hydrochloride
ranitidine hydrochloride	-0.260305	0.0623445
ranolazine	0.592828	0.052122
rasagiline
rebamipide	0.176783	0.0674658
reboxetine mesylate	0.469877	0.0198145
remoxipride hydrochloride	-0.0929554	0.0666738
repaglinide	1.10132	0.0463611
reserpine	2.13239	0.0179992
ribavirin
riboflavin	0.50625	0.160974
riboflavine	0.230755	0.0149794
ribostamycin sulfate salt	1.27952	0.0604562
rifabutin	1.58298	0.0111144
rifampicin	0.475691	0.0010065
rifapentine	1.45208	0.00350525
rifaximin	1.49848	0.0277797
riluzole hydrochloride	0.529357	0.00908063
rimantadine hydrochloride	-0.162147	0.0366485
rimexolone	1.60886	0.0338454
rimonabant	3.81045	0.0814435
risperidone	0.420064	0.107893
ritonavir	1.55694	0.0249997
rivastigmine	0.301887	0.0690169
rofecoxib	0.581104	0.0281275
rolipram	-0.262527	0.00213981
ronidazole
ropinirole hydrochloride	0.00711571	0.0201524
ropivacaine hydrochloride	-0.0252654	0.0310127
rosiglitazone hydrochloride	0.566271	0.0179717
rosuvastatin	0.0539394	0.0203518
roxatidine acetate hydrochloride	0.560262	0.0241917
roxithromycin	-0.203987	0.000633473
rufinamide	0.650623	0.15606
rufloxacin	-0.757581	0.0531757
safinamide	0.549444	0.000216988
salbutamol	-0.184103	0.139153
salinomycin sodium
salmeterol	0.67497	0.0318979
saquinavir mesylate	1.9382	0.0207831
sarafloxacin	0.183816	0.040147
sarpogrelate hydrochloride	1.09202	0.112179
scopolamine hydrochloride	0.211739	0.00358604
scopolamin-n-oxide hydrobromide
secnidazole
selegiline hydrochloride	0.130211	0.0476177
seratrodast
serotonin hydrochloride	1.45948	0.0774887
sertaconazole nitrate	3.00832	0.0380128
sertindole	1.47472	0.032724
sertraline	1.91044	0.15186
shikimate
sibutramine hydrochloride	1.2307	0.127783
sildenafil	0.735225	0.0181537
simvastatin	2.52944	0.0498509
sisomicin sulfate	1.5288	0.0299644
sn-glycerol-3-phosphate	0.126667	0.138684
sobuzoxane	0.165319	0.0338851
sofalcone	2.62671	0.0183664
sotalol hydrochloride	-0.618156	0.110368
spaglumic acid
spiperone	0.465652	0.00658101
spiramycin	-0.0244806	0.0331853
spironolactone
s-ribosyl-l-homocysteine_neg
stanozolol	1.6193	0.0251873
stavudine	0.911301	0.0103217
succinate
succinylsulfathiazole	-0.650971	0.12239
sulconazole nitrate	3.28556	0.0353579
sulfabenzamide	-0.0737357	0.0413323
sulfacarbamide	-1.30496	0.0546593
sulfacetamide sodic hydrate
sulfachloropyridazine	-0.0894307	0.00682803
sulfadiazine
sulfadimethoxine	-0.0685385	0.0245645
sulfadoxine	0.042418	0.00760977
sulfaguanidine	1.02397	0.0653707
sulfamerazine	0.0617645	0.0379937
sulfameter	-0.233362	0.00660422
sulfamethizole	-0.295463	0.0265761
sulfamethoxazole	-0.255198	0.127298
sulfamethoxypyridazine	-0.235701	0.0048395
sulfamonomethoxine	-0.23711	0.0341347
sulfanilamide
sulfaphenazole	-0.0722591	0.0522504
sulfapyridine	-0.432666	0.0739844
sulfasalazine	0.898566	0.0152833
sulfathiazole	-0.783569	0.539453
sulfinpyrazone	-0.072007	0.0396833
sulindac	0.181818	0.00219124
sulmazole	-0.299471	0.147523
suloctidil	3.53402	0.00512291
sulpiride	-0.375157	0.0979823
sumatriptan succinate	-0.110201	0.0555644
suplatast tosylate	0.623153	0.0039481
suprofen	-0.122567	0.0380686
suxibuzone	-0.161011	0.072644
synephrine
tacrine hydrochloride	0.322763	0.0307991
tacrolimus monohydrate	1.54537	0.133904
tadalafil	0.791048	0.0185651
talampicillin hydrochloride	-0.624092	0.534527
tamoxifen citrate	3.00963	0.0157006
tandospirone	0.265454	0.00457513
taurine	-0.034	0.213846
tegaserod maleate	1.62782	0.0446183
telenzepine dihydrochloride
telmisartan	1.33002	0.0230436
temocapril hydrochloride	0.887074	0.0136143
tenatoprazole	0.796375	0.0240806
tenoxicam	0.217896	0.00160908
terazosin hydrochloride	0.175459	0.0119876
terbinafine	2.96518	0.133222
terbutaline hemisulfate	0.391965	0.0314616
terconazole	0.653609	0.0295721
teriflunomide
tetracaine hydrochloride	0.26081	0.0483606
tetracycline hydrochloride	-0.754399	0.0136138
tetraethylenepentamine pentahydrochloride
tetrahydrozoline hydrochloride	0.167366	0.00243384
tetramisole hydrochloride	0.0267518	0.000663449
thalidomide	-1.06222	0.0671026
theobromine	-1.03102	0.0655582
theophylline monohydrate	-0.984085	0.0237564
thiamine
thiamine hydrochloride	-0.811072	0.126113
thiamine-phosphate
thiamphenicol
thiethylperazine maleate	2.45018	0.0515369
thiocolchicoside	-0.682067	0.0612728
thioperamide maleate	-0.148236	0.0728927
thioproperazine dimesylate	0.574667	0.0106757
thioridazine hydrochloride	1.72348	0.0683025
thiorphan
thymidine
thymine
tiabendazole	-0.0605851	0.0155711
tiagabine hydrochloride	0.22697	0.00808423
tiapride hydrochloride	0.410418	0.0132548
tiaprofenic acid	0.0189471	0.0405586
tiaramide hydrochloride	-0.613238	0.00821063
tibolone	1.06513	0.0445091
ticagrelor	2.08195	0.0263244
ticlopidine hydrochloride	1.58082	0.0111808
tigecycline	0.611024	0.0562549
tiletamine hydrochloride	1.15674	0.0319547
timolol maleate salt
tinidazole	-0.385433	0.0140741
tinoridine hydrochloride	1.06457	0.0939666
tioconazole	2.70143	0.049258
tioguanine
tirofiban hydrochloride	0.540072	0.00943764
tizanidine hydrochloride	-0.393879	0.0311418
tobramycin	0.570134	0.0209712
tocainide hydrochloride	0.398044	0.0519235
tolazamide	-0.268348	0.0118094
tolazoline hydrochloride	-0.799447	0.192282
tolbutamide	-0.389586	0.169422
tolcapone	1.02768	0.080391
tolfenamic acid	1.28763	0.0193054
tolonium chloride	0.85677	0.0115442
tolperisone hydrochloride	0.250528	0.0375054
toltrazuril
tolvaptan	1.4371	0.0138131
tomoxetine hydrochloride	0.261495	0.0248375
topiramate	0.193754	0.06089
toremifene	3.40515	0.0866081
torsemide	0.561417	0.0733263
tosufloxacin hydrochloride	-0.69586	0.133073
tracazolate hydrochloride	2.21189	0.0794295
tramadol hydrochloride	-0.234059	0.0104063
trandolapril	0.601777	0.0194583
tranilast	0.553161	0.112602
tranylcypromine hydrochloride
trapidil	-0.0480554	0.0609012
trazodone hydrochloride	0.0959196	0.0496849
trehalose dihydrate	-0.0675804	0.0187714
triamcinolone
triamterene	0.144876	0.0115224
tribenoside	2.0396	0.0539453
trichlormethiazide
triclabendazole	2.99935	0.0641627
tridihexethyl chloride
trifluoperazine dihydrochloride	1.86459	0.0684606
triflupromazine hydrochloride	1.37045	0.0416522
trihexyphenidyl-d,l hydrochloride	0.792139	0.0522431
trimebutine	1.58132	0.0185744
trimetazidine dihydrochloride	-0.526189	0.12306
trimethadione	0.0903375	0.127864
trimethoprim	-0.468659	0.044201
trimetozine	-0.195369	0.0419665
trimipramine maleate salt	0.962715	0.070471
trioxsalen
tripamide	0.446126	0.00517332
tripelennamine hydrochloride	0.297411	0.125106
triprolidine hydrochloride	0.0224455	0.177463
troglitazone	0.743851	0.148059
troleandomycin	0.617268	0.00527803
trolox	-0.221399	0.0400774
tropicamide	-0.122625	0.0105527
tropisetron hydrochloride	0.0584522	0.0387534
troxipide	0.212195	0.0415823
tulobuterol hydrochloride	-0.268028	0.0198144
tylosin	0.155303	0.0391697
udp-d-glucose
ufenamate
ump	0.232711	0.173768
uracil
urapidil hydrochloride	0.673058	0.075295
uridine	0.224	0.185822
urosiol	0.102545	0.060554
valacyclovir hydrochloride
valdecoxib	0.665237	0.0354911
valethamate bromide
valganciclovir hydrochloride	-0.241108	0.0116014
valproic acid
vandetanib	0.709762	0.0454047
vardenafil	0.580337	0.0185463
vatalanib	0.782345	0.00583228
venlafaxine	-0.135962	0.0420172
verapamil hydrochloride	0.905071	0.0183539
verteporfin	3.27711	0.00465594
vidarabine	0.765735	0.00323201
vigabatrin hydrochloride	1.6886	0.0144683
viloxazine hydrochloride	-0.107908	0.0120188
vincamine	0.0112353	0.0952211
vinpocetine	1.58619	0.0544368
voglibose	0.476817	0.402295
vonoprazan	0.488681	0.0207715
voriconazole	-0.101541	0.0139892
vorinostat	1.04487	0.0493507
warfarin	0.0893305	0.000139113
xanthine	-0.048	0.312522
xanthosine
xylazine	0.00819886	0.0169937
xylometazoline hydrochloride	-0.230954	0.133063
yohimbine hydrochloride	0.00657679	0.02692
zafirlukast	2.57701	0.0435917
zalcitabine	1.68361	0.0121741
zaleplon	0.00913075	0.0059327
zaltoprofen	0.433701	0.0325455
zanamivir	0.98325	0.689028
zaprinast	0.56744	0.0217416
zardaverine	0.394609	0.0189304
zidovudine
zileuton
zimelidine dihydrochloride monohydrate
ziprasidone hydrochloride monohydrate
zonisamide	-1.05294	0.233237
zopiclone
zotepine	2.03204	0.0829827
zoxazolamine	0.217451	0.028424
zuclopenthixol dihydrochloride	1.45151	0.0514021

## Sheet: Dhh1
Drug/Metabolite_Name	Dhh1_Mean_LogPC	Dhh1_SD_LogPC
(-) emtricitabine
(d-) norgestrel	0.963533	0.00513808
(d)-panthenol	0.0276851	0.144812
(l) methyldopa
(l) thyroxine	2.08588	0.0408536
(r) naproxen sodium salt	1.45782	0.115799
(r) propranolol hydrochloride	0.495696	0.0322261
(r)-duloxetine hydrochloride	1.06729	0.120678
(r)-tamsulosin hydrochloride	0.335683	0.0183523
(r,+) atenolol	-0.176937	0.193176
(r,s) homatropine hydrobromide
(s)-(-)-propranolol hydrochloride	0.494749	0.0322635
(s)-naproxen	-0.0954209	0.071999
(s,-) atenolol	-0.819398	0.184168
(s,-) eticlopride hydrochloride	0.933594	0.050266
(s,+) camptothecine	0.40587	0.196772
(z,e) clomiphene citrate	3.48513	0.00518785
1-methyl-histidine	-0.71875	0.206774
2-hydroxygluterate	-0.14	0.157162
2-isopropylmalic acid
2-keto-isovalerate	-0.133333	0.16563
4-pyridoxic acid
7-methylguanosine	-0.488	0.228079
abacavir sulfate	-0.0139542	0.0430615
abemaciclib
acamprosate calcium	0.209798	0.00652478
acebutolol hydrochloride	0.926271	0.0953318
aceclidine hydrochloride	-0.226866	0.0369345
aceclofenac	0.555496	0.0729818
acedoben
acemetacin
acenocoumarol	0.306784	0.0351347
acetaminophen
acetanilide	0.0560652	0.0399469
acetazolamide
acetohexamide	0.207791	0.109644
acetopromazine maleate salt	0.663615	0.0269211
acetyl spiramycin
acetyl-l-glutamine
acetyllysine	-0.094	0.153558
acipimox	-0.689514	0.168346
acitretin	2.00857	0.00223381
aclidinium bromide
aconitate	-0.44	0.149131
actarit
acyclovir	0.253141	0.194581
adapalene	1.92211	0.240506
adenine
adenosine	0.4325	0.0801561
adenosine 5'-monophosphate monohydrate	1.19702	0.039445
adiphenine hydrochloride	0.750183	0.271961
adrenosterone	1.08137	0.0354978
albendazole	1.09628	0.0527771
alclometasone dipropionate	1.84181	0.0496309
alexidine dihydrochloride	2.54023	0.00890997
alfadolone acetate	0.541165	0.0798105
alfaxalone	0.520006	0.048304
alfuzosin hydrochloride	0.102508	0.033323
algestone acetophenide
aliskiren hemifumarate	0.761251	0.11953
alizapride hydrochloride	1.25232	0.0386539
allantoate	-0.173333	0.0733939
allopurinol	0.252242	0.0321595
alogliptin benzoate
alosetron hydrochloride
alprenolol hydrochloride	-0.155377	0.0613415
alprostadil	0.286207	0.0685767
altrenogest	0.547623	0.175999
altretamine	0.735104	0.00672756
alverine citrate salt	1.01555	0.106154
ambrisentan
ambroxol hydrochloride
amcinonide
amethopterin
amfepramone hydrochloride	0.0828342	0.0967458
amidopyrine
amifostine
amikacin hydrate
amiloride hydrochloride dihydrate	-0.0742198	0.134193
aminacrine	0.456378	0.0271629
aminoadipic acid	-0.245	0.0602495
aminocaproic acid
aminohippuric acid	0.1518	0.00872409
aminophylline
aminosalicylic acid	-0.0953028	0.0681229
amiodarone hydrochloride	3.86532	0.0110656
amiprilose hydrochloride	-0.0926687	0.0609461
amisulpride	-0.228743	0.0904946
amitryptiline hydrochloride	0.0764554	0.155924
amlexanox	0.533887	0.00821837
amlodipine	0.767013	0.00606294
amodiaquine dihydrochloride dihydrate	0.681776	0.0416355
amorolfine hydrochloride	1.29804	0.149535
amoxapine	0.748745	0.0522034
amoxicillin
amp	1.42	0.49147
amphotericin b
ampicillin sodium salt	0.52148	0.0347809
ampiroxicam	0.78066	0.0423532
amprenavir	0.423533	0.00449076
amprolium hydrochloride	1.78791	0.113247
ampyrone	0.411388	0.0386984
amrinone	-0.0907622	0.476159
amyleine hydrochloride	0.659686	0.0706928
anagrelide	0.839905	0.0185256
anastrozole	0.290815	0.0304406
ancitabine hydrochloride	0.0778979	0.044953
anethole-trithione	2.37507	0.0492371
aniracetam	-0.223351	0.019711
anisotropine methylbromide
antazoline hydrochloride	0.0833383	0.126174
anthralin
antimycin a
antipyrine	-0.141723	0.232321
antipyrine, 4-hydroxy
apramycin
aprepitant	2.26842	0.00344059
argatroban	0.199106	0.0382929
aripiprazole	2.62637	0.080963
arotinolol hydrochloride	0.369298	0.00748276
artemisinin	0.19761	0.0414322
artenimol
artesunate
articaine hydrochloride
asenapine maleate	1.25166	0.0688479
astemizole	1.25142	0.00509007
atorvastatin
atovaquone	1.61458	0.000521738
atracurium besylate
atrolactic acid	-0.256667	0.061101
atropine sulfate monohydrate	1.64306	0.0256407
avanafil	1.45425	0.00526021
avobenzone	3.1414	0.0883264
azacyclonol	0.204084	0.195604
azaguanine-8
azaperone	0.805214	0.0557641
azapropazone
azaribine
azasetron hydrochloride	0.390631	0.0218261
azatadine maleate	-0.0698572	0.0293314
azathioprine
azelastine hydrochloride	0.823349	0.033291
azilsartan medoxomil
azithromycin	0.0668942	0.00862862
azlocillin sodium salt
aztreonam
bacampicillin hydrochloride	0.788455	0.0569067
baclofen	0.249957	0.126477
bambuterol hydrochloride	-0.0335941	0.0229954
barnidipine hydrochloride	2.64031	0.00632936
beclamide	0.17127	0.0102656
beclomethasone dipropionate	1.84755	0.0420496
befunolol	0.159195	0.0155686
bemegride
benactyzine hydrochloride	0.154003	0.0773169
benazepril hydrochloride	0.347984	0.0332899
bendazac	0.19071	0.0422899
bendroflumethiazide	1.28193	0.177541
benfluorex	2.02038	0.00780924
benfotiamine
benidipine hydrochloride	3.17955	0.0700889
benoxinate hydrochloride	0.281072	0.141618
benperidol	0.848462	0.0442484
benserazide hydrochloride	0.22528	0.0128596
benzamil hydrochloride	0.506915	0.0326256
benzarone
benzbromarone	2.55671	0.0170901
benzethonium chloride	2.26087	0.0315878
benziodarone
benzocaine	-0.0543748	0.0257109
benzonatate
benzoxiquine	0.996059	0.0915154
benzthiazide
benztropine mesylate	0.763687	0.0332704
benzydamine hydrochloride	0.368657	0.135527
benzylhydrochlorothiazide	0.983654	0.0238266
benzylpenicillin sodium
bephenium hydroxynaphthoate
bepridil hydrochloride	2.42274	0.0165661
besifloxacin hydrochloride	0.591882	0.0276269
betahistine mesylate
betamethasone
betamipron
betaxolol hydrochloride	-0.00691921	0.0207834
betazole hydrochloride
bicalutamide
bimatoprost	0.82154	0.00828095
biotin	-0.1	0.0608276
biperiden hydrochloride	0.436881	0.0319989
bisacodyl	0.900194	0.0177142
bisbentiamine
bithionol
bosentan
bosutinib	1.59186	0.0114667
bretylium tosylate	0.00508583	0.0403999
brimonidine l-tartrate	0.105484	0.0300595
brinzolamide	2.15255	0.0304952
bromfenac	0.678168	0.0359104
bromhexine hydrochloride	3.11304	0.0696008
bromocryptine mesylate	3.08638	0.00837996
bromopride	-0.0132686	0.0293374
bromperidol	1.03237	0.0038792
brompheniramine maleate	0.0190648	0.0215816
broxyquinoline	2.13135	0.12154
bucetin	0.0341948	0.0709066
bucladesine sodium salt
budesonide	0.1853	0.0678964
budralazine	-0.292469	0.178447
bufexamac	0.237159	0.299997
buflomedil hydrochloride	-0.141784	0.0419831
buformin	0.0900305	0.0351182
bumetanide	0.458168	0.146052
bunazosin hydrochloride	0.463612	0.0010969
bupivacaine hydrochloride	0.272871	0.174451
bupropion hydrochloride	0.449379	0.110624
buspirone hydrochloride	0.408683	0.0345643
butacaine	0.0432144	0.0649416
butalbital	0.460172	0.172176
butamben	0.716483	0.00379198
butenafine hydrochloride	3.33029	0.0701221
butoconazole nitrate	3.14915	0.0201626
butylparaben
caffeine
calcipotriene	-0.217836
camostat mesylate	0.48964	0.0206667
camylofine chlorhydrate	0.0335606	0.0204191
candesartan	0.842525	0.0534326
canrenoic acid potassium salt	1.34159	0.00788852
canrenone	0.949463	0.0422039
capecitabine	0.289435	0.127644
carbamazepine	0.27712	0.133015
carbarsone	0.0398074	0.00794958
carbazochrome sodium sulfonate
carbenoxolone disodium salt
carbetapentane citrate	-0.0512941	0.0250819
carbimazole
carbinoxamine maleate salt	-0.013803	0.0523852
carisoprodol
carnitine	-0.383333	0.12801
carteolol hydrochloride
carvedilol	1.87231	0.0268904
cefaclor hydrate
cefadroxil	0.086838
cefdinir
cefditoren pivoxil
cefixime
cefoperazone dihydrate
ceforanide
cefotetan
cefpiramide	0.148032	0.091784
cefpirome sulfate
cefpodoxime proxetil
ceftazidime pentahydrate
ceftezole
ceftibuten
cefuroxime axetil
celecoxib	1.65881	0.0308787
celiprolol hydrochloride	0.364246	0.0021077
cephalexin monohydrate	0.512484	0.0523616
cephalosporanic acid, 7-amino
cepharanthine
cephradine monohydrate	0.455628	0.0809486
cetirizine dihydrochloride	0.237179	0.0109985
chenodiol
chicago sky blue 6b
chloramphenicol
chlorcyclizine hydrochloride	0.406206	0.00779854
chlorhexidine	0.827799	0.00831396
chlormadinone acetate	1.65873	0.0407338
chlormezanone	-0.00107487	0.0117247
chlormidazole	1.53289	0.0335924
chloropyramine hydrochloride	0.227184	0.0256204
chlorothiazide
chlorotrianisene	2.13945	0.201892
chloroxine	1.82289	0.0694966
chlorpheniramine maleate	0.11479	0.106353
chlorphensin carbamate	1.49797	0.0270641
chlorpromazine hydrochloride	1.2195	0.0705078
chlorpromazine sulfoxide	0.226676	0.0180687
chlorpropamide	0.308834	0.0281122
chlorprothixene hydrochloride	1.8171	0.0134419
chlorquinaldol	2.13479	0.0159548
chlortetracycline hydrochloride
chlorthalidone
chlorzoxazone
cholic acid
chromocarb	0.169231	0.00223794
ciclesonide
ciclopirox ethanolamine
cilnidipine	2.11248	0.0240065
cilostazol	0.72441	0.038832
cinacalcet hydrochloride	3.45881	0.0299944
cinepazide maleate
cinnarizine	3.15714	0.0592224
cinoxacin
ciprofibrate	1.0169	0.0799031
ciprofloxacin hydrochloride monohydrate	0.750324	0.108538
cisapride	1.50459	0.0084753
cisatracurium besylate
citalopram hydrobromide	0.203013	0.0139551
citiolone	0.112202	0.074637
citrate-isocitrate	-0.493333	0.0650641
citrulline	-0.3325	0.131751
cladribine
clarithromycin	0.140862	0.0224355
clavulanate potassium salt
clemastine fumarate	0.771039	0.0878143
clemizole hydrochloride	1.40532	0.0359886
clenbuterol hydrochloride	-0.0110067	0.0209187
clidinium bromide	-0.0442535	0.0517454
climbazole	1.07952	0.0142025
clinafloxacin	0.629509	0.0868763
clindamycin hydrochloride
clindamycin phosphate
clioquinol	2.00081	0.12503
clobetasol propionate	1.60179	0.0277658
clobutinol hydrochloride	0.0203575	0.0201712
clocortolone pivalate
clodronate disodium	-0.265019	0.0779394
clofazimine	3.48931	0.0498325
clofibrate
clofilium tosylate	1.1908	0.0936903
clomipramine hydrochloride	0.968433	0.0796263
clonidine hydrochloride	0.150745	0.137953
clonixin lysinate	0.561837	0.0144068
clopamide	0.016705	0.048238
cloperastine hydrochloride	1.02841	0.0399051
clopidogrel	2.27596	0.1605
clopidol	0.168186	0.00662
clorgyline hydrochloride	2.48255	0.0307268
clorsulon
closantel
clotrimazole	1.85659	0.0414172
clozapine	0.640554	0.0777987
cmp	0.2	0.206688
coenzyme m
colchicine
corticosterone	0.163922	0.0278315
cortisol acetate	0.240873	0.0225467
cortisone	0.323133	0.184545
creatine	-0.263333	0.0680686
creatinine	-0.01	0.0972478
crotamiton	0.206398	0.0157215
cyclacillin
cyclizine hydrochloride	0.534504	0.00717444
cyclobenzaprine hydrochloride	0.592102	0.00201989
cyclofenil	2.1766	0.065597
cycloheximide
cyclopenthiazide	1.08341	0.109097
cyclopentolate hydrochloride	0.0257441	0.0598621
cyclophosphamide	-0.0127633	0.0268803
cycloserine(s,-)
cycotiamine	1.02907	0.0756114
cypermethrin	2.03046	0.0338268
cyproheptadine hydrochloride	0.917696	0.0677167
cyproterone acetate
cyromazine
cytidine	-0.246667	0.396274
cytosine	-0.22	0.249571
d,l-penicillamine
dalfampridine
damp	0.87125	0.696921
danazol
danthron	-0.0320918	0.0257282
dapsone
darifenacin hydrobromide	1.14561	0.0775919
darunavir	0.536907	0.0138582
dasabuvir	2.53468	0.0372667
daunorubicin hydrochloride	0.566176	0.0154884
dcmp	-0.15	0.255343
d-cycloserine
deflazacort	0.0493796	0.0705386
dehydrocholic acid	0.0532813	0.0990346
dehydroisoandosterone 3-acetate	0.809774	0.00981762
delapril hydrochloride	0.339924	0.0257041
delavirdine	1.07686	0.0759663
demeclocycline hydrochloride	0.489583	0.157604
denatonium benzoate	0.439836	0.0157455
deoxyadenosine	0.15	0.514559
deoxycholic acid
deoxycorticosterone	0.891703	0.0162149
deoxyguanosine	-0.062	0.160375
deoxyinosine	0.178333	0.166543
deptropine citrate	1.28531	0.0571277
dequalinium dichloride
desipramine hydrochloride	0.534504	0.00717444
desloratadine
desonide
dexamethasone acetate
dexfenfluramine hydrochloride	0.0210786	0.0247254
dextromethorphan hydrobromide monohydrate	0.13046	0.0195651
d-gluconate
diatrizoic acid dihydrate
diazoxide	0.3829	0.0654263
dibenzepine hydrochloride	0.106265	0.0506408
dibucaine	0.127752	0.109204
dichlorisone acetate	1.37399	0.135341
dichlorphenamide
diclazuril
dicumarol	2.17974	0.00880092
dicyclomine hydrochloride	2.03905	0.185211
didanosine
dienogest	0.645226	0.00787484
diethylcarbamazine citrate	-0.126903	0.255678
diflorasone diacetate	0.81626	0.02416
diflunisal
digitoxigenin
digoxin
dihydroorotate
dilazep dihydrochloride
dilevalol	0.198946	0.145528
diltiazem hydrochloride	0.341219	0.135911
dimaprit dihydrochloride	0.860667	0.142695
dimenhydrinate	0.207424	0.16423
dimethadione
dimethisoquin hydrochloride	1.5971	0.0141194
dimethylglycine	-0.8125	0.232548
dimetridazole	0.164676	0.00141048
dinoprost trometamol	1.08249	0.0368101
diosmin	0.226234	0.0781461
dioxybenzone	0.326468	0.0212123
diperodon hydrochloride	1.02354	0.0476615
diphemanil methylsulfate	0.273521	0.148721
diphenhydramine hydrochloride	0.207424	0.16423
diphenidol hydrochloride	0.244574	0.167737
diphenylpyraline hydrochloride	0.21127	0.0332086
dipivefrin hydrochloride	0.176671	0.0555625
diprophylline	1.04358	0.0161633
dipyridamole	0.993896	0.00918287
disopyramide	0.0914674	0.204262
dithiazanine iodide	2.70201	0.00433634
do 897/99	1.47128	0.0512029
docetaxel
dofetilide	0.206513	0.0128156
dolasetron mesilate	1.64228	0.0136901
dolutegravir
domperidone	0.806647	0.0335689
donepezil hydrochloride	0.870872	0.0517491
dorzolamide hydrochloride
dosulepin hydrochloride	0.668829	0.00318569
doxapram hydrochloride	1.8673	0.000550283
doxazosin mesylate	1.43285	0.0339205
doxofylline	-0.138201	0.0388137
doxorubicin hydrochloride
doxylamine succinate
d-phenylalanine	0.181895	0.0407481
drofenine hydrochloride	1.36201	0.0862518
dronedarone hydrochloride	3.08036	0.0361486
droperidol	0.648718	0.106735
dropropizine	0.0641687	0.148512
dyclonine hydrochloride	0.180849	0.132359
dydrogesterone	0.973566	0.00414934
ebastine	3.55739	0.00653967
ebrotidine	1.26806	0.0598466
econazole nitrate	2.84006	0.0718775
edaravone
edrophonium chloride
efaroxan hydrochloride	0.154185	0.0262712
efavirenz	1.94461	0.00161483
eletriptan	0.402544	0.0136297
empagliflozin
enalapril maleate	0.245924	0.205971
enilconazole	0.993115	0.0138151
enocitabine
enoxacin
enrofloxacin
entacapone	0.928195	0.0316415
epalrestat
eperisone hydrochloride	0.466733	0.03763
epiandrosterone	0.678231
epirizole	0.202059	0.207917
epirubicin hydrochloride	0.671435	0.0925234
eprosartan mesylate	0.445378	0.00785923
equilin
erdosteine
erlotinib	1.19176	0.0393457
erythromycin	0.169283	0.192258
escitalopram oxalate	0.246615	0.0963794
eserine hemisulfate salt
esmolol hydrochloride
estradiol valerate	1.50262	0.0652379
estradiol-17 beta	1.52355	0.00249223
estramustine
estriol	2.37451	0.0653969
estrone	0.734876	0.0352706
estropipate piperazine salt
etanidazole
ethacridine lactate	0.236761	0.00976061
ethacrynic acid
ethambutol dihydrochloride	0.188752	0.157985
ethamivan
ethamsylate diethylammonium salt	1.41046	0.356032
ethaverine hydrochloride	1.71811	0.0319349
ethenzamide	0.161766	0.0142893
ethinylestradiol	0.422987	0.026695
ethionamide	-0.223992	0.0356448
ethisterone	1.1487	0.0664938
ethopropazine hydrochloride	0.792867	0.0332177
ethotoin
ethoxyquin	2.08901	0.0574973
ethoxzolamide	0.564494	0.0255243
ethynodiol diacetate
etifenin	0.120776	0.0294283
etilefrine hydrochloride	-0.368144	0.276305
etiroxate hydrochloride	3.73666	0.060549
etodolac	0.681316	0.0773747
etofenamate
etofylline
etomidate	0.60676	0.0831053
etoposide
etoricoxib	0.566721	0.0177316
etravirine
etretinate	3.11558	0.0671175
exalamide	0.969456	0.0423973
exemestane
exifone
ezetimibe	1.13078	0.0928885
fad	-0.006	0.377929
famotidine	0.0239213	0.190901
famprofazone	1.14098	0.0291421
fasudil hydrochloride	0.157557	0.0332662
felodipine
fenbendazole	1.98737	0.0180083
fenbufen	0.269982	0.110252
fenclozic acid	-0.0376839	0.0206298
fendiline hydrochloride	1.6822	0.0567998
fenipentol
fenoldopam
fenoprofen calcium salt dihydrate	2.30576	0.18458
fenoterol hydrobromide
fenspiride hydrochloride
fentiazac	1.08242	0.0549443
fexofenadine hydrochloride	0.503269	0.0392067
finasteride	0.515472	0.0148326
fipexide hydrochloride	1.18571	0.0668991
flavone	1.4	0.21051
flavoxate hydrochloride
flecainide acetate	0.0127751	0.0688739
florfenicol
flosequinan	0.048137	0.105282
flubendazol	1.0983	0.0251905
fluconazole	-0.00679136	0.310622
fludarabine
fludrocortisone acetate	0.345407	0.121571
flufenamic acid	1.43143	0.0451013
flumequine
flumethasone pivalate	1.54372	0.0478561
flunarizine dihydrochloride	3.43748	0.0238688
flunisolide	0.422907	9.01009e-07
flunixin meglumine	1.31205	0.109152
fluocinolone acetonide	0.476954	0.019408
fluocinonide	1.02329	0.00594327
fluorometholone	0.357056	0.0230171
fluoxetine hydrochloride	0.99924	0.0238568
flupentixol dihydrochloride cis-(z)	1.99577	0.0267456
fluphenazine dihydrochloride	0.865219	0.0679954
flupirtine
flurandrenolide
flurbiprofen axetil
fluspirilene	2.75565	0.0257042
flutamide	2.74597	0.0485827
fluticasone propionate
fluvoxamine maleate	0.55347	0.0146689
folate	0.374	0.429337
folinic acid calcium salt	1.50447	0.120497
formestane	1.98378	0.0349353
formoterol fumarate
fosfosal	0.0630742	0.104606
fosinopril	1.03823	0.124756
fulvestrant
fumarate	-0.15	0.126333
furaltadone hydrochloride
furazolidone
gabapentin
gabexate mesilate	1.5729	0.187851
galanthamine hydrobromide	2.98619	0.0153425
ganciclovir
gatifloxacin
gefitinib	1.39502	0.0567091
gemcitabine	0.576564	0.107172
gemfibrozil
gemifloxacin mesylate	1.20653	0.00473821
gestodene	0.64907	0.0406257
gestrinone	0.754542	0.0277089
glafenine hydrochloride	1.11146	0.0391888
glibenclamide
gliclazide
glimepiride	1.16896	0.0592256
glipizide	0.334238	0.142862
gliquidone
glycerophosphocholine	-0.09	0.0469042
glycopyrrolate bromide	0.101497	0.167856
gmp	0.101667	0.259647
granisetron	0.127261	0.048391
grepafloxacin
griseofulvin
guaiacol
guanabenz acetate	0.415081	0.0817653
guanfacine hydrochloride	0.373377	0.032915
guanine	0.415	0.501284
guanosine	-0.46125	0.275341
halcinonide	1.17258	0.0064362
halofantrine hydrochloride	3.75099	0.00679475
haloperidol	0.77219	0.0621238
heptaminol hydrochloride	-0.207465	0.253221
hesperidin
hexestrol	0.631702	0.109083
hexetidine	2.05718	0.0496298
hexylcaine hydrochloride	0.295084	0.0380264
hippuric acid
histamine dihydrochloride
homochlorcyclizine dihydrochloride	0.968433	0.0796263
homocysteic acid	-0.09	0.122801
homosalate
homoserine	-0.143333	0.195021
hopantenate calcium
hycanthone	0.58775	0.03862
hydralazine hydrochloride
hydrocortisone	-0.0966105	0.0512227
hydroxychloroquine sulfate
hydroxyproline	-0.195714	0.124212
hydroxyzine dihydrochloride	0.494289	0.0946619
hymecromone	-0.177192	0.101411
hypoxanthine	0.502	0.260327
ibandronate sodium	0.50798	0.0346865
ibudilast	0.888499	0.131022
ibufenac
ibuprofen piconol	3.30882	0.0646354
ibutilide fumarate	0.146302	0.0532282
idazoxan hydrochloride
idebenone
idoxuridine	0.00951462	0.028343
ifenprodil tartrate	0.451241	0.0854861
imidapril hydrochloride	0.10649	0.00981889
imipramine hydrochloride	0.409735	0.0958926
imiquimod	0.802329	0.0353512
imp
indapamide	0.416768	0.125314
indatraline hydrochloride	1.4122	0.0718135
indinavir sulfate	0.511127	0.0230707
indole-3-carboxylic acid	-0.26	0.0173205
indometacin farnesil	2.96356	0.0181583
indomethacin
indoprofen	0.0885729	0.091579
inosine	0.59	0.312218
iobenguane sulfate	0.0870447	0.139662
iocetamic acid	0.554167	0.0199395
iohexol
iopamidol
iopanoic acid	0.990632	0.0668881
iopromide
ioversol
ipsapirone	0.409726	0.0295808
irbesartan	0.885988	0.0381191
irinotecan hydrochloride trihydrate	0.735628	0.0102349
irsogladine maleate	0.254581	0.0327454
isaxonine	0.225401	0.0396309
isocarboxazid	0.16632	0.0584967
isoconazole	3.30702	0.031622
isoetharine mesylate salt	-0.0278975	0.193718
isoflupredone acetate
isoniazid	0.188207	0.207843
isoproterenol hydrochloride(-)
isopyrin hydrochloride	1.04178	0.031012
isoxicam	0.242363	0.089362
isoxsuprine hydrochloride	0.567449	0.0572167
isradipine	1.24175	0.0334677
itopride	0.478465	0.0165794
itraconazole	3.45346	0.00684075
ivabradine hydrochloride	0.0986697	0.00909287
josamycin	0.985637	0.0423306
kanamycin a sulfate
ketanserin tartrate hydrate	0.903686	0.0200131
ketoconazole	1.76532	0.118862
ketoprofen	0.244882	0.0925165
ketorolac tromethamine	0.204638	0.0611626
ketotifen fumarate	0.376656	0.0387592
khellin	0.220713	0.175022
kinetin	-0.253863	0.0202232
kynurenic acid	-0.21	1.13697
lacidipine
lacosamide
lamivudine	0.115174
lamotrigine	0.516026	0.0111939
lanoconazole	1.98724	0.031784
lansoprazole	0.651503	0.0621138
latanoprost
leflunomide	0.39732	0.105621
letrozole	0.444218	0.046384
levalbuterol hydrochloride
levamisole hydrochloride	-0.805325	0.146978
levocabastine hydrochloride
levocarnitine	0.152865	0.0558607
levofloxacin
levonordefrin
levopropoxyphene napsylate	0.3507	0.00160918
lidocaine hydrochloride	0.0790782	0.143557
lidoflazine	2.3537	0.0312659
linagliptin	1.58723	0.0673435
linezolid	-0.306048	0.0053632
liothyronine	1.60926	0.0110622
lipoate	1.7	0.278783
lisinopril
lithocholic acid
lobenzarit disodium	0.361948	0.0258069
lofexidine	-0.0169095	0.0190185
lomefloxacin hydrochloride
lomerizine dihydrochloride	3.05393	0.154711
lomitapide	3.35786	0.031282
loperamide hydrochloride	1.48645	0.0415577
lopinavir
loratadine	2.36604	0.0325763
losartan
loteprednol etabonate	1.49269	0.0697449
lovastatin
loxapine succinate	1.07931	0.0449941
loxoprofen
l-tryptophan
lumiracoxib	0.812494	0.0585383
luteolin	1.55605	0.0736674
lymecycline
mafenide hydrochloride
maleic acid	-0.08	0.165227
malonic acid	-0.143333	0.0763763
malotilate	1.546	0.0199042
manidipine dihydrochloride	3.83654	0.047372
maprotiline hydrochloride	0.698882	0.00704326
marbofloxacin
mebendazole	1.03927	0.0618588
mebeverine hydrochloride	0.336011	0.105771
mecamylamine hydrochloride	-0.212255	0.0187661
meclocycline sulfosalicylate
meclozine dihydrochloride	3.14268	0.111934
medrysone	0.557077	0.0244854
mefenamic acid	1.13487	0.0450205
mefexamide hydrochloride	0.225446	0.210665
mefloquine hydrochloride	1.32208	0.0731562
megestrol acetate
meglumine
melatonin
melengestrol acetate	1.60091	0.0961585
meloxicam	2.09052	0.0104641
memantine hydrochloride	0.071385	0.0107125
mepenzolate bromide
mephenytoin	0.0825977	0.096468
meprylcaine hydrochloride	0.145043	0.0163093
meptazinol hydrochloride	0.0217243	0.0159558
mercaptopurine
mesalamine	-0.0986566	0.0190351
mesoridazine besylate	0.227331	0.0492271
mestranol	0.0234896	0.347221
metacetamol	0.00621043	0.0294811
metaproterenol sulfate	0.580503	0.0312263
metaraminol bitartrate
metergoline	1.63616	0.0444911
metformin hydrochloride	0.0954848	0.278999
methacycline hydrochloride
methandrostenolone
methantheline bromide	0.335083	0.00852366
methazolamide
methenamine
methiazole	0.879765	0.0365578
methicillin sodium
methionine sulfoxide	-0.76	0.302545
methocarbamol	-0.0825001	0.0451502
methotrimeprazine maleate salt	0.654377	0.0262806
methoxamine hydrochloride	-0.143179	0.00888799
methyl benzethonium chloride	2.63626	0.0177539
methylene blue	0.241097	0.0103848
methylergometrine maleate	-0.211197	0.125381
methylmalonic acid	-0.0446167	0.0383594
methylnicotinamide
methylprednisolone, 6-alpha
meticrane
metixene hydrochloride	1.17018	0.00349671
metoclopramide monohydrochloride	0.150708	0.149106
metolazone	0.421257	0.104768
metoprolol-(+)-tartrate salt
metrizamide
metronidazole
metyrapone
mevastatin	1.48155	0.0631964
mexenone	2.79467	0.24399
mexiletine hydrochloride	0.148969	0.195391
mianserine hydrochloride	0.995321	0.0751875
mibefradil hydrochloride	1.96488	0.0307005
miconazole	3.30702	0.031622
midecamycin	0.876174	0.0254808
midodrine hydrochloride
mifepristone	2.4524	0.0171887
miglitol
milnacipran hydrochloride	0.0412939	0.00668723
minaprine dihydrochloride	0.213789	0.142424
minocycline hydrochloride
minoxidil	0.168902	0.149979
misoprostol
mitomycin c
mitoxantrone dihydrochloride	1.06723	0.0462501
mizolastine	0.949119	0.0510956
mizoribine	1.34134	0.0249863
moclobemide	-0.0757912	0.0768176
modafinil
mofezolac	0.349284	0.00626215
moguisteine	0.346329	0.00158228
molindone hydrochloride
molsidomine	-0.0192774	0.070175
mometasone furoate	2.61616	0.0375093
morantel tartrate	0.129099	0.170953
moricizine hydrochloride	1.11211	0.0393607
moroxidine hydrochloride	0.157384	0.142804
mosapride	1.87803	0.0158332
moxifloxacin
moxisylyte hydrochoride	0.16302	0.193672
moxonidine	-0.00436627	0.0361917
mupirocin
n6-acetyl-l-lysine	0	0.103923
n6-methyladenosine
nabumetone	1.72755	0.052452
n-acetyl-glucosamine-1-phosphate	-0.0733333	0.170978
n-acetyl-glutamate	-0.185	0.131692
n-acetyl-glutamine	-0.068	0.137732
n-acetyl-l-alanine	-0.153333	0.023094
n-acetyl-l-leucine
n-acetyl-l-ornithine	-0.24625	0.203606
n-acetylputrescine	-0.04375	0.120468
nad+	0.0733333	0.256801
nad+_pos
nadifloxacin
nadolol	0.00928077	0.0943854
nafamostat mesylate	1.33491	0.0748801
nafcillin sodium salt monohydrate
nafronyl oxalate	0.240078	0.0184592
naftifine hydrochloride	2.70408	0.0601989
naftopidil dihydrochloride	1.73014	0.0988849
nalbuphine hydrochloride	0.112352	0.142534
nalidixic acid sodium salt	0.209652	0.00632923
nalmefene hydrochloride	0.374746	0.0240793
naloxone hydrochloride	0.614274	0.107287
naltrexone hydrochloride dihydrate
nandrolone	0.349091	0.0754947
naphazoline hydrochloride	-0.00562948	0.17868
nateglinide	-0.0381896	0.022408
n-butylscopolammonium bromide	-0.0863595	0.0695988
n-carbamoyl-l-aspartate	-0.175	0.107171
n-carbamoyl-l-aspartate_neg	-0.168333	0.0611283
nebivolol hydrochloride	3.27325	0.00632723
nebularine
nedocromil sodium
nefazodone hydrochloride	1.53832	0.0524553
nefiracetam
nefopam hydrochloride	0.207867	0.143241
nelarabine
nelfinavir mesylate	2.77003	0.0887036
neomycin sulfate
neostigmine bromide	-0.24318	0.0235779
nepafenac	0.524046	0.0257539
netilmicin sulfate
nevirapine	0.108173	0.0337971
niacin
nialamide	0.254977	0.0295667
nicardipine hydrochloride	2.53026	0.0529924
nicergoline	0.913264	0.0269964
nicorandil
nicotinamide	-0.715	0.292859
nifedipine	0.275447	0.0788242
nifekalant
nifenazone
niflumic acid	0.911227	0.073789
nifuroxazide	2.47517	0.259486
nifurtimox	0.117176	0.0310436
nikethamide	0.0775562	0.023965
nilotinib
nilvadipine
nimodipine	1.22788	0.00447561
niridazole	0.18614	0.0628488
nisoxetine hydrochloride	0.163758	0.0307933
nitrendipine
nitrocaramiphen hydrochloride	0.449103	0.0162351
nitrofural
nitroxoline
nizatidine	0.180164	0.00648398
nocodazole	1.0232	0.0729885
nomifensine maleate	0.133153	0.161562
norcyclobenzaprine	0.760538	0.00844072
norethindrone	0.567358	0.0619131
norethynodrel	0.567358	0.0619131
norfloxacin
norgestimate
nortriptyline hydrochloride	0.648426	0.116093
nylidrin	0.180645	0.0501012
nystatine
octoclothepin maleate salt	1.99396	0.0968493
ofloxacin	0.390271	0.123145
olanzapine	-0.06527	0.010159
olmesartan	0.9691	0.0269665
olopatadine hydrochloride	0.298736	0.0239709
omeprazole	0.237506	0.0313987
ondansetron hydrochloride
opipramol dihydrochloride	0.638853	0.0417384
ornidazole	0.192813	0.232037
ornithine
orotate	0.0916667	0.131365
orotic acid	1.30295	0.0246672
orphenadrine hydrochloride	0.286889	0.165374
oseltamivir phosphate	0.331836	0.0319891
o-sulfanilamide	-0.359584	0.145943
oxandrolone
oxantel pamoate	0.518431	0.0498411
oxaprozin
oxcarbazepine	0.148938	0.212727
oxeladin citrate	0.280361	0.0243611
oxethazaine	1.45714	0.066402
oxfendazole	0.345446	0.0222052
oxibendazol	0.436932	0.0216576
oxiconazole nitrate	3.23666	0.0553983
oxiglutatione	-0.0715624
oxiracetam
oxolamine citrate salt	1.04639	0.0248093
oxolinic acid
oxprenolol hydrochloride
oxybutynin chloride	0.969129	0.0926624
oxymetazoline hydrochloride	0.262926	0.136389
oxymetholone	0.60521	0.205943
oxyphenbutazone
oxyphenisatin	1.34103	0.0200063
ozagrel hydrochloride	0.724043	0.00940449
paclitaxel	1.51478	0.00881622
paliperidone	0.00267353	0.0317997
palonosetron hydrochloride	0.37533	0.030319
papaverine hydrochloride	0.602624	0.0229261
parbendazole	1.35018	0.0568794
pargyline hydrochloride	0.831436	0.0916221
paromomycin sulfate
paroxetine hydrochloride	1.26446	0.0257857
paroxypropione	0.291882	0.00481578
pemetrexed disodium
penbutolol sulfate
penciclovir	0.450876	0.0680148
pentamidine isethionate
pentetic acid
pentobarbital
pentolinium bitartrate	-0.0747341	0.0983358
pentoxifylline	1.44066	0.0172331
pentylenetetrazole	0.00658326	0.302759
pepstatin a	-0.142035	0.0638386
pergolide mesylate	0.668266	0.0488318
perhexiline maleate	1.93145	0.0837532
perindopril	0.180961	0.0373092
perospirone hydrochloride	1.08997	0.0577261
perphenazine	0.907393	0.0343803
phenacetin	-0.283434	0.0433398
phenazopyridine hydrochloride	1.18251	0.0219748
phenelzine sulfate
phenformin hydrochloride	0.020205	0.140728
pheniramine maleate	0.0902879	0.291652
phenolphthalein	1.73704	0.0227278
phenothiazine	2.12692	0.0810577
phenothrin	2.15973	0.00034444
phenoxybenzamine hydrochloride	0.716913	0.0960395
phenoxypropazine dihydrochloride
phensuximide	0.289672	0.0421786
phentermine hydrochloride
phentolamine hydrochloride	0.225986	0.14183
phenyl salicylate
phenylbutazone
phenyllactic acid	0.0466667	0.358088
phenylpropanolamine hydrochloride	-0.0702941	0.00893072
phenylpyruvate
phosphorylcholine	-0.131429	0.675165
phthalylsulfacetamide
phthalylsulfathiazole	0.236159	0.000574422
picotamide monohydrate	0.599533	0.0794683
picrotoxinin
pidotimod	-0.240446	0.31446
pilocarpine nitrate	0.188501	0.0114713
pilsicainide hydrochloride	0.112888	0.0104127
pimethixene maleate	1.04139	0.0690064
pimozide	2.73781	0.0494959
pinaverium bromide	1.73915	0.0248485
pindolol
pioglitazone	1.24375	0.0781875
pipemidic acid	0.903688	0.183387
pipenzolate bromide	0.0719556	0.0595372
piperacetazine	1.03228	0.0322671
piperidolate hydrochloride	0.588792	0.0588346
piracetam
pirenperone	0.569948	0.0276474
pirenzepine dihydrochloride
piretanide	0.454754	0.00528932
piribedil	0.369452	0.0356994
pirlindole mesylate	0.641549	0.044677
piromidic acid	0.057874	0.0723907
piroxicam	0.266961	0.103016
pitavastatin calcium	0.689237	0.0303071
pivampicillin
pivmecillinam hydrochloride
pizotifen malate	1.10314	0.059056
podophyllotoxin	0.0541911	0.0613898
pomalidomide
posaconazole hydrate	2.2682	0.0251902
practolol	-0.836323	0.208034
pramoxine hydrochloride	1.00107	0.0406592
pranlukast
pranoprofen	0.212849	0.0506385
prasterone
prasugrel
praziquantel	0.341439	0.122217
prazosin hydrochloride
prednicarbate	1.29912	0.102526
prednisolone	0.323133	0.184545
prednisone	0.254084	0.0799305
pregabalin	-0.218268	0.0599151
pregnenolone	0.950805	0.0627459
prenylamine lactate	2.17438	0.00749471
pridinol methanesulfonate salt	0.281292	0.0331981
prifinium bromide	0.338089	0.0324785
prilocaine hydrochloride	0.120979	0.158049
primaquine diphosphate	0.373715	0.0703548
primidone
probenecid	-0.0905603	0.08106
probucol
procainamide hydrochloride	-0.116969	0.0897058
procaine hydrochloride	0.0600197	0.155269
procarbazine hydrochloride	-0.196442	0.00987735
prochlorperazine dimaleate	1.59349	0.0118581
proflavine hemisulfate	0.882735	0.0107917
progesterone	1.7075	0.0206396
proglumide	0.234162	0.154929
proguanil hydrochloride	0.507548	0.027877
promazine hydrochloride	0.65508	0.00719472
promethazine hydrochloride	0.655137	0.0271859
pronethalol hydrochloride	0.28514	0.0429893
propafenone hydrochloride	0.526249	0.0067141
propantheline bromide	0.210991	0.0490339
proparacaine hydrochloride	0.255665	0.0167017
propidium iodide
propoxycaine hydrochloride	0.309967	0.0130753
propylthiouracil
prosultiamine	0.976007	0.0234811
prothionamide
protriptyline hydrochloride	0.641478	0.0166616
pyrantel tartrate	0.143392	0.0932488
pyrazinamide
pyricarbate
pyridostigmine iodide
pyridoxine	-0.161667	0.112679
pyridoxine hydrochloride
pyrilamine maleate	0.172278	0.166899
pyrimethamine	0.531561	0.0829068
pyrithyldione
pyrvinium pamoate	-0.591185	0.0628144
quatacaine	0.140083	0.0451706
quetiapine hemifumarate	0.491127	0.0318503
quinacrine dihydrochloride hydrate	0.406738	0.197259
quinapril hydrochloride	0.328524	0.0374898
quinethazone
r(-) apomorphine hydrochloride hemihydrate	2.39941	0.106359
rabeprazole sodium salt
racecadotril
racepinephrine hydrochloride
raclopride	-0.222256	0.00598769
raloxifene hydrochloride	2.63676	0.0131122
raltitrexed
ramipril	0.137525	0.0271663
ramosetron hydrochloride
ranitidine hydrochloride	0.158766	0.103819
ranolazine	0.251126	0.00801866
rasagiline
rebamipide	0.406881	0.0916071
reboxetine mesylate	0.533165	0.0154311
remoxipride hydrochloride	0.159677	0.0362246
repaglinide	1.32614	0.0102445
reserpine	2.305	0.00433533
ribavirin	-0.0326403	0.19966
riboflavin	0.248	0.143248
riboflavine	0.519722	0.00648699
ribostamycin sulfate salt
rifabutin	1.67514	0.0607047
rifampicin	1.01069	0.0642984
rifapentine	2.02278	0.0778804
rifaximin	1.78373	0.025206
riluzole hydrochloride	0.814802	0.112811
rimantadine hydrochloride
rimexolone	1.65434	0.0581167
rimonabant	3.33796	0.0116727
risperidone	0.240872	0.0523225
ritonavir
rivastigmine	-0.0869845	0.0035354
rofecoxib	0.457191	0.140355
rolipram	0.190407	0.0271129
ronidazole
ropinirole hydrochloride	-0.0761055	0.0173256
ropivacaine hydrochloride	-0.0623361	0.0370662
rosiglitazone hydrochloride	0.867081	0.0549843
rosuvastatin	0.320539	0.0430812
roxatidine acetate hydrochloride	-0.0778706	0.0263597
roxithromycin	0.0995156	0.05665
rufinamide
rufloxacin	0.326275	0.0208332
safinamide	0.47348	0.001602
salbutamol	0.180915	0.201002
salinomycin sodium
salmeterol	0.79677	0.0125752
saquinavir mesylate	2.29719	0.0821878
sarafloxacin	1.04917	0.0677045
sarpogrelate hydrochloride
scopolamine hydrochloride
scopolamin-n-oxide hydrobromide	-0.148462	0.256643
secnidazole
selegiline hydrochloride	0.814098	0.0101976
seratrodast
serotonin hydrochloride
sertaconazole nitrate	2.87581	0.0467714
sertindole	1.66306	0.0202127
sertraline	1.72493	0.0841798
shikimate	-0.13	0.02
sibutramine hydrochloride	2.31331	0.167744
sildenafil	0.960518	0.0515065
simvastatin
sisomicin sulfate
sn-glycerol-3-phosphate
sobuzoxane
sofalcone	2.87524	0.0429752
sotalol hydrochloride	0.02701	0.0450782
spaglumic acid
spiperone	0.768279	0.0516088
spiramycin	-0.0145495	0.151292
spironolactone
s-ribosyl-l-homocysteine_neg	0.0433333	0.473272
stanozolol	1.81039	0.022391
stavudine	1.03113	0.139074
succinate	-0.0533333	0.0152753
succinylsulfathiazole	-0.0622764	0.0709471
sulconazole nitrate	3.0863	0.0190545
sulfabenzamide	-0.0525442	0.158682
sulfacarbamide
sulfacetamide sodic hydrate
sulfachloropyridazine	-0.0747872	0.132653
sulfadiazine	0.1075	0.0928375
sulfadimethoxine	-0.129764	0.0924145
sulfadoxine	-0.0145313	0.0340832
sulfaguanidine	0.79231	0.068668
sulfamerazine
sulfameter	-0.249089	0.102018
sulfamethizole
sulfamethoxazole	0.224328	0.202075
sulfamethoxypyridazine	-0.2489	0.101969
sulfamonomethoxine	-0.252825	0.102975
sulfanilamide	-0.426571	0.0135135
sulfaphenazole	0.364326	0.15969
sulfapyridine	-0.442582	0.136408
sulfasalazine	1.30655	0.0266396
sulfathiazole	0.0849687	0.117948
sulfinpyrazone	0.78277	0.0639494
sulindac	0.385868	0.105666
sulmazole	0.103998	0.0627961
suloctidil	2.70873	0.000983292
sulpiride	-0.103086	0.216295
sumatriptan succinate	0.0191817	0.0884132
suplatast tosylate
suprofen
suxibuzone
synephrine
tacrine hydrochloride	0.163304	0.00224919
tacrolimus monohydrate	0.911625	0.182223
tadalafil	0.881203	0.0861129
talampicillin hydrochloride
tamoxifen citrate	3.03917	0.0816904
tandospirone	0.224425	0.017429
taurine	-0.18	0.0935949
tegaserod maleate	2.23975	0.0550777
telenzepine dihydrochloride
telmisartan	1.72279	0.030552
temocapril hydrochloride	0.617953	0.0250787
tenatoprazole	1.27933	0.0170857
tenoxicam	0.317281	0.123779
terazosin hydrochloride
terbinafine	3.52089	0.052946
terbutaline hemisulfate	1.4826	0.00222123
terconazole	0.855883	0.0350222
teriflunomide
tetracaine hydrochloride	0.00813784	0.0259876
tetracycline hydrochloride	0.278564	0.179999
tetraethylenepentamine pentahydrochloride
tetrahydrozoline hydrochloride	0.361337	0.0180672
tetramisole hydrochloride	-0.995891	0.0207433
thalidomide	0.426714	0.0491539
theobromine	-0.441372	0.133998
theophylline monohydrate	-0.439986	0.110147
thiamine	-0.111429	0.141942
thiamine hydrochloride
thiamine-phosphate	0.6125	0.557098
thiamphenicol
thiethylperazine maleate	2.17753	0.076977
thiocolchicoside	-0.0723273	0.0360998
thioperamide maleate
thioproperazine dimesylate	0.838835	0.105588
thioridazine hydrochloride	1.44735	0.0487405
thiorphan	0.991476	0.0386136
thymidine	-0.0633333	0.232881
thymine
tiabendazole	0.0991433	0.0112718
tiagabine hydrochloride	0.573525	0.00215474
tiapride hydrochloride	-0.0202817	0.143701
tiaprofenic acid	0.331204	0.0833255
tiaramide hydrochloride	0.235743	0.0300277
tibolone	1.1487	0.0664938
ticagrelor	2.24948	0.0309151
ticlopidine hydrochloride	2.34811	0.0718416
tigecycline
tiletamine hydrochloride
timolol maleate salt
tinidazole	-0.172837	0.116179
tinoridine hydrochloride
tioconazole	2.50887	0.0627052
tioguanine
tirofiban hydrochloride	-0.0283177	0.000276128
tizanidine hydrochloride	0.00337625	0.0224902
tobramycin
tocainide hydrochloride	0.0755004	0.0653865
tolazamide
tolazoline hydrochloride	0.0106086	0.146493
tolbutamide	0.167732	0.200511
tolcapone
tolfenamic acid	1.44347	0.0265523
tolonium chloride
tolperisone hydrochloride	0.249657	0.022835
toltrazuril
tolvaptan
tomoxetine hydrochloride	0.419012	0.0345414
topiramate
toremifene	2.95631	0.0951751
torsemide	0.644022	0.0378276
tosufloxacin hydrochloride	0.407937	0.00934274
tracazolate hydrochloride	2.71165	0.168551
tramadol hydrochloride	-0.140283	0.0712294
trandolapril	0.0212409	0.00152858
tranilast
tranylcypromine hydrochloride
trapidil	0.114021	0.0305316
trazodone hydrochloride	1.3277	0.0580691
trehalose dihydrate
triamcinolone	1.74459	0.298285
triamterene
tribenoside
trichlormethiazide
triclabendazole
tridihexethyl chloride	0.134383	0.0104309
trifluoperazine dihydrochloride	1.71022	0.103578
triflupromazine hydrochloride	1.37903	0.106406
trihexyphenidyl-d,l hydrochloride	0.536302	0.020115
trimebutine	1.74172	0.0624738
trimetazidine dihydrochloride	-0.73869	0.15111
trimethadione
trimethoprim	0.195005	0.155924
trimetozine
trimipramine maleate salt	0.684534	0.0368597
trioxsalen
tripamide	0.793908	0.0393504
tripelennamine hydrochloride	0.244224	0.0158705
triprolidine hydrochloride	0.155057	0.190227
troglitazone	1.78428	0.0817285
troleandomycin	1.04204	0.0736869
trolox
tropicamide	0.408937	0.0956716
tropisetron hydrochloride	0.345105	0.059245
troxipide
tulobuterol hydrochloride	0.0703317	0.0188448
tylosin	0.129672	0.0271953
udp-d-glucose
ufenamate	3.08635	0.120763
ump	0.265	0.203388
uracil	0.291667	0.401269
urapidil hydrochloride	1.62778	0.00789437
uridine	-0.273333	0.0321455
urosiol
valacyclovir hydrochloride	-0.0534791	0.249426
valdecoxib	0.812949	0.0263215
valethamate bromide
valganciclovir hydrochloride
valproic acid
vandetanib	0.95631	0.0253205
vardenafil
vatalanib	0.982393	0.0204521
venlafaxine	-0.0716733	0.0722352
verapamil hydrochloride	1.21083	0.0175385
verteporfin
vidarabine	0.97937	0.0582628
vigabatrin hydrochloride
viloxazine hydrochloride
vincamine	0.272541	0.154714
vinpocetine	1.69198	0.0459541
voglibose	0.726524
vonoprazan	0.616257	0.0145672
voriconazole	-0.0809212	0.0401994
vorinostat
warfarin
xanthine	0.936667	0.189279
xanthosine
xylazine	0.0224342	0.0192318
xylometazoline hydrochloride	0.288044	0.196418
yohimbine hydrochloride	0.0770056	0.00303026
zafirlukast
zalcitabine
zaleplon	0.188248	0.0163361
zaltoprofen	0.545716	0.00501145
zanamivir
zaprinast
zardaverine	0.624481	0.0380449
zidovudine	0.829819	0.0317629
zileuton
zimelidine dihydrochloride monohydrate	-0.0474437	0.118332
ziprasidone hydrochloride monohydrate	2.30216	0.0745947
zonisamide	0.188052	0.116099
zopiclone	0.198029	0.0110358
zotepine	2.01202	0.0236558
zoxazolamine	0.342653	0.020261
zuclopenthixol dihydrochloride	1.53863	0.0599755

## Sheet: SH3PRM
Drug/Metabolite_Name	SH3PRM_Mean_LogPC	SH3PRM_SD_LogPC
(-) emtricitabine	-0.363774	0.109989
(d-) norgestrel	-0.0442495	0.233491
(d)-panthenol	-0.12163	0.164929
(l) methyldopa
(l) thyroxine	1.76421	0.0578056
(r) naproxen sodium salt
(r) propranolol hydrochloride	-0.111443	0.301792
(r)-duloxetine hydrochloride	0.759906	0.0574074
(r)-tamsulosin hydrochloride	0.0991324	0.0464105
(r,+) atenolol	-0.180189	0.128341
(r,s) homatropine hydrobromide
(s)-(-)-propranolol hydrochloride	-0.111549	0.301863
(s)-naproxen	0.13431	0.0557165
(s,-) atenolol	-0.0293983	0.0164556
(s,-) eticlopride hydrochloride	1.27145	0.591211
(s,+) camptothecine	-0.0814218	0.145646
(z,e) clomiphene citrate	3.18688	0.388207
1-methyl-histidine	-1.46444	0.356935
2-hydroxygluterate
2-isopropylmalic acid	0.15	0.192042
2-keto-isovalerate	-0.214286	0.131003
4-pyridoxic acid	-0.146667	0.366315
7-methylguanosine
abacavir sulfate	-0.139342	0.076509
abemaciclib	1.01428	0.0540354
acamprosate calcium
acebutolol hydrochloride	-0.142468	0.173434
aceclidine hydrochloride	-0.26114	0.0638593
aceclofenac	-0.0935207	0.0762286
acedoben	-0.145324	0.0823625
acemetacin	0.281667	0.00884515
acenocoumarol	-0.0752571	0.0657865
acetaminophen	-0.114038	0.0120883
acetanilide	-0.0713333	0.0590098
acetazolamide	0.0511125	0.385007
acetohexamide	-0.0611227	0.126427
acetopromazine maleate salt	0.36816	0.0175766
acetyl spiramycin	0.857758	0.00882832
acetyl-l-glutamine
acetyllysine	-0.768333	0.0861201
acipimox	-0.430951	0.109286
acitretin	1.7467	0.107399
aclidinium bromide	1.25669	0.00309786
aconitate	0.193333	0.284517
actarit	-0.0937088	0.0839559
acyclovir	0.0270314	0.0173597
adapalene	2.64986	0.223941
adenine	-0.348889	0.300768
adenosine
adenosine 5'-monophosphate monohydrate
adiphenine hydrochloride	0.503552	0.368372
adrenosterone	-0.174302	0.168718
albendazole	0.030321	0.223664
alclometasone dipropionate
alexidine dihydrochloride
alfadolone acetate	0.00275979	0.00673803
alfaxalone	-0.2624	0.0276744
alfuzosin hydrochloride	-0.2931	0.121679
algestone acetophenide
aliskiren hemifumarate	0.7131	0.011437
alizapride hydrochloride	-0.207689	0.013879
allantoate	-0.16	0.072111
allopurinol	-0.000282826	0.0813255
alogliptin benzoate
alosetron hydrochloride	0.0231675	0.0415731
alprenolol hydrochloride	-0.0955355	0.040868
alprostadil	0.46877	0.144039
altrenogest	0.53671	0.237709
altretamine	0.760398	0.386263
alverine citrate salt	1.37377	0.26655
ambrisentan	-0.365053	0.0726487
ambroxol hydrochloride	-0.0991486	0.0506438
amcinonide	1.60026	0.11387
amethopterin	-0.226458	0.0446801
amfepramone hydrochloride	0.169953	0.0610315
amidopyrine	-0.207432	0.0564877
amifostine
amikacin hydrate
amiloride hydrochloride dihydrate	-0.0693461	0.0853263
aminacrine	0.312316	0.0229429
aminoadipic acid
aminocaproic acid
aminohippuric acid	-0.194818	0.0676951
aminophylline
aminosalicylic acid	-0.0795792	0.0894378
amiodarone hydrochloride	3.76758	0.0929236
amiprilose hydrochloride	-0.168525	0.00706056
amisulpride	-0.211542	0.103342
amitryptiline hydrochloride	-0.0684928	0.127845
amlexanox	0.264888	0.00820482
amlodipine	0.178534	0.0196366
amodiaquine dihydrochloride dihydrate	-0.127844	0.129979
amorolfine hydrochloride	2.95172	0.0313296
amoxapine	0.0278027	0.155774
amoxicillin
amp	-0.26	0.676942
amphotericin b	1.04083	0.0711872
ampicillin sodium salt
ampiroxicam	0.428498	0.242667
amprenavir	0.0220372	0.0726489
amprolium hydrochloride
ampyrone	-0.0750543	0.082175
amrinone	-0.181209	0.00859128
amyleine hydrochloride	0.76401	0.188326
anagrelide	0.29373	0.048534
anastrozole	-0.256193	0.0126867
ancitabine hydrochloride	0.712337	0.0614989
anethole-trithione	2.33582	0.0718659
aniracetam	-0.413778	0.037553
anisotropine methylbromide	0.0337387	0.0949908
antazoline hydrochloride	0.00302254	0.0238073
anthralin
antimycin a	2.66661	0.0648857
antipyrine	-0.120464	0.20316
antipyrine, 4-hydroxy
apramycin
aprepitant	1.48732	0.098387
argatroban	0.0689613	0.0654057
aripiprazole	3.08844	0.166392
arotinolol hydrochloride	0.0147688	0.0632357
artemisinin	-0.567608	0.377448
artenimol
artesunate	0.126272	0.0398431
articaine hydrochloride
asenapine maleate	1.42277	0.0507026
astemizole	1.32112	0.132479
atorvastatin	0.23951	0.0284712
atovaquone
atracurium besylate
atrolactic acid
atropine sulfate monohydrate
avanafil	1.1931	0.0345022
avobenzone	2.56294	0.0661039
azacyclonol	-0.0190071	0.0805114
azaguanine-8	-0.1068	0.165678
azaperone	0.12203	0.239138
azapropazone
azaribine
azasetron hydrochloride	0.234945	0.0480226
azatadine maleate
azathioprine	-0.0155675	0.0796606
azelastine hydrochloride	0.871705	0.0825327
azilsartan medoxomil	2.75336	0.318459
azithromycin	0.0370645	0.0801582
azlocillin sodium salt	0.193278
aztreonam	-0.106565	0.0710054
bacampicillin hydrochloride	0.665503	0.0541924
baclofen	0.0316893	0.038547
bambuterol hydrochloride	-0.0749304	0.065689
barnidipine hydrochloride	2.61319	0.0356517
beclamide	-0.311496	0.10989
beclomethasone dipropionate	2.20267	0.019365
befunolol	0.045938	0.0611455
bemegride	-0.260171	0.202424
benactyzine hydrochloride	0.406168	0.0459123
benazepril hydrochloride	0.0857546	0.022515
bendazac	0.115256	0.0175709
bendroflumethiazide
benfluorex	1.98699	0.51391
benfotiamine	-1.11373	0.255011
benidipine hydrochloride	3.1904	0.30514
benoxinate hydrochloride	-0.660516	0.0694867
benperidol	0.247035	0.000544714
benserazide hydrochloride
benzamil hydrochloride	0.599738	0.0118321
benzarone
benzbromarone	2.56608	0.180796
benzethonium chloride	2.00031	0.0538832
benziodarone	2.6006	0.0407194
benzocaine	-0.894173	0.286444
benzonatate
benzoxiquine	0.653847	0.429029
benzthiazide	0.396515	0.0365169
benztropine mesylate	0.951404	0.220176
benzydamine hydrochloride	-0.416166	0.121119
benzylhydrochlorothiazide	0.220818	0.221398
benzylpenicillin sodium	0.106379	0.0122969
bephenium hydroxynaphthoate
bepridil hydrochloride	2.66006	0.550012
besifloxacin hydrochloride	0.131513	0.0419739
betahistine mesylate	-0.0803624	0.0847307
betamethasone
betamipron	-0.0396603	0.066411
betaxolol hydrochloride	-0.0455922	0.0594906
betazole hydrochloride
bicalutamide	0.442838	0.0419206
bimatoprost	0.319943	0.168499
biotin	-0.198632	0.0172048
biperiden hydrochloride	0.598967	0.0280988
bisacodyl	0.107406	0.156664
bisbentiamine	1.23905	0.128969
bithionol	-0.0815116	0.197489
bosentan	0.487626	0.026007
bosutinib	1.36862	0.0435086
bretylium tosylate
brimonidine l-tartrate	-0.130269	0.0665554
brinzolamide	0.0188442	0.0703897
bromfenac	0.194844	0.0550789
bromhexine hydrochloride	2.78056	0.0588852
bromocryptine mesylate	3.09069	0.126513
bromopride	-0.292046	0.0685262
bromperidol	0.109701	0.135796
brompheniramine maleate	-0.390211	0.0636056
broxyquinoline	1.87687	0.0188672
bucetin	-0.206959	0.0365786
bucladesine sodium salt
budesonide	0.0731044	0.0238443
budralazine	1.31497	0.0161527
bufexamac	0.0991603	0.0358354
buflomedil hydrochloride	-0.145184	0.0326793
buformin	0.297464	0.0662227
bumetanide	0.0727357	0.0568441
bunazosin hydrochloride	0.139364	0.106778
bupivacaine hydrochloride	-0.658466	0.0852954
bupropion hydrochloride	0.32937	0.0113003
buspirone hydrochloride	0.0437474	0.180734
butacaine	-0.573011	0.0363272
butalbital
butamben	0.427361	0.209071
butenafine hydrochloride	3.17747	0.0660388
butoconazole nitrate	3.10622	0.0101857
butylparaben
caffeine
calcipotriene
camostat mesylate	0.162408	0.0393256
camylofine chlorhydrate	-0.55476	0.101447
candesartan	0.0965174	0.0187905
canrenoic acid potassium salt
canrenone	0.0643151	0.00715327
capecitabine	-0.137177	0.152829
carbamazepine	-0.0548739	0.122596
carbarsone	-0.071405	0.0622352
carbazochrome sodium sulfonate	0.0110904	0.0166803
carbenoxolone disodium salt
carbetapentane citrate	-0.339906	0.0106321
carbimazole
carbinoxamine maleate salt	-0.640445	0.00176583
carisoprodol	-0.224131	0.0694587
carnitine	-0.918889	0.151116
carteolol hydrochloride
carvedilol	1.9555	0.101277
cefaclor hydrate	0.000361242	0.0188418
cefadroxil	-0.100507	0.0750457
cefdinir	-0.416637	0.084723
cefditoren pivoxil
cefixime
cefoperazone dihydrate
ceforanide	-0.243627	0.00401903
cefotetan	0.470781	0.00640356
cefpiramide	-0.378464	0.0499502
cefpirome sulfate	-0.0751527
cefpodoxime proxetil	1.64664	0.197594
ceftazidime pentahydrate	-0.210777	0.0164153
ceftezole	-0.645988	0.139212
ceftibuten	-0.247351	0.0480236
cefuroxime axetil
celecoxib	1.85133	0.16754
celiprolol hydrochloride	-0.0965338	0.00617978
cephalexin monohydrate
cephalosporanic acid, 7-amino
cepharanthine	1.18606	0.0476579
cephradine monohydrate
cetirizine dihydrochloride	0.0263509	0.104807
chenodiol	0.717751	0.407046
chicago sky blue 6b
chloramphenicol	0.0527181	0.00900744
chlorcyclizine hydrochloride	0.636347	0.0733456
chlorhexidine	0.866274	0.0211645
chlormadinone acetate	0.930624	0.0862857
chlormezanone	-0.1169	0.0244912
chlormidazole	0.89998	0.0857979
chloropyramine hydrochloride	-0.172316	0.167625
chlorothiazide	-0.320204	0.010594
chlorotrianisene
chloroxine	1.58411	0.0229046
chlorpheniramine maleate	-0.307578	0.062439
chlorphensin carbamate	-0.0649587	0.121363
chlorpromazine hydrochloride	1.11335	0.416864
chlorpromazine sulfoxide	0.0455542	0.0358561
chlorpropamide	0.000336065	0.0968479
chlorprothixene hydrochloride	1.94855	0.463002
chlorquinaldol	2.37962	0.088976
chlortetracycline hydrochloride
chlorthalidone	0.00703167	0.0599644
chlorzoxazone	-0.0313675	0.125047
cholic acid
chromocarb	-0.245965	0.0592008
ciclesonide	3.24812	0.00207552
ciclopirox ethanolamine
cilnidipine	3.11281	0.0106604
cilostazol	0.804118	0.00162042
cinacalcet hydrochloride	3.1765	0.0826873
cinepazide maleate
cinnarizine	3.03696	0.433296
cinoxacin	-0.10436	0.0267355
ciprofibrate
ciprofloxacin hydrochloride monohydrate	0.143502	0.0202837
cisapride	1.27707	0.0581704
cisatracurium besylate	1.36077	0.0269629
citalopram hydrobromide	-0.42328	0.0511746
citiolone
citrate-isocitrate
citrulline	-0.786667	0.130639
cladribine	-0.10164	0.160946
clarithromycin	0.279831	0.145594
clavulanate potassium salt
clemastine fumarate	0.692397	0.0913302
clemizole hydrochloride	1.05629	0.065645
clenbuterol hydrochloride	-0.0798545	0.0538062
clidinium bromide	-0.200517	0.00633112
climbazole	0.352735	0.0418139
clinafloxacin	0.446857	0.0756408
clindamycin hydrochloride	-0.0674426	0.0789738
clindamycin phosphate
clioquinol	1.8524	0.10116
clobetasol propionate	0.910034	0.0452626
clobutinol hydrochloride	-0.647707	0.0997811
clocortolone pivalate	2.50677	0.0472426
clodronate disodium
clofazimine	3.60634	0.0447087
clofibrate	0.268212
clofilium tosylate
clomipramine hydrochloride	1.0391	0.180836
clonidine hydrochloride	-0.132206	0.0267712
clonixin lysinate	-0.082002	0.0306002
clopamide	-0.0519516	0.0631698
cloperastine hydrochloride	1.48268	0.0622107
clopidogrel	2.3978	0.396436
clopidol	-0.0968505	0.00495074
clorgyline hydrochloride	2.29948	0.459995
clorsulon	0.00719158	0.0168975
closantel	2.44375	0.0614719
clotrimazole	1.54569	0.0281192
clozapine	-0.108957	0.0517992
cmp	0.0833333	0.686586
coenzyme m
colchicine
corticosterone	0.00584927	0.00763675
cortisol acetate	-0.114405	0.147641
cortisone	0.270081	0.00990694
creatine	-0.878333	0.125923
creatinine	-0.724444	0.164781
crotamiton	-0.110454	0.0629947
cyclacillin
cyclizine hydrochloride	-0.193712	0.0654286
cyclobenzaprine hydrochloride	0.599399	0.0447364
cyclofenil	2.32002	0.0644273
cycloheximide	-0.0946214	0.039742
cyclopenthiazide	1.89403	0.2018
cyclopentolate hydrochloride	-0.180692	0.144033
cyclophosphamide	-0.383765	0.0841031
cycloserine(s,-)	0.00626194
cycotiamine	-0.642331	0.423569
cypermethrin
cyproheptadine hydrochloride	0.716042	0.152315
cyproterone acetate	1.36794	0.193623
cyromazine	-0.0519937	0.038282
cytidine
cytosine	-0.557778	0.406902
d,l-penicillamine
dalfampridine	-0.224677	0.0492658
damp	1.23444	1.1054
danazol	1.74749	0.352236
danthron
dapsone	-0.157756	0.0232108
darifenacin hydrobromide	0.347622	0.0275592
darunavir	0.481712	0.0796789
dasabuvir	2.32618	0.0613992
daunorubicin hydrochloride	0.240872	0.0049776
dcmp
d-cycloserine	0.00626194
deflazacort	0.00894132	0.00788115
dehydrocholic acid	0.243005	0.0186214
dehydroisoandosterone 3-acetate	-0.268276	0.328511
delapril hydrochloride	0.198022	0.065336
delavirdine	1.29418	0.112276
demeclocycline hydrochloride	0.862946	0.41439
denatonium benzoate	-0.0983554	0.143637
deoxyadenosine	-0.643333	0.122909
deoxycholic acid
deoxycorticosterone	-0.268276	0.328511
deoxyguanosine
deoxyinosine	0.304444	0.256813
deptropine citrate	0.113418	0.00999344
dequalinium dichloride	0.409695	0.12195
desipramine hydrochloride	0.0402771	0.0878601
desloratadine
desonide	-0.125352	0.0624444
dexamethasone acetate	0.43964	0.0590472
dexfenfluramine hydrochloride	0.108113	0.111273
dextromethorphan hydrobromide monohydrate	-0.181891	0.0396667
d-gluconate
diatrizoic acid dihydrate	-0.0438531	0.0379826
diazoxide	0.0364483	0.0742098
dibenzepine hydrochloride	-0.244411	0.0262632
dibucaine	-0.724788	0.0384755
dichlorisone acetate	1.2808	0.0334357
dichlorphenamide
diclazuril	1.15844	0.200045
dicumarol	1.91572	0.0835292
dicyclomine hydrochloride	2.40096	0.563308
didanosine
dienogest	0.068117	0.00255833
diethylcarbamazine citrate	-0.109915	0.0252606
diflorasone diacetate	1.27124	0.0158763
diflunisal
digitoxigenin	0.0987704	0.0400282
digoxin
dihydroorotate
dilazep dihydrochloride	-0.0608452	0.121998
dilevalol	0.36807	0.0590243
diltiazem hydrochloride	-0.073141	0.105952
dimaprit dihydrochloride
dimenhydrinate	-0.41001	0.049804
dimethadione
dimethisoquin hydrochloride	2.29102	0.0126351
dimethylglycine	-1.39714	0.150079
dimetridazole	-0.371953	0.194681
dinoprost trometamol	0.247683	0.00768838
diosmin	-0.0139029	0.00285849
dioxybenzone	0.553031	0.299534
diperodon hydrochloride	0.104349	0.300594
diphemanil methylsulfate	-0.0533468	0.0826406
diphenhydramine hydrochloride	-0.67033	0.0419486
diphenidol hydrochloride	-0.536022	0.0889051
diphenylpyraline hydrochloride	-0.890175	0.0581794
dipivefrin hydrochloride	0.283048	0.0858557
diprophylline	-0.285417	0.0557641
dipyridamole	1.24144	0.0984571
disopyramide	-0.0620463	0.0243521
dithiazanine iodide	3.19716	0.019439
do 897/99	0.959112	0.0185822
docetaxel	1.23793	0.0923286
dofetilide	-0.0999426	0.0487425
dolasetron mesilate
dolutegravir	0.978327	0.0387534
domperidone	0.575715	0.0729462
donepezil hydrochloride	0.432612	0.00910783
dorzolamide hydrochloride	-0.0451569	0.0519155
dosulepin hydrochloride	0.0962273	0.0500671
doxapram hydrochloride	0.000403434	0.0756227
doxazosin mesylate	0.898401	0.0298395
doxofylline
doxorubicin hydrochloride	0.0725615	0.0132
doxylamine succinate	-0.167566	0.0640877
d-phenylalanine	0.0473809	0.0379157
drofenine hydrochloride	2.24643	0.0476207
dronedarone hydrochloride	2.31226	0.092582
droperidol	0.427162	0.0796309
dropropizine	-0.0903844	0.0459659
dyclonine hydrochloride	-0.630631	0.076084
dydrogesterone	0.440415	0.0752219
ebastine	3.64271	0.0151997
ebrotidine	1.43672	0.0392053
econazole nitrate	1.99742	0.0693514
edaravone
edrophonium chloride
efaroxan hydrochloride	-0.271675	0.0625709
efavirenz	1.74861	0.13322
eletriptan	0.298714	0.0484399
empagliflozin	0.185187	0.0509923
enalapril maleate	-0.00192227	0.0110618
enilconazole	0.210445	0.00692697
enocitabine	2.02295	0.330916
enoxacin	0.129491	0.224469
enrofloxacin	-0.149891	0.0270077
entacapone	1.40486	0.0235155
epalrestat	0.897551	0.0143275
eperisone hydrochloride	0.663069	0.203127
epiandrosterone	0.171411	0.0729539
epirizole	-0.140265	0.132007
epirubicin hydrochloride	0.169844	0.00802915
eprosartan mesylate	0.0649729	0.0574461
equilin	0.540434	0.00525927
erdosteine	-0.596584	0.227161
erlotinib	0.972169	0.0497527
erythromycin	-0.085635	0.118899
escitalopram oxalate	0.0779233	0.0466261
eserine hemisulfate salt
esmolol hydrochloride	-0.339734	0.136314
estradiol valerate	0.9019	0.058727
estradiol-17 beta
estramustine	2.49848	0.0249841
estriol	1.48312	0.0720278
estrone	0.443815	0.0822757
estropipate piperazine salt
etanidazole	-0.519316	0.23545
ethacridine lactate	-0.352492	0.134141
ethacrynic acid	0.8204	0.0268623
ethambutol dihydrochloride	-0.0222757	0.119422
ethamivan	-0.125027	0.096401
ethamsylate diethylammonium salt
ethaverine hydrochloride	1.60832	0.039667
ethenzamide	0.315099	0.0449398
ethinylestradiol
ethionamide	-0.199912	0.0345648
ethisterone	-0.454641	0.33856
ethopropazine hydrochloride	1.44793	0.0457254
ethotoin
ethoxyquin
ethoxzolamide	-0.00329876	0.0687512
ethynodiol diacetate
etifenin	-0.0765366	0.0297702
etilefrine hydrochloride	-0.534921	0.0787455
etiroxate hydrochloride	3.72933	0.02898
etodolac	-0.164715	0.0991326
etofenamate
etofylline	-0.271908	0.119892
etomidate	-0.0567975	0.383383
etoposide	0.0306427	0.057845
etoricoxib	0.223462	0.0211638
etravirine	3.06577	0.0333069
etretinate	-0.247815	0.0382192
exalamide	0.246296	0.142378
exemestane	0.054043	0.00279215
exifone
ezetimibe	0.614444	0.306223
fad	-0.398889	0.0690008
famotidine	-0.138936	0.15249
famprofazone
fasudil hydrochloride	-0.0232158	0.0516
felodipine	1.47434	0.241889
fenbendazole	1.29539	0.0617133
fenbufen	0.00536396	0.00621879
fenclozic acid	-0.0519123	0.0493737
fendiline hydrochloride	1.50595	0.361973
fenipentol
fenoldopam	1.27822	0.258242
fenoprofen calcium salt dihydrate
fenoterol hydrobromide
fenspiride hydrochloride
fentiazac	0.462081	0.19224
fexofenadine hydrochloride	-0.0575693	0.0267791
finasteride	0.307033	0.0327233
fipexide hydrochloride	-0.0312572	0.0742691
flavone
flavoxate hydrochloride
flecainide acetate	-0.0753706	0.0411029
florfenicol	-0.0561469	0.0856313
flosequinan	0.0420897	0.0555072
flubendazol	0.466325	0.0172526
fluconazole
fludarabine	-0.146591	0.0240524
fludrocortisone acetate	0.0527916	0.094813
flufenamic acid	0.28027	0.0169416
flumequine	0.0843674	0.0490949
flumethasone pivalate	1.57673	0.00401866
flunarizine dihydrochloride	0.119148	0.459432
flunisolide	0.0493779	0.0188836
flunixin meglumine	0.538624	0.12122
fluocinolone acetonide	-0.115547	0.0157949
fluocinonide	0.450168	0.0151037
fluorometholone	0.175849	0.0272872
fluoxetine hydrochloride	0.0696711	0.044535
flupentixol dihydrochloride cis-(z)	1.50529	0.0996806
fluphenazine dihydrochloride	0.391977	0.144724
flupirtine	0.745675	0.126272
flurandrenolide	-0.272067	0.0222875
flurbiprofen axetil
fluspirilene	1.84491	0.0164579
flutamide	0.206048	0.0055142
fluticasone propionate	1.79924	0.0103667
fluvoxamine maleate	-0.588166	0.04938
folate	-0.612222	0.507316
folinic acid calcium salt
formestane	0.376762	0.123555
formoterol fumarate
fosfosal
fosinopril	1.54936	0.075733
fulvestrant	3.22834	0.0133124
fumarate	-0.391667	0.127345
furaltadone hydrochloride	-0.122419	0.074636
furazolidone	-0.54492	0.0883223
gabapentin	-0.0919322	0.0390062
gabexate mesilate	0.0267348	0.568995
galanthamine hydrobromide
ganciclovir	-0.0901739	0.0623958
gatifloxacin	-0.0421527	0.30446
gefitinib
gemcitabine	-0.182651	0.106049
gemfibrozil	-0.171426	0.115186
gemifloxacin mesylate	-0.148448	0.130955
gestodene	0.352226	0.0750605
gestrinone
glafenine hydrochloride	0.314731	0.0553601
glibenclamide	0.469196	0.0394034
gliclazide	-0.198022	0.136039
glimepiride	0.603544	0.0921834
glipizide	0.116596	0.170431
gliquidone	1.53906	0.0167177
glycerophosphocholine
glycopyrrolate bromide
gmp	-0.8	0.312666
granisetron	-0.194641	0.0249235
grepafloxacin	-0.158351	0.205794
griseofulvin	-0.120587	0.130951
guaiacol	-0.0103507	0.0347457
guanabenz acetate	0.150721	0.197533
guanfacine hydrochloride	0.211669	0.0215621
guanine	0.216667	0.227743
guanosine	-0.455556	0.13135
halcinonide	1.21628	0.121762
halofantrine hydrochloride	3.61975	0.0970263
haloperidol	0.364396	0.196264
heptaminol hydrochloride	-0.105765	0.13369
hesperidin	-0.0792433	0.0634043
hexestrol
hexetidine	2.4119	0.181893
hexylcaine hydrochloride	0.0654012	0.338631
hippuric acid
histamine dihydrochloride	-0.238155	0.00328787
homochlorcyclizine dihydrochloride	1.0391	0.180836
homocysteic acid	-0.111667	0.219492
homosalate	-0.0532103	0.0970813
homoserine
hopantenate calcium	0.0364188	0.0905328
hycanthone	-0.0142192	0.189613
hydralazine hydrochloride
hydrocortisone	-0.11817	0.00135731
hydroxychloroquine sulfate
hydroxyproline	-0.744444	0.153225
hydroxyzine dihydrochloride	0.0465525	0.198232
hymecromone	-0.0202385	0.0727732
hypoxanthine
ibandronate sodium	0.598776	0.0119167
ibudilast	0.934714	0.496324
ibufenac
ibuprofen piconol	3.37951	0.0530384
ibutilide fumarate	-0.121551	0.00784727
idazoxan hydrochloride
idebenone
idoxuridine
ifenprodil tartrate	0.0486136	0.0182687
imidapril hydrochloride	-0.0271908	0.0407072
imipramine hydrochloride	-0.467677	0.213137
imiquimod	0.789838	0.0978485
imp
indapamide	-0.0745393	0.149662
indatraline hydrochloride	0.771072	0.0295847
indinavir sulfate	0.337456	0.011429
indole-3-carboxylic acid
indometacin farnesil	3.16116	0.0127063
indomethacin	0.160823	0.0242584
indoprofen	-0.0814812	0.0123909
inosine
iobenguane sulfate	-0.0112443	0.0903953
iocetamic acid	0.0463269	0.0167675
iohexol	-0.0462283	0.0789572
iopamidol	-0.05677	0.05642
iopanoic acid	0.163894	0.01558
iopromide	-0.076592	0.00382426
ioversol	0.00443587	0.0110874
ipsapirone	0.412051	0.0102959
irbesartan	0.549231	0.00112168
irinotecan hydrochloride trihydrate	-0.171335	0.0232309
irsogladine maleate	-0.123682	0.00614131
isaxonine	0.016769	0.0095553
isocarboxazid	-0.0270249	0.085628
isoconazole	2.87273	0.225405
isoetharine mesylate salt	0.225273	0.029672
isoflupredone acetate	-0.156361	0.133433
isoniazid	-0.116221	0.0814487
isoproterenol hydrochloride(-)	-0.0620232	0.105001
isopyrin hydrochloride	0.23277	0.0319292
isoxicam	-0.0940292	0.101156
isoxsuprine hydrochloride	-0.00453068	0.12535
isradipine	0.788003	0.0233969
itopride	-0.264774	0.0352592
itraconazole	3.38827	0.0172379
ivabradine hydrochloride	-0.0243823	0.0477019
josamycin	1.2641	0.0723713
kanamycin a sulfate	0.304528	0.167838
ketanserin tartrate hydrate	0.36415	0.0569427
ketoconazole	1.19078	0.0426307
ketoprofen	-0.000300943	0.00205092
ketorolac tromethamine	-0.06011	0.0797038
ketotifen fumarate	-0.153746	0.0538802
khellin	-0.392883	0.0441273
kinetin	-0.244609	0.0553577
kynurenic acid
lacidipine	2.90362	0.122173
lacosamide
lamivudine	-0.0957329	0.0217587
lamotrigine	-0.135573	0.0160861
lanoconazole	1.91799	0.00312101
lansoprazole	0.488065	0.0803811
latanoprost	0.990592	0.0843692
leflunomide	-0.250408	0.218778
letrozole	-0.0033484	0.105973
levalbuterol hydrochloride	-0.0827547	0.0445739
levamisole hydrochloride	-0.120507	0.066266
levocabastine hydrochloride	0.0858074	0.117681
levocarnitine	-0.202456	0.087416
levofloxacin	-0.48354	0.0502639
levonordefrin	-0.0516376	0.0140533
levopropoxyphene napsylate	-0.0886719	0.247609
lidocaine hydrochloride	-0.457599	0.0164694
lidoflazine	2.25955	0.141545
linagliptin	0.223876	0.00673603
linezolid	-0.154143	0.0127858
liothyronine	1.25636	0.0522411
lipoate	1.13556	0.152325
lisinopril
lithocholic acid	0.118469	0.221693
lobenzarit disodium	0.0160819	0.0357479
lofexidine	-0.248999	0.0239893
lomefloxacin hydrochloride	-0.335927	0.144642
lomerizine dihydrochloride	3.28283	0.406935
lomitapide	2.99251	0.0758196
loperamide hydrochloride	1.03262	0.105051
lopinavir	1.46938	0.119109
loratadine	2.13792	0.0507983
losartan	0.138116	0.00875819
loteprednol etabonate	1.601	0.0839259
lovastatin	1.12495	0.0052554
loxapine succinate	1.43733	0.0947515
loxoprofen
l-tryptophan
lumiracoxib	0.450085	0.0324993
luteolin	1.99414	0.00949218
lymecycline
mafenide hydrochloride	-0.118035	0.211277
maleic acid	-0.198333	0.161421
malonic acid	-0.325714	0.16092
malotilate	1.91111	0.0284366
manidipine dihydrochloride	3.63775	0.0431354
maprotiline hydrochloride	0.10767	0.0382133
marbofloxacin	-0.0405034	0.079469
mebendazole	0.264083	0.2118
mebeverine hydrochloride	-0.55656	0.104275
mecamylamine hydrochloride	-0.226362	0.207714
meclocycline sulfosalicylate	0.629834	0.0531534
meclozine dihydrochloride	3.17171	0.0593356
medrysone	0.0508567	0.0249543
mefenamic acid	0.171961	0.0369394
mefexamide hydrochloride	-0.0811212	0.0940939
mefloquine hydrochloride	1.10715	0.11807
megestrol acetate
meglumine
melatonin	-0.139553	0.00462256
melengestrol acetate	2.20611	0.446258
meloxicam	0.117226	0.14064
memantine hydrochloride	-0.396549	0.126759
mepenzolate bromide	-0.164113	0.0174402
mephenytoin	-0.168869	0.104087
meprylcaine hydrochloride	-0.438579	0.490372
meptazinol hydrochloride	-0.311732	0.111385
mercaptopurine	-0.0878826	0.0481459
mesalamine	-0.0569476	0.024712
mesoridazine besylate	-0.0642024	0.0588719
mestranol	-0.0336695	0.0033394
metacetamol	0.030141	0.0513891
metaproterenol sulfate
metaraminol bitartrate	0.109326	0.0925697
metergoline	0.870252	0.060064
metformin hydrochloride	-0.0128049	0.0995864
methacycline hydrochloride	-0.890245	0.0961324
methandrostenolone	-0.0434083	0.00761577
methantheline bromide	-0.0464598	0.009136
methazolamide	-0.10347	0.00732614
methenamine	-0.140753	0.00577108
methiazole	0.326948	0.205379
methicillin sodium	0.214778	0.0660739
methionine sulfoxide
methocarbamol	-0.0706991	0.0982961
methotrimeprazine maleate salt	0.983517	0.152294
methoxamine hydrochloride	-0.192616	0.0604542
methyl benzethonium chloride	2.45099	0.0256698
methylene blue	1.06332	0.0149656
methylergometrine maleate	-0.0745473	0.0596063
methylmalonic acid
methylnicotinamide
methylprednisolone, 6-alpha	0.00474279	0.0160135
meticrane	0.068731	0.0539669
metixene hydrochloride	0.555101	0.0139307
metoclopramide monohydrochloride	-0.314871	0.103448
metolazone	0.385431	0.0226039
metoprolol-(+)-tartrate salt	0.284047	0.0909682
metrizamide	-0.14889	0.0390325
metronidazole	-0.394382	0.315916
metyrapone	-0.301269	0.187898
mevastatin	1.47136	0.00140097
mexenone
mexiletine hydrochloride	-0.250217	0.0142286
mianserine hydrochloride	1.19128	0.0861283
mibefradil hydrochloride	1.94697	0.0238091
miconazole	2.62954	0.111197
midecamycin	1.10545	0.0338069
midodrine hydrochloride
mifepristone	1.03273	0.472335
miglitol	0.139527	0.148537
milnacipran hydrochloride	0.0140878	0.0498104
minaprine dihydrochloride	-0.136895	0.0937296
minocycline hydrochloride	-0.105021	0.108768
minoxidil	-0.055725	0.115698
misoprostol	-0.0338724	0.00309629
mitomycin c
mitoxantrone dihydrochloride	0.407334	0.042761
mizolastine	0.81051	0.0673417
mizoribine	0.375276	0.0663247
moclobemide	-0.154602	0.0579107
modafinil	-0.0411086	0.0758217
mofezolac	0.178419	0.0545045
moguisteine	-0.128741	0.135086
molindone hydrochloride	-0.339434	0.149165
molsidomine	-0.114416	0.162612
mometasone furoate	3.12536	0.0373383
morantel tartrate	-0.0429477	0.151089
moricizine hydrochloride	0.461184	0.084936
moroxidine hydrochloride	-0.0478145	0.0381152
mosapride	1.19217	0.0786364
moxifloxacin	0.465788	0.173146
moxisylyte hydrochoride	-0.820096	0.101615
moxonidine	-0.221384	0.10887
mupirocin
n6-acetyl-l-lysine	-0.77	0.0807465
n6-methyladenosine
nabumetone
n-acetyl-glucosamine-1-phosphate
n-acetyl-glutamate	-0.665556	0.160788
n-acetyl-glutamine	-0.66	0.195448
n-acetyl-l-alanine
n-acetyl-l-leucine	-0.344431	0.106903
n-acetyl-l-ornithine	-0.695556	0.173574
n-acetylputrescine	-0.796667	0.214184
nad+
nad+_pos	-0.234444	0.116309
nadifloxacin	0.229529	0.0155693
nadolol	-0.162309	0.00436594
nafamostat mesylate	0.663693	0.108655
nafcillin sodium salt monohydrate	0.0599186	0.0199716
nafronyl oxalate	-0.157512	0.193052
naftifine hydrochloride	2.71617	0.0855853
naftopidil dihydrochloride	1.38498	0.0408794
nalbuphine hydrochloride	-0.067965	0.0700932
nalidixic acid sodium salt
nalmefene hydrochloride	-0.289801	0.0443902
naloxone hydrochloride	-0.0765411	0.0559681
naltrexone hydrochloride dihydrate	-0.157765	0.0839926
nandrolone
naphazoline hydrochloride	0.0464888	0.315547
nateglinide	-0.12715	0.0702515
n-butylscopolammonium bromide	0.368074	0.0776062
n-carbamoyl-l-aspartate
n-carbamoyl-l-aspartate_neg	0.108889	0.189238
nebivolol hydrochloride
nebularine
nedocromil sodium
nefazodone hydrochloride	1.2485	0.01537
nefiracetam	-0.174192	0.0581644
nefopam hydrochloride	-0.0718648	0.0322236
nelarabine	0.214872	0.0660589
nelfinavir mesylate	2.67618	0.0286045
neomycin sulfate	0.799682	0.0412621
neostigmine bromide	-0.0929374	0.0316531
nepafenac	0.039904	0.0492436
netilmicin sulfate	-0.19293	0.0821772
nevirapine	0.15273	0.236562
niacin
nialamide
nicardipine hydrochloride	2.12292	0.153583
nicergoline	0.534717	0.209961
nicorandil	-0.181682	0.0991898
nicotinamide	-0.392888	0.0306949
nifedipine
nifekalant
nifenazone
niflumic acid	0.517801	0.0561848
nifuroxazide	-0.0500715	0.0155836
nifurtimox	-0.163368	0.0928202
nikethamide	-0.284424	0.124235
nilotinib	3.01513	0.0218311
nilvadipine	1.56899	0.0347464
nimodipine	0.947539	0.168732
niridazole	-0.153907	0.0497782
nisoxetine hydrochloride	-0.0885039	0.141737
nitrendipine	0.597843	0.196523
nitrocaramiphen hydrochloride	0.131045	0.105401
nitrofural	-0.132604	0.0333301
nitroxoline	0.86359	0.0435271
nizatidine	-0.226654	0.0428619
nocodazole	0.644916	0.0680496
nomifensine maleate	-0.262663	0.121833
norcyclobenzaprine	-0.161855	0.0850069
norethindrone	-0.389563	0.30061
norethynodrel
norfloxacin
norgestimate	2.35295	0.11003
nortriptyline hydrochloride	-0.260422	0.176254
nylidrin	-0.270576	0.014644
nystatine
octoclothepin maleate salt	2.28866	0.00504941
ofloxacin	-0.15819	0.137342
olanzapine	-0.257593	0.0208634
olmesartan
olopatadine hydrochloride	-0.079157	0.0600012
omeprazole	-0.137947	0.0622128
ondansetron hydrochloride	-0.269725	0.0104639
opipramol dihydrochloride	-0.109562	0.0537175
ornidazole	-0.101955	0.112611
ornithine
orotate	-0.428889	0.238088
orotic acid
orphenadrine hydrochloride	0.0111164	0.0779888
oseltamivir phosphate	0.209959	0.0602309
o-sulfanilamide	-0.0676766	0.101833
oxandrolone	2.22428	0.255932
oxantel pamoate
oxaprozin	-0.228067	0.0474734
oxcarbazepine	-0.305105	0.0734804
oxeladin citrate	-0.587461	0.023751
oxethazaine	1.09625	0.0655374
oxfendazole	-0.0103018	0.107517
oxibendazol	-0.0285591	0.0291376
oxiconazole nitrate	3.11413	0.054798
oxiglutatione
oxiracetam
oxolamine citrate salt	0.650322	0.139814
oxolinic acid	0.105537	0.106362
oxprenolol hydrochloride	-0.26529	0.207493
oxybutynin chloride	1.32914	0.493026
oxymetazoline hydrochloride	-0.0509786	0.132579
oxymetholone
oxyphenbutazone
oxyphenisatin	1.1157	0.0619935
ozagrel hydrochloride	-0.321305	0.109982
paclitaxel	1.82642	0.0464918
paliperidone	-0.149609	0.118768
palonosetron hydrochloride	-0.0790943	0.0586609
papaverine hydrochloride	0.296115	0.0220436
parbendazole	0.635643	0.154272
pargyline hydrochloride	0.831593	0.125553
paromomycin sulfate
paroxetine hydrochloride	0.15185	0.0248259
paroxypropione	-0.11474	0.049317
pemetrexed disodium	-0.0867905	0.22728
penbutolol sulfate	0.239762	0.186696
penciclovir	-0.142218	0.0463126
pentamidine isethionate
pentetic acid
pentobarbital
pentolinium bitartrate
pentoxifylline	-0.0935301	0.067966
pentylenetetrazole	-0.116965	0.116641
pepstatin a	-0.0760927	0.0234816
pergolide mesylate	-0.316864	0.196084
perhexiline maleate	1.17854	0.139137
perindopril	-0.0564246	0.0227735
perospirone hydrochloride	1.16576	0.42503
perphenazine	0.478134	0.188725
phenacetin	-0.276623	0.0418529
phenazopyridine hydrochloride	0.27669	0.118364
phenelzine sulfate	-0.0570134	0.000528685
phenformin hydrochloride	-0.0844482	0.0902704
pheniramine maleate	-0.187453	0.0814971
phenolphthalein	1.00164	0.0493927
phenothiazine	2.01765	0.239202
phenothrin	1.52262	2.87405e-05
phenoxybenzamine hydrochloride	-0.0547586	0.117534
phenoxypropazine dihydrochloride	1.04476	0.0246539
phensuximide	-0.512415	0.47322
phentermine hydrochloride	-0.181483	0.0395431
phentolamine hydrochloride	-0.0413154	0.122742
phenyl salicylate
phenylbutazone	-0.0247896	0.038356
phenyllactic acid	-0.384	0.0779744
phenylpropanolamine hydrochloride	-0.0545283	0.00816717
phenylpyruvate
phosphorylcholine	-0.816667	0.227486
phthalylsulfacetamide	0.0832239	0.0711237
phthalylsulfathiazole	-0.0318165	0.00223181
picotamide monohydrate	0.354744	0.346614
picrotoxinin	0.205152	0.329014
pidotimod	-0.242544	0.22501
pilocarpine nitrate	-0.124422	0.00142069
pilsicainide hydrochloride	-0.00447353	0.0594001
pimethixene maleate	0.89445	0.153208
pimozide	1.7441	0.0672877
pinaverium bromide	1.58306	0.014592
pindolol	-0.255041	0.13479
pioglitazone	1.1688	0.112244
pipemidic acid	-0.0246623	0.0971819
pipenzolate bromide	-0.089067	0.0498927
piperacetazine	0.507334	0.0918993
piperidolate hydrochloride	0.45459	0.0703694
piracetam
pirenperone
pirenzepine dihydrochloride
piretanide	-0.0692158	0.0114637
piribedil	0.196853	0.0988168
pirlindole mesylate	0.100911	0.05942
piromidic acid	0.306133	0.0333186
piroxicam	-0.0418429	0.0324635
pitavastatin calcium	0.0193785	0.0319062
pivampicillin	0.925849	0.0495315
pivmecillinam hydrochloride
pizotifen malate	0.699687	0.0550414
podophyllotoxin	-0.0759805	0.0345406
pomalidomide	1.75252	0.0225336
posaconazole hydrate	1.53337	0.157577
practolol	-0.245209	0.0451206
pramoxine hydrochloride	1.12562	0.0348858
pranlukast	2.52989	0.00446429
pranoprofen	-0.189752	0.0131533
prasterone
prasugrel	1.39739	0.00170968
praziquantel	-0.365992	0.217556
prazosin hydrochloride	0.158735	0.094971
prednicarbate	1.17941	0.0742222
prednisolone	0.26531	0.0172077
prednisone	0.0181831	0.047103
pregabalin	-0.0350745	0.0478908
pregnenolone
prenylamine lactate	1.71422	0.00158243
pridinol methanesulfonate salt	-0.0180965	0.358272
prifinium bromide	0.471213	0.00895577
prilocaine hydrochloride	-0.145723	0.0528531
primaquine diphosphate	0.236842	0.0175812
primidone	0.387902	0.0487414
probenecid	-0.0808628	0.0411876
probucol
procainamide hydrochloride	-0.0790708	0.0596409
procaine hydrochloride	-0.149509	0.124037
procarbazine hydrochloride
prochlorperazine dimaleate	1.68814	0.322384
proflavine hemisulfate	0.39148	0.00495656
progesterone	1.42249	0.280042
proglumide	-0.0796561	0.130123
proguanil hydrochloride	0.100634	0.126344
promazine hydrochloride	-0.0180398	0.0693875
promethazine hydrochloride	0.622748	0.411714
pronethalol hydrochloride	-0.274292	0.0814386
propafenone hydrochloride	-0.124124	0.0684358
propantheline bromide	0.0564894	0.0107488
proparacaine hydrochloride	-0.261502	0.296949
propidium iodide
propoxycaine hydrochloride	-0.0987611	0.11317
propylthiouracil	-0.151534	0.104142
prosultiamine	-0.274701	0.169394
prothionamide	-0.379983	0.0478796
protriptyline hydrochloride	0.0225955	0.120208
pyrantel tartrate	-0.0814509	0.114416
pyrazinamide	-0.186249	0.155034
pyricarbate
pyridostigmine iodide	-0.150396	0.0333728
pyridoxine	-1.11667	0.339632
pyridoxine hydrochloride	-0.209055	0.0503006
pyrilamine maleate	-0.263261	0.0705305
pyrimethamine	-0.107897	0.0661446
pyrithyldione	-0.15769	0.0773463
pyrvinium pamoate
quatacaine	-0.448893	0.173554
quetiapine hemifumarate	0.125661	0.0541595
quinacrine dihydrochloride hydrate	0.0586452	0.0424143
quinapril hydrochloride	0.0537601	0.0895847
quinethazone	-0.0453317	0.0661096
r(-) apomorphine hydrochloride hemihydrate
rabeprazole sodium salt	0.0145586	0.0971369
racecadotril	0.816171	0.0333504
racepinephrine hydrochloride
raclopride	-0.937061	0.137884
raloxifene hydrochloride	2.01396	0.0539217
raltitrexed	-0.129315	0.0639732
ramipril	-0.0630886	0.0111204
ramosetron hydrochloride	0.464251	0.0489246
ranitidine hydrochloride	-0.142923	0.0564532
ranolazine	-0.0457169	0.0819191
rasagiline
rebamipide	-0.103567	0.0141496
reboxetine mesylate	0.0423679	0.0382591
remoxipride hydrochloride	-0.258329	0.152284
repaglinide	0.817153	0.0131844
reserpine	1.95708	0.0452681
ribavirin
riboflavin	-0.216667	0.0796869
riboflavine	0.417411	0.0558854
ribostamycin sulfate salt
rifabutin	1.08525	0.0879877
rifampicin	0.278478	0.0255671
rifapentine	1.73134	0.15724
rifaximin	1.83217	0.121991
riluzole hydrochloride	0.266565	0.20553
rimantadine hydrochloride	-0.512691	0.122875
rimexolone	0.850021	0.0926114
rimonabant	3.68671	0.0102085
risperidone	-0.201477	0.066602
ritonavir	1.8252	0.0697677
rivastigmine	-0.700722	0.0744399
rofecoxib	-0.211288	0.0858738
rolipram	-0.0700895	0.0356696
ronidazole	-0.0327345	0.00605144
ropinirole hydrochloride	-0.297593	0.031492
ropivacaine hydrochloride	-0.730225	0.40321
rosiglitazone hydrochloride	0.564057	0.0888793
rosuvastatin	-0.0474726	0.153823
roxatidine acetate hydrochloride	-0.333472	0.0638248
roxithromycin	-0.0903867	0.0634302
rufinamide	0.0364508	0.0523921
rufloxacin	0.155161	0.129366
safinamide	-0.00889068	0.0711086
salbutamol	-0.0805194	0.0617391
salinomycin sodium	1.57711	0.00995386
salmeterol	0.360444	0.0661894
saquinavir mesylate	1.72811	0.0268776
sarafloxacin	0.191814	0.0295665
sarpogrelate hydrochloride
scopolamine hydrochloride
scopolamin-n-oxide hydrobromide
secnidazole
selegiline hydrochloride	1.59596	0.0375926
seratrodast
serotonin hydrochloride	-0.270918	0.110766
sertaconazole nitrate	3.0449	0.000399321
sertindole	1.89477	0.0345867
sertraline	1.38713	0.00781456
shikimate
sibutramine hydrochloride	2.50446	0.0772982
sildenafil	0.842298	0.0914474
simvastatin	1.80702	0.0994883
sisomicin sulfate
sn-glycerol-3-phosphate
sobuzoxane
sofalcone	2.70242	0.0344703
sotalol hydrochloride	-0.0926102	0.0949744
spaglumic acid	-0.0380074	0.0320977
spiperone	0.138749	0.0386337
spiramycin	0.0092988	0.0468571
spironolactone	0.249965	0.0442672
s-ribosyl-l-homocysteine_neg
stanozolol	1.68191	0.184419
stavudine
succinate
succinylsulfathiazole	-0.286004	0.103638
sulconazole nitrate	2.54719	0.0441026
sulfabenzamide	-0.151948	0.000216845
sulfacarbamide	-0.220644	0.063045
sulfacetamide sodic hydrate	-0.0903488	0.171275
sulfachloropyridazine	-0.15736	0.0250795
sulfadiazine	-0.0790385	0.122934
sulfadimethoxine	-0.128771	0.054934
sulfadoxine	-0.131535	0.0112231
sulfaguanidine	-0.0650695	0.173675
sulfamerazine	-0.259885	0.00740233
sulfameter	-0.106969	0.0432601
sulfamethizole	-0.113531	0.0362983
sulfamethoxazole	-0.0922288	0.182173
sulfamethoxypyridazine	-0.106969	0.0432601
sulfamonomethoxine	-0.0605366	0.00203264
sulfanilamide	-0.104924	0.0277852
sulfaphenazole	-0.0565458	0.156193
sulfapyridine	-0.181001	0.009508
sulfasalazine	0.412343	0.0548784
sulfathiazole	0.00168496	0.0497917
sulfinpyrazone	-0.01671	0.107884
sulindac	-0.0409524	0.13977
sulmazole	-0.261456	0.0242398
suloctidil	3.32629	0.0360884
sulpiride	-0.147006	0.152132
sumatriptan succinate	-0.230561	0.047026
suplatast tosylate
suprofen	-0.105063	0.0506609
suxibuzone	-0.329983	0.0963833
synephrine
tacrine hydrochloride	-0.0156591	0.0709135
tacrolimus monohydrate	1.73543	0.0290009
tadalafil	0.842286	0.0230617
talampicillin hydrochloride
tamoxifen citrate	3.40634	0.10574
tandospirone	-0.0909774	0.0684075
taurine
tegaserod maleate	1.99407	0.0167207
telenzepine dihydrochloride	-0.063399	0.0357535
telmisartan	1.29731	0.015316
temocapril hydrochloride	0.3735	0.0449191
tenatoprazole
tenoxicam	0.0562882	0.220009
terazosin hydrochloride	-0.172319	0.0202437
terbinafine	3.14366	0.000839051
terbutaline hemisulfate
terconazole	0.143979	0.117234
teriflunomide
tetracaine hydrochloride	-0.335031	0.0861168
tetracycline hydrochloride	-0.193147	0.109782
tetraethylenepentamine pentahydrochloride	0.795016	0.0154007
tetrahydrozoline hydrochloride	-0.318317	0.0811636
tetramisole hydrochloride	-0.368048	0.123654
thalidomide
theobromine	-0.0701242	0.000370037
theophylline monohydrate	-0.0701242	0.000370037
thiamine	1.85111	0.170106
thiamine hydrochloride
thiamine-phosphate	0.8	0.583845
thiamphenicol	-0.110519	0.100076
thiethylperazine maleate	2.59348	0.0789935
thiocolchicoside	-0.102656	0.0577492
thioperamide maleate	0.0258656	0.0489191
thioproperazine dimesylate	0.500579	0.189157
thioridazine hydrochloride	1.16058	0.287422
thiorphan	0.0697241	0.0184803
thymidine
thymine	-0.745	0.149499
tiabendazole	-0.157211	0.0218459
tiagabine hydrochloride	0.18375	0.00769146
tiapride hydrochloride	-0.11815	0.0986461
tiaprofenic acid	-0.0664936	0.120232
tiaramide hydrochloride	-0.0269301	0.0681899
tibolone	0.868925	0.0766636
ticagrelor	2.42158	0.0277588
ticlopidine hydrochloride	2.52579	0.218229
tigecycline
tiletamine hydrochloride	-0.50186	0.0649962
timolol maleate salt	-0.213689	0.140273
tinidazole	-0.122908	0.0446212
tinoridine hydrochloride
tioconazole	2.26241	0.198573
tioguanine
tirofiban hydrochloride	-0.102529	0.0111814
tizanidine hydrochloride	-0.133755	0.0389067
tobramycin
tocainide hydrochloride	-0.0770831	0.0117624
tolazamide	-0.167343	0.117014
tolazoline hydrochloride	-0.0897345	0.131641
tolbutamide	-0.0495737	0.0889752
tolcapone	0.916995	0.017388
tolfenamic acid	0.171907	0.0168362
tolonium chloride	1.03061	0.0545845
tolperisone hydrochloride	-0.352492	0.134141
toltrazuril
tolvaptan	1.57402	0.0465445
tomoxetine hydrochloride	0.18667	0.0510315
topiramate	-0.232114	0.0574078
toremifene	2.73881	0.671011
torsemide	0.0958083	0.13268
tosufloxacin hydrochloride	0.226372	0.00201
tracazolate hydrochloride	2.98077	0.0156939
tramadol hydrochloride	-0.82797	0.0637986
trandolapril	0.0120383	0.00802319
tranilast	0.194742	0.00359198
tranylcypromine hydrochloride	0.277118	0.0240731
trapidil	-0.290467	0.140719
trazodone hydrochloride
trehalose dihydrate
triamcinolone
triamterene
tribenoside	1.24967	0.0872488
trichlormethiazide	0.0129264	0.00372904
triclabendazole	2.8569	0.198647
tridihexethyl chloride
trifluoperazine dihydrochloride	1.85875	0.370626
triflupromazine hydrochloride	1.59939	0.45991
trihexyphenidyl-d,l hydrochloride	0.453132	0.188899
trimebutine	1.02063	0.146631
trimetazidine dihydrochloride	-0.0293983	0.0164556
trimethadione	0.0189468	0.0441624
trimethoprim	-0.103562	0.0945273
trimetozine	-0.128195	0.0363152
trimipramine maleate salt	1.22244	0.0872353
trioxsalen
tripamide	0.583411	0.056872
tripelennamine hydrochloride	-0.419538	0.0519003
triprolidine hydrochloride	-0.329125	0.0870496
troglitazone	2.10532	0.0564729
troleandomycin
trolox
tropicamide	-0.118205	0.0898609
tropisetron hydrochloride	-0.037918	0.0178925
troxipide
tulobuterol hydrochloride	-0.324657	0.0544036
tylosin	-0.336151	0.000272309
udp-d-glucose
ufenamate
ump	-0.233333	0.207926
uracil	-0.532857	0.144881
urapidil hydrochloride	0.0271399	0.0635618
uridine	-0.562857	0.332852
urosiol	0.315215	0.0133291
valacyclovir hydrochloride
valdecoxib	0.676802	0.0305102
valethamate bromide	0.132899	0.0509153
valganciclovir hydrochloride
valproic acid	0.0822995	0.00114793
vandetanib	1.15456	0.00616688
vardenafil	0.128131	0.43267
vatalanib	1.36971	0.064866
venlafaxine	-0.833526	0.0329705
verapamil hydrochloride	-0.163723	0.165437
verteporfin	3.48044	0.044222
vidarabine	-0.227129	0.000563291
vigabatrin hydrochloride
viloxazine hydrochloride	-0.442832	0.109205
vincamine	-0.304922	0.105775
vinpocetine	1.43939	0.411227
voglibose
vonoprazan	0.392139	9.0182e-05
voriconazole	-0.361185	0.070871
vorinostat
warfarin	-0.22824	0.0500554
xanthine	0.432222	0.637216
xanthosine
xylazine	-0.234428	0.0491286
xylometazoline hydrochloride	-0.0504121	0.0988873
yohimbine hydrochloride	0.00852539	0.0346277
zafirlukast	2.1966	0.0232022
zalcitabine
zaleplon	-0.152626	0.0517
zaltoprofen	0.11188	0.027556
zanamivir
zaprinast	0.0589126	0.0748936
zardaverine	-0.10908	0.140237
zidovudine	-0.296896	0.233114
zileuton	0.00872863	0.00882074
zimelidine dihydrochloride monohydrate	-0.313431	0.106342
ziprasidone hydrochloride monohydrate	2.24027	0.00135571
zonisamide	-0.229256	0.168131
zopiclone
zotepine	2.54439	0.0306208
zoxazolamine	-0.0371157	0.0136324
zuclopenthixol dihydrochloride	0.789242	0.0199436

## Sheet: SUMOSIM
Drug/Metabolite_Name	SUMOSIM_Mean_LogPC	SUMOSIM_SD_LogPC
(-) emtricitabine
(d-) norgestrel	0.207765	0.0376966
(d)-panthenol	-0.257367	0.160394
(l) methyldopa
(l) thyroxine	1.53763	0.121966
(r) naproxen sodium salt
(r) propranolol hydrochloride	0.451329	0.00683014
(r)-duloxetine hydrochloride	1.57576	0.000462664
(r)-tamsulosin hydrochloride	0.464277	0.0431723
(r,+) atenolol	-0.189379	0.0263387
(r,s) homatropine hydrobromide
(s)-(-)-propranolol hydrochloride	0.451329	0.00683014
(s)-naproxen	0.184209	0.165514
(s,-) atenolol	-0.289646	0.0363076
(s,-) eticlopride hydrochloride	1.706	0.282737
(s,+) camptothecine	0.224719	0.275028
(z,e) clomiphene citrate	2.00198	0.425563
1-methyl-histidine	-0.76125	0.281244
2-hydroxygluterate
2-isopropylmalic acid
2-keto-isovalerate	-0.12	0.127279
4-pyridoxic acid	-0.206667	0.0404145
7-methylguanosine	-0.796	0.812761
abacavir sulfate	-0.465289	0.168335
abemaciclib
acamprosate calcium
acebutolol hydrochloride	0.0271712	0.220696
aceclidine hydrochloride	-0.693573	0.542889
aceclofenac	-0.0536383	0.0380127
acedoben	-0.400018	0.00301033
acemetacin	0.135302	0.0438504
acenocoumarol	0.192268	0.035764
acetaminophen	-0.184991	0.235909
acetanilide	0.0557849	0.0479848
acetazolamide	-0.294132	0.147116
acetohexamide	0.00153166	0.321475
acetopromazine maleate salt	1.55092	0.224801
acetyl spiramycin	0.577546	0.12231
acetyl-l-glutamine
acetyllysine	-0.0433333	0.0251661
acipimox	-0.376692	0.247836
acitretin
aclidinium bromide
aconitate	-0.0942533	0.0798641
actarit	0.00283831	0.00864326
acyclovir	0.0453232	0.202557
adapalene	3.1419	0.0479248
adenine	-0.746	0.84651
adenosine	0.116	1.40187
adenosine 5'-monophosphate monohydrate
adiphenine hydrochloride
adrenosterone	0.213715	0.00454361
albendazole	-0.0542788	0.0290854
alclometasone dipropionate
alexidine dihydrochloride
alfadolone acetate	0.827872	0.0113583
alfaxalone	0.705792	0.0100852
alfuzosin hydrochloride	-0.111865	0.199604
algestone acetophenide	3.59301	0.252975
aliskiren hemifumarate	0.554423	0.275915
alizapride hydrochloride
allantoate	0.105	0.192847
allopurinol	0.286108	0.0304408
alogliptin benzoate
alosetron hydrochloride	-0.282999	0.05918
alprenolol hydrochloride	-0.540483	0.196651
alprostadil	0.954154	0.0236268
altrenogest	1.26611	0.0560533
altretamine	0.959331	0.351708
alverine citrate salt	-0.0160105	0.754231
ambrisentan	0.314375	0.161623
ambroxol hydrochloride	-0.133977	0.70106
amcinonide	2.01947	0.0262945
amethopterin	-0.328058	0.133391
amfepramone hydrochloride	-0.931791	0.73252
amidopyrine	-0.259214	0.169096
amifostine	-0.0113438
amikacin hydrate
amiloride hydrochloride dihydrate	-0.272889	0.0174005
aminacrine	0.276488	0.0759121
aminoadipic acid
aminocaproic acid
aminohippuric acid	0.0362969	0.00547182
aminophylline
aminosalicylic acid	0.0823253	0.0477333
amiodarone hydrochloride	3.89797	0.0258107
amiprilose hydrochloride	-0.651608	0.0629956
amisulpride	-0.382916	0.0409348
amitryptiline hydrochloride	0.146146	0.309017
amlexanox	0.621385	0.00872958
amlodipine	1.73346	0.251093
amodiaquine dihydrochloride dihydrate
amorolfine hydrochloride	2.67046	0.492573
amoxapine	-0.0157566	0.083017
amoxicillin	-0.23785	0.0918646
amp	-0.212	0.431416
amphotericin b	0.887333	0.0320602
ampicillin sodium salt
ampiroxicam	0.799617	0.0234669
amprenavir	0.431246	0.0550378
amprolium hydrochloride
ampyrone	0.170742	0.405618
amrinone
amyleine hydrochloride
anagrelide	0.508697	0.0326156
anastrozole	0.509461	0.205362
ancitabine hydrochloride
anethole-trithione	2.35144	0.147703
aniracetam	0.325257	0.300269
anisotropine methylbromide
antazoline hydrochloride	-0.166115	0.18073
anthralin
antimycin a
antipyrine	-0.118786	0.296675
antipyrine, 4-hydroxy
apramycin
aprepitant	2.02098	0.0666632
argatroban	0.574043	0.000649559
aripiprazole	3.27702	0.0702426
arotinolol hydrochloride	0.373355	0.020864
artemisinin	0.467852	0.161442
artenimol
artesunate
articaine hydrochloride
asenapine maleate	0.0301234	0.647702
astemizole
atorvastatin	0.618951	0.119351
atovaquone
atracurium besylate
atrolactic acid	0.0833333	0.0305505
atropine sulfate monohydrate
avanafil	1.49491	0.0140462
avobenzone
azacyclonol	-0.0528555	0.150404
azaguanine-8	0.129284	0.297833
azaperone	0.714862	0.0299662
azapropazone
azaribine
azasetron hydrochloride	0.413047	0.0443275
azatadine maleate
azathioprine	-0.38334	0.0679572
azelastine hydrochloride	1.68515	0.253515
azilsartan medoxomil
azithromycin	0.714179	0.0531848
azlocillin sodium salt
aztreonam	-0.983275	0.125061
bacampicillin hydrochloride	0.599238	0.0726101
baclofen	-0.186111	0.184856
bambuterol hydrochloride	-0.158526	0.172954
barnidipine hydrochloride	2.87791	0.151786
beclamide	0.207415	0.0175511
beclomethasone dipropionate	2.52575	0.0249625
befunolol	0.319838	0.0701609
bemegride
benactyzine hydrochloride
benazepril hydrochloride	0.408747	0.0240214
bendazac	0.276232	0.0111766
bendroflumethiazide
benfluorex	0.76669	0.438791
benfotiamine	-1.7982	0.344283
benidipine hydrochloride	3.46832	0.0985078
benoxinate hydrochloride	-0.725822	0.84098
benperidol	1.04796	0.0607548
benserazide hydrochloride
benzamil hydrochloride	0.694819	0.00131395
benzarone	1.703	0.132035
benzbromarone	2.15352	0.136361
benzethonium chloride
benziodarone	2.61916	0.136053
benzocaine	0.257888	0.0281498
benzonatate
benzoxiquine
benzthiazide	0.516029	0.0104585
benztropine mesylate	1.72163	0.100862
benzydamine hydrochloride	-1.75949	0.162137
benzylhydrochlorothiazide	0.691622	0.013927
benzylpenicillin sodium	0.0174183	0.156104
bephenium hydroxynaphthoate
bepridil hydrochloride	1.52697	0.819956
besifloxacin hydrochloride	0.544114	0.0684087
betahistine mesylate	0.0882779	0.204376
betamethasone	-0.150124	0.204145
betamipron	-0.174468	0.00547573
betaxolol hydrochloride	-0.25022	0.288906
betazole hydrochloride	-0.0988709	0.214847
bicalutamide	0.652788	0.0549892
bimatoprost	-0.15289	0.136396
biotin	-0.02875	0.130713
biperiden hydrochloride	1.11944	0.184028
bisacodyl	1.06005	0.205604
bisbentiamine	1.15554	0.106078
bithionol
bosentan	1.38839	0.224324
bosutinib	2.59198	0.0319656
bretylium tosylate	-0.494026
brimonidine l-tartrate	-0.503255	0.0911665
brinzolamide	-0.108802	0.167749
bromfenac	0.336404	0.0294751
bromhexine hydrochloride	2.59401	0.124099
bromocryptine mesylate	2.2063	0.0801217
bromopride	-0.0220638	0.00820249
bromperidol	1.46425	0.311287
brompheniramine maleate	0.449759	0.423267
broxyquinoline	1.55188	0.0928612
bucetin	0.185467	0.00449541
bucladesine sodium salt
budesonide	0.573064	0.0711529
budralazine	1.07656	0.0430981
bufexamac	-1.2829	0.532133
buflomedil hydrochloride	0.0778826	0.150016
buformin	0.495305	0.00831457
bumetanide	0.0281123	0.165551
bunazosin hydrochloride	0.562003	0.0259706
bupivacaine hydrochloride	-1.63202	0.0183619
bupropion hydrochloride	-1.71884	0.267134
buspirone hydrochloride	0.787328	0.0954802
butacaine	0.419394	0.0260348
butalbital	2.18106	0.0184167
butamben	0.652703	0.0768218
butenafine hydrochloride	2.32085	0.0822405
butoconazole nitrate	3.12294	0.00897546
butylparaben
caffeine
calcipotriene
camostat mesylate	0.858248	0.0228168
camylofine chlorhydrate	0.936154	0.417039
candesartan	0.475748	0.215873
canrenoic acid potassium salt
canrenone	0.970428	0.0209972
capecitabine	0.254688	0.0596869
carbamazepine	0.125991	0.258517
carbarsone
carbazochrome sodium sulfonate
carbenoxolone disodium salt
carbetapentane citrate	-0.850843	1.09972
carbimazole
carbinoxamine maleate salt	0.273313	0.0630584
carisoprodol	0.121979	0.0315951
carnitine	-0.313884	0.27384
carteolol hydrochloride
carvedilol	2.23323	0.0621072
cefaclor hydrate
cefadroxil	-0.0947241	0.177503
cefdinir	0.0556551	0.130481
cefditoren pivoxil
cefixime
cefoperazone dihydrate
ceforanide
cefotetan
cefpiramide	-0.145478	0.11828
cefpirome sulfate	-0.0664285
cefpodoxime proxetil	1.2928	0.0739709
ceftazidime pentahydrate	-0.564862	0.00782958
ceftezole
ceftibuten
cefuroxime axetil	1.449	0.0468486
celecoxib	2.05229	0.0946942
celiprolol hydrochloride	-0.381974	0.0811046
cephalexin monohydrate
cephalosporanic acid, 7-amino
cepharanthine	2.01526	0.0333179
cephradine monohydrate
cetirizine dihydrochloride	0.443574	0.00677676
chenodiol
chicago sky blue 6b	0.0118186	0.00616139
chloramphenicol	0.0398494	0.324001
chlorcyclizine hydrochloride	1.5712	0.0756697
chlorhexidine
chlormadinone acetate	1.70052	0.0823114
chlormezanone	-0.140778	0.190936
chlormidazole	1.28709	0.154688
chloropyramine hydrochloride	1.04868	0.0556272
chlorothiazide	-0.197819	0.131345
chlorotrianisene
chloroxine
chlorpheniramine maleate	-0.618993	0.117351
chlorphensin carbamate
chlorpromazine hydrochloride	0.899197	0.266655
chlorpromazine sulfoxide	0.449126	0.116901
chlorpropamide	-0.0863921	0.138073
chlorprothixene hydrochloride	0.755105	0.734281
chlorquinaldol	2.08665	0.149429
chlortetracycline hydrochloride	-0.20875	0.18879
chlorthalidone	0.01152	0.120377
chlorzoxazone	0.00557295	0.0920359
cholic acid	0.203333	0.0321455
chromocarb	-0.0368407	0.0109518
ciclesonide	3.24273	0.00746384
ciclopirox ethanolamine	-0.558823
cilnidipine	3.27383	0.0462065
cilostazol	0.849699	0.0438353
cinacalcet hydrochloride	3.24278	0.166983
cinepazide maleate	-0.0302116	0.0700171
cinnarizine	0.25085	0.104908
cinoxacin	0.498939	0.0414
ciprofibrate
ciprofloxacin hydrochloride monohydrate
cisapride	1.68412	0.134301
cisatracurium besylate
citalopram hydrobromide	0.662498	0.0910017
citiolone	1.7786	0.0987062
citrate-isocitrate	0.43	0.0754983
citrulline
cladribine	-0.333509	0.423777
clarithromycin	1.33596	0.0385859
clavulanate potassium salt
clemastine fumarate	-1.62501	0.272181
clemizole hydrochloride	0.0645158	0.919331
clenbuterol hydrochloride	-0.170408	0.231691
clidinium bromide	0.203134	0.0145337
climbazole	1.03002	0.0795228
clinafloxacin	0.622165	0.041248
clindamycin hydrochloride	-0.0427751	0.175126
clindamycin phosphate	0.760572	0.156742
clioquinol	1.39673	0.0522629
clobetasol propionate	1.03817	0.0651369
clobutinol hydrochloride	0.432303	0.481323
clocortolone pivalate	2.69546	0.095739
clodronate disodium
clofazimine	3.93112	0.36518
clofibrate
clofilium tosylate
clomipramine hydrochloride	-1.19674	0.281527
clonidine hydrochloride	-0.227578	0.14802
clonixin lysinate	0.345115	0.0158138
clopamide	-0.081078	0.109523
cloperastine hydrochloride	1.80728	0.0836708
clopidogrel	2.45624	0.0877131
clopidol	-0.0476083	0.00358194
clorgyline hydrochloride	1.10763	0.588286
clorsulon	0.314364	0.0252212
closantel	3.08908	0.0371216
clotrimazole
clozapine	-0.115793	0.379106
cmp	-0.213333	0.641768
coenzyme m	-0.0399011	0.00326378
colchicine
corticosterone	0.216014	0.00273347
cortisol acetate	0.238217	0.0134411
cortisone	-0.463557	0.221342
creatine	-0.518	0.0920326
creatinine	-0.01	0.192428
crotamiton
cyclacillin
cyclizine hydrochloride	0.807917	0.0276605
cyclobenzaprine hydrochloride	1.53613	0.482713
cyclofenil	2.15671
cycloheximide	0.175617	0.0906928
cyclopenthiazide
cyclopentolate hydrochloride	0.156271	0.195043
cyclophosphamide	0.107099	0.0010428
cycloserine(s,-)	-0.0537808	0.159907
cycotiamine
cypermethrin
cyproheptadine hydrochloride	0.106733	0.0413578
cyproterone acetate	1.79455	0.110706
cyromazine	0.194048	0.0225398
cytidine	-0.853333	0.135769
cytosine	0.27625	0.517796
d,l-penicillamine
dalfampridine	0.16006	0.0174557
damp	0.1325	0.705322
danazol
danthron	-0.227882	0.0129598
dapsone	0.0699791	0.246393
darifenacin hydrobromide	1.18111	0.0234862
darunavir	0.845437	0.0408794
dasabuvir
daunorubicin hydrochloride	1.52141	0.170218
dcmp	0.0266667	0.133167
d-cycloserine	-0.0537808	0.159907
deflazacort	0.46668	0.0033165
dehydrocholic acid	-0.105754	0.23017
dehydroisoandosterone 3-acetate	0.42323	0.00574973
delapril hydrochloride	0.421363	0.0059044
delavirdine	1.2315	0.0531612
demeclocycline hydrochloride	-0.332637	0.0383513
denatonium benzoate
deoxyadenosine	0.11	0.052915
deoxycholic acid	0.673333	0.0378594
deoxycorticosterone	0.42323	0.00574973
deoxyguanosine	-0.37	0.19799
deoxyinosine	0.191667	0.166423
deptropine citrate	1.33863	0.0334304
dequalinium dichloride	0.755161	0.150602
desipramine hydrochloride	-0.39906	0.493074
desloratadine
desonide	0.438154	0.0442517
dexamethasone acetate	0.58895	0.0155642
dexfenfluramine hydrochloride	0.845082	0.393477
dextromethorphan hydrobromide monohydrate	-0.602866	0.68564
d-gluconate	0.03	0.0655744
diatrizoic acid dihydrate
diazoxide	0.0345429	0.142841
dibenzepine hydrochloride	0.269083	0.230419
dibucaine	-0.432486	0.564191
dichlorisone acetate	1.38609	0.00619338
dichlorphenamide
diclazuril
dicumarol	1.34732	0.017791
dicyclomine hydrochloride	1.61929	0.680117
didanosine
dienogest	0.258678	0.111034
diethylcarbamazine citrate	-0.997024	0.210396
diflorasone diacetate	1.31906	0.0217323
diflunisal
digitoxigenin	0.28719	0.000633349
digoxin
dihydroorotate	-0.06	0.0264575
dilazep dihydrochloride
dilevalol	0.628509	0.0162068
diltiazem hydrochloride	-0.0743245	0.163608
dimaprit dihydrochloride
dimenhydrinate	-1.4707	0.113145
dimethadione
dimethisoquin hydrochloride	2.54637	0.0220356
dimethylglycine	-0.865	0.295925
dimetridazole	0.0560067	0.0345329
dinoprost trometamol	1.01079	0.403697
diosmin	-0.48816	0.0422317
dioxybenzone	1.03055	0.215501
diperodon hydrochloride	-0.434595	0.0744403
diphemanil methylsulfate	0.158243	0.285541
diphenhydramine hydrochloride	-0.860389	0.657115
diphenidol hydrochloride	-1.78866	0.106451
diphenylpyraline hydrochloride	0.696426	0.0361628
dipivefrin hydrochloride	1.067	0.0311834
diprophylline	-0.552658	0.0870232
dipyridamole	1.19348	0.0933654
disopyramide	-0.0917547	0.164047
dithiazanine iodide
do 897/99	1.81238	0.0487987
docetaxel	1.34804	0.0357553
dofetilide	-0.324113	0.0547953
dolasetron mesilate
dolutegravir	1.30987	0.0997283
domperidone	0.126359	0.242261
donepezil hydrochloride	1.41654	0.0829084
dorzolamide hydrochloride	-0.0378469	0.0568766
dosulepin hydrochloride	1.45385	0.0992777
doxapram hydrochloride	0.618333	0.0860081
doxazosin mesylate	1.76284	0.170304
doxofylline	-0.261444	0.0395065
doxorubicin hydrochloride	0.0630604	0.162321
doxylamine succinate
d-phenylalanine	-0.462547	0.141463
drofenine hydrochloride	2.18435	0.00384345
dronedarone hydrochloride	2.95517	0.0599061
droperidol	0.16659	0.247481
dropropizine	-0.231882	0.199374
dyclonine hydrochloride	-2.41428	0.330204
dydrogesterone	1.17648	0.0350946
ebastine	4.04546	0.0348201
ebrotidine	1.6594	0.00695062
econazole nitrate	0.647247	0.288429
edaravone
edrophonium chloride
efaroxan hydrochloride	0.101669	0.0153958
efavirenz	1.9847	0.118646
eletriptan	0.79929	0.00692814
empagliflozin	0.485002	0.0168423
enalapril maleate	-0.0580464	0.234226
enilconazole	1.09355	0.0946681
enocitabine	2.61464	0.0249646
enoxacin	0.554043	0.0837548
enrofloxacin	0.679379	0.169021
entacapone	1.25416	0.0266083
epalrestat	0.709888	0.0429354
eperisone hydrochloride	0.665059	0.558968
epiandrosterone
epirizole	-0.201211	0.433708
epirubicin hydrochloride
eprosartan mesylate	0.171524	0.041644
equilin
erdosteine	-0.13803	0.0025638
erlotinib	1.16537	0.00982854
erythromycin	0.254251	0.242069
escitalopram oxalate	0.930268	0.236038
eserine hemisulfate salt
esmolol hydrochloride	-0.048506	0.0722497
estradiol valerate	1.28265	0.086688
estradiol-17 beta
estramustine	2.96492	0.0490052
estriol	1.30577	0.0231155
estrone	0.530387	0.0544115
estropipate piperazine salt
etanidazole	0.067693	0.0501207
ethacridine lactate	0.231604	0.120028
ethacrynic acid	-0.756092	0.154831
ethambutol dihydrochloride	-0.34211	0.711471
ethamivan	-0.033945	0.00600545
ethamsylate diethylammonium salt
ethaverine hydrochloride	1.90641	0.0900672
ethenzamide	-0.475231	0.147921
ethinylestradiol
ethionamide	-0.689935	0.0559426
ethisterone	-0.43621	0.0995085
ethopropazine hydrochloride	1.80099	0.0545574
ethotoin
ethoxyquin	0.378822	0.060169
ethoxzolamide	0.464512	0.0552335
ethynodiol diacetate
etifenin	-0.035636	0.00494491
etilefrine hydrochloride	-0.211293	0.0254187
etiroxate hydrochloride	3.40773	0.01237
etodolac	-0.0106933	0.13756
etofenamate	1.79547	0.200469
etofylline	-0.528371	0.450956
etomidate	0.522415	0.117869
etoposide	0.163087	0.54461
etoricoxib	0.410541	0.136841
etravirine	3.32916	0.117068
etretinate
exalamide	1.19809	0.0814913
exemestane	0.757691	0.378163
exifone
ezetimibe	0.667569	0.0488
fad	-0.568571	0.506275
famotidine	-0.256451	0.209152
famprofazone
fasudil hydrochloride	-0.0691941	0.161478
felodipine	1.98757	0.122271
fenbendazole	0.216652	0.365238
fenbufen	0.00424688	0.4041
fenclozic acid	0.22117	0.00509853
fendiline hydrochloride	-0.764404	0.179243
fenipentol	0.192007
fenoldopam	0.39437	0.213331
fenoprofen calcium salt dihydrate
fenoterol hydrobromide
fenspiride hydrochloride
fentiazac	0.518645	0.0369389
fexofenadine hydrochloride	0.35468	0.0203414
finasteride	0.729081	0.0580395
fipexide hydrochloride	-0.315927	0.148731
flavone	-0.116667	0.061101
flavoxate hydrochloride
flecainide acetate	0.479403	0.0812466
florfenicol	0.0232359	0.0991519
flosequinan	-0.0120125	0.0107784
flubendazol	0.669791	0.0203253
fluconazole	-0.0758375	0.217735
fludarabine	-0.0915536	0.00537525
fludrocortisone acetate	-0.394072	0.184646
flufenamic acid	0.354729	0.0253877
flumequine	0.0408963	0.803578
flumethasone pivalate	2.0027	0.0253174
flunarizine dihydrochloride	-0.178811	0.0207345
flunisolide	0.286663	0.0788589
flunixin meglumine	0.574571	0.0143427
fluocinolone acetonide	0.658843	0.201972
fluocinonide	0.674865	0.0603331
fluorometholone	0.459834	0.0693271
fluoxetine hydrochloride	1.61664	0.289444
flupentixol dihydrochloride cis-(z)	2.79439	0.315512
fluphenazine dihydrochloride	-0.664957	0.177163
flupirtine	0.832873	0.126108
flurandrenolide	0.103152	0.0564019
flurbiprofen axetil	0.0398522	0.0481652
fluspirilene	2.17156	0.160983
flutamide	0.0869264	0.0294326
fluticasone propionate	2.15674	0.0489789
fluvoxamine maleate	0.816355	0.0522868
folate	-0.2	0.338526
folinic acid calcium salt
formestane	0.219359	0.0486097
formoterol fumarate	0.277798	0.551712
fosfosal	-0.0368938	0.0024206
fosinopril	1.79066	0.136906
fulvestrant
fumarate
furaltadone hydrochloride	-0.251387	0.0493024
furazolidone	-0.336793	0.0182776
gabapentin
gabexate mesilate
galanthamine hydrobromide
ganciclovir
gatifloxacin	0.640964	0.186268
gefitinib
gemcitabine	0.410991	0.252014
gemfibrozil
gemifloxacin mesylate	0.525533	0.067868
gestodene	0.906046	0.0931749
gestrinone	0.735577	0.0446871
glafenine hydrochloride	0.0989985	0.00613323
glibenclamide	0.382372	0.074274
gliclazide	0.182882	0.0402256
glimepiride	0.724545	0.0793957
glipizide	0.122918	0.116869
gliquidone	1.6812	0.0373709
glycerophosphocholine	0.33	0.176918
glycopyrrolate bromide
gmp	-0.16	0.649346
granisetron	0.283399	0.138053
grepafloxacin	-0.045213	0.125454
griseofulvin	-0.0483854	0.0674798
guaiacol
guanabenz acetate	0.0102927	0.0941609
guanfacine hydrochloride	-0.0691478	0.169308
guanine	-0.396667	1.11717
guanosine	-0.6425	0.552532
halcinonide	1.3875	0.0607178
halofantrine hydrochloride	3.35277	0.0533471
haloperidol	0.0667528	0.0538889
heptaminol hydrochloride	-0.388054	0.0824485
hesperidin	-0.208874	0.423729
hexestrol
hexetidine
hexylcaine hydrochloride	0.763919	0.0586753
hippuric acid	-0.484283	0.370926
histamine dihydrochloride
homochlorcyclizine dihydrochloride	-1.19674	0.281527
homocysteic acid
homosalate	0.0951319	0.0640128
homoserine
hopantenate calcium	0.145322	0.0431133
hycanthone	-0.211774	0.364517
hydralazine hydrochloride
hydrocortisone	0.0339312	0.0484341
hydroxychloroquine sulfate
hydroxyproline	-0.341667	0.189675
hydroxyzine dihydrochloride	0.129748	0.0904654
hymecromone	0.169338	0.0773435
hypoxanthine	0.23	0.06
ibandronate sodium	0.694503	0.00175039
ibudilast	0.843258	0.210707
ibufenac	0.274026	0.191428
ibuprofen piconol	3.3936	0.0418576
ibutilide fumarate	0.464996	0.0791477
idazoxan hydrochloride
idebenone	1.85792	0.383134
idoxuridine
ifenprodil tartrate	-0.15589	0.143769
imidapril hydrochloride	0.0861442	0.0201566
imipramine hydrochloride	-0.449805	0.288215
imiquimod	1.11644	0.100899
imp	0.0833333	0.0404145
indapamide	0.0467028	0.142233
indatraline hydrochloride	1.50351	0.0501781
indinavir sulfate	0.90409	0.0408539
indole-3-carboxylic acid	-0.25	0.0519615
indometacin farnesil	3.29392	0.483197
indomethacin	0.114472	0.108793
indoprofen	0.143586	0.0244894
inosine
iobenguane sulfate	0.201527	0.0327182
iocetamic acid	0.244609	0.011676
iohexol
iopamidol
iopanoic acid	0.397893	0.00968697
iopromide	0.041779	0.0774158
ioversol
ipsapirone	0.688754	0.359144
irbesartan	0.779649	0.0318104
irinotecan hydrochloride trihydrate	-0.0614284	0.0936977
irsogladine maleate	0.160632	0.0100093
isaxonine	-0.553807	0.198619
isocarboxazid	0.266459	0.00350781
isoconazole	2.69175	0.00956727
isoetharine mesylate salt
isoflupredone acetate	0.0913797	0.314663
isoniazid	-0.350804	0.58242
isoproterenol hydrochloride(-)	0.163393
isopyrin hydrochloride	-0.777698	0.119465
isoxicam	0.0191172	0.312876
isoxsuprine hydrochloride	0.0267964	0.281889
isradipine	1.02609	0.0501687
itopride	-0.358361	0.023939
itraconazole	3.51328	0.020233
ivabradine hydrochloride	0.466659	0.0530014
josamycin	1.29595	0.117899
kanamycin a sulfate
ketanserin tartrate hydrate	0.141951	0.169079
ketoconazole	0.93465	0.399229
ketoprofen	0.0042767	0.404092
ketorolac tromethamine	0.216406	0.058674
ketotifen fumarate	-0.441013	0.591972
khellin	-0.159239	0.152258
kinetin	-0.357098	0.0851151
kynurenic acid
lacidipine	2.69096	0.11545
lacosamide	-0.107182	0.183395
lamivudine	0.129623	0.0122812
lamotrigine	-0.0747454	0.154585
lanoconazole	1.89021	0.204272
lansoprazole	0.572571	0.172313
latanoprost	1.81456	0.0376885
leflunomide	0.317928	0.0320249
letrozole	0.418923	0.0236058
levalbuterol hydrochloride	-0.39915	0.1599
levamisole hydrochloride
levocabastine hydrochloride	0.469319	0.0338664
levocarnitine	0.249735	0.0165365
levofloxacin	0.373489	0.132319
levonordefrin	-0.00145536	0.0203786
levopropoxyphene napsylate	0.478426	0.129032
lidocaine hydrochloride	-0.743211	0.541059
lidoflazine	1.59857	0.359045
linagliptin
linezolid	-0.0111951	0.0578882
liothyronine	1.19972	0.0212476
lipoate	1.42167	0.336893
lisinopril
lithocholic acid
lobenzarit disodium	0.256453	0.0218202
lofexidine	0.146688	0.0770259
lomefloxacin hydrochloride
lomerizine dihydrochloride	3.67464	0.00160913
lomitapide	3.59288	0.323189
loperamide hydrochloride	0.989505	0.0308262
lopinavir	1.18837	0.4771
loratadine	2.32675	0.00276104
losartan	0.548116	0.219299
loteprednol etabonate	1.80658	0.0859899
lovastatin	0.551726	0.14862
loxapine succinate	1.02906	0.102011
loxoprofen
l-tryptophan
lumiracoxib	0.564181	0.0376177
luteolin	1.60939	0.0452766
lymecycline
mafenide hydrochloride	0.0908533	0.0449793
maleic acid
malonic acid	-0.19	0.0655744
malotilate	1.56069	0.450303
manidipine dihydrochloride	3.83766	0.13694
maprotiline hydrochloride	-0.398801	0.477928
marbofloxacin	0.161373	0.355044
mebendazole	0.227868	0.020794
mebeverine hydrochloride	-1.91201	0.000278973
mecamylamine hydrochloride	-0.187588	0.046871
meclocycline sulfosalicylate	0.746792	0.0634699
meclozine dihydrochloride	3.05137	0.132785
medrysone	0.313427	0.0408514
mefenamic acid	0.3546	0.237587
mefexamide hydrochloride	-0.191003	0.0924534
mefloquine hydrochloride	0.824156	0.0948547
megestrol acetate
meglumine
melatonin	-0.129233	0.0308151
melengestrol acetate	2.18944	0.118509
meloxicam	0.205857	0.0626943
memantine hydrochloride	0.290776	0.0584158
mepenzolate bromide
mephenytoin	0.180234	0.00596309
meprylcaine hydrochloride	0.237267	0.158724
meptazinol hydrochloride	-0.409981	0.130957
mercaptopurine	0.432027	0.130977
mesalamine	0.0823253	0.0477333
mesoridazine besylate	1.11648	0.0571272
mestranol	-0.550238	0.102395
metacetamol	0.075947	0.0153934
metaproterenol sulfate
metaraminol bitartrate
metergoline	0.301235	0.476719
metformin hydrochloride	0.0248643	0.278155
methacycline hydrochloride	0.307417	0.10252
methandrostenolone	0.523103	0.0606634
methantheline bromide	0.546508	0.0133286
methazolamide	0.00438908	0.0380603
methenamine	0.289411	0.236526
methiazole	0.666252	0.0584059
methicillin sodium
methionine sulfoxide
methocarbamol	0.0175955	0.0735885
methotrimeprazine maleate salt	1.47188	0.0128656
methoxamine hydrochloride	-0.0789339	0.0015699
methyl benzethonium chloride	3.40258	0.0944224
methylene blue
methylergometrine maleate	-0.0505742	0.151131
methylmalonic acid
methylnicotinamide
methylprednisolone, 6-alpha	-0.293537	0.219224
meticrane	0.0560442	0.252304
metixene hydrochloride	1.91409	0.0310823
metoclopramide monohydrochloride	-0.120856	0.1878
metolazone	0.204015	0.0925593
metoprolol-(+)-tartrate salt	0.327431	0.260297
metrizamide	-0.141582	0.045337
metronidazole	-0.195425	0.221311
metyrapone	-0.0859324	0.0240353
mevastatin	1.96262	0.0469814
mexenone
mexiletine hydrochloride	-1.02352	0.221557
mianserine hydrochloride	0.441295	0.0572012
mibefradil hydrochloride	2.57142	0.146908
miconazole	2.02867	0.174404
midecamycin	1.90166	0.101402
midodrine hydrochloride
mifepristone	0.452168	0.45836
miglitol	0.0646065	0.136563
milnacipran hydrochloride	0.309186	0.000744473
minaprine dihydrochloride	-0.309505	0.145781
minocycline hydrochloride
minoxidil	-0.2002	0.171193
misoprostol
mitomycin c	-0.120829	0.0810577
mitoxantrone dihydrochloride
mizolastine	0.995451	0.114943
mizoribine	1.12988	0.1126
moclobemide	-0.220283	0.214507
modafinil	0.427493	0.114559
mofezolac	0.341675	0.105864
moguisteine	0.476879	0.0427809
molindone hydrochloride	-0.4332	0.143867
molsidomine	-0.272817	0.0517677
mometasone furoate	2.78349	0.00196845
morantel tartrate	0.0686021	0.319769
moricizine hydrochloride	0.886677	0.0517436
moroxidine hydrochloride	0.0226665	0.132933
mosapride	1.67217	0.132991
moxifloxacin	0.653264	0.095213
moxisylyte hydrochoride	-1.26747	0.714537
moxonidine	-0.357568	0.104144
mupirocin	-0.330522	0.766052
n6-acetyl-l-lysine	-0.0208	0.0524778
n6-methyladenosine
nabumetone
n-acetyl-glucosamine-1-phosphate
n-acetyl-glutamate	-0.3825	0.281158
n-acetyl-glutamine	-0.376	0.239019
n-acetyl-l-alanine
n-acetyl-l-leucine	-0.872364	0.216097
n-acetyl-l-ornithine	-0.45375	0.425842
n-acetylputrescine	-0.085	0.222711
nad+	-0.015	0.299115
nad+_pos
nadifloxacin	0.548284	0.0658159
nadolol	-0.687207	0.159728
nafamostat mesylate	1.78554	0.0705536
nafcillin sodium salt monohydrate
nafronyl oxalate	-0.807461	1.09661
naftifine hydrochloride	2.45525	0.0343285
naftopidil dihydrochloride	1.84261	0.0569555
nalbuphine hydrochloride	-0.210554	0.19182
nalidixic acid sodium salt
nalmefene hydrochloride	-0.158646	0.144936
naloxone hydrochloride	-0.488928	0.252412
naltrexone hydrochloride dihydrate	-0.427022	0.167172
nandrolone	0.420564	0.0141504
naphazoline hydrochloride	0.0374551	0.273326
nateglinide	0.52266	0.0254166
n-butylscopolammonium bromide	0.244015	0.0526573
n-carbamoyl-l-aspartate	-0.0883333	0.0285774
n-carbamoyl-l-aspartate_neg
nebivolol hydrochloride
nebularine	-0.591429	0.164077
nedocromil sodium
nefazodone hydrochloride	0.807237	0.558439
nefiracetam	0.12049	0.0208216
nefopam hydrochloride	-0.692876	0.712404
nelarabine
nelfinavir mesylate	3.21015	0.146886
neomycin sulfate
neostigmine bromide
nepafenac	0.328483	0.00332692
netilmicin sulfate	-1.2077	0.0286487
nevirapine	0.181087	0.0514006
niacin	0.0626535	0.0788075
nialamide
nicardipine hydrochloride	1.31799	0.251458
nicergoline	0.278731	0.0152724
nicorandil	-0.611958	0.000841707
nicotinamide	-0.733541	0.0370957
nifedipine
nifekalant	-0.549381	0.0255283
nifenazone	-0.363905	0.307252
niflumic acid	0.469987	0.0647496
nifuroxazide	-0.0643676	0.0130023
nifurtimox	0.272141	0.0219315
nikethamide	-0.176511	0.00628692
nilotinib	3.28993	0.15299
nilvadipine	1.44304	0.109027
nimodipine	1.14203	0.0819664
niridazole	0.136614	0.0355423
nisoxetine hydrochloride	0.427268	0.0202643
nitrendipine	0.695886	0.0307772
nitrocaramiphen hydrochloride	0.733437	0.0773954
nitrofural	-0.038339	0.0713198
nitroxoline	0.648047	0.0422662
nizatidine	-0.351914	0.149647
nocodazole	0.428115	0.00489199
nomifensine maleate	-0.454588	0.0845594
norcyclobenzaprine	1.42402	0.21656
norethindrone	-0.314305	0.0390537
norethynodrel	0.401503	0.452321
norfloxacin
norgestimate	2.57829	0.143464
nortriptyline hydrochloride	-0.97298	0.0831422
nylidrin	0.210308	0.0126903
nystatine
octoclothepin maleate salt	2.73506	0.0620533
ofloxacin	-0.272218	0.614552
olanzapine	0.327592	0.00837525
olmesartan
olopatadine hydrochloride	0.319228	0.18959
omeprazole	0.00282709	0.0485735
ondansetron hydrochloride	0.0404173	0.00743244
opipramol dihydrochloride	0.766554	0.0651296
ornidazole	-0.0789408	0.146803
ornithine	0.176667	0.171561
orotate	-0.0383333	0.198335
orotic acid
orphenadrine hydrochloride	-0.780388	0.795761
oseltamivir phosphate	0.305195	0.039459
o-sulfanilamide	0.0599897	0.19489
oxandrolone
oxantel pamoate
oxaprozin	0.0600613	0.046798
oxcarbazepine	0.056735	0.0836093
oxeladin citrate	0.790259	0.0942071
oxethazaine	1.58909	0.286939
oxfendazole	0.361901	0.0716697
oxibendazol	0.280799	0.134366
oxiconazole nitrate	3.01963	0.0061644
oxiglutatione	0.128408	0.0432497
oxiracetam
oxolamine citrate salt	0.940034	0.042393
oxolinic acid	-0.040702	0.85705
oxprenolol hydrochloride	0.0646087	0.00296828
oxybutynin chloride
oxymetazoline hydrochloride	-0.0095341	0.126661
oxymetholone
oxyphenbutazone	0.739733	0.0689069
oxyphenisatin	1.2663	0.0225447
ozagrel hydrochloride	-0.379272	0.172382
paclitaxel	1.70181	0.188508
paliperidone	0.034124	0.0770524
palonosetron hydrochloride	0.408517	0.0296696
papaverine hydrochloride	0.512869	0.207848
parbendazole	0.946167	0.0517428
pargyline hydrochloride
paromomycin sulfate
paroxetine hydrochloride	1.3694	0.168268
paroxypropione	0.263369	8.55496e-06
pemetrexed disodium	-0.326891	0.144634
penbutolol sulfate	0.128132
penciclovir	0.309339	0.0385824
pentamidine isethionate
pentetic acid
pentobarbital
pentolinium bitartrate
pentoxifylline	-0.0124902	0.187182
pentylenetetrazole	-0.107529	0.122416
pepstatin a	0.0200369	0.0677012
pergolide mesylate	-0.88287	0.0490249
perhexiline maleate	-0.9626	0.00853565
perindopril	0.060207	0.0119412
perospirone hydrochloride	2.04109	0.115308
perphenazine	0.818492	0.0468153
phenacetin	0.0735595	0.0120704
phenazopyridine hydrochloride	0.480988	0.0652314
phenelzine sulfate
phenformin hydrochloride	-0.0712738	0.287063
pheniramine maleate	-0.875169	0.399688
phenolphthalein	1.15586	0.0542563
phenothiazine	2.40239	0.0283106
phenothrin
phenoxybenzamine hydrochloride	1.9947	0.32822
phenoxypropazine dihydrochloride	0.873528	0.0693021
phensuximide	0.125618	0.0705578
phentermine hydrochloride
phentolamine hydrochloride	-0.0190196	0.0598318
phenyl salicylate	0.0295284	0.061738
phenylbutazone	0.534424	0.046291
phenyllactic acid	-0.232555	0.451072
phenylpropanolamine hydrochloride	-0.122294	0.147951
phenylpyruvate	0.136667	0.0305505
phosphorylcholine	-0.043321	0.0665953
phthalylsulfacetamide	0.0770335	0.0499918
phthalylsulfathiazole	0.028047	0.0407423
picotamide monohydrate	0.0150755	0.0812822
picrotoxinin	0.0415343	0.116481
pidotimod
pilocarpine nitrate	-0.531439	0.165831
pilsicainide hydrochloride	0.261263	0.0593935
pimethixene maleate	-1.26185	0.209666
pimozide	0.419461	0.285556
pinaverium bromide	2.14848	0.234388
pindolol	-0.170805	0.17678
pioglitazone	1.06103	0.072831
pipemidic acid	1.84023	0.328979
pipenzolate bromide	0.316093	0.0730236
piperacetazine	1.11346	0.0166211
piperidolate hydrochloride	0.953403	0.183037
piracetam	0.0704144	0.0315726
pirenperone	0.265919	0.105512
pirenzepine dihydrochloride	-0.393194	0.283579
piretanide	0.200054	0.0331287
piribedil	0.620756	0.0972516
pirlindole mesylate	0.422834	0.0194215
piromidic acid	0.626098	0.0652713
piroxicam	-0.0728763	0.1766
pitavastatin calcium	0.193513	0.0183831
pivampicillin	0.60531	0.328423
pivmecillinam hydrochloride
pizotifen malate	1.41593	0.103574
podophyllotoxin
pomalidomide	0.25759	0.0441943
posaconazole hydrate	1.949	0.255579
practolol	-0.192875	0.15375
pramoxine hydrochloride	1.58857	0.00829364
pranlukast	2.38762	0.0988318
pranoprofen	0.215823	0.0648777
prasterone
prasugrel
praziquantel	-0.317439	0.0476204
prazosin hydrochloride	-0.669873	0.470288
prednicarbate	1.62895	0.0608944
prednisolone	-0.463708	0.22118
prednisone	-0.414555	0.385863
pregabalin	-0.496345	0.084801
pregnenolone
prenylamine lactate	2.35297	0.0919801
pridinol methanesulfonate salt	0.552265	0.0016707
prifinium bromide	0.935353	0.135009
prilocaine hydrochloride	-0.652888	0.785607
primaquine diphosphate	0.549308	0.215306
primidone	-0.291901	0.0622054
probenecid	0.185659	0.0829713
probucol	-0.0712963	0.106119
procainamide hydrochloride	-0.0662642	0.169139
procaine hydrochloride	-0.571553	0.24264
procarbazine hydrochloride	-0.119772	0.0286336
prochlorperazine dimaleate	0.667682	0.74392
proflavine hemisulfate	0.170134	0.0502159
progesterone	1.88485	0.394345
proglumide	-0.0326511	0.201184
proguanil hydrochloride	0.596752	0.0271728
promazine hydrochloride	1.31678	0.0137074
promethazine hydrochloride	1.14026	0.0666
pronethalol hydrochloride	0.311617	0.0173998
propafenone hydrochloride	1.29632	0.188299
propantheline bromide	0.861498	0.117793
proparacaine hydrochloride	0.227664	0.0309257
propidium iodide
propoxycaine hydrochloride	-0.0539079	0.0512779
propylthiouracil	-0.148211	0.0124823
prosultiamine	-0.51333	0.0354209
prothionamide	-0.132236	0.100637
protriptyline hydrochloride	0.91855	0.0897777
pyrantel tartrate	-0.00823915	0.168711
pyrazinamide
pyricarbate
pyridostigmine iodide	-0.708534	0.0116657
pyridoxine	-0.118	0.370365
pyridoxine hydrochloride	-0.266038	0.0365241
pyrilamine maleate	-1.00299	0.0996539
pyrimethamine	0.0336857	0.284507
pyrithyldione	0.0698052	0.0447052
pyrvinium pamoate
quatacaine	-0.354301	0.134814
quetiapine hemifumarate	0.643214	0.154538
quinacrine dihydrochloride hydrate	-0.398171	0.069677
quinapril hydrochloride	0.340258	0.0206343
quinethazone	-0.150274	0.0482774
r(-) apomorphine hydrochloride hemihydrate
rabeprazole sodium salt
racecadotril	0.992555	0.156146
racepinephrine hydrochloride	-0.14612	0.0546489
raclopride	0.0299379	0.284815
raloxifene hydrochloride	2.50821	0.13144
raltitrexed	-0.172983	0.0037315
ramipril	0.170626	0.00211332
ramosetron hydrochloride	0.629551	0.00104959
ranitidine hydrochloride	-0.258349	0.312212
ranolazine	0.38495	0.00717304
rasagiline	0.64077	0.103337
rebamipide	0.240008	0.0464443
reboxetine mesylate	0.918151	0.244857
remoxipride hydrochloride	0.228763	0.0602528
repaglinide	0.773004	0.00615224
reserpine	2.59686	0.0805902
ribavirin	-0.154906
riboflavin	0.54375	0.2158
riboflavine	0.417528	0.0493302
ribostamycin sulfate salt
rifabutin	1.77129	0.115942
rifampicin	0.743933	0.0406868
rifapentine	2.00461	0.0951705
rifaximin	2.19484	0.0548313
riluzole hydrochloride	-0.0822529	0.157325
rimantadine hydrochloride	0.443778	0.454006
rimexolone	1.35548	0.00970406
rimonabant	3.59173	0.126639
risperidone	0.472207	0.0500727
ritonavir	2.4526	0.00295363
rivastigmine
rofecoxib	0.319912	0.0600507
rolipram	0.369949	0.0138661
ronidazole	-0.228068	0.0286622
ropinirole hydrochloride	-0.503038	0.225035
ropivacaine hydrochloride	0.461887	0.266204
rosiglitazone hydrochloride	0.717356	0.197612
rosuvastatin	0.365407	0.0680351
roxatidine acetate hydrochloride	-0.248064	0.0430787
roxithromycin	1.10929	0.0585658
rufinamide	0.185995	0.0246879
rufloxacin	0.845987	0.349842
safinamide	0.383608	0.0316063
salbutamol	-0.109684	0.0940239
salinomycin sodium
salmeterol	1.27195	0.00532762
saquinavir mesylate	2.06567	0.0620921
sarafloxacin	0.203066	0.0917167
sarpogrelate hydrochloride
scopolamine hydrochloride
scopolamin-n-oxide hydrobromide
secnidazole	-0.696827	0.024613
selegiline hydrochloride	0.987805	0.290088
seratrodast	0.590389	0.0512468
serotonin hydrochloride
sertaconazole nitrate	3.35921	0.0658791
sertindole	2.35963	0.0237809
sertraline	1.87009	0.11615
shikimate
sibutramine hydrochloride	2.54449	0.098886
sildenafil	1.48573	0.00796464
simvastatin	1.76275	0.113767
sisomicin sulfate
sn-glycerol-3-phosphate	0.13	0.043589
sobuzoxane
sofalcone	2.74643	0.00770626
sotalol hydrochloride	-0.319328	0.0182182
spaglumic acid	0.214456	0.0185876
spiperone	-0.402387	0.069957
spiramycin
spironolactone	0.37029	0.133556
s-ribosyl-l-homocysteine_neg
stanozolol	1.87258	0.00420963
stavudine
succinate
succinylsulfathiazole	-0.26968	0.0728725
sulconazole nitrate	2.9772	0.0129256
sulfabenzamide	0.161686	0.0548361
sulfacarbamide	0.00111174	0.091327
sulfacetamide sodic hydrate	-0.188694	0.174428
sulfachloropyridazine	0.212484	0.0519228
sulfadiazine	-0.0912862	0.292554
sulfadimethoxine	0.246723	0.0454045
sulfadoxine	0.174824	0.036094
sulfaguanidine	0.0637959	0.301799
sulfamerazine	0.188916	0.0633081
sulfameter	0.236273	0.0256466
sulfamethizole	0.149531	0.00411302
sulfamethoxazole	-0.0102533	0.215968
sulfamethoxypyridazine	0.236273	0.0256466
sulfamonomethoxine	0.115914	0.00514388
sulfanilamide	-0.238012	0.0890689
sulfaphenazole	0.0131681	0.346514
sulfapyridine	0.204935	0.0202476
sulfasalazine	0.459	0.00573078
sulfathiazole	-0.31847	0.150922
sulfinpyrazone	-0.0744528	0.234091
sulindac	0.136407	0.295423
sulmazole	-0.499075	0.00221987
suloctidil	3.34391	0.41368
sulpiride	-0.434193	0.0884179
sumatriptan succinate	-0.510765	0.0235949
suplatast tosylate
suprofen	0.174029	0.0294097
suxibuzone	0.274512	0.00735236
synephrine	0.128094	0.0292138
tacrine hydrochloride	-0.0299236	0.211038
tacrolimus monohydrate	2.06198	0.0999597
tadalafil	0.889672	0.053999
talampicillin hydrochloride	0.723652	0.0434005
tamoxifen citrate	1.45703	0.35488
tandospirone	0.712072	0.183824
taurine	-0.176667	0.112012
tegaserod maleate	2.67294	0.159382
telenzepine dihydrochloride	-0.0353295	0.149264
telmisartan	1.40858	0.0544596
temocapril hydrochloride	0.530627	0.0499103
tenatoprazole
tenoxicam	0.175611	0.00103896
terazosin hydrochloride
terbinafine	2.56278	0.297475
terbutaline hemisulfate
terconazole	1.68733	0.0771031
teriflunomide	0.570972	0.0801367
tetracaine hydrochloride	0.652832	0.393388
tetracycline hydrochloride	-0.539113	0.138998
tetraethylenepentamine pentahydrochloride
tetrahydrozoline hydrochloride	-0.334115	0.0134011
tetramisole hydrochloride
thalidomide
theobromine	-0.564703	0.216125
theophylline monohydrate	-0.564703	0.216125
thiamine	2.226	0.105736
thiamine hydrochloride
thiamine-phosphate
thiamphenicol	-0.21627	0.147356
thiethylperazine maleate	2.41204	0.114687
thiocolchicoside	-0.911724	0.0646662
thioperamide maleate	0.149379	0.0871114
thioproperazine dimesylate	0.615743	0.0544307
thioridazine hydrochloride	1.35295	0.0745178
thiorphan
thymidine
thymine
tiabendazole	-0.449298	0.0726405
tiagabine hydrochloride	0.533894	0.028223
tiapride hydrochloride	-0.0991396	0.289914
tiaprofenic acid	0.282279	0.0456992
tiaramide hydrochloride	0.0843829	0.00790194
tibolone	1.4099	0.364487
ticagrelor	2.53855	0.0974465
ticlopidine hydrochloride
tigecycline
tiletamine hydrochloride	0.0237266	0.0990456
timolol maleate salt	-0.225678	0.19132
tinidazole	0.162441	0.0128005
tinoridine hydrochloride
tioconazole	2.59924	0.0794074
tioguanine	0.355114	0.083507
tirofiban hydrochloride	0.100994	0.093142
tizanidine hydrochloride	-0.62321	0.12672
tobramycin	0.125861	0.0118206
tocainide hydrochloride	-0.409996	0.217758
tolazamide	0.284042	0.045481
tolazoline hydrochloride	-0.524384	0.0467198
tolbutamide	-0.0579506	0.186191
tolcapone	1.25269	0.0136239
tolfenamic acid	0.386446	0.000198947
tolonium chloride	0.565981	0.0448667
tolperisone hydrochloride	0.231604	0.120028
toltrazuril	1.37113	0.177272
tolvaptan	1.37333	0.078291
tomoxetine hydrochloride	1.14121	0.260455
topiramate	0.167353	0.0931915
toremifene	2.91521	0.440414
torsemide	0.270999	0.0655493
tosufloxacin hydrochloride	0.371835	0.107912
tracazolate hydrochloride	2.99682	0.0376083
tramadol hydrochloride	0.255051	0.0136582
trandolapril	0.24904	0.00072401
tranilast	0.404634	0.0231707
tranylcypromine hydrochloride
trapidil	0.110101	0.058314
trazodone hydrochloride
trehalose dihydrate
triamcinolone
triamterene
tribenoside	1.64613	0.0828606
trichlormethiazide	0.00701577	0.0339034
triclabendazole	3.26147	0.00488143
tridihexethyl chloride
trifluoperazine dihydrochloride	-0.603407	0.297148
triflupromazine hydrochloride	0.974702	0.464667
trihexyphenidyl-d,l hydrochloride	1.32632	0.00386909
trimebutine	1.12005	0.0560634
trimetazidine dihydrochloride	-0.289646	0.0363076
trimethadione
trimethoprim	-0.0815454	0.212398
trimetozine	0.111059	0.0477871
trimipramine maleate salt	1.57853	0.0797373
trioxsalen	1.43642	0.0140902
tripamide	0.860295	0.0620665
tripelennamine hydrochloride	0.508757	0.0958564
triprolidine hydrochloride	-1.37683	0.174748
troglitazone	2.23437	0.116964
troleandomycin
trolox
tropicamide	-0.225019	0.219989
tropisetron hydrochloride	0.0606189	0.10679
troxipide
tulobuterol hydrochloride	0.183128	0.0232372
tylosin	0.46571	0.23041
udp-d-glucose	0.113333	0.0585947
ufenamate
ump	-0.227143	0.496512
uracil	-0.055	0.301115
urapidil hydrochloride	-0.0417115	0.111403
uridine	-0.146667	0.0378594
urosiol
valacyclovir hydrochloride
valdecoxib	0.989208	0.0387817
valethamate bromide
valganciclovir hydrochloride
valproic acid
vandetanib	2.21577	0.180022
vardenafil	1.10305	0.371179
vatalanib	0.621883	0.0594016
venlafaxine	0.385909	0.0352475
verapamil hydrochloride	0.0167802	0.0933603
verteporfin	3.54838	0.0533621
vidarabine
vigabatrin hydrochloride
viloxazine hydrochloride
vincamine	-0.728055	0.0105688
vinpocetine	-0.279966	0.0910893
voglibose
vonoprazan	0.716471	0.0562911
voriconazole	0.310307	0.216135
vorinostat
warfarin	0.152658	0.0368095
xanthine	0.635	0.171318
xanthosine	-0.413333	0.0251661
xylazine	0.299104	0.320519
xylometazoline hydrochloride	-0.0825982	0.0306813
yohimbine hydrochloride	0.232015	0.142594
zafirlukast	2.01678	0.0583215
zalcitabine
zaleplon	0.22521	0.0587181
zaltoprofen	0.349693	0.000255854
zanamivir
zaprinast	0.141643	0.0543974
zardaverine	0.404289	0.0449676
zidovudine
zileuton	0.40956	0.0638626
zimelidine dihydrochloride monohydrate	-0.730232	0.164243
ziprasidone hydrochloride monohydrate	2.24374	0.00549165
zonisamide	0.22842	0.0375064
zopiclone
zotepine	2.90052	0.539708
zoxazolamine	-0.12065	0.214784
zuclopenthixol dihydrochloride	1.5719	0.137828
