# Supplementary material for: Small-molecule properties define partitioning into biomolecular condensates
Source: Nat Chem. 2024 Sep 13;16(11):1794–802. doi: 10.1038/s41557-024-01630-w (PMC11527791; doi:10.1038/s41557-024-01630-w)
Supplement: Supplementary file 9 — Amino acid parameters of all four condensate proteins. [file 41557_2024_1630_MOESM9_ESM.xlsx]

## Sheet: Notes
In this Excel sheet, We provide information about the amino acid composition of various scaffold proteins, their properties, partitioning coefficients and their mass percentages within the condensates

## Sheet: Sheet1
Protein	Length	Total_charge (D,E,R,H,K)	Total_acidic (D,E)	Total_basic (R,H,K)	Total_Aromatic(F,Y,W)	NCPR	hydropathy	disorder_promoting	acidic_fraction	basic_fraction	Aromatic_fraction	Charget at pH 7.4	Scaffold PC	Molecular weight (Da)	[Condensate Protein] µM	[Solution Protein] µM	Droplet volume fraction (% )	Mass Percentage inside the condensate (%)
Dhh1	506	119	51	68	41	0.004	4.12	0.61	0.100791	0.134387	0.0810277	2.4	140	57543 (Dhh1)	700	5	0.6 ± 0.2	4
cGAS(FL-WT)	522	162	63	99	41	0.05	3.83	0.68	0.12069	0.189655	0.0785441	26.3	200	58814 (cGAS)+ 27833 (DNA)	400	2	0.5 ± 0.2	2.3
SH3-5R and PRM-5R	541	122	60	62	50	0.16	7.02	1.61	0.110906	0.114603	0.0924214	0.7	100	43901 (SH3-5R) + 12663 (PRM-5R)	1000	10	1.0 ± 0.2	5.6
SUMO-10R and SIM-10R	1385	421	241	180	55	-0.18	7.3	1.56	0.174007	0.129964	0.0397112	-79.6	60	124551 (SUMO-10R) + 31668 (PRM-5R)	600	10	1.2 ± 0.3	9.3
