# Supplementary material for: Small-molecule properties define partitioning into biomolecular condensates
Source: Nat Chem. 2024 Sep 13;16(11):1794–802. doi: 10.1038/s41557-024-01630-w (PMC11527791; doi:10.1038/s41557-024-01630-w)
Supplement: Supplementary file 10 — Comparison of statistics of all algorithms used in this study. [file 41557_2024_1630_MOESM10_ESM.xlsx]

## Sheet: Table S9
				Test R2				Test MAE
Entry	Molecular descriptors	Descriptor curation	N Descriptors	Random Forest (RF)	RF with Pruning (CCP)	Neural Net (NN)	XGBoost	Random Forest (RF)	RF with Pruning (CCP)	Neural Net (NN)	XGBoost
1	QikProp	None	51	0.46	0.46	0.34	0.45	0.48	0.48	0.515	0.475
2	MACCS Keys	None	153	0.15	0.15	0.19	0.15	0.614	0.614	0.763	0.608
3	ECFP4	None	2008	0.13	0.13	0.07	0.12	0.617	0.618	0.92	0.621
4	QikProp	Collinearity < 0.9	40	0.47	0.47	0.34	0.4	0.478	0.477	0.528	0.498
5	MACCS Keys	Collinearity < 0.9	134	0.15	0.15	0.06	0.17	0.613	0.613	0.781	0.596
6	ECFP4	Collinearity < 0.9	1995	0.13	0.13	0.08	0.17	0.617	0.618	0.949	0.605
7	QikProp + MACCS Keys	Collinearity < 0.9	174	0.49	0.49	0.26	0.45	0.55	0.549	0.7	0.566
