# Supplementary material for: Small-molecule properties define partitioning into biomolecular condensates
Source: Nat Chem. 2024 Sep 13;16(11):1794–802. doi: 10.1038/s41557-024-01630-w (PMC11527791; doi:10.1038/s41557-024-01630-w)
Supplement: Supplementary file 11 — Details of XGBoost model statistics. [file 41557_2024_1630_MOESM11_ESM.xlsx]

## Sheet: updated_March2024
Entry	Condensate	N Train	N Test	Train R2	Train MAE	Test R2	Test MAE
1	SUMOSIM	590	194	0.89	0.21	0.56	0.484
2	SH3PRM	619	201	0.83	0.27	0.56	0.476
3	cGAS	609	216	0.76	0.365	0.56	0.521
4	Dhh1	580	175	0.71	0.351	0.48	0.523
5	All condensates	2346	786	0.86	0.328	0.56	0.496
6	Average logPC	750	250	0.82	0.272	0.58	0.439
* Data from all four condensates were combined using an additional condensate experimental property as a descriptor (the condensate Prodan measurement, Table S3).
** The average logPC is the average measurement for each molecule across all four buffered condensates.

## Sheet: old
Entry	Condensate	N Train	N Test	Train R2	Train MAE	Test R2	Test MAE
1	SUMOSIM	678	303	0.84	0.24276	0.45	0.474817
2	SH3PRM	714	318	0.74	0.327753	0.5	0.421845
3	cGAS	710	308	0.75	0.375603	0.45	0.504
4	Dhh1	660	286	0.7	0.387194	0.48	0.456397
5	All condensates	2722	1200	0.72	0.381228	0.44	0.482484
6	Average logPC	789	338	0.72	0.366243	0.47	0.425761
* Data from all four condensates were combined using an additional condensate experimental property as a descriptor (the condensate Prodan measurement, Table S3).
** The average logPC is the average measurement for each molecule across all four buffered condensates.
