# Supplementary material for: Small-molecule properties define partitioning into biomolecular condensates
Source: Nat Chem. 2024 Sep 13;16(11):1794–802. doi: 10.1038/s41557-024-01630-w (PMC11527791; doi:10.1038/s41557-024-01630-w)
Supplement: Supplementary file 12 — Details of XGBoost model parameters. [file 41557_2024_1630_MOESM12_ESM.xlsx]

## Sheet: updated
Entry	Condensate	N train	N test	XGBoost learning rate	XGBoost max tree depth	XGBoost N estimators	XGBoost subsample frac.
1	SUMOSIM	590	194	0.2	3	50	0.95
2	SH3PRM	619	201	0.2	3	30	0.95
3	cGAS	609	216	0.25	3	20	0.95
4	Dhh1	580	175	0.2	2	30	0.95
5	All condensates	2346	786	0.15	3	40	0.95
6	Average logPC	750	250	0.2	3	50	0.95
7	SUMOSIM (U2OS cell lysate)	528	106	0.1	4	25	0.95
8	SUMOSIM (xenopus laevis oocyte extract)	451	130	0.1	4	25	0.95

## Sheet: Sheet1
Entry	Condensate	N train	N test	XGBoost learning rate	XGBoost max tree depth	XGBoost N estimators	XGBoost subsample frac.
1	SUMOSIM	678	303	0.1	4	50	0.85
2	SH3PRM	714	318	0.15	3	25	0.85
3	cGAS	710	308	0.15	3	50	0.85
4	Dhh1	660	286	0.15	3	25	0.95
5	All condensates	2722	1200	0.1	3	50	0.8
6	Average logPC	789	338	0.25	3	25	0.9
7	SUMOSIM (U2OS cell lysate)	528	106	0.1	4	25	0.95
8	SUMOSIM (xenopus laevis oocyte extract)	451	130	0.1	4	25	0.95
