# Supplementary material for: Small-molecule properties define partitioning into biomolecular condensates
Source: Nat Chem. 2024 Sep 13;16(11):1794–802. doi: 10.1038/s41557-024-01630-w (PMC11527791; doi:10.1038/s41557-024-01630-w)
Supplement: Supplementary file 13 — Details of complete differential enrichment analysis. [file 41557_2024_1630_MOESM13_ESM.xlsx]

## Sheet: Notes-1
Notes

## Sheet: Data
Compound_name

## Sheet: Notes-2
Notes

## Sheet: cGAS-Dhh1
DrugName

## Sheet: cGAS-SH3PRM
DrugName

## Sheet: cGAS-SUMOSIM
DrugName

## Sheet: Dhh1-SH3PRM
DrugName

## Sheet: Dhh1-SUMOSIM
DrugName

## Sheet: SH3PRM-SUMOSIM
DrugName

## Sheet: Notes-3
Notes

[truncated: 4 more sheets: cGASDNA, Dhh1, SH3PRM, SUMOSIM]
