# Supplementary material for: Small-molecule properties define partitioning into biomolecular condensates
Source: Nat Chem. 2024 Sep 13;16(11):1794–802. doi: 10.1038/s41557-024-01630-w (PMC11527791; doi:10.1038/s41557-024-01630-w)
Supplement: Supplementary file 14 — Details of compound correlation statistics. [file 41557_2024_1630_MOESM14_ESM.xlsx]

## Sheet: complete_and_subset_correlation
Condensate1	Condensate2	CompletePearsonR	CompleteR2	CompleteN	SubsetPearsonR	SubsetR2	SubsetN
Dhh1_Mean	cGASDNA_Mean	0.87732	0.76969	817	0.574632	0.330202	352
SH3PRM_Mean	cGASDNA_Mean	0.839308	0.704438	896	0.398457	0.158768	239
SH3PRM_Mean	Dhh1_Mean	0.872973	0.762082	811	0.494546	0.244575	259
SUMOSIM_Mean	cGASDNA_Mean	0.751488	0.564734	879	0.328936	0.108199	294
SUMOSIM_Mean	Dhh1_Mean	0.755068	0.570127	787	0.397862	0.158294	306
SUMOSIM_Mean	SH3PRM_Mean	0.839142	0.704159	955	0.49988	0.24988	253
