# Supplementary material for: Small-molecule properties define partitioning into biomolecular condensates
Source: Nat Chem. 2024 Sep 13;16(11):1794–802. doi: 10.1038/s41557-024-01630-w (PMC11527791; doi:10.1038/s41557-024-01630-w)
Supplement: Supplementary file 17 — Excel files used for each plot. [file 41557_2024_1630_MOESM17_ESM.zip]

Archive with 4 entries (4 files):
- Figure_1/Figure_1A_Interactive_Extended_Figure1 (1).html
- Figure_1/Figure_1C_Combined_PC_Data.csv
- Figure_1/Figure_1D_Heatmap_Rawdata.csv
- Figure_1/Figure_1E_SUMOSIM_PC_Correlation_Plotting_Rawdata.xlsx
