# Supplementary material for: Small-molecule properties define partitioning into biomolecular condensates
Source: Nat Chem. 2024 Sep 13;16(11):1794–802. doi: 10.1038/s41557-024-01630-w (PMC11527791; doi:10.1038/s41557-024-01630-w)
Supplement: Supplementary file 17 — Excel files used for each plot. [file 41557_2024_1630_MOESM17_ESM.zip › Figure_1/Figure_1C_Combined_PC_Data.csv]

	Drug	cGASDNA_LogPC_1	cGASDNA_LogPC_2	Dhh1_LogPC_1	Dhh1_LogPC_2	SH3PRM_LogPC_1	SH3PRM_LogPC_2	SUMOSIM_LogPC_1	SUMOSIM_LogPC_2	Detected_in_cGASDNA_Drugs	Detected_in_Dhh1_Drugs	Detected_in_SH3PRM_Drugs	Detected_in_SUMOSIM_Drugs	Metabolite	cGASDNA_LogPC_3	cGASDNA_LogPC_4	cGASDNA_LogPC_5	cGASDNA_LogPC_6	cGASDNA_LogPC_7	cGASDNA_LogPC_8	cGASDNA_LogPC_9	cGASDNA_LogPC_10	cGASDNA_LogPC_11	cGASDNA_LogPC_12	Dhh1_LogPC_3	Dhh1_LogPC_4	Dhh1_LogPC_5	Dhh1_LogPC_6	Dhh1_LogPC_7	Dhh1_LogPC_8	Dhh1_LogPC_9	Dhh1_LogPC_10	Dhh1_LogPC_11	Dhh1_LogPC_12	SH3PRM_LogPC_3	SH3PRM_LogPC_4	SH3PRM_LogPC_5	SH3PRM_LogPC_6	SH3PRM_LogPC_7	SH3PRM_LogPC_8	SH3PRM_LogPC_9	SH3PRM_LogPC_10	SH3PRM_LogPC_11	SH3PRM_LogPC_12	SUMOSIM_LogPC_3	SUMOSIM_LogPC_4	SUMOSIM_LogPC_5	SUMOSIM_LogPC_6	SUMOSIM_LogPC_7
benfotiamine	True					-1.2940454238747807	-0.9334048908728197	-2.0416480661121743	-1.5547579273902143	False	False	True	True
diflunisal	True	-0.9611653024173727	-0.9694788375804857							True	False	False	False
1-methyl-histidine														True	-1.01	-0.84	-0.75	-0.75	-0.8	-0.65	-0.71	-0.72	-0.62	-0.67	-0.48	-0.34	-0.79	-0.87	-0.71	-0.75	-0.89	-0.92			-1.04	-1.14	-1.14	-1.52	-1.4	-1.24	-1.93	-1.9	-1.87		-0.83	-1.05	-1.02	-1.0	-0.89
dimethylglycine														True	-1.03	-0.85	-0.76	-0.74	-0.76	-0.64	-0.69	-0.79	0.95	0.65	-0.67	-0.52	-1.04	-1.1	-0.81	-0.54	-0.76	-1.06			-1.24	-1.43	-1.47	-1.16			-1.57	-1.38	-1.53		-0.91	-1.21	-0.9	-1.24	-1.04
thiamine hydrochloride	True	-0.7218966848745698	-0.9002480641698429							True	False	False	False
methionine sulfoxide														True											-0.72	-0.36	-0.89	-1.07
7-methylguanosine														True	-1.39	-1.47	-1.46	-0.72	-0.77	-0.67	-0.62	-0.78	-0.72	0.11	-0.41	-0.12	-0.63	-0.63	-0.65																-1.63	-1.74
thymine														True																					-0.92	-0.78	-0.74				-0.81	-0.47	-0.75
pivmecillinam hydrochloride	True	-0.5116732133032444	-0.9026053382718231							True	False	False	False
secnidazole	True							-0.7142314174842953	-0.6794233754980555	False	False	False	True
oxiracetam	True	-0.6177702247239459	-0.7360018731996942							True	False	False	False
azapropazone	True	-0.5361415225510213	-0.7945305066622925							True	False	False	False
nicotinamide	True	-0.739186771435494	-0.8595774787445315			-0.37118383606931205	-0.4145930315971375	-0.7597712366648287	-0.7073100494542665	True	False	True	True	True	-1.47	-1.34	-1.05	0.36	0.41						-0.36	-0.94	-0.59	-0.97
ceftezole	True					-0.7444255395989754	-0.5475504703586844			False	False	True	False
carteolol hydrochloride	True	-0.612561854470201	-0.6357267443257996							True	False	False	False
n-acetyl-l-leucine	True					-0.420022862946676	-0.2688396391078677	-1.0251675578871462	-0.7195599871303894	False	False	True	True
citrulline														True											-0.26	-0.21	-0.35	-0.51							-0.66	-0.69	-0.71				-1.01	-0.8	-0.85
nebularine	True							-0.4754090400904422	-0.7074490665318836	False	False	False	True
creatine														True	-0.75	-0.65	-0.48	-0.36	-0.45	-0.43	-0.47	-0.39	-0.45	-0.54						-0.24	-0.21	-0.34			-0.74	-0.89	-0.73				-1.05	-0.89	-0.97		-0.4	-0.63	-0.48	-0.49	-0.59
ciclopirox ethanolamine	True							-0.5588232290174163		False	False	False	True
nifekalant	True							-0.5313300525818833	-0.5674325797054529	False	False	False	True
aztreonam	True					-0.1567733383138409	-0.05635656864746857	-0.8948433020347277	-1.0717066721228456	False	False	True	True
moxisylyte hydrochoride	True	-0.054628297160075376	-0.3306804458960926	0.29996669815466886	0.02607379461258895	-0.7482434330746615	-0.8919483085326865	-1.7727214075658868	-0.7622136306382035	True	True	True	True
diphenidol hydrochloride	True	0.04555626653493684	-0.10206460731805465	0.36318190424127766	0.12596603278865992	-0.47315675790063716	-0.5988874859945557	-1.71338423155291	-1.8639287741813089	True	True	True	True
theobromine	True	-0.9846592740204704	-1.0773725547164503	-0.5361233208548213	-0.3466215535325387	-0.0703858279084479	-0.06986251645338176	-0.41187952511214615	-0.7175270473238846	True	True	True	True
cytidine														True				-0.62	-0.64	-0.72	-0.55	-0.63	-0.61	0.3			-0.45	0.21	-0.5
guanosine														True	-0.8	-0.78	-0.7	-0.77	-0.77	-0.75	-0.57	-0.93	0.38	0.07	-0.42	-0.16	-0.6	-0.71	-0.5	-0.79	-0.54	0.03			-0.57	-0.61	-0.65	-0.5	-0.4	-0.37	-0.33	-0.28	-0.39		-1.47
theophylline monohydrate	True	-0.9672868786143559	-1.0008834816164809	-0.5178721740366576	-0.3621002370439756	-0.0703858279084479	-0.06986251645338176	-0.41187952511214615	-0.7175270473238846	True	True	True	True
sulfacarbamide	True	-1.3436086171148445	-1.266308677219033			-0.2652238506321173	-0.17606469124859803	-0.06346620855222737	0.06568968052068905	True	False	True	True
dyclonine hydrochloride	True	0.8721103321483203	0.8051884255729925	0.27444143335140075	0.0872572425755714	-0.6844307726456823	-0.5768317241480577	-2.1807877972990006	-2.6477673813897122	True	True	True	True
bupivacaine hydrochloride	True	0.0677143665974124	-0.05959476150660785	0.3962261629273602	0.1495155618611952	-0.5981527279956831	-0.7187785888939229	-1.6190331801645645	-1.6450008805552687	True	True	True	True
acipimox	True	-0.5457087398105009	-0.39469560124184344	-0.8085522440946405	-0.5704749316549516	-0.35367406015975467	-0.5082274478692267	-0.2014458925305716	-0.5519388608940886	True	True	True	True
adenine														True																					-0.52	-0.9	-0.66	-0.37	-0.24	-0.31	0.01	-0.05	-0.1		-0.8	-0.8	0.67	-1.4	-1.4
hippuric acid	True							-0.7465674357255332	-0.22199847433379538	False	False	False	True
carnitine														True				-0.18	-0.29	-0.18	-0.23	-0.23	-0.29	0.39	-0.31	-0.2			-0.36	-0.39	-0.47	-0.57			-0.78	-0.8	-0.8	-0.9	-0.83	-0.84	-1.2	-1.03	-1.09		-0.39	-0.64	-0.48	-0.57	-0.44
chlortetracycline hydrochloride	True	-0.5634080108843997	-0.8678633284676533					-0.07525561681062579	-0.3422453600040416	True	False	False	True
heptaminol hydrochloride	True	-1.1478456235339314	-1.1044423570506707	-0.028410784583560444	-0.38651920281084123	-0.20029880212484344	-0.011232091273440437	-0.446354275667155	-0.32975454409444793	True	True	True	True
practolol	True	-0.6139282034469042	-0.43869107560066817	-0.9834251817734389	-0.68922054038173	-0.21330392443017426	-0.2771141390471665	-0.3015932065884174	-0.08415730194388853	True	True	True	True
midodrine hydrochloride	True	-0.40579124014666457	-0.494476259316332							True	False	False	False
aceclidine hydrochloride	True	-0.34657924593794787	-0.8839234546100257	-0.20074894605224095	-0.2529822835534962	-0.30629523540823467	-0.2159845842789252	-0.3096921201306184	-1.0774537785948672	True	True	True	True
tetramisole hydrochloride	True	0.027220966096125336	0.026282706817844625	-0.9812227932282722	-1.0105582245055218	-0.45548447075969045	-0.28061065912574756			True	True	True	False
thiocolchicoside	True	-0.7253933009762696	-0.638740452274362	-0.04680087462509276	-0.09785370324901835	-0.06182076540517271	-0.14349042317004523	-0.8659983122534582	-0.9574501791802073	True	True	True	True
(s,-) atenolol	True	-0.6138198597437581	-0.4387772893399041	-0.949623992567732	-0.689171286866778	-0.017762423651087593	-0.041034107156922454	-0.3153189208258822	-0.2639722779947788	True	True	True	True
xanthosine														True
furazolidone	True	-0.37778422654528615	-0.31358065408856345			-0.48246689752040617	-0.6073734776720929	-0.3238683639126475	-0.34971675090101084	True	False	True	True
dimenhydrinate	True	0.1077290730215429	-0.005815414226517968	0.3235514944126923	0.09129582640090733	-0.37479329206503254	-0.44522677866275384	-1.3906948695654093	-1.5507060533409522	True	True	True	True
pyridoxine														True	-0.13	-0.08	0.06			-0.05	0.03	0.37	0.51		-0.25	-0.27			-0.2	-0.12	0.04	-0.17			-1.1	-1.13	-1.15	-1.94	-0.79	-0.81	-1.16	-0.93	-1.04					-0.43	-0.6
etilefrine hydrochloride	True	-0.44614378272567645	-0.5322143960962216	-0.17276655752407233	-0.5635214828621735	-0.590602474139654	-0.4792395758976617	-0.19331941261724422	-0.22926681443627983	True	True	True	True
kinetin	True	-0.5740460367580813	-0.9204273658274009	-0.2681629098978994	-0.23956294130086073	-0.28375319528934173	-0.2054656329939119	-0.2969126236702079	-0.41728362226369403	True	True	True	True
etofylline	True					-0.3566840302223654	-0.18713163779263775	-0.8472456323307277	-0.2094969218991281	False	False	True	True
nicorandil	True					-0.2518200481529515	-0.11154448236123167	-0.6125527626422436	-0.611362408565435	False	False	True	True
trimetazidine dihydrochloride	True	-0.6132056144943381	-0.43917185710426704	-0.8455413388181829	-0.6318388534284368	-0.017762423651087593	-0.041034107156922454	-0.3153189208258822	-0.2639722779947788	True	True	True	True
benzydamine hydrochloride	True	0.22486865837349357	0.22554396351699724	0.46448907593566585	0.2728248688987667	-0.330522012624489	-0.5018101891794323	-1.6448436513662912	-1.8741393938015138	True	True	True	True
lidocaine hydrochloride	True	-0.34772836908426225	-0.5628164388857835	0.18058853869466673	-0.022432148098111785	-0.44595378388759416	-0.4692449684053738	-1.12579748024559	-0.36062503474496105	True	True	True	True
ceftazidime pentahydrate	True					-0.22238465163976034	-0.19916989726746318	-0.570398685201988	-0.559325980582101	False	False	True	True
diethylcarbamazine citrate	True	-0.2953043783281448	-0.33251393268157536	0.05388856313362296	-0.3076953561086887	-0.09205315450156815	-0.1277769812337094	-0.8482519912864224	-1.1457968678689914	True	True	True	True
molindone hydrochloride	True					-0.23395801960903306	-0.44490941729550193	-0.5349294636757562	-0.3314705766930757	False	False	True	True
triprolidine hydrochloride	True	0.14793095860509942	-0.10303992790599098	0.28956726211927747	0.020546189641054712	-0.2675713327859821	-0.39067803067021173	-1.2532617103407075	-1.5003931759453357	True	True	True	True
pheniramine maleate	True	-0.490800097897605	-0.6054345894557475	0.2965167916188233	-0.11594091989569291	-0.24508035269341308	-0.1298260090502486	-1.1577911139920487	-0.5925473774204559	True	True	True	True
hydroxyproline														True	-0.5	-0.4	-0.33	-0.06	-0.16	-0.2	-0.31	-0.13	0.12	0.14	-0.09	-0.02	-0.21	-0.28		-0.37	-0.12	-0.28			-0.75	-0.76	-0.75	-0.59	-0.56	-0.56	-1.0	-0.84	-0.89		-0.3	-0.57	-0.59
erdosteine	True					-0.7572110937943883	-0.4359564655224877	-0.1398427217190819	-0.13621696687353255	False	False	True	True
raclopride	True	-0.3544387072436751	-0.3216724200252755	-0.22649028664529836	-0.21802242012318937	-0.8395624442210221	-1.03456012395444	-0.17145644104332494	0.2313321440505944	True	True	True	True
nifenazone	True							-0.5811653021471662	-0.14664551498855352	False	False	False	True
(-) emtricitabine	True					-0.44154751504291284	-0.28599959641231154			False	False	True	False
zimelidine dihydrochloride monohydrate	True			0.03622987257072077	-0.13111724917559953	-0.3886253399379146	-0.23823574656198176	-0.6140944475488851	-0.8463686703598035	False	True	True	True
pregabalin	True	-0.7121303038494265	-0.6235703591042737	-0.2606344724284942	-0.17590177630221654	-0.06893839789542548	-0.0012105928353173623	-0.5563083834590429	-0.4363816619858984	True	True	True	True
norfloxacin	True	-0.3337124177317333	-0.37334550387906684							True	False	False	False
n-acetyl-l-ornithine														True	-0.32	-0.13	-0.11	-0.03	-0.03	-0.08	-0.17	0.02	0.3	0.08	-0.1	-0.05	-0.23	-0.35	0.03	-0.59	-0.28	-0.4			-0.65	-0.72	-0.6	-0.5	-0.61	-0.49	-1.0	-0.8	-0.89		-0.8	-0.77	-0.82	-0.15	-0.99
tolazoline hydrochloride	True	-0.6634830135117973	-0.935410275511338	0.11419470427526507	-0.09297742430277921	-0.18281903380653108	0.0033499729925602225	-0.5574197707301672	-0.49134802523435556	True	True	True	True
pyridostigmine iodide	True	-0.14666772844183673	-0.20862529287439024			-0.1739937405306952	-0.12679746324143926	-0.7167828225524002	-0.7002850149446742	True	False	True	True
prilocaine hydrochloride	True	-0.5347988530252429	-0.8449473790471236	0.2327364848313977	0.00922096279351885	-0.1830953876966056	-0.1083498743236334	-0.09738029091111425	-1.2083962804423196	True	True	True	True
n-acetyl-glutamate														True	-0.38	-0.3	-0.58	0.06	-0.00292	-0.08	-0.15	0.04	0.1	0.32	-0.11	-0.07	-0.2	-0.35	0.04	-0.32	-0.26	-0.21			-0.7	-0.8	-0.64	-0.48	-0.47	-0.46	-0.86	-0.75	-0.83		-0.51	-0.73	-0.17	-0.69	-0.62
ethionamide	True	-0.17484601975130476	-0.20435543718461513	-0.19878702430266854	-0.2491963492074496	-0.22435251780261675	-0.17547049881273646	-0.7294928492130301	-0.6503780391841271	True	True	True	True
diphenhydramine hydrochloride	True	0.11574044312867375	-0.06708152433071113	0.3235514944126923	0.09129582640090733	-0.640668000637651	-0.6999922747594622	-1.3250389777848155	-0.39573838740670514	True	True	True	True
quatacaine	True	-0.7151547406904395	-0.5551845100609634	0.17202321639332896	0.10814229958654871	-0.5716143300581266	-0.3261713427993006	-0.2589730511666509	-0.4496291504494061	True	True	True	True
amiprilose hydrochloride	True	-0.3922002988981773	-0.3763274763907325	-0.13576407574829397	-0.049573324658502886	-0.16353193775843805	-0.17351707578438252	-0.6070637933934816	-0.6961530355959924	True	True	True	True
butylparaben	True	-0.32003195994226596	-0.3275595146935434							True	False	False	False
mebeverine hydrochloride	True	0.8631719806667102	0.8269909552542992	0.41080180493077817	0.26121971208667777	-0.48282645285260045	-0.6302935140345273	-1.911813702469412	-1.9122082296668879	True	True	True	True
levamisole hydrochloride	True	-0.021141463347549627	-0.0498186786475797	-0.7013961539530953	-0.9092543310733778	-0.16736401266343154	-0.07364972539682016			True	True	True	False
thalidomide	True	-1.1096718861707628	-1.0147744500708968	0.46147157232654334	0.3919574080067996					True	True	False	False
succinylsulfathiazole	True	-0.5644281349903499	-0.7375131520431396	-0.11244356525800515	-0.012109276039377942	-0.35928750105953755	-0.21272054592755751	-0.21815153821722805	-0.3212088692541545	True	True	True	True
amidopyrine	True	-0.37795419713492195	-0.5209812825237756			-0.16748931372326362	-0.24737505147195576	-0.1396456424651683	-0.3787832024510287	True	False	True	True
tetracycline hydrochloride	True	-0.7447728188865804	-0.7640257029276634	0.4058421566709883	0.15128496687842652	-0.1155193664292031	-0.2707751772088316	-0.44082636390133983	-0.6373988010490719	True	True	True	True
pyrilamine maleate	True	-0.03418274395960726	-0.17862952243181174	0.2902927268421536	0.054262471539070406	-0.21338830654674892	-0.3131335455737203	-0.9325277961703248	-1.0734596804132421	True	True	True	True
methylnicotinamide														True	-0.24	-0.03	-0.45	-0.37	-0.4
pindolol	True	-0.40600663420165417	-0.5193849329761664			-0.15973060322442667	-0.3503517544254142	-0.045803153571122454	-0.2958076674448354	True	False	True	True
metronidazole	True					-0.17099554700674136	-0.6177676840189457	-0.0389338559657473	-0.3519154962229107	False	False	True	True
naltrexone hydrochloride dihydrate	True					-0.09837283460761007	-0.21715632121145848	-0.308813761910133	-0.5452301718744527	False	False	True	True
methacycline hydrochloride	True					-0.9582213045633623	-0.8222695069365578	0.23492446144056253	0.37990908151741065	False	False	True	True
cytosine														True	-0.88	-0.6	-0.92	-0.55	-0.53	-0.47	-0.61	-0.59	0.29	-0.73	-0.21	-0.13	-0.31	0.25	-0.49	-0.09	-0.55	-0.23			-0.84	-1.18	-1.17	-0.06	-0.38	-0.31	-0.46	-0.24	-0.38		0.89	0.9	0.67	0.33	0.28
mecamylamine hydrochloride	True	-0.4951576024059692	-0.5674647366860068	-0.2255245892965824	-0.19898534470904283	-0.37323818699227745	-0.07948643163469493	-0.22073116148199673	-0.15444549160364754	True	True	True	True
tizanidine hydrochloride	True	-0.4158991720957556	-0.37185801254758943	0.01927925001048803	-0.012526749001748959	-0.10624364913281303	-0.16126596683943087	-0.5336056264497386	-0.7128152633007439	True	True	True	True
amisulpride	True	-0.30189622337783645	-0.274790144169936	-0.16475324596361263	-0.2927319889734331	-0.13846873096628667	-0.2846162345280736	-0.3539702826936142	-0.41186082494045917	True	True	True	True
amethopterin	True					-0.1948646363844716	-0.258051787534487	-0.4223800322281161	-0.23373675867417162	False	False	True	True
levalbuterol hydrochloride	True	-0.3557491501718981	-0.33990052920153857			-0.11427324168463435	-0.051236214418874326	-0.5122162871407794	-0.2860828724559331	True	False	True	True
viloxazine hydrochloride	True	-0.11640683332499704	-0.09940974754979477			-0.3656125421063886	-0.5200523596376259			True	False	True	False
acedoben	True					-0.20356278277034484	-0.08708460903369768	-0.39788981752332986	-0.40214706849524084	False	False	True	True
fumarate														True											-0.05	-0.24	-0.15			0.03	-0.17	-0.32			-0.33	-0.34	-0.31	-0.28			-0.61		-0.48
n-acetyl-glutamine														True	-0.22	-0.19	-0.15	0.09	0.01	0.01	-0.07	0.06	0.39	0.39	-0.07	-0.06	-0.14	-0.22	0.15						-0.7	-0.88	-0.67	-0.42	-0.44	-0.41	-0.92	-0.71	-0.79		-0.17	-0.3	-0.15	-0.62	-0.64
clodronate disodium	True			-0.2099071693885315	-0.3201300942536573					False	True	False	False
sulpiride	True	-0.30587258604010986	-0.4444405390895766	0.049857898485642226	-0.2560298562462545	-0.2545796930485015	-0.039432941066132834	-0.49671418661323286	-0.3716723879426762	True	True	True	True
moxonidine	True	-0.4516923041917375	-0.49823997104963835	0.021225143500471225	-0.02995767534022051	-0.14440085471852332	-0.2983662332381536	-0.4312091115160822	-0.2839274682978493	True	True	True	True
meptazinol hydrochloride	True	-0.35345086526071234	-0.3418539277793293	0.010441855832154371	0.033006739368833804	-0.23297066017545892	-0.390492565814057	-0.502581110794895	-0.31738009949618895	True	True	True	True
carbetapentane citrate	True	0.1796994784846655	0.2156712805764732	-0.033558539947553215	-0.0690297573391972	-0.33238802825482405	-0.34742403266568456	-1.6284598359041866	-0.07322561330828885	True	True	True	True
chlorothiazide	True					-0.3127126382309384	-0.3276948855947018	-0.1049443496206775	-0.29069443804403305	False	False	True	True
sulfanilamide	True			-0.43612650366634004	-0.41701557432239783	-0.12457065160164235	-0.08527640889247771	-0.17503122148425643	-0.30099368765758494	False	True	True	True
prothionamide	True					-0.34612718076554166	-0.4138390944960649	-0.20339682441575863	-0.06107475945944641	False	False	True	True
indole-3-carboxylic acid														True											-0.28	-0.25	-0.25																		-0.22	-0.31	-0.22
4-pyridoxic acid														True	-0.5	-0.42	-0.28	-0.43	-0.44																-0.55	0.22	0.13	0.2	-0.49	-0.39
clopidol	True	-1.0342421949779652	-1.0485917273127752	0.17286706774162724	0.1635049713851793	-0.10035118452294316	-0.0933497862851273	-0.04507550643860006	-0.05014112829420343	True	True	True	True
sulfathiazole	True	-0.4021181043001658	-1.1650199537600838	0.16837042264391985	0.0015670710727588263	-0.03352306457006	0.0368929876986712	-0.42518854375733195	-0.2117522386347902	True	True	True	True
malonic acid														True											-0.06	-0.21	-0.16								-0.16	-0.23	-0.19	-0.22			-0.46	-0.47	-0.55		-0.13	-0.26	-0.18
dibucaine	True	0.04815217656330609	-0.007095410715779391	0.20497023995382124	0.05053280369029137	-0.6975820442627755	-0.7519946342389381	-0.8314293747523787	-0.03354248206224281	True	True	True	True
sotalol hydrochloride	True	-0.6961976855223199	-0.5401138603922992	-0.0048651719543219216	0.05888508553290665	-0.025453220575020613	-0.15976725142520856	-0.306445758184453	-0.33221018578760136	True	True	True	True
procaine hydrochloride	True	-0.2643011786252959	-0.41862158305194525	0.16981177355610014	-0.049772327068150615	-0.23721706754105112	-0.06180167101276654	-0.7431248782224323	-0.39998015312052676	True	True	True	True
exifone	True	-0.422098721073941	-0.07339299011532588							True	False	False	False
ceftibuten	True					-0.28130906889526486	-0.21339341273073734			False	False	True	False
bufexamac	True	0.05296961835911529	-0.12555664642501524	0.44928926957626036	0.025028931781352213	0.1244997683487648	0.07382081374393362	-1.6591799683823203	-0.9066298611976448	True	True	True	True
aminoadipic acid														True											-0.24	-0.24	-0.17			-0.26	-0.21	-0.35
ceforanide	True					-0.24078465708613692	-0.2464684273406113			False	False	True	False
pentetic acid	True	-0.12224574443026426	-0.36375480079734324							True	False	False	False
etoposide	True	-0.8943933368950391	-0.9493679700215806			0.07154533593131997	-0.010259883422992644	-0.22201030341119948	0.548184965822658	True	False	True	True
pidotimod	True			-0.46280250713725724	-0.018089318400217456	-0.401650316450112	-0.08343822538757614			False	True	True	False
alprenolol hydrochloride	True	-0.07799928236946874	-0.26888577918019385	-0.11200208826082858	-0.19875213041578463	-0.06663747547286472	-0.1244336199543514	-0.4014299823347489	-0.6795362872828167	True	True	True	True
valganciclovir hydrochloride	True	-0.2329047538240853	-0.24931163981407772							True	False	False	False
sulmazole	True	-0.19515719259423597	-0.40378563790309785	0.05959455398268416	0.14840160071003777	-0.2785961996355516	-0.24431596211282375	-0.49750565968053406	-0.5006450296457106	True	True	True	True
chlorpheniramine maleate	True	-0.09396827275501808	-0.18899928799417542	0.18999278759508414	0.039587384604206174	-0.35172887291176524	-0.26342677958408955	-0.5360134387925762	-0.7019728071942921	True	True	True	True
moclobemide	True	-0.4058471860718349	-0.5957143455331967	-0.02147293331615403	-0.1301094512779317	-0.11365331451774441	-0.19555145601666107	-0.37196195648610464	-0.06860346685038696	True	True	True	True
pyridoxine hydrochloride	True					-0.24462295530865968	-0.17348723518781914	-0.29186427321839414	-0.2402113619150056	False	False	True	True
tramadol hydrochloride	True	-0.22670101375024704	-0.24141772736350295	-0.190650124048103	-0.08991648959182767	-0.873082017844224	-0.7828571147744219	0.26470840146496444	0.24539280309972877	True	True	True	True
nad+_pos														True																					-0.36	-0.33	-0.39	-0.16	-0.31	-0.23	-0.14	-0.1	-0.09
amfepramone hydrochloride	True	-0.14765638404826986	-0.34716393336416296	0.15124382103651177	0.014424654158733716	0.21310865158110226	0.12679714598565953	-0.41382043928566614	-1.4497608642240298	True	True	True	True
nizatidine	True	-0.5237480405414926	-0.5292034101397367	0.1755786945369805	0.1847484335900485	-0.2569616251890967	-0.19634579458558737	-0.45773007382408887	-0.24609749781569643	True	True	True	True
uridine														True	0.03	0.08	0.17	0.42	0.42						-0.25	-0.31	-0.26								-0.2	-0.41	-0.4	-0.41			-0.73	-0.57	-1.22		-0.13	-0.19	-0.12
etanidazole	True					-0.35282733044953596	-0.6858043217910992	0.10313368450919097	0.03225234933124587	False	False	True	True
pirenzepine dihydrochloride	True	-0.03932019612645281	-0.07547661925577683					-0.1926735245435828	-0.593715474976719	True	False	False	True
acetyllysine														True	-0.26	-0.17	-0.09	0.05	-0.00445	-0.03	-0.11	0.03	0.14	0.33	-0.07	-0.06	-0.16	-0.3	0.12						-0.71	-0.87	-0.69				-0.86	-0.68	-0.8
trolox	True	-0.19305988451669415	-0.24973787494465566							True	False	False	False
timolol maleate salt	True					-0.31287680672042006	-0.11450152163132812	-0.3609613799275101	-0.09039401191572148	False	False	True	True
nadolol	True	-0.04035602051821638	-0.03198361836091829	-0.05745980565025129	0.07602134591971886	-0.16539668578183353	-0.15922230866615922	-0.5742616140153634	-0.8001517701462821	True	True	True	True
phosphorylcholine														True	-0.08	0.02	0.09	0.33	0.27	0.14	0.02	0.23	0.53	0.52	-0.24	-0.21	0.13	0.44	-1.55		0.33	0.18			-0.63	-0.84	-0.53	-1.18	-1.13	-0.93	-0.78	-0.61	-0.72
dextromethorphan hydrobromide monohydrate	True			0.14429477977301886	0.116625602367623	-0.15384262314202918	-0.20993984109600416	-1.0876874282712565	-0.11804534842949992	False	True	True	True
calcipotriene	True			-0.21783646263083187						False	True	False	False
cladribine	True					0.012166064846228305	-0.2154466068082426	-0.6331651093377272	-0.03385371772148704	False	False	True	True
ropinirole hydrochloride	True	-0.007134200810020353	0.02136562178623476	-0.08835648984629293	-0.06385445493837354	-0.31986166154158	-0.2753252252307292	-0.34391431778116366	-0.6621622401980877	True	True	True	True
zonisamide	True	-0.8880168654419283	-1.2178636708626502	0.10595724650718435	0.27014624908191803	-0.3481430579716099	-0.11036967787734749	0.2549412222556665	0.2018991461972929	True	True	True	True
actarit	True	-0.4989173253534635	-0.6158201037617084			-0.1530746200980708	-0.034343074541895696	-0.0032733993896334507	0.008950015938251543	True	False	True	True
clonidine hydrochloride	True	-0.5520632287730747	-0.7440584368899134	0.24829236165475968	0.053197325917082254	-0.1132754455102007	-0.15113560837644133	-0.12291195831059668	-0.332243959266423	True	True	True	True
n6-acetyl-l-lysine														True	-0.26	-0.16	-0.1	0.05	-0.01	-0.02	-0.12	-0.02	0.35	0.28	-0.06	-0.06			0.12						-0.72	-0.86	-0.68				-0.86	-0.7	-0.8
sulfapyridine	True	-0.3803510812211852	-0.4849808717747969	-0.5390370530977282	-0.34612634416867866	-0.17427774044066757	-0.1877240867552808	0.21925270528233104	0.19061827227967465	True	True	True	True
gmp														True	-0.21	-0.47	-0.13	0.31	0.45	-0.02	-0.11	0.4	-0.85	-0.02	0.18	-0.03			-0.27	0.52	0.09	0.12			-1.06	-1.2	-0.95	-0.63	-0.53	-0.43					-0.9	-0.84
sumatriptan succinate	True	-0.14949060026502392	-0.07091064765423583	-0.04333592448807897	0.0816992727496031	-0.26381370789844283	-0.197308830251137	-0.49408101053019465	-0.5274493068417931	True	True	True	True
pemetrexed disodium	True					-0.24750149400963267	0.0739204694921024	-0.22461985443572008	-0.42916265417857474	False	False	True	True
famotidine	True	-0.31698374931901957	-0.5932817457917353	0.15890863743174719	-0.11106596643905499	-0.03110930190437402	-0.24676257980858893	-0.10855878521713765	-0.4043439052549644	True	True	True	True
doxofylline	True			-0.11075599993822473	-0.16564692107067833			-0.2335086845208404	-0.28937931736210115	False	True	False	True
azathioprine	True					0.04076110989607906	-0.0718960133575867	-0.33528681268967375	-0.43139279771793326	False	False	True	True
fad														True	0.09	0.09	0.07	0.21	0.12	-0.27	-0.35	0.05	1.11	0.41	0.21	0.23	-0.4	-0.43	0.36						-0.48	-0.42	-0.45	-0.28	-0.38	-0.3	-0.42	-0.4	-0.46		-0.81	-0.87		-1.34	-0.75
metyrapone	True					-0.43413254192756	-0.168404467002493	-0.10292794564197769	-0.06893688168527487	False	False	True	True
brimonidine l-tartrate	True	-0.2269904194388158	-0.24454162163168955	0.08422905387429022	0.126739619578703	-0.1773307014684229	-0.08320718413167749	-0.5677189750100974	-0.43879007777913126	True	True	True	True
isaxonine	True	-0.527611743581291	-0.3684873741716973	0.253424755075008	0.19737822070606853	0.02352566372431514	0.010012433096620992	-0.4133628686394832	-0.6942519158799827	True	True	True	True
fluconazole	True	-0.6125751890529172	-0.35219431849816873	-0.22643399431835312	0.21285127218100067			-0.22979941617762595	0.0781244864480089	True	True	False	True
vincamine	True	0.07856674285255454	-0.05609622700721412	0.3819403400023243	0.1631410204031147	-0.23012748021194399	-0.3797159895528483	-0.7205818517621577	-0.735528438219473	True	True	True	True
netilmicin sulfate	True	1.0892053778434896	0.5893056405949878			-0.2510381548093487	-0.1348221132625584	-1.2279563603720753	-1.187441033178822	True	False	True	True
pyrazinamide	True					-0.07662289842043002	-0.2958747857923583			False	False	True	False
idoxuridine	True	-0.3510866585176182	-0.4067206398004962	-0.01052687823401473	0.02955612386778027					True	True	False	False
pyrvinium pamoate	True	0.26652579810724314	0.1774162551633493	-0.6356010436032938	-0.5467680728041991					True	True	False	False
n-acetylputrescine														True	-0.03	0.12	0.19	0.35	0.32	0.13	0.04	0.29	0.14	0.19	-0.07	-0.04	-0.15	-0.26	0.13	0.03	0.04	-0.03			-0.65	-0.66	-0.67	-0.6	-0.72	-0.68	-1.22	-0.95	-1.02		-0.17	-0.28	-0.41	-0.17	-0.14
neostigmine bromide	True	-0.18941418641234925	-0.23447545560818478	-0.226508269807896	-0.2598525032709112	-0.07055527910103634	-0.11531950374225504			True	True	True	False
cefdinir	True					-0.47654524506561213	-0.3567288868896752	-0.036608969191766816	0.14791916038063155	False	False	True	True
2-keto-isovalerate														True											0.04	-0.29	-0.15								-0.27	-0.34	-0.29	-0.28	-0.1	0.03	-0.25				-0.03	-0.21
azatadine maleate	True	-0.2515046407525592	-0.32066028969683086	-0.0905976515550033	-0.049116817760465344					True	True	False	False
abacavir sulfate	True	-0.08136901670466443	-0.10403278467429425	-0.044403246931543405	0.016494926904788886	-0.19344170397327784	-0.085241583772592	-0.5843198704551956	-0.34625760664422967	True	True	True	True
furaltadone hydrochloride	True	-0.14076203722482847	-0.1680512864271409			-0.17519471622933838	-0.06964340636089546	-0.21652443622944292	-0.28624862852336286	True	False	True	True
mestranol	True	-0.18424173195854526	-0.10298085467680919	0.2690119580813637	-0.22203277955167788	-0.03130819006277236	-0.036030809535284085	-0.47783371219581156	-0.6226427067352076	True	True	True	True
hymecromone	True	-0.5620201451334516	-0.7824541983298022	-0.24890058700856238	-0.10548370644734446	-0.07169696570387743	0.031219866734040924	0.11464824031792697	0.22402853756779828	True	True	True	True
methylprednisolone, 6-alpha	True	-0.22970917655647832	-0.23083348538605122			0.016066043762094702	-0.006580470932153758	-0.13852235291542936	-0.4485515422455803	True	False	True	True
(r,+) atenolol	True	-0.23103007728119765	-0.05239272988330991	-0.04034166467536722	-0.313533291079755	-0.2709397794983217	-0.0894381056866429	-0.17075494326473936	-0.20800348124122073	True	True	True	True
gemfibrozil	True					-0.2528741963693067	-0.08997710752760305			False	False	True	False
clindamycin hydrochloride	True	-0.3224673674578294	-0.48442542250700515			-0.011599646586364795	-0.12328551537765554	0.08105792662174932	-0.1666081638546626	True	False	True	True
baclofen	True	-0.8136921430111786	-0.7432870194208542	0.3393898834205986	0.16052491632945318	0.05894615576635119	0.00443245400049623	-0.05539791997377046	-0.3168234260886639	True	True	True	True
nomifensine maleate	True	-0.03098177836314908	-0.1531028052435766	0.24739478284361385	0.018911972375777207	-0.34881169301468806	-0.17651436399506326	-0.3947958630254701	-0.5143808813736118	True	True	True	True
venlafaxine	True	-0.16567261353700385	-0.10625124986913763	-0.12275135243178854	-0.02059530376828958	-0.856839383088839	-0.8102121219411016	0.4108325272867588	0.36098506225512794	True	True	True	True
creatinine														True	0.07	0.35	0.29	0.5	0.42	0.16	0.13	0.33	-0.57	-0.73	-0.05	-0.02	-0.09	-0.15	0.15	0.07	0.06	-0.05			-0.65	-0.61	-0.62	-0.59	-0.62	-0.63	-1.04	-0.85	-0.91		-0.15	-0.22	-0.12	-0.14	-0.1
thiamphenicol	True					-0.18128364005176906	-0.03975521151931611	-0.3204664382019687	-0.11207310486905332	False	False	True	True
rivastigmine	True	0.3506888674554821	0.25308427788371995	-0.08948442493512973	-0.08448460983353774	-0.7533588228253805	-0.6480849604942487			True	True	True	False
ethambutol dihydrochloride	True	-0.40672817740628686	-0.531869473283653	0.3004646775818855	0.07703995399814692	-0.10672010063988807	0.062168602722315905	-0.8451960483343959	0.16097638573720313	True	True	True	True
chromocarb	True	-0.5049998334148522	-0.554112377321786	0.17081355958693253	0.1676486296105162	-0.28782605635089076	-0.20410349836171204	-0.044584855119230604	-0.02909662638907304	True	True	True	True
maleic acid														True											0.11	-0.19	-0.16								-0.31	-0.35	-0.27	-0.26	-0.06	0.06
flosequinan	True	-0.7834121852878606	-0.6434545604611555	0.12258249825756566	-0.026308437160389813	0.08133920927679325	0.0028401161245433246	-0.01963392929251816	-0.00439098157751824	True	True	True	True
procarbazine hydrochloride	True			-0.18945743192725636	-0.2034261181829701			-0.09952530994544538	-0.14001929938264474	False	True	False	True
cefpiramide	True	-0.34512436719129364		0.0831305472813506	0.2129327726828412	-0.41378421619717143	-0.3431439276466044	-0.22911458291644785	-0.06184190878339169	True	True	True	True
didanosine	True	-0.09790936784955204	-0.21363801313674555							True	False	False	False
linezolid	True	-0.1481636619132373	-0.1431471251789989	-0.3098408361708968	-0.3022561259276484	-0.14510168380767957	-0.16318359509795322	-0.0521281823083882	0.029738038510951543	True	True	True	True
n-acetyl-l-alanine														True											-0.14	-0.18	-0.14
raltitrexed	True					-0.17455051227193613	-0.08407870560658343	-0.1703442902507102	-0.17562142803736033	False	False	True	True
deoxyguanosine														True													0.02	-0.18		-0.13	-0.2	0.18																-0.23	-0.51
acetaminophen	True					-0.12258616330093355	-0.1054907675596545	-0.018178017122104942	-0.35180373917330166	False	False	True	True
carbarsone	True	-0.34678492879216594	-0.4870934127219529	0.045428595732824775	0.03418618909287199	-0.027398062222806593	-0.11541191046540432			True	True	True	False
scopolamin-n-oxide hydrobromide	True			0.03301212951755233	-0.32993523890096127					False	True	False	False
dropropizine	True	-0.25465422539349686	-0.40379433305384377	0.16918266751354544	-0.040845268993024694	-0.05788164000840394	-0.12288721993987319	-0.09090351276947778	-0.37286093985922053	True	True	True	True
racepinephrine hydrochloride	True							-0.10747718747671256	-0.18476237790011063	False	False	False	True
metrizamide	True					-0.17649025044120273	-0.12128990648985129	-0.10952364772461105	-0.17363988673509856	False	False	True	True
ornidazole	True	-0.5128180512650111	-0.6710468386847688	0.35688739976418626	0.028738036717386457	-0.18158286101050689	-0.022327479844531047	-0.18274619212448578	0.024864610135302202	True	True	True	True
hesperidin	True					-0.03440969359201571	-0.12407697843278083	-0.5084960898393748	0.09074779556568996	False	False	True	True
homoserine														True													-0.23	-0.28	0.08
tiabendazole	True	-0.049574703563194836	-0.0715955440977042	0.0911729393239987	0.10711365792322322	-0.14176358929343158	-0.17265830227040385	-0.3979332109514888	-0.500662386804838	True	True	True	True
bucladesine sodium salt	True	-0.1436512449562853	-0.13991169031644127							True	False	False	False
methazolamide	True	-0.43886718455508333	-0.20789915775254464			-0.10865067823482649	-0.09828995734707724	0.031301783121482026	-0.02252361514432117	True	False	True	True
metoclopramide monohydrochloride	True	-0.26123266010655777	-0.2933513053457984	0.25614188537414395	0.04527478144730798	-0.3880194598995225	-0.24172258408010017	-0.25365055354139593	0.0119388309008566	True	True	True	True
2-hydroxygluterate														True											0.04	-0.21	-0.25
sulfacetamide sodic hydrate	True					-0.21145834075293896	0.030760679823609357	-0.3120333097394197	-0.06535515607378162	False	False	True	True
deoxyadenosine														True											-0.29	-0.29	-0.42	-0.22	0.3	0.88	0.68	0.56			-0.55	-0.87	-0.62	-0.69	-0.55	-0.58
isoniazid	True	-0.15098724135719263	-0.3826927308591386	0.33517391444086925	0.04123946658844512	-0.17381394083913088	-0.058628042038265396	0.06102858229202172	-0.7626375479229953	True	True	True	True
amrinone	True			0.24593302409924694	-0.42745742776074025	-0.1751343669513841	-0.1872842736899201			False	True	True	False
taurine														True	-0.23	-0.24	-0.05	0.09	0.26						-0.07	-0.15	-0.13			-0.15	-0.33	-0.25													-0.22	-0.36	-0.22
orotate														True	-0.08	0.12	0.24								0.03	-0.05	0.02			0.07	0.16	0.32			-0.37	-0.41	-0.41	-0.46	-0.15	-0.01	-0.7	-0.66	-0.69		-0.1	-0.24	-0.29
beclamide	True	-0.7520862054456741	-0.4645340816487094	0.17852897021762595	0.16401114891328927	-0.3892000271123799	-0.23379153478760256	0.21982510514063153	0.19500408404661793	True	True	True	True
propylthiouracil	True	-0.44597187365240964	0.2497514683528805			-0.0778947530996152	-0.22517395581485147	-0.1570370662181093	-0.13938445110310066	True	False	True	True
phentermine hydrochloride	True	-0.03279306045796885				-0.20944420234712013	-0.15352186796968229			True	False	True	False
ronidazole	True					-0.028455445418053643	-0.03701347268014585	-0.2483348981228063	-0.207800467656261	False	False	True	True
shikimate														True											-0.11	-0.15	-0.13
danthron	True			-0.013899248888710936	-0.05028436021543261			-0.21871801263061985	-0.23704587105837183	False	True	False	True
alosetron hydrochloride	True					-0.006229143422864184	0.052564081334792095	-0.32484544048958797	-0.2411522585893412	False	False	True	True
tinidazole	True	-0.3754807715040034	-0.39538451059035973	-0.25498772596264385	-0.09068591321787735	-0.1544595197589947	-0.09135560700238081	0.17149243610972095	0.15338984225813168	True	True	True	True
phenyllactic acid														True	-0.15	-0.11	0.01	0.25	0.19						-0.22	-0.28	-0.3			0.18	0.45	0.45			-0.33	-0.43	-0.33	-0.33				-0.5			-0.2	-1.12	-0.2
epirizole	True	-0.22593808820803676	-0.5267546506414664	0.34907837847589196	0.0550396493501955	-0.23360746558769727	-0.04692171969980261	-0.5078884440139526	0.1054668607364973	True	True	True	True
pyrantel tartrate	True	-0.42474249435201705	-0.7103376666008618	0.20932902624366787	0.07745534342303513	-0.16235521014457346	-0.0005466496074932983	-0.1275355129509985	0.11105721765545579	True	True	True	True
nefopam hydrochloride	True	0.13193615043539736	-0.044829210694823596	0.30915379357114936	0.10658057809080754	-0.04907928318150498	-0.0946503110245621	-0.18913037707313837	-1.1966220621538946	True	True	True	True
phenacetin	True	-0.028507560698009995	-0.023310631730460392	-0.2527885207600358	-0.31408019883230237	-0.2470282520708535	-0.30621717293308826	0.06502440646535813	0.08209455712717173	True	True	True	True
antipyrine	True	-0.11514337984150241	-0.12945325196838695	0.022552590949323895	-0.30599922157894993	-0.2641201436783156	0.023191911632437903	-0.3285673693408143	0.09099448187636955	True	True	True	True
ranitidine hydrochloride	True	-0.21622040031441842	-0.304388894543128	0.23217671988999763	0.08535452401990681	-0.18284101844779638	-0.10300408976761513	-0.47911585722974986	-0.03758129468162644	True	True	True	True
meprylcaine hydrochloride	True	-0.43565346054995935	-0.4507741706304633	0.13351031266531824	0.1565750927302776	-0.7853251379624044	-0.09183383704527474	0.3495022209806833	0.1250323849117811	True	True	True	True
minoxidil	True	-0.37085221742948404	-0.45178858225451524	0.2749530450454796	0.06285140276406126	-0.13753580797733284	0.02608573210969307	-0.32125118599845015	-0.07914809960466547	True	True	True	True
bupropion hydrochloride	True	0.5087897988856561	0.3809559639793398	0.5276019674924106	0.3711562257194409	0.33736071553620745	0.3213797143366558	-1.529943030373656	-1.907727014063219	True	True	True	True
o-sulfanilamide	True			-0.2563871708733396	-0.46278113317632635	-0.13968313707596952	0.004329873459903322	-0.07781807821263492	0.19779738908613298	False	True	True	True
clenbuterol hydrochloride	True	-0.2110026167379828	-0.24316399468041305	-0.025798469463511022	0.00378498840863397	-0.041807765412828234	-0.11790118976984178	-0.3342388891584362	-0.006578079812574171	True	True	True	True
uracil														True											-0.01	-0.14	-0.05			0.78	0.57	0.6			-0.38	-0.43	-0.38	-0.5			-0.67	-0.72	-0.65		-0.24	-0.26	-0.31
acetazolamide	True					-0.22112881443882498	0.32335374323109456	-0.39815862165965116	-0.19010516295475827	False	False	True	True
bromopride	True	-0.18908505441657059	-0.12016812079609224	-0.03401326983633315	0.007476139125047589	-0.34050124501296464	-0.24359060967001311	-0.01626377737445855	-0.027863848728839145	True	True	True	True
fludarabine	True					-0.16359888965079675	-0.12958364976675898	-0.09535444664844975	-0.08775269003036723	False	False	True	True
betaxolol hydrochloride	True	-0.17516398419845935	-0.17112823986810394	0.007776865392706922	-0.021615279825704832	-0.0035259808470108267	-0.08765845077994242	-0.4545074088753407	-0.04593291404552852	True	True	True	True
betahistine mesylate	True	-0.32350291708547485	-0.4037105355305536			-0.02044871828155221	-0.1402759915728871	0.23279330928401726	-0.05623752642750653	True	False	True	True
benoxinate hydrochloride	True	0.6908656412268864	0.5874514929694882	0.3812112710751842	0.18093360712956597	-0.6113815175428772	-0.7096504812309462	-1.3204841653809218	-0.13115914552464958	True	True	True	True
carisoprodol	True	-0.2321446948182438	-0.256826380356714			-0.17501617624418797	-0.2732456008527629	0.09963802808543852	0.14432026494380257	True	False	True	True
mexiletine hydrochloride	True	0.612072868629944	0.7131155048901022	0.287131409584435	0.01080715735262596	-0.2401561111013651	-0.2602783264608225	-0.8668578392457149	-1.1801862716122544	True	True	True	True
trimethoprim	True	-0.43740384109632346	-0.4999135444645445	0.3052595562849451	0.08475000674586325	-0.17040267788289534	-0.03672082736622069	-0.23173337816038475	0.06864253069841776	True	True	True	True
dimetridazole	True	-0.35912094725560406	-0.2551646640498425	0.16367856444825787	0.1656732883957365	-0.5096131602150551	-0.2342923914403294	0.08042515987704606	0.03158828295012646	True	True	True	True
oxprenolol hydrochloride	True	-0.08399453907461257	-0.1937451661457373			-0.4120092419885169	-0.11856995545277359	0.06670761306292383	0.06250983728571102	True	False	True	True
sulfamonomethoxine	True	-0.2129732642482451	-0.2612470693165982	-0.32563906000690696	-0.18001095436536685	-0.05909931933017829	-0.061973903305781786	0.11227648134117142	0.11955103026147207	True	True	True	True
procainamide hydrochloride	True	-0.1796157337005977	-0.16488459979132902	-0.05353744481297129	-0.18040064034872028	-0.03689829730812517	-0.12124330782474005	-0.18586318871809265	0.05333481194325136	True	True	True	True
betamipron	True					-0.0866199658783404	0.007299309159184146	-0.17833972103361234	-0.1705958672244526	False	False	True	True
edrophonium chloride	True	-0.1638993107619943	-0.04665799883584265							True	False	False	False
phenformin hydrochloride	True	-0.28654842387122154	-0.27885284226594154	0.11971502654589983	-0.07930504149427126	-0.14827899339579492	-0.020617421661433714	-0.27425790926769544	0.13171040172776594	True	True	True	True
ethamivan	True	-0.13846206842188186	-0.1702228349744615			-0.05686090241496338	-0.19319253640325784	-0.029698460888229933	-0.03819144793057312	True	False	True	True
bambuterol hydrochloride	True	-0.14238645017842944	-0.1457487324304707	-0.017333893205779303	-0.049854350584095056	-0.0284812048332187	-0.12137952908490496	-0.2808231103791595	-0.03622959120298638	True	True	True	True
grepafloxacin	True					-0.0128330344026635	-0.30386969605964737	0.04349643250236462	-0.1339223941531876	False	False	True	True
lomefloxacin hydrochloride	True	0.14644537892557824	0.11887579850051777			-0.43820429799363503	-0.23364923038371327			True	False	True	False
prazosin hydrochloride	True	0.19644364687621002	0.22315362995877058			0.22588927842768305	0.09158002307063974	-1.002417016190038	-0.33732873451229856	True	False	True	True
disopyramide	True	-0.2434922870468261	-0.43503882792587817	0.23590230285586714	-0.05296743942428298	-0.04482680317196233	-0.07926585009205009	0.024243877538109058	-0.20775336754922596	True	True	True	True
celiprolol hydrochloride	True	-0.29283162836876614	-0.2781409129284982	0.36573613106385855	0.3627553889659651	-0.09216407057342865	-0.10090360435299972	-0.324624605423823	-0.4393238136652985	True	True	True	True
dofetilide	True	-0.18036584393459612	-0.17699980641851548	0.19745083249333456	0.2155748048459538	-0.13440880266347205	-0.06547647188494557	-0.36285922129379755	-0.28536703405315467	True	True	True	True
efaroxan hydrochloride	True	-0.38194572589325326	-0.3718536166376895	0.17276152747683493	0.13560838382674661	-0.31591918238171346	-0.2274305212081521	0.09078266377185006	0.11255554524012838	True	True	True	True
quinethazone	True					-0.092078274197954	0.0014147844429354007	-0.18441129527845587	-0.11613679731027435	False	False	True	True
bucetin	True	-0.4328475380570179	-0.3690388163031584	0.0843333507088359	-0.0159436941210407	-0.23282400125049513	-0.18109409352220968	0.18228837457106045	0.1886458489816507	True	True	True	True
cyclophosphamide	True			-0.0317704995639891	0.006243933532118671	-0.44323451826335336	-0.3242947393283193	0.10636205653035447	0.10783679173894273	False	True	True	True
methylergometrine maleate	True	-0.060434966007682334	-0.0363524485707725	-0.12253844124133312	-0.2998546032568533	-0.03239928000011004	-0.11669531445009057	-0.15743981100377946	0.056291497162169656	True	True	True	True
azaguanine-8	True	-0.22580178665912162	-0.38101309140059675			-0.223951998456057	0.01035220883815892	-0.08131580768009393	0.3398835352218701	True	False	True	True
paliperidone	True	-0.2974745999968092	-0.21344896609675496	-0.019812229540051976	0.025159292121134047	-0.23359045767895556	-0.06562682609175913	-0.02036035157360924	0.0886082558446455	True	True	True	True
gabapentin	True					-0.11951369378354362	-0.06435066474237305			False	False	True	False
chlormezanone	True	-0.10391828865962459	-0.10105435516966856	-0.009365475703903767	0.007215729564572186	-0.09958173709132674	-0.1342175171541306	-0.2757899365695339	-0.005765810883623278	True	True	True	True
ganciclovir	True					-0.04605337130082289	-0.13429442759255156			False	False	True	False
ropivacaine hydrochloride	True	-0.04719474490917054	-0.0033361016321958818	-0.03612632512395553	-0.08854579201566103	-1.0153379133950238	-0.44511236777187163	0.2736523714585606	0.6501212003538	True	True	True	True
sulfamethoxypyridazine	True	-0.23227886401785725	-0.23912294460403197	-0.32100335016258186	-0.1767968900603078	-0.13755872507987077	-0.0763797561599524	0.2544076880096981	0.21813796759100385	True	True	True	True
dihydroorotate														True	-0.29	-0.09	-0.1	0.03	-0.08
sulfameter	True	-0.22869169421542446	-0.23803147638742994	-0.3212262400431282	-0.17695166632658757	-0.13755872507987077	-0.0763797561599524	0.2544076880096981	0.21813796759100385	True	True	True	True
carbinoxamine maleate salt	True	-0.044316451853375585	0.10190262199621525	-0.05084491783624757	0.023239009953162443	-0.6391961400805852	-0.6416934047312554	0.31790233331002093	0.2287243117642798	True	True	True	True
naloxone hydrochloride	True	-0.29355240385687786	-0.49926396097150294	0.6901368720994063	0.5384106521251554	-0.03696566046929943	-0.11611652332642738	-0.3104459753175175	-0.6674106384530336	True	True	True	True
sulfamethizole	True	-0.2766704924300437	-0.3142547821321302			-0.13919749376279927	-0.08786394100364348	0.1524397476592919	0.14662306162493743	True	False	True	True
mesalamine	True	-0.23177438885259133	-0.3083496187639729	-0.08519678050284755	-0.11211642490611254	-0.07442162459584949	-0.03947362910674246	0.11607782715811946	0.0485727175025573	True	True	True	True
nitrofural	True					-0.10903605159907	-0.15617186624418755	0.012091781571538417	-0.0887696817001585	False	False	True	True
flurandrenolide	True	-0.042213324695015805	-0.1306385038616865			-0.2878262156505821	-0.25630694604616033	0.14303374584656342	0.06326941870492345	True	False	True	True
tulobuterol hydrochloride	True	-0.254016926648325	-0.2820387008471532	0.05700637357074204	0.08365693791829118	-0.3631263255269058	-0.28618799526851213	0.16669715819271114	0.19955952238366054	True	True	True	True
omeprazole	True	-0.44493469603831215	-0.4334822920361477	0.2597084927710739	0.2153040705917304	-0.09395563536513939	-0.1819378630903528	0.03717376396633878	-0.03151957825784814	True	True	True	True
tolbutamide	True	-0.26978594446419635	-0.5093852679801487	0.3095151145821543	0.025949806766310344	-0.1124886571919623	0.013341302836876727	-0.18960782505706536	0.07370668611544653	True	True	True	True
bithionol	True					-0.2211575369352967	0.05813429018758477			False	False	True	False
tiaramide hydrochloride	True	-0.607432356921007	-0.619043939988132	0.2569761718060942	0.2145106443800772	-0.07514759206351751	0.021287464178903065	0.08997039417777433	0.07879536852435733	True	True	True	True
n6-methyladenosine	True	-0.0946081396051521	-0.06515359211950758							True	False	False	False
praziquantel	True	-0.000212809519819699	0.061707297388407814	0.42785896430928566	0.25501837029523466	-0.21215666934722752	-0.5198269032981849	-0.28376599692030435	-0.3511114043156854	True	True	True	True
rimantadine hydrochloride	True	-0.1362326000092103	-0.188061347308964			-0.5995766289246796	-0.42580517523915173	0.7648080723609301	0.1227472127030135	True	False	True	True
fosfosal	True	-0.4342875658090469		-0.010893691397042342	0.13704213480213287			-0.03518219186723116	-0.03860543359022798	True	True	False	True
pentolinium bitartrate	True			-0.005200191630900926	-0.14426798316984643					False	True	False	False
aminosalicylic acid	True		-0.3370931708485827	-0.047132634686839675	-0.1434729853284058	-0.142821310664289	-0.01633715375746289	0.11607782715811946	0.0485727175025573	True	True	True	True
ribavirin	True			0.10854069796988039	-0.1738212159009308				-0.15490621313101008	False	True	False	True
n-acetyl-glucosamine-1-phosphate														True											0.01	-0.27	0.04
gliclazide	True	-0.18336481290342246	-0.22547933964939187			-0.10182784255627256	-0.29421587183363956	0.2113259975265887	0.15443833786250583	True	False	True	True
mepenzolate bromide	True	-0.03013418433049863	0.06823693240436335			-0.17644542217750758	-0.15178125384065033			True	False	True	False
suxibuzone	True	-0.10964361471957994	-0.21237777969634292			-0.39813598282780704	-0.2618293751952675	0.2797111642552456	0.2693133585295441	True	False	True	True
phenylpropanolamine hydrochloride	True	-0.09348406915136262	0.016824780924026044	-0.07660904904515187	-0.06397909962596099	-0.06030331983501743	-0.04875319227109073	-0.22691117837158173	-0.017677000316663836	True	True	True	True
probucol	True							0.0037411727856422757	-0.14633386989163183	False	False	False	True
trimetozine	True	-0.1656945425252582	-0.22504420118221752			-0.15387383216522074	-0.10251641075702028	0.14484944212329343	0.07726827553347748	True	False	True	True
cefpirome sulfate	True					-0.0751527060944224			-0.06642853270948394	False	False	True	True
griseofulvin	True	-0.03379617162011347	-0.04754431695478405			-0.21318314100511887	-0.027990521366393607	-0.0006700008026698518	-0.09610079504747984	True	False	True	True
bephenium hydroxynaphthoate	True	-0.06258267071690174	-0.07636548293102767							True	False	False	False
trehalose dihydrate	True	-0.054307030342856215	-0.08085377822146497							True	False	False	False
clopamide	True	-0.1365752304507899	-0.1407625481677604	0.05081441538829417	-0.017404388476832188	-0.007283782237622864	-0.09661936483123709	-0.15852238967623528	-0.003633510885536316	True	True	True	True
thymidine														True											0.1	-0.33	0.04
buflomedil hydrochloride	True	-0.028263738725630656	-0.058323427255449936	-0.11209793731786509	-0.17147103380384474	-0.12207671338757772	-0.16829217154937634	-0.028194696055413995	0.18395994157596957	True	True	True	True
dilazep dihydrochloride	True					0.025420351020007368	-0.14711071115242746			False	False	True	False
cefadroxil	True				0.0868379915588495	-0.04744155517837594	-0.1535722565850327	-0.22023754940181217	0.030789251375926585	False	True	True	True
antazoline hydrochloride	True	-0.08000212255094481	-0.23442597266619153	0.1725565535777434	-0.005879915411808246	-0.013811727880301172	0.019856817189990127	-0.0383194393015291	-0.29391023329944654	True	True	True	True
orphenadrine hydrochloride	True	0.30586049003125	0.1851816412190105	0.40382600557566883	0.1699519455456854	0.06626276022426941	-0.04402999677034669	-0.21769977681801495	-1.3430757611395698	True	True	True	True
voriconazole	True	-0.11143327225069904	-0.09164955714441039	-0.05249593520375319	-0.10934642123004178	-0.41129786495472076	-0.3110711374844709	0.46313824394245706	0.15747660439683747	True	True	True	True
phenelzine sulfate	True					-0.05738728563732818	-0.05663961181520559			False	False	True	False
iopamidol	True					-0.09666492298665713	-0.01687500988828566			False	False	True	False
pilocarpine nitrate	True	0.24209724800352792	0.23989266030699538	0.19661211021461647	0.1803892699415705	-0.12341693263204935	-0.12542609029538804	-0.6486998143052681	-0.4141790447936461	True	True	True	True
mefexamide hydrochloride	True	-0.03207869955307845	-0.32377698192337123	0.37440853182819295	0.0764836185253933	-0.14765559574135795	-0.014586731131361134	-0.2563771271744333	-0.1256282634445902	True	True	True	True
molsidomine	True	0.13862747330282163	0.23630898528883398	0.030343851834535397	-0.06889860965537827	0.0005681465750238656	-0.22939932194064924	-0.23621217388507326	-0.3094227965631947	True	True	True	True
phensuximide	True	-0.11688716168126934	-0.12299059678420574	0.25984707967824794	0.31949663977418746	-0.8470318548402189	-0.1777979001389838	0.1755099669158593	0.07572620420107735	True	True	True	True
atrolactic acid														True	-0.19	-0.16	-0.03	0.16	0.15						-0.19	-0.27	-0.31
valacyclovir hydrochloride	True			-0.2298501251424457	0.12289190579613807					False	True	False	False
succinate														True											-0.05	-0.07	-0.04
tolazamide	True	-0.2599977970826181	-0.2766987435465321			-0.08460165728705651	-0.2500850637629418	0.2518821804763936	0.31620208994408716	True	False	True	True
telenzepine dihydrochloride	True					-0.03811748638587159	-0.0886805777199548	0.07021592178226306	-0.1408748330350412	False	False	True	True
probenecid	True	-0.2230148632855643	-0.19548284570204244	-0.03324218058930961	-0.14787839329083868	-0.05173875212247059	-0.10998686037214961	0.24432841392378807	0.1269892942221147	True	True	True	True
salbutamol	True	-0.2824993394239518	-0.08570764504747799	0.323045086751907	0.03878534029954645	-0.12417552588806062	-0.03686323335589424	-0.17616937680960407	-0.04319953886693103	True	True	True	True
nortriptyline hydrochloride	True	0.4018024446424814	0.3925691646862097	0.7305159837646491	0.5663354632138654	-0.13579122147629852	-0.38505252765488435	-0.9141892594230446	-1.0317701306406544	True	True	True	True
iohexol	True					0.009602883367974125	-0.10205944233432362			False	False	True	False
methylmalonic acid														True											-0.08	-0.00385	-0.05
pilsicainide hydrochloride	True	-0.5477085601659899	-0.548470783658937	0.12025045552234902	0.10552467098694164	0.03752870665144237	-0.04647576293133619	0.21926556500880265	0.3032606413623541	True	True	True	True
etifenin	True	-0.16444266734449192	-0.20797628635358822	0.14158510238126473	0.09996717555992359	-0.09758731513896571	-0.05548596283120722	-0.03213937123657801	-0.0391325356800683	True	True	True	True
diatrizoic acid dihydrate	True					-0.07071080271895373	-0.01699533592405775			False	False	True	False
khellin	True	0.17452266157514928	0.13788394434378193	0.34447229746503394	0.09695321339523974	-0.42408609433588496	-0.36168061516019145	-0.051576133507363425	-0.2669020967484419	True	True	True	True
dorzolamide hydrochloride	True					-0.08186674742099913	-0.008447108338025998	-0.07806468868644754	0.0023709602989751815	False	False	True	True
ambrisentan	True	-0.0819965203165221	-0.06101834845523343			-0.41642364300096635	-0.3136828207979748	0.2000900815408331	0.42865998767512425	True	False	True	True
coenzyme m	True							-0.04220898852337514	-0.037593308164180786	False	False	False	True
nikethamide	True	0.21093770213138935	0.24408204529779887	0.0945019915768974	0.060610314130389094	-0.37227202632973966	-0.19657663664082864	-0.18095670466390498	-0.1720656615015323	True	True	True	True
proglumide	True	-0.12103170501057027	-0.43257019159596466	0.34371292773375495	0.12461076973437056	-0.17166716748152738	0.012354889503990801	-0.17491000033903348	0.10960781588131482	True	True	True	True
podophyllotoxin	True	-0.11643410301530284	-0.06551030273805179	0.010781925241205163	0.09760020594232596	-0.10040441934287382	-0.05155666685091927			True	True	True	False
metformin hydrochloride	True	-0.06485344143796942	-0.43217930287179396	0.2927668627518456	-0.10179725095314662	-0.08322311096037333	0.057613359285016374	-0.1718206409216631	0.22154933809092794	True	True	True	True
misoprostol	True					-0.03606184106921559	-0.03168302867618695			False	False	True	False
cycloserine(s,-)	True						0.006261939946694381	-0.16685197594315562	0.05929039258935785	False	False	True	True
d-cycloserine	True						0.006261939946694381	-0.16685197594315562	0.05929039258935785	False	False	True	True
lofexidine	True	-0.0014173984625543618	-0.029058625606761042	-0.003461349816812631	-0.03035761065475748	-0.2659615718407325	-0.23203555896450428	0.09222238727748978	0.20115350086953757	True	True	True	True
sulfamethoxazole	True	-0.16518445918650596	-0.345211381479096	0.36721612537380327	0.08143955123297215	-0.22104483528914287	0.036587275403072286	-0.16296565707315136	0.14245899540514845	True	True	True	True
dalfampridine	True					-0.2595130964162518	-0.18984066921164278	0.17240277606518017	0.147716678497051	False	False	True	True
alfuzosin hydrochloride	True	0.1720126945513239	0.17800087410242324	0.1260704501564182	0.07894457269243284	-0.20705970363962778	-0.37914008589208315	-0.25300614755346473	0.029276226107412005	True	True	True	True
citrate-isocitrate														True											-0.43	-0.56	-0.49
tetrahydrozoline hydrochloride	True	0.16564507175351573	0.16908704202375588	0.37411288673808246	0.34856196213999274	-0.3757079869551885	-0.26092525404263583	-0.32463910458667095	-0.3435910518108829	True	True	True	True
cinepazide maleate	True							-0.0797212112459954	0.019297922335721376	False	False	False	True
sulfabenzamide	True	-0.04450931751418597	-0.10296207299342564	-0.16474959599410557	0.059661157494977066	-0.15210171386762011	-0.15179504861512086	0.20046090528601282	0.1229110192342252	True	True	True	True
trapidil	True	-0.004991683873776858	-0.09111902073962075	0.09243199704784483	0.1356102137342333	-0.19096388756959964	-0.3899709402149236	0.06886634640908858	0.15133482201004927	True	True	True	True
sulfachloropyridazine	True	-0.09425882245645847	-0.08460252824845105	-0.1685870724420644	0.01901274398626023	-0.17509374922333454	-0.1396259823909171	0.24919891074839373	0.17576893799526322	True	True	True	True
oxcarbazepine	True	-0.03849831342381882	0.020739033274475932	0.299358900712336	-0.001482041045515975	-0.25314667658010703	-0.3570636336200155	-0.0023856296219657925	0.11585572079659673	True	True	True	True
edaravone	True	-0.008408192425453744	-0.04554748572622999							True	False	False	False
levonordefrin	True					-0.06157478001321565	-0.04170038471832241	-0.01586519835262405	0.01295448737400481	False	False	True	True
roxatidine acetate hydrochloride	True	0.5773677915551823	0.5431555765352958	-0.059231492284822974	-0.09650970434269171	-0.28834066867626107	-0.37860260310550853	-0.27852489532595914	-0.21760245600299427	True	True	True	True
miglitol	True	-0.22475841444565736	-0.3208267755271636			0.03449531678578472	0.2445588562500417	-0.031958363749757426	0.16117145455466003	True	False	True	True
methocarbamol	True	0.19894266289702017	-0.0987886557020117	-0.05057406890213457	-0.11442610928436708	-0.1402049321710325	-0.001193210802073614	-0.03443943062324192	0.06963037904098947	True	True	True	True
sulfadiazine	True			0.1731460928738356	0.04185404091413796	-0.16596592422127882	0.007888936807575206	-0.2981533953432679	0.11558094831134996	False	True	True	True
sulfadimethoxine	True	-0.0859082761999426	-0.051168786481531	-0.19511089042375607	-0.06441703760126442	-0.16761548444089958	-0.08992706746569258	0.27882912909978363	0.21461746635106416	True	True	True	True
pentylenetetrazole	True	0.09756097442415906	0.18435845963589126	0.2206663621807553	-0.20749984489516762	-0.19944222481517077	-0.034486953390261726	-0.19409039691672836	-0.020968172027480313	True	True	True	True
xylometazoline hydrochloride	True	-0.13686408136074382	-0.32504381296865675	0.42693198710250385	0.14915560542235926	-0.12033592460999148	0.019511802661158362	-0.10429320080061558	-0.060903278054534486	True	True	True	True
suprofen	True	-0.09564826135946249	-0.1494853764176784			-0.06924077268920627	-0.1408860515808628	0.1532329572938677	0.1948245693629661	True	False	True	True
iopromide	True					-0.07388783777118638	-0.07929616379616551	-0.01296224863562297	0.09652026346899706	False	False	True	True
acetohexamide	True	-0.14279134477713645	-0.28857982591181564	0.2853212496858652	0.13026117557415576	-0.15052009173320796	0.028274651490056507	-0.22578544757351815	0.22884877749323745	True	True	True	True
clobutinol hydrochloride	True	0.10204367174219986	0.1544578778969483	0.034620704945721156	0.006094347144572094	-0.5771506080323067	-0.7182624340805833	0.09195678780857391	0.7726496695826449	True	True	True	True
florfenicol	True					-0.11669743326766413	0.0044035511335146155	-0.04687512620718208	0.09334689129034335	False	False	True	True
nifurtimox	True	-0.3158239256662879	-0.26182292549336206	0.13912736990405378	0.09522510197813715	-0.09773464235511406	-0.2290022196929843	0.2566327349178836	0.28764856666527655	True	True	True	True
ofloxacin	True	-0.004044122683052011	-0.03625763363902422	0.47734752242616973	0.30319351226308505	-0.2553052194759428	-0.061074581449483814	0.1623359064427551	-0.7067712210070382	True	True	True	True
amiloride hydrochloride dihydrate	True	0.3681216669725901	0.3467135914713417	0.02066906884792789	-0.16910875434528522	-0.12968092658809	-0.00901126682905553	-0.28519287321267844	-0.26058483002009614	True	True	True	True
tropicamide	True	-0.11516266012631385	-0.13008642194755682	0.4765871307893682	0.3412870634140265	-0.18174623909271614	-0.05466372491790447	-0.38057441844395024	-0.06946290870285324	True	True	True	True
methoxamine hydrochloride	True	0.3335457050473767	0.386363363500975	-0.13689468350010572	-0.1494642017821676	-0.14986803075910127	-0.23536312534296322	-0.07782378736218505	-0.08004395458250242	True	True	True	True
chlorzoxazone	True					-0.11978901754507515	0.05705399813834116	-0.0595062568243328	0.07065215455728069	False	False	True	True
amifostine	True								-0.011343768117210447	False	False	False	True
levofloxacin	True	0.003976785174050053	0.14819319647595564			-0.5190814635945997	-0.4479975744569588	0.279924674630169	0.4670526635459602	True	False	True	True
biotin	True					-0.2107972979417297	-0.18646605336925953			False	False	True	False	True	-0.13	-0.000348	0.09	0.21	0.15	0.13	0.05	0.21	0.3	-0.32						-0.06	-0.07	-0.17													-0.15	-0.19	-0.11	-0.06	-0.11
lisinopril	True	-0.020521598209132977	-0.0008749769054228994							True	False	False	False
pyricarbate	True	-0.03594883529718307	0.014798134103724863							True	False	False	False
guaiacol	True					-0.034919633992926795	0.014218228665990939			False	False	True	False
spiramycin	True	-0.04794610750835643	-0.0010150526805598225	0.09242979225500518	-0.12152870951995494	-0.023834136570122993	0.042431745486965995			True	True	True	False
imipramine hydrochloride	True	0.4855742202942227	0.45230371686293713	0.4775413232923747	0.34192876925585286	-0.6183877932706927	-0.31696591572421684	-0.653603970786368	-0.24600649273418917	True	True	True	True
n-carbamoyl-l-aspartate														True	0.01	0.17	0.19	0.28	0.23	0.04	-0.07	0.3	0.24	0.34	-0.27	-0.1	-0.19	-0.34	0.02	-0.18	-0.18	-0.16													-0.04	-0.1	-0.08
penciclovir	True	-0.6369034276673833	-0.6449118788200353	0.4027820203305368	0.4989694300297452	-0.17496596201223066	-0.10947011740298532	0.3366204849855838	0.2820567689616191	True	True	True	True
tocainide hydrochloride	True	0.43475901453303756	0.36132809397056115	0.12173564544854593	0.029265147875722014	-0.08540038836551075	-0.06876581674917043	-0.5639744403737228	-0.2560181808265353	True	True	True	True
sulfamerazine	True	0.0886301274713103	0.03489888534196609			-0.26511885474189034	-0.2546503835086709	0.23368127298133176	0.14415004284356908	True	False	True	True
n-carbamoyl-l-aspartate_neg														True											-0.13	-0.21	-0.21			-0.08	-0.24	-0.14			0.24	0.27	0.19	0.24	0.16	0.28	-0.2	-0.05	-0.15
memantine hydrochloride	True	0.058854857551552175	0.010802712727845621	0.0638101737435635	0.07895987807646919	-0.30691762435529857	-0.48618137358457003	0.2494699108763399	0.33208227020542247	True	True	True	True
cefaclor hydrate	True					0.013684428743493966	-0.012961944682344741			False	False	True	False
pergolide mesylate	True	0.5285769137770541	0.5412866184783361	0.7027949859798467	0.6337364479880759	-0.17821159024703756	-0.4555158138495756	-0.9175359805609339	-0.8482043129650234	True	True	True	True
terazosin hydrochloride	True	0.1669821167074054	0.1839351381649358			-0.18663308690435138	-0.15800413285155			True	False	True	False
enalapril maleate	True	-0.10189584999211879	-0.24266667332797498	0.391567201143413	0.10027999207967966	0.005899590541590505	-0.009744133805366751	0.10757640846246014	-0.22366911233764863	True	True	True	True
amitryptiline hydrochloride	True	-0.09009575592567592	-0.18930814430820925	0.18671006311065808	-0.03379922172979191	-0.15889309404091428	0.021907437438048627	-0.07236239658451393	0.36465423458448437	True	True	True	True
oxymetazoline hydrochloride	True	-0.11749595692351847	-0.2573504115130484	0.359367889703681	0.16648406271291588	-0.14472636052907928	0.04276912442756971	-0.0990967845620815	0.08002859384083184	True	True	True	True
ioversol	True					-0.0034041074138382353	0.012275852162805592			False	False	True	False
warfarin	True	0.08942884253217005	0.08923210676305744			-0.2636345268186785	-0.19284556791764232	0.17868640665080526	0.12662995873111876	True	False	True	True
dapsone	True	0.13625489363769144	0.07109117487317679			-0.14134320695967	-0.17416817404021112	-0.10424744155510146	0.2442055804598506	True	False	True	True
ozagrel hydrochloride	True			0.7306932071862983	0.7173932449689924	-0.24353566267917431	-0.3990736197671706	-0.5011640195175671	-0.2573791664895275	False	True	True	True
piroxicam	True	-0.0764002434348395	-0.16425484284602518	0.33980451297836917	0.19411774743652757	-0.06479811448811745	-0.018887737302825287	-0.19775104541766747	0.05199844233866832	True	True	True	True
ketoprofen	True	-0.193152010027585	-0.24038345737425287	0.3103008116028274	0.1794626652104824	-0.0017511612521370148	0.001149275054589847	-0.2814592124204407	0.2900126191818243	True	True	True	True
morantel tartrate	True	-0.05148500897432844	-0.19323923241179092	0.2499811335937756	0.008216558570384646	-0.14978393594277084	0.0638886247443114	-0.15750889955645647	0.29471307210416275	True	True	True	True
thioperamide maleate	True	-0.1997784952948346	-0.09669266407405347			-0.008725467201214738	0.060456657129017405	0.08778151381202232	0.21097569795339913	True	False	True	True
chlorthalidone	True					0.04943288464629569	-0.035369544542729114	-0.07359914633316811	0.09663921267318197	False	False	True	True
remoxipride hydrochloride	True	-0.0458099141525415	-0.14010089079043228	0.1340627924139331	0.18529209189586857	-0.1506476477180393	-0.3660103575888845	0.1861581244830462	0.2713684610020234	True	True	True	True
trichlormethiazide	True					0.010289519185340212	0.015563181174038725	0.03098906928490553	-0.016957529181254493	False	False	True	True
mephenytoin	True	-0.051557076674629665	-0.05077630010684628	0.014384541304545853	0.15081090577267894	-0.24246983132038785	-0.09526839259378397	0.17601738157186558	0.18445047082010052	True	True	True	True
isoxicam	True	-0.09054153689246215	-0.15841236969683342	0.3055511959533905	0.17917429415713934	-0.1655573330246538	-0.022501095655682635	-0.2021196470471976	0.24035403936731264	True	True	True	True
carbazochrome sodium sulfonate	True					0.02288517018496503	-0.0007042901482161734			False	False	True	False
diosmin	True	0.3600515891136052	0.2856847978411679	0.28149170939246787	0.17097641693536714	-0.011881672641559832	-0.01592419082431278	-0.5180221552495717	-0.45829751870875624	True	True	True	True
chicago sky blue 6b	True							0.016175323932956474	0.007461809115306386	False	False	False	True
(d)-panthenol	True	-0.2853241880622187	1.097696803155646	0.1300824980356606	-0.07471226614576537	-0.23825248542405653	-0.0050076737677906425	-0.3707829321732151	-0.14395130660412908	True	True	True	True
imp														True	-0.23	-0.3	-0.37	0.16	0.31	-0.01	-0.12	0.28	0.14	0.07
dehydrocholic acid	True	-0.09445977363940139	-0.17448453613913634	-0.01674675509480463	0.12330935565602695	0.2561725280588457	0.22983785789984068	0.05700090088123895	-0.268508680270931	True	True	True	True
rabeprazole sodium salt	True					0.08324473658142462	-0.05412763382529843			False	False	True	False
aniracetam	True	0.27489699994386685	0.46626590129445034	-0.20941354261817813	-0.2372890619531601	-0.4403320562410361	-0.3872241468290364	0.5375791234448575	0.11293413555451627	True	True	True	True
chloramphenicol	True	-0.00014845076356832535	-0.09543393528086931			0.05908729367393449	0.04634884891449374	-0.18925393723376424	0.26895279933560323	True	False	True	True
fenbufen	True	-0.19290776127529655	-0.2452372602104368	0.34794244730014456	0.19202235097851114	0.009761306266802461	0.00096660386333553	-0.28149515469175385	0.28998890641308994	True	True	True	True
clidinium bromide	True	0.0703309831637973	0.1406372386883898	-0.08084298582761687	-0.007663931758430801	-0.1960404881081172	-0.20499404229783907	0.19285748882528547	0.21341129147299043	True	True	True	True
folate														True	0.07	0.53	1.37	0.99	1.25	0.55	0.67	0.78	0.2	-0.87			0.81	0.85		0.24	-0.02	-0.01			-0.5	-0.45	-0.3	-0.26	-0.48	-0.23	-1.87	-0.58	-0.84		-0.27	-0.54		-0.6	-0.42
sulfadoxine	True	0.047798965943498986	0.037037122869185396	-0.03863174921380527	0.009569228430527295	-0.1394709625103764	-0.12359914829107163	0.20034614534181142	0.14930154891638525	True	True	True	True
ketotifen fumarate	True	0.2869172577203018	0.29262663270743433	0.4040625724139973	0.34924880018898574	-0.11564736670302012	-0.1918455108769095	-0.8596008091992071	-0.022425276516213552	True	True	True	True
erythromycin	True	-0.19476201082544964	-0.3259981639038864	0.30522995466474534	0.03333614197849719	-0.0015604942141182671	-0.16970959035467317	0.42541962879652784	0.0830817002998762	True	True	True	True
phentolamine hydrochloride	True	-0.048263538730170016	-0.12186386207945095	0.32627564697866535	0.12569733704154068	-0.128107207870054	0.04547638519935015	-0.06132708616999841	0.023287813868320684	True	True	True	True
acyclovir	True	-0.17941636869524047	-0.30984325479491737	0.39072979737114727	0.11555127341246212	0.01475626174617156	0.03930653250859366	0.1885527879856405	-0.09790629477324167	True	True	True	True
aconitate														True	0.31	0.23	-0.07	0.28	0.26				0.37	0.31	-0.52	-0.54	-0.56			-0.16	-0.46	-0.4			0.42	0.3	0.21	0.27	0.38	0.62	-0.15	-0.13	-0.18		-0.13	-0.15	-0.00276
homosalate	True					-0.12185715517268124	0.015436523950809591	0.14039583150382481	0.04986800960308442	False	False	True	True
quinacrine dihydrochloride hydrate	True			0.5462210897874512	0.2672553764627519	0.08863666152466804	0.028653793818195147	-0.44743974389617397	-0.34890160978264295	False	True	True	True
xylazine	True	-0.0038175316249064012	0.020215259042096784	0.00883529001685894	0.03603317248294399	-0.2691667786972546	-0.19968840562484091	0.5257450094707474	0.07246263094619892	True	True	True	True
dcmp														True	-0.56	-0.22	-0.000478	0.31	0.29	-0.04	-0.21	0.23	0.03	0.93	0.07	-0.09			-0.43
niridazole	True	-0.1155077693157712	-0.015064579456903987	0.23058092193751054	0.14169927592780013	-0.11870847251935422	-0.18910546272202974	0.11148160425580463	0.161746063837882	True	True	True	True
brompheniramine maleate	True	0.046840850188059516	0.011588912444935772	0.034325298037628016	0.003804290982512557	-0.3452351211498066	-0.4351870610947124	0.15046441182159248	0.7490537323772918	True	True	True	True
chlorpropamide	True	-0.13817804269226636	-0.08951194761744907	0.3287127149707359	0.28895611020413925	0.06881784727267788	-0.06814571715480945	-0.1840246062548071	0.011240353501674212	True	True	True	True
allopurinol	True		-0.8845446609843759	0.27498241266010465	0.2295019437612947	-0.057788660110136156	0.057223007206719356	0.2645826545587737	0.30763240586390656	True	True	True	True
cinoxacin	True	-0.2820637159633578	-0.33904112739313874			-0.12326512914415766	-0.08545536275725511	0.5282127616181229	0.4696642673653787	True	False	True	True
fenclozic acid	True	-0.026708309569384858	-0.011408753803442102	-0.02309639613480974	-0.052271324148959526	-0.0868248346284745	-0.016999815766723957	0.21756478356949388	0.22477518839490554	True	True	True	True
ump														True	0.07	0.35	0.29	0.27	0.27	0.08	0.00169	0.53							0.07	0.55	0.24	0.2									-0.15	-0.08	-0.47		-0.81	-0.75	-0.7		0.06
nelarabine	True	-0.15545114626951975	-0.15575629902584637			0.16816127002616565	0.2615826821976314			True	False	True	False
prosultiamine	True	0.1179120381657061	-0.2548551246946368	0.9926102722061989	0.9594029800796238	-0.39448097330527687	-0.15492158656824828	-0.5383767239308133	-0.4882840204938178	True	True	True	True
oxolinic acid	True					0.030327648455901267	0.18074649508879562	0.5653240143367189	-0.6467280024065947	False	False	True	True
phthalylsulfathiazole	True	-0.1754498967542032	-0.02119572604691438	0.23656561422203481	0.2357532591130671	-0.033394669657727034	-0.030238412559874923	0.05685609022988224	-0.0007621649175266342	True	True	True	True
anisotropine methylbromide	True					0.1009073347035598	-0.033429893501042626			False	False	True	False
azacyclonol	True	0.038726972234203565	-0.03239805071064133	0.34239668088809055	0.065771381923744	0.037923064235909174	-0.0759372292570481	0.05349615367672924	-0.15920715509238975	True	True	True	True
methicillin sodium	True	-0.15359842798030274	-0.13706053768983922			0.16805638778847948	0.2614990595864142			True	False	True	False
ambroxol hydrochloride	True	0.352239746351268	0.3242292555419919			-0.06333805342931884	-0.13495913491188305	-0.6297017270627966	0.3617471756820681	True	False	True	True
cyclopentolate hydrochloride	True	0.18406398067737872	0.09496477861585122	-0.016584825395550343	0.06807296640223465	-0.28253936148578146	-0.07884559651855502	0.29418743746186343	0.018355183886865377	True	True	True	True
naphazoline hydrochloride	True	0.08153094762751709	0.047656622448094786	0.12071600675522982	-0.13197497285366824	-0.17663636049320397	0.26961391420732184	-0.1558155905903063	0.2307257757979787	True	True	True	True
cmp														True	-0.07	-0.18	0.000391	0.24	0.29	0.04	-0.08	0.35	0.43	-0.58	0.04	-0.11			0.18	0.45	0.31	0.33			-0.71	-0.81	-0.71	0.81	0.87	0.8	0.22	0.26	0.02		-0.89	-0.71		-0.79
lamivudine	True				0.11517434458034834	-0.08034720774206669	-0.1111186107354702	0.12093903607481823	0.13830730307634165	False	True	True	True
metacetamol	True			0.02705672671564979	-0.014635866447896587	0.06647856925686764	-0.006196604192926762	0.08683175846733855	0.06506224719006308	False	True	True	True
minaprine dihydrochloride	True	0.42289127993733255	0.35047791673832873	0.3144981156544501	0.11308047659995323	-0.20317197901533446	-0.07061831579079628	-0.4125874485487926	-0.20642236431478456	True	True	True	True
cycloheximide	True					-0.1227232796707319	-0.06651954599184146	0.23974683065852673	0.1114878215527002	False	False	True	True
dichlorphenamide	True	0.23601098105708002	-0.1547310688962532							True	False	False	False
indoprofen	True	0.012037178657730277	0.012631473515133933	0.023816720805339364	0.15332903893300145	-0.09024284893702325	-0.07271953072761603	0.1262695323765095	0.16090279068762742	True	True	True	True
marbofloxacin	True		-0.03769881964635131			-0.09669646146906484	0.01568970633015345	-0.08968104943396568	0.41242655400693956	True	False	True	True
topiramate	True	0.1506987369722636	0.23681024498597036			-0.27270706157190205	-0.19152022875448452	0.10145623236194022	0.23324888300633514	True	False	True	True
tiapride hydrochloride	True	0.4197902109624558	0.4010451163953687	0.08133005698245159	-0.12189348054341746	-0.18790327298548262	-0.048396597597688135	-0.3041395948778026	0.10586044811704329	True	True	True	True
s-ribosyl-l-homocysteine_neg														True											0.43	0.59	0.36			-0.19	-0.47	-0.46
granisetron	True	0.006794002650728509	-0.08157844983306854	0.09304373252173818	0.1614789870792379	-0.17701760782718343	-0.2122647087334241	0.18578108361606205	0.3810173980221865	True	True	True	True
mafenide hydrochloride	True		0.28283867077267033			-0.2674301642998624	0.03136079867324028	0.0590480977528872	0.12265848328706998	True	False	True	True
carbamazepine	True	-0.10634583052196844	-0.21989107360864246	0.3711755217185475	0.18306439704388297	-0.1415620668623431	0.031814247096415366	-0.05680816692945077	0.3087898178522561	True	True	True	True
crotamiton	True			0.19528101329887998	0.21751458091217551	-0.06590977316218179	-0.15499769988610962			False	True	True	False
primidone	True					0.42236784157293095	0.3534370526350989	-0.3358864881304426	-0.24791473762632033	False	False	True	True
talampicillin hydrochloride	True	-1.002059541904482	-0.24612390733865525					0.7543410077394741	0.6929633810218816	True	False	False	True
trimethadione	True	-7.604432507549164e-05	0.18075109994045857			-0.012280752838382132	0.050174343230279195			True	False	True	False
bemegride	True	0.20195312730849557	0.5381049875583962			-0.4033070051048089	-0.117035779342378			True	False	True	False
paroxypropione	True	-0.2478694514966996	-0.1843102948592515	0.2952874509146432	0.28847690827306527	-0.14961212347331126	-0.0798673909980701	0.26337537110886816	0.26336327256692016	True	True	True	True
rolipram	True	-0.2640402208827093	-0.261014078767842	0.20957896276586932	0.17123553674481923	-0.0953117745554744	-0.04486730837112188	0.3797540404979717	0.36014437843390273	True	True	True	True
dibenzepine hydrochloride	True	0.09877403566180251	0.09557552714054723	0.14207359734117492	0.07045671057333956	-0.22584057283057143	-0.262982305265896	0.10615151384710586	0.4320136972972888	True	True	True	True
esmolol hydrochloride	True	0.5406011942694817	0.581726724040261			-0.4361224294763859	-0.24334523557934173	-0.09959427440142216	0.002582257664944576	True	False	True	True
nafcillin sodium salt monohydrate	True					0.04579655455904342	0.07404070612039584			False	False	True	False
(s)-naproxen	True	-0.03029192932437543	0.06846804359695347	-0.044509859150463696	-0.1463318426877013	0.0949122673900052	0.1737073049317374	0.067173096273007	0.30124474493476905	True	True	True	True
diphemanil methylsulfate	True	-0.0736792571046019	-0.19077773062686398	0.37868226698165947	0.16835900417676974	-0.11178257054867967	0.005088925621464299	-0.04366485332143095	0.360151644220473	True	True	True	True
prednisone	True	0.4098935282965126	0.3683618249135207	0.3106030738794847	0.1975643029019576	-0.015123828045963014	0.05148994259946549	-0.6874010552475365	-0.14170879403647027	True	True	True	True
oxiglutatione	True			-0.07156244656703305				0.09782532773062268	0.1589896820355464	False	True	False	True
benzylpenicillin sodium	True					0.11507437588859068	0.09768389347352194	-0.09296376010508661	0.12780037667869404	False	False	True	True
sulfaphenazole	True	-0.03531248088786157	-0.10920572887485397	0.47724426684517196	0.25140826338794714	-0.166990791078082	0.053899283258641476	-0.23185448017337584	0.2581906400484236	True	True	True	True
meticrane	True					0.10689133968678169	0.030570588818414884	-0.12236164241735854	0.23445010482144502	False	False	True	True
flumequine	True					0.04965208467116389	0.11908269419757955	0.6091119552335181	-0.5273193015431223	False	False	True	True
niacin	True							0.0069281882400437506	0.11837881827411928	False	False	False	True
diphenylpyraline hydrochloride	True	0.25666225288992367	0.22543249050672118	0.18778813980983985	0.23475222178524752	-0.9313140547830576	-0.8490359037422492	0.721997094708686	0.6708551656858625	True	True	True	True
iobenguane sulfate	True	-0.03102893310303181	-0.0008195505357978497	-0.011711060728017014	0.18580053744562702	0.05267482361362163	-0.07516337603023268	0.22466195837643158	0.1783915014548097	True	True	True	True
nad+														True	0.09	0.07	0.09	0.05	0.18	-0.1	-0.14	0.13	0.21	0.52	0.19	0.27			0.43	-0.13	-0.16	-0.16															-0.5	0.15	0.41
levocarnitine	True			0.1923648231556528	0.11336586222140661	-0.2642688549223544	-0.14064402099348766	0.2380422182070607	0.26142836244926115	False	True	True	True
zaleplon	True	0.004935701958158001	0.013325803802487256	0.19979916035286294	0.17669636949393236	-0.18918344331044734	-0.11606859815533434	0.2667299086534805	0.18368992836871945	True	True	True	True
flecainide acetate	True	-0.15979083888927462	-0.13252441423879474	-0.0359260538455314	0.06147629765412567	-0.10443474741973559	-0.04630652331089489	0.5368527565661507	0.4219527517590912	True	True	True	True
pranoprofen	True	0.03174109979273323	0.03798185107054118	0.1770424277674334	0.2486561493648983	-0.18045099001556353	-0.19905259366464104	0.2616986289605572	0.16994766950528784	True	True	True	True
lymecycline	True	0.08261620880714744	0.05818981788314453							True	False	False	False
piracetam	True							0.048089116925442946	0.09273958395653648	False	False	False	True
cyromazine	True					-0.024924258884645473	-0.07906323791807021	0.1781101589632108	0.20998623634115968	False	False	True	True
methenamine	True					-0.13667229955249813	-0.14483384021414622	0.12216221177999638	0.4566604905442477	False	False	True	True
tosufloxacin hydrochloride	True	-0.6017632236666262	-0.7899564284708112	0.41454285904219296	0.4013302258007858	0.22779329430078452	0.22495072662176196	0.2955299613455126	0.4481409398039474	True	True	True	True
milnacipran hydrochloride	True	-0.008414971262197143	-0.09456590816045059	0.03656534271806233	0.046022508654071335	-0.02113348956409655	0.04930908959566624	0.3086595632546464	0.3097124065352093	True	True	True	True
desipramine hydrochloride	True	0.1110124300478218	0.1729760138378383	0.5395770071415523	0.5294308160073412	0.10240354585079267	-0.021849337569307098	-0.7477165126491787	-0.05040413040885905	True	True	True	True
pipenzolate bromide	True	-0.008364415296282294	0.04598389053491378	0.029856489690622493	0.11405479829414013	-0.1243464312004578	-0.053787532105991104	0.3677286840817726	0.2644576878728805	True	True	True	True
phthalylsulfacetamide	True					0.03293190336464149	0.13351593659277172	0.04168389898740213	0.11238304167285385	False	False	True	True
yohimbine hydrochloride	True	-0.012458542753201572	0.025612113281040995	0.079148299590099	0.07486286927324652	0.03301086792824458	-0.01596007869925926	0.3328441387702412	0.13118595834994295	True	True	True	True
valproic acid	True					0.08311116914788674	0.08148774714817503			False	False	True	False
artemisinin	True	0.30646932411077876	0.1772115341124007	0.22690727437601033	0.16831335554871787	-0.8345044556958998	-0.30071220714317476	0.3536948750435467	0.5820087254693227	True	True	True	True
mitomycin c	True	0.33452268660712603	0.2503660607673358					-0.1781457259902549	-0.06351280901998665	True	False	False	True
benserazide hydrochloride	True	-0.05043722370119086	-0.050822084700137216	0.23437281654959566	0.21618654618551655					True	True	False	False
spaglumic acid	True					-0.06070395679967939	-0.015310928104211237	0.22759945797452982	0.20131261581241733	False	False	True	True
ibutilide fumarate	True	-0.1378178450832354	-0.12905938958919214	0.10866356401100279	0.18393964686034994	-0.11600170510198468	-0.12709941721997137	0.5209616247606537	0.4090298826465455	True	True	True	True
buformin	True	-0.54945763876624	-0.5021098889665878	0.11486282606673123	0.06519819099492531	0.3442903197204054	0.25063721708143594	0.489425266141062	0.5011838487443239	True	True	True	True
glycerophosphocholine														True											-0.14	-0.05	-0.12	-0.05
hopantenate calcium	True					0.10043518246055302	-0.027597570847584563	0.11483588415319058	0.1758073037019853	False	False	True	True
allantoate														True	0.32	0.44	0.45	0.76	0.75						-0.17	-0.24	-0.19			-0.05	-0.25	-0.14									-0.22	-0.08	-0.18		-0.05	-0.09	-0.07
tolperisone hydrochloride	True	0.2770484240439614	0.22400771387645244	0.2658033595454844	0.23350978222989974	-0.25763964703216286	-0.44734349187494976	0.31647649486182344	0.146731352392858	True	True	True	True
irsogladine maleate	True	0.06849973430727008	0.10753242257705356	0.23142615454954565	0.2777351251781344	-0.11933972731823972	-0.1280248561146571	0.16770940893496977	0.15355409854723073	True	True	True	True
aminohippuric acid	True	0.47156902574725196	0.3013927580335777	0.14563162374153824	0.15796934350251024	-0.24268599271971023	-0.14695071711935975	0.03242778368235363	0.04016610807663254	True	True	True	True
isoetharine mesylate salt	True			-0.16487710605132525	0.10908203331831971	0.24625441640359425	0.20429182493447118			False	True	True	False
nefiracetam	True	0.3599542264067007	0.3403463053011522			-0.2153203542788984	-0.1330635378333515	0.10576639257261294	0.1352126470681598	True	False	True	True
ketorolac tromethamine	True	0.032358780222943515	0.037078764967953745	0.1613891650160203	0.24788611997175092	-0.11646910756281459	-0.0037508572760505407	0.17491704893374907	0.25789459547048466	True	True	True	True
glipizide	True	-0.09507652385095486	-0.2513037395429779	0.4352570850039941	0.2332194173608666	0.23710930788670226	-0.003917163950073685	0.20555618672941303	0.040278916595613314	True	True	True	True
zoxazolamine	True	0.19735178293440553	0.23754941549790123	0.3569798419686911	0.3283264130637835	-0.027476146392736628	-0.04675532272754668	-0.27252522856233113	0.03122494069589295	True	True	True	True
leflunomide	True	-0.07480281663401808	-0.04246510688884035	0.4720052272625626	0.32263488544988067	-0.09570888873401652	-0.4051078514275985	0.295283404607526	0.3405734228982635	True	True	True	True
tylosin	True	0.12760621814579692	0.183000484723275	0.11044173058015115	0.14890170752882514	-0.33634332067740697	-0.3359582169226086	0.6286350129583871	0.30278541495463757	True	True	True	True
tropisetron hydrochloride	True	0.031049360861069727	0.08585499833154361	0.38699792697860985	0.303212818302856	-0.050569897254062815	-0.02526603181853284	-0.014893321299697778	0.13613115681963622	True	True	True	True
diazoxide	True	0.025970736858796625	-0.07965951089549222	0.42916324028245995	0.3366364934425291	0.08892249593510537	-0.01602594578826096	0.13554693712816282	-0.06646110789583612	True	True	True	True
acebutolol hydrochloride	True	-0.35612807568523547	-0.40977600437929385	0.9936811071052618	0.8588616229667463	-0.26510433103944664	-0.01983186689324353	-0.12888427145639164	0.18322674367725578	True	True	True	True
propoxycaine hydrochloride	True	0.28424701108559636	0.2673340254444989	0.30072131980491396	0.3192125382645371	-0.1787845432702957	-0.018737566084953243	-0.017648976474509352	-0.09016683392119082	True	True	True	True
epiandrosterone	True	-0.13773936883392257	-0.3385146411160728	0.6782314030549127		0.22299747177542864	0.11982514028840063			True	True	True	False
metaraminol bitartrate	True					0.04386962431952912	0.17478290576839112			False	False	True	False
tacrine hydrochloride	True	0.30098442199699676	0.3445409578567518	0.16489461447687612	0.16171377323796055	0.034484348592227335	-0.06580254663429075	-0.17915007299066554	0.11930278718100784	True	True	True	True
norethindrone	True	0.568801070396282	0.585848575973356	0.6111370094035039	0.5235786152345463	-0.17699952775301833	-0.6021255896463964	-0.2866893547235273	-0.3419196878290311	True	True	True	True
desonide	True	-0.044646135472513816	0.08379318961535413			-0.1695072392540578	-0.08119757931168499	0.4068632904101521	0.4694446470638747	True	False	True	True
ifenprodil tartrate	True	0.15472396901151886	0.06206390710218885	0.5116888609413642	0.3907932783242483	0.061531552409638195	0.03569571976235588	-0.054229181204621495	-0.25754992755867495	True	True	True	True
udp-d-glucose														True
fasudil hydrochloride	True	0.41462073731872334	0.3764435202651163	0.18107988769287722	0.13403433289713673	-0.05970245870044305	0.013270929861308765	-0.1833759271675695	0.04498776729791131	True	True	True	True
ethacridine lactate	True	0.3006175431742113	0.3943831811968424	0.24366250567563083	0.22985892272375427	-0.25763964703216286	-0.44734349187494976	0.31647649486182344	0.146731352392858	True	True	True	True
flurbiprofen axetil	True	0.273837649603433	0.116518449030209					0.07391012360278763	0.005794254717837441	True	False	False	True
ivabradine hydrochloride	True	-0.07525107819456274	-0.06492205948031118	0.10509931190324975	0.09224005203739886	-0.058112646283602694	0.009348033138364714	0.5041362747053091	0.4291809271422933	True	True	True	True
lithocholic acid	True					-0.03829231170428239	0.2752294729506376			False	False	True	False
nateglinide	True	0.14675930118434888	0.09964896621054735	-0.022344826555608908	-0.054034460906906744	-0.1768249832485564	-0.07747433594419684	0.5406324330799037	0.5046879827800461	True	True	True	True
cortisol acetate	True			0.22493033237169568	0.25681622437491397	-0.21880303169808146	-0.010006703044074392	0.22871275028596688	0.24772132707227096	False	True	True	True
pronethalol hydrochloride	True	0.211478526031367	0.12054406912990953	0.2547419750556341	0.31553803348707016	-0.21670624656743287	-0.33187780914063675	0.2993138643424256	0.3239209620709509	True	True	True	True
chlorpromazine sulfoxide	True	-0.23305523782137916	-0.22415836643315076	0.23945260049152103	0.21389956548672626	0.07090831303532211	0.020200136495916315	0.3664645706975004	0.5317873310909442	True	True	True	True
picrotoxinin	True					0.4378004095426211	-0.02749593180798645	0.12389893485251949	-0.040830409534207586	False	False	True	True
fludrocortisone acetate	True	0.48661049924623256	0.49398828730526356	0.43137114478736654	0.2594437155008839	-0.014251311942509998	0.11983457679385898	-0.2635079876855907	-0.5246369252741415	True	True	True	True
nisoxetine hydrochloride	True	-0.02342282520665097	0.012718682881791267	0.1419834856218668	0.18553171990487313	-0.18872738060238453	0.011719635089056555	0.4415970140774925	0.4129389583969142	True	True	True	True
citalopram hydrobromide	True	0.048674837238840404	0.06172856665459288	0.2128812268144504	0.19314572570352445	-0.387093726075971	-0.45946548300334517	0.7268459242778899	0.5981500656757296	True	True	True	True
artesunate	True					0.09809855054381333	0.15444521953237775			False	False	True	False
benazepril hydrochloride	True	-0.44434587021062294	-0.2225355909769816	0.37152367871501946	0.32444462540920194	0.06983416194097404	0.10167512546859447	0.4257326100758687	0.39176127743867867	True	True	True	True
tirofiban hydrochloride	True	0.5333986166956627	0.5467454499664848	-0.02812243904835224	-0.028512943687840193	-0.11043502135418576	-0.09462207551475417	0.16685518456408452	0.03513254462857005	True	True	True	True
synephrine	True							0.14875145726799416	0.10743693352185225	False	False	False	True
indapamide	True	0.1591418206770091	0.08952326248151843	0.5053781052678417	0.3281570351428559	-0.18036631307806628	0.03128764149374002	-0.05387138747444499	0.1472769330915461	True	True	True	True
sn-glycerol-3-phosphate														True	0.01	0.09	0.28
anastrozole	True	-0.015308871252155118	-0.020894641011193676	0.26929008735935434	0.3123396609954898	-0.2651637555813505	-0.24722212188723422	0.36424840540154135	0.6546740879331722	True	True	True	True
valethamate bromide	True					0.09689630828393789	0.16890138190240575			False	False	True	False
lacosamide	True	0.3747951243823493	0.3713700039958593					-0.2368621395440087	0.022497952095311434	True	False	False	True
hydrocortisone	True	0.6475306386673744	0.7885771179610344	-0.06039057990300566	-0.13283047473684084	-0.1172104339627221	-0.11912995587447825	-0.0003168906836078268	0.06817933267367374	True	True	True	True
tridihexethyl chloride	True			0.14175920284760268	0.12700770123822686					False	True	False	False
pepstatin a	True	0.5942700617088679	0.8819781532601997	-0.09689380368018599	-0.18717525783783873	-0.09269674460286877	-0.05948874349235861	-0.0278351058592423	0.06790885714751246	True	True	True	True
kynurenic acid														True	0.37	0.38	0.16	0.43	0.38						1.1	-0.94	-0.79
phenylpyruvate														True
indomethacin	True					0.177976420093793	0.14366982703353584	0.19140085421474567	0.03754398271895182	False	False	True	True
nialamide	True	-0.01734654318194437	0.05992675230106462	0.23407044245578257	0.2758840354930065					True	True	False	False
bumetanide	True	0.021795164154428823	-0.023288301036382922	0.5614420562737253	0.35489368475209326	0.1129305390896172	0.03254088192907213	0.14517449743758182	-0.08894993176685914	True	True	True	True
phenyl salicylate	True	0.2557097078046348	0.24708493732576764					-0.014126930300072388	0.0731837467034179	True	False	False	True
itopride	True	0.7302585554998323	0.6905852350986481	0.4901883977972844	0.46674153303780624	-0.2897059030372676	-0.23984180984475834	-0.37528857426562046	-0.34143364522006797	True	True	True	True
tiaprofenic acid	True	0.0476263457750593	-0.009732215430117997	0.39012390108286354	0.27228385841047414	0.018523219935448473	-0.15151032642407952	0.2499647619196033	0.31459317895605854	True	True	True	True
rufloxacin	True	-0.7951819727147124	-0.7199801629519617	0.3115432078489932	0.34100586588736215	0.24663695161548876	0.06368587824851021	0.5986107548207695	1.093362269637311	True	True	True	True
diltiazem hydrochloride	True	0.4285579546253915	0.32958327786996905	0.4373225376151729	0.24511480230402746	-0.1480601198493124	0.0017781227270950819	0.041364057190324356	-0.19001296483830424	True	True	True	True
pyrimethamine	True	0.14447697446512095	0.08787582913885188	0.590184846412049	0.47293697856754774	-0.15466807542041228	-0.06112541577813135	-0.16749110681551502	0.23486255074565074	True	True	True	True
triamterene	True	0.15302324578844131	0.13672806188305853							True	False	False	False
levocabastine hydrochloride	True	-0.09686707261615232	-0.139006541215517			0.1690203558435899	0.00259435336417596	0.4453719181052993	0.493266291462553	True	False	True	True
bendazac	True	0.022493007941499492	-0.01664414210159506	0.22061319011413408	0.16080625578073077	0.10283137366027166	0.12768043399683088	0.2841351055025938	0.2683290471398526	True	True	True	True
homocysteic acid														True	0.72	0.68	0.66	0.81	0.83						-0.13	-0.12	-0.26			0.11	-0.11	-0.03			-0.3	-0.2	-0.24	-0.26	0.11	0.22
tetracaine hydrochloride	True	0.22661370013749818	0.2950059839198902	0.026513854732681114	-0.010238184576278899	-0.27413739359920986	-0.395924895959088	0.9309987697598363	0.3746647917452709	True	True	True	True
benzocaine	True	1.2897729621721412	1.2768506668607897	-0.07255512929114166	-0.036194390970945775	-0.691627091138665	-1.0967195790494024	0.27779301948105817	0.23798312720613485	True	True	True	True
olopatadine hydrochloride	True	0.11355404712786914	-0.004332395602621891	0.28178609245840147	0.3156860097978296	-0.12158430817919647	-0.03672978749426147	0.18516699717459226	0.4532883414419204	True	True	True	True
ramipril	True	0.3288603690146915	0.3698999093625411	0.11831535125593381	0.1567342676682069	-0.0709518752300911	-0.05522525332220501	0.16913156614289682	0.17212025607931858	True	True	True	True
nylidrin	True	0.45584122051980686	0.5011389583200083	0.14521784637698634	0.21607164041673563	-0.2809309807620929	-0.2602212701025324	0.20133460492873795	0.21928142198795725	True	True	True	True
2-isopropylmalic acid														True																					0.36	0.26	0.19	0.26	-0.04	-0.13
mupirocin	True	0.6596114479101352	0.6086136315813805					-0.8722026505902295	0.21115889646206767	True	False	False	True
befunolol	True	0.07241002922318887	0.09507078107817317	0.17020360475824317	0.14818630552663706	0.08917440059163746	0.002701638500777317	0.27022635116474214	0.3694487991720523	True	True	True	True
(r,s) homatropine hydrobromide	True	0.1460257832444845	0.1632754402159845							True	False	False	False
prednisolone	True	0.5111574873345157	0.47763112626637505	0.4536258024216142	0.1926398961221654	0.2774773490829754	0.25314200716397717	-0.3073096401151998	-0.6201058552403709	True	True	True	True
sulfinpyrazone	True	-0.043946641950462134	-0.10006735695470115	0.8279890672727179	0.7375509805698345	0.059575795123450695	-0.09299586617296755	0.09107462874037756	-0.2399801396889774	True	True	True	True
minocycline hydrochloride	True	0.4656185164768081	0.36609261633371903			-0.028110381689721617	-0.18193160414210774			True	False	True	False
cortisone	True	0.5124889537859578	0.47913103665762047	0.4536258024216142	0.1926398961221654	0.2770866617799178	0.26307613725185075	-0.30704478939746627	-0.6200692705718672	True	True	True	True
nafronyl oxalate	True	1.3722403679319175	1.335600374751269	0.25313094787151513	0.227025652299273	-0.2940210643692442	-0.021003738112947066	-1.5828843659509606	-0.032037877231812874	True	True	True	True
tripelennamine hydrochloride	True	0.38587425359483546	0.2089478299757561	0.23300225616378675	0.25544650875723063	-0.38283873162461907	-0.45623686072571196	0.4409763194347378	0.5765377122429907	True	True	True	True
corticosterone	True	0.24163306094570614	0.2588591735597461	0.18360187722201238	0.1442421844300785	0.0004492737203760468	0.011249273060621488	0.2140816137588546	0.21794731839559664	True	True	True	True
acenocoumarol	True	0.22065863076200332	0.24673009978373878	0.28193996247515674	0.33162794005019525	-0.02873895521717027	-0.12177516407882674	0.1669793739922752	0.21755736213624668	True	True	True	True
quinapril hydrochloride	True	-0.13015509580019285	0.0043204223581593615	0.3020144133228509	0.35503297623352575	-0.009585904795089323	0.1171060424912046	0.325667543844421	0.3548488285198015	True	True	True	True
sobuzoxane	True	0.18927925122192088	0.14135852295072732							True	False	False	False
sulindac	True	0.18336726617858187	0.18026838247323296	0.4605848490320124	0.3111511574579615	-0.13978501501648047	0.05788029788202418	-0.07248870673094451	0.34530301064133195	True	True	True	True
irinotecan hydrochloride trihydrate	True			0.7428653446547597	0.7283910407922242	-0.18776187666766123	-0.1549084447624603	0.004825895593993372	-0.12768270291271505	False	True	True	True
azithromycin	True	-0.13033131972598627	-0.16283550954580267	0.06079283748009042	0.07299554641903787	0.09374488018332863	-0.01961590901598496	0.7517865321928672	0.6765718776415036	True	True	True	True
nalbuphine hydrochloride	True	0.8428068496539468	0.8453260379816981	0.21313907415142216	0.011565372299849878	-0.01840164303251747	-0.11752835305048104	-0.07491675609296564	-0.34619146476115636	True	True	True	True
pentamidine isethionate	True	0.13921813942522399	0.20159160871523457							True	False	False	False
nalmefene hydrochloride	True	0.7911234396743697	0.7285303006087294	0.3577193682682927	0.3917726912662048	-0.2584126733421386	-0.32118986189056686	-0.2611312761181455	-0.056160300837666634	True	True	True	True
nevirapine	True	0.2826120977380079	0.20827618897652622	0.08427505608990705	0.1320713635487064	-0.01454499214024841	0.32000416397617953	0.21743227855439046	0.1447408021007226	True	True	True	True
mercaptopurine	True					-0.12192685292887011	-0.053838262009519224	0.5246412762026363	0.3394123427493349	False	False	True	True
denatonium benzoate	True	0.19079503752575253	0.1604692052031919	0.42870209465210357	0.4509696405488925	0.0032113945530360863	-0.19992223840778564			True	True	True	False
rosuvastatin	True	0.06833026628899401	0.039548533029423474	0.29007581844166824	0.35100185777135723	0.06129701724788439	-0.15624222278480698	0.3172993842151562	0.41351556195537287	True	True	True	True
lamotrigine	True	0.4489366334413088	0.3356831893497536	0.5081102370629652	0.5239408450303531	-0.1469478712427641	-0.12419867282218955	-0.1840536700212394	0.03456283547782134	True	True	True	True
acetanilide	True	0.6658523020199181	0.6527309047107324	0.027818482592909716	0.08431187982356991	-0.11305956211520149	-0.029607075892191262	0.02185450971388615	0.08971532288931114	True	True	True	True
ornithine														True
cyclacillin	True	0.36149324290050117	-0.008100154323363822							True	False	False	False
articaine hydrochloride	True	0.055388648325855605	0.2991037985856012							True	False	False	False
isoflupredone acetate	True	0.5909517728841894	0.6108438382296838			-0.2507126488287573	-0.062009984057957455	-0.13112081272451026	0.3138802947066185	True	False	True	True
rebamipide	True	0.12907755568993112	0.22448862272445955	0.34210506210030084	0.4716570414923872	-0.11357193466669091	-0.09356134046177314	0.27284947501507295	0.2071673634747868	True	True	True	True
isocarboxazid	True	0.34237664039136206	0.3052048222239853	0.12495690703296762	0.20768379197375897	0.0335232251407012	-0.08757307965781959	0.2639790981361403	0.2689398871070424	True	True	True	True
isoxsuprine hydrochloride	True	0.1735171526162258	0.10715941734236362	0.6079069742308508	0.5269903760521295	-0.09316646590040321	0.08410509709013704	-0.17252945323474628	0.2261223162213006	True	True	True	True
enoxacin	True	-0.19387509152292567	-0.07326351049573951			0.2882149547766802	-0.029232177084401307	0.4948197622670102	0.6132668851664878	True	False	True	True
piretanide	True	0.17242878633631104	0.13952692039107803	0.4510140882412879	0.45849431770557164	-0.07732182774390844	-0.06110972401869259	0.22347943259190575	0.176628347164371	True	True	True	True
fexofenadine hydrochloride	True	-0.05571236607197288	-0.05768377982226084	0.47554543440247155	0.5309921517041494	-0.03863363460620356	-0.07650502277526754	0.3690633412021825	0.3402962469482187	True	True	True	True
imidapril hydrochloride	True	0.5608765726934257	0.6240061160130483	0.11343335838696389	0.09954734810379944	-0.05597511805622523	0.001593525425822291	0.07189133868004788	0.10039714252399912	True	True	True	True
cetirizine dihydrochloride	True	0.04600622605757118	0.05745212309638622	0.24495655551564902	0.22940233878532929	0.10046068924132712	-0.047758797069268596	0.4387818428907226	0.4483656242665275	True	True	True	True
anthralin	True	0.15462735818797227	0.22539805881811123							True	False	False	False
butacaine	True	0.8744071063389163	0.8751092287779132	-0.0027062270755955843	0.0891350378124903	-0.5986983809485695	-0.5473239822322257	0.4009845756914924	0.43780338459680557	True	True	True	True
tenoxicam	True	0.21675794373840468	0.21903353356441393	0.40480566804180684	0.22975567241277994	0.21185795390883103	-0.09928151663235392	0.17487643519826346	0.1763457476486694	True	True	True	True
fenipentol	True								0.19200678533821394	False	False	False	True
d-gluconate														True	0.1	0.11	0.01	0.62	0.61
modafinil	True					0.01250549628814303	-0.09472264235764276	0.5084989855177535	0.3464879207626086	False	False	True	True
azlocillin sodium salt	True						0.1932777335376329			False	False	True	False
ampyrone	True	0.2847130787331478	0.27975889106660223	0.43875154015656687	0.38402369814789794	-0.1331608343650519	-0.016947829455214128	-0.11607384202243706	0.4575571898195946	True	True	True	True
digitoxigenin	True	0.1950061678985529	0.21777349968025148			0.07046619472995608	0.1270745946294832	0.2876377078484385	0.2867420174539076	True	False	True	True
zopiclone	True			0.20583283080988787	0.19022589923949162					False	True	False	False
enrofloxacin	True	0.04103531165301172	0.09548887718175703			-0.16898867118157282	-0.13079407994575692	0.5598627201550719	0.798895019083671	True	False	True	True
bretylium tosylate	True		1.2810480890323372	0.033652899193064016	-0.023481244884461662				-0.4940259138205521	True	True	False	True
isopyrin hydrochloride	True	0.28133587858411707	0.3199706477007878	1.0637093512678706	1.0198517040220156	0.21019273805806002	0.2553473768071046	-0.8621731669974837	-0.6932235320544063	True	True	True	True
diprophylline	True	0.5707578728086788	0.6222946168469089	1.0550134156363165	1.0321551128355388	-0.24598592952973328	-0.3248482275884699	-0.614193110809807	-0.4911236557482457	True	True	True	True
doxorubicin hydrochloride	True	0.4375146092878285	0.497797319834637			0.06322770987815197	0.08189528162736093	-0.05171764203053489	0.17783843012430894	True	False	True	True
penbutolol sulfate	True					0.10774803883523786	0.37177620290009017		0.1281322030047049	False	False	True	True
cholic acid														True
oxeladin citrate	True	0.36718755513593543	0.3148388175607793	0.2975865342281084	0.2631347173718167	-0.6042553397700267	-0.5706662940833751	0.8568730106071165	0.7236440117810415	True	True	True	True
pyrithyldione	True	0.6453095418713486	0.7718121585257961			-0.10299837644290728	-0.21238252787217188	0.10141657604127027	0.03819383061100576	True	False	True	True
acemetacin	True					0.2754127142293578	0.28792164793835984	0.16630924895992466	0.10429543107043579	False	False	True	True
proparacaine hydrochloride	True	0.5660819479401308	0.6606024457291771	0.24385511067513418	0.26747481635151543	-0.47147583604012955	-0.05152721056945828	0.2057959809759809	0.2495314559283381	True	True	True	True
oxantel pamoate	True	-0.13233844388282812	-0.06904165838260948	0.5536738225601681	0.48318784482894467					True	True	False	False
urosiol	True	0.05972713746875362	0.14536345823526844			0.324640186521044	0.30579002465550975			True	False	True	False
zileuton	True					0.0024914327293492074	0.014965836718873388	0.4547172638074084	0.36440196044602163	False	False	True	True
nalidixic acid sodium salt	True			0.20517620609393578	0.21412709170620295					False	True	False	False
clozapine	True	0.4000811069940666	0.4565930964762684	0.6955662422158932	0.5855422894163613	-0.07232909089390949	-0.14558421704937047	-0.3838607014414134	0.15227562598018798	True	True	True	True
scopolamine hydrochloride	True	0.21427432067064509	0.20920290118533824							True	False	False	False
eprosartan mesylate	True	0.12810789911717363	0.20215781475214495	0.4398206472204377	0.45093527848526244	0.024352338622377963	0.10559340488355846	0.14207686015040447	0.2009703521856607	True	True	True	True
troxipide	True	0.24159853238564843	0.18279232313909102							True	False	False	False
etodolac	True	0.3397964131014726	0.3513462175864307	0.7360283407436675	0.6266039630221819	-0.23481239780896457	-0.09461767912206552	-0.10796263046729011	0.0865760337432698	True	True	True	True
n-butylscopolammonium bromide	True	0.28253671052973695	0.38757338925353035	-0.13557328160275084	-0.03714566616436194	0.42294939246774754	0.3131976630155272	0.28124938145816125	0.20678065248787011	True	True	True	True
maprotiline hydrochloride	True	0.44350627804565734	0.4776915249373449	0.7038619681636952	0.6939012967649031	0.1346906516478515	0.08064887913252534	-0.7367470351054423	-0.060854078867589353	True	True	True	True
hydroxyzine dihydrochloride	True	0.2188243276564486	0.18524511452533943	0.5612253150899341	0.4273531047846114	-0.09361872225738546	0.18672381711346778	0.1937163581627407	0.06577895525117053	True	True	True	True
palonosetron hydrochloride	True	0.2119955176420152	0.12490177538113549	0.35389132890173586	0.39676883847431904	-0.12057383967752872	-0.037614835213443505	0.38753791843650737	0.42949704518443294	True	True	True	True
flunisolide	True	0.10798212943749612	0.12737167603440191	0.42290673906674126	0.4229080132855932	0.06273063932892879	0.036025240161359474	0.3424247940405689	0.23090146091825764	True	True	True	True
trandolapril	True	0.615536580648732	0.5880183220467863	0.0223218136896186	0.020160080976464493	0.00636502358016329	0.017711527812268025	0.24852854648450734	0.24955245075032906	True	True	True	True
clemastine fumarate	True	1.01260057945617	1.0853017518491108	0.833133234138978	0.7089450595439667	0.6278171124181405	0.7569775641786775	-1.432551499613688	-1.8174733317298193	True	True	True	True
argatroban	True	0.05487443290635975	0.05742047419795826	0.22618355203483315	0.17202915095251406	0.022712472175998193	0.11521012252062231	0.573583764172025	0.5745023795379677	True	True	True	True
oxfendazole	True	0.22143175117920355	0.1814654994548568	0.3297440781875457	0.3611469588248172	0.06572400408310193	-0.08632767553381805	0.31122333955173787	0.412579576860575	True	True	True	True
capecitabine	True	0.24072731045511753	0.7523825093549195	0.3796924408976356	0.19917696461165516	-0.029110818392766243	-0.2452431209709502	0.21248336365776904	0.29689338009088573	True	True	True	True
tiletamine hydrochloride	True	1.1793347493445394	1.134143933267195			-0.5478197139426358	-0.4559012100838856	0.09376237582076818	-0.04630918510114016	True	False	True	True
roxithromycin	True	-0.20443508399880994	-0.20353921803064426	0.05945805456053444	0.13957320988297572	-0.045534800857234194	-0.13523858166227457	1.0678810970198724	1.1507056799771795	True	True	True	True
oseltamivir phosphate	True	0.037261950694097816	0.12481877466247862	0.3544558859993269	0.3092164385543919	0.2525485798924618	0.16736917030244386	0.2772934769964557	0.3330968986916939	True	True	True	True
risperidone	True	0.4963565341162449	0.34377213767490905	0.2038740493007841	0.2778692422540932	-0.15438278660221064	-0.24857219136000505	0.43679997599516784	0.5076134923452031	True	True	True	True
olanzapine	True	0.9004583331986773	0.958609188701181	-0.07245350096363877	-0.05808653292355594	-0.2428401543647805	-0.27234549146457365	0.32167016872171394	0.3335145674971367	True	True	True	True
guanabenz acetate	True	0.36213335469662733	0.3858151085130367	0.472897633915702	0.3572640119986512	0.29039811438720786	0.011044631434130618	0.07687452573251743	-0.056289046294372036	True	True	True	True
(r)-tamsulosin hydrochloride	True	0.04352112798836595	0.060225747076607564	0.3486598468405827	0.32270583063486846	0.06631519936599298	0.13194956921011702	0.4948041203753235	0.4337492945636217	True	True	True	True
oxibendazol	True	0.26515055749725264	0.27054672389040885	0.45224671500193664	0.42161817496753157	-0.007955724543043774	-0.04916245593308832	0.3758102186488185	0.18578746720671005	True	True	True	True
arotinolol hydrochloride	True	0.2166961943831543	0.18589843488977786	0.37458961061812734	0.36400738881788997	-0.029945610827029935	0.05948311338523308	0.3881079618650634	0.3586018073528389	True	True	True	True
piromidic acid	True	-0.01765256350664003	-0.03559688051905393	0.10906196026278035	0.006685986425549248	0.28257343032012633	0.3296930124748407	0.672252064887188	0.5799444765990783	True	True	True	True
camylofine chlorhydrate	True	0.5252230555315841	0.5849125080165056	0.04799911582439574	0.01912214897195083	-0.48302642648854055	-0.6264940928731207	1.2310455379027243	0.6412632188904915	True	True	True	True
spiperone	True	0.4609988919014717	0.4703058385433268	0.804771970221506	0.7317860784777436	0.16606730456084962	0.11143094790219861	-0.3529195326247944	-0.4518537077429129	True	True	True	True
apramycin	True	0.32220065815960897	0.17318242649417392							True	False	False	False
deoxyinosine														True	0.17	0.28	0.27	0.44	0.33						0.11	-0.06	0.16			0.37	0.37	0.12			-0.16	0.78	0.47	0.32	0.08	0.28	0.26	0.36	0.35		0.2	-0.08	0.08
hydroxychloroquine sulfate	True	0.25922102412749093	0.24176131262673484							True	False	False	False
letrozole	True	0.15734958396092158	0.14203867512660612	0.4114193297502293	0.47701620040670817	0.07158569665539963	-0.07828250407825806	0.40223147768041057	0.43561514876098273	True	True	True	True
delapril hydrochloride	True	0.03481645337322165	0.06906183402849052	0.3580991168159347	0.3217479647008354	0.1518228108228453	0.24422184127444788	0.41718763955163546	0.42553771833116394	True	True	True	True
azasetron hydrochloride	True	-0.035063798359252656	-0.013734683378442653	0.40606439984913373	0.37519756918779784	0.2689025361455321	0.2009882565523048	0.38170269936586426	0.4443912965670067	True	True	True	True
moguisteine	True	0.32179900061112165	0.3321250914610112	0.34744790998580666	0.3452102324262773	-0.22426093454825663	-0.033220593168189656	0.5071298300408507	0.4466285094154587	True	True	True	True
zaprinast	True	0.5520666891197153	0.5828139676399525			0.1118703980108039	0.005954843222819219	0.18010746224044236	0.10317791805009868	True	False	True	True
riboflavin														True	0.52	0.59	0.63	0.64	0.64	0.29	0.23	0.51			0.19	0.13	0.17	0.26	0.49						-0.17	-0.24	-0.23	-0.15	-0.18	-0.11	-0.37	-0.2	-0.3		0.65	0.59	0.6	0.83	0.77
artenimol	True	0.3090407400321673	0.20374406095754255							True	False	False	False
oxaprozin	True	0.9362467520047427	0.9565023599385196			-0.2616355183659832	-0.19449804023317824	0.0931525061403053	0.02697010688158254	True	False	True	True
d-phenylalanine	True	1.2704474689024283	1.272050435026216	0.1530819878633121	0.21070856384935388	0.02057048757408462	0.0741914096964843	-0.5625769482308309	-0.3625177522147041	True	True	True	True
amp														True	-0.24	-0.2	-0.08	0.29	0.16	-0.05	0.02	0.24	-0.18	0.39	0.91	0.68	2.03	1.99	1.08	1.64	1.56	1.47			-1.04	-1.18	-0.77	0.43	0.6	0.57	-0.19	-0.3	-0.46					-0.82	-0.52
zidovudine	True			0.8522787028338636	0.8073591123048217	-0.13205960382382761	-0.46173270495942087			False	True	True	False
guanine														True	1.31	1.35	-0.23	0.85	0.31	0.68	0.88	0.27	-0.000304	0.34	1.08	0.86	0.21	0.47	-0.6	0.28	0.57	0.45			0.62	0.34	0.17				0.02	0.06	0.09		-1.54	-1.41	-1.29
acamprosate calcium	True	0.3236569323976441	0.3241997436678594	0.20518435384156977	0.21441178102721087					True	True	False	False
iocetamic acid	True	0.22571592078471703	0.223555956465345	0.5682659011296244	0.5400672251859444	0.03447043739068676	0.058183302265822495	0.236352756012707	0.2528651384342455	True	True	True	True
nepafenac	True	0.1751412573676065	0.18492619254752046	0.5422569431296028	0.5058354467087004	0.005083588052048769	0.07472449575525977	0.3308359841943491	0.3261310123450119	True	True	True	True
homochlorcyclizine dihydrochloride	True			1.0247376283609853	0.9121290050107212	0.9112284705819299	1.1669686548755542	-0.9976749741960714	-1.3958144359577878	False	True	True	True
clofibrate	True	0.21826177025681956	0.3288208986790059			0.26821229294149307				True	False	True	False
aceclofenac	True	0.6461149820814731	0.7153645856505697	0.6071022934775564	0.503890471747609	-0.14742245715285024	-0.039618992854303106	-0.08051731639979631	-0.02675922075267942	True	True	True	True
glycopyrrolate bromide	True	0.5044075625234962	0.38384059210412574	-0.01719498159108709	0.22018889045233447					True	True	False	False
ibufenac	True							0.1386656917459745	0.4093861104156184	False	False	False	True
amodiaquine dihydrochloride dihydrate	True			0.7112170923582972	0.6523355730228226	-0.03593489420673478	-0.21975274229888322			False	True	True	False
tranylcypromine hydrochloride	True					0.29414029868865293	0.2600958635281679			False	False	True	False
hypoxanthine														True	0.13	0.28	-0.23	0.07	0.16						0.33	0.28	0.37			0.9	0.63
tandospirone	True	0.2686895272088172	0.26221931859607756	0.23674920265347746	0.2121008298550055	-0.13934879740072847	-0.04260593990186948	0.5820885058844787	0.8420547243001744	True	True	True	True
moroxidine hydrochloride	True	0.9159682327889219	1.047884018673658	0.25836147945602156	0.05640667067200805	-0.020862973854647776	-0.07476597288993204	0.11666422854816912	-0.07133113527661548	True	True	True	True
methandrostenolone	True	0.35264487516214443	0.3706792530506283			-0.03802311078224202	-0.04879344000831065	0.5659988171123942	0.4802078738978851	True	False	True	True
metolazone	True	0.15889131512689672	0.08974054375567739	0.4953391811932135	0.3471750016453526	0.40141449065283297	0.36944777382970856	0.269464473544999	0.13856586960280873	True	True	True	True
clonixin lysinate	True	0.3488358139324698	0.2853302215565465	0.5720242532035448	0.5516499410212078	-0.1036396602129913	-0.06036441865503157	0.3339334471819405	0.3562975203312275	True	True	True	True
melatonin	True	1.0732145158827278	1.1823978555870636			-0.1362846811892673	-0.1428219753047496	-0.15102262764504304	-0.1074434380687625	True	False	True	True
rofecoxib	True	0.5612144232691776	0.6009926584590437	0.357945277658038	0.5564367055872993	-0.2720102184109491	-0.15056631006113774	0.2774501829857399	0.3623747225243287	True	True	True	True
(s,+) camptothecine	True	0.6086280965758908	0.599493353801692	0.5450085362508192	0.2667306050694668	-0.1844092719672334	0.02156557633397548	0.4191927001370517	0.030244793382257003	True	True	True	True
perindopril	True	0.9858957500734888	0.9659798417082972	0.15457958903417257	0.20734277043196525	-0.07252794311478387	-0.040321337933401674	0.051763277313466576	0.06865073943631046	True	True	True	True
rufinamide	True	0.7609743499619656	0.5402723434779259			-0.0005959773636180529	0.07349758884067863	0.16853849972761734	0.2034524817762474	True	False	True	True
cefixime	True	0.2609330525943958	0.32190310115279785							True	False	False	False
fluvoxamine maleate	True	0.422939317245684	0.35100121665457124	0.563842549442639	0.5430975287605057	-0.6230826755304935	-0.5532488675474371	0.8533276536891418	0.7793829172616379	True	True	True	True
pirenperone	True	0.04973622490545777	0.05138129824249249	0.5503978741158727	0.5894972050289341			0.1913101200295891	0.34052706347193584	True	True	False	True
doxylamine succinate	True	0.7340345574368685	0.7839983931382237			-0.21288299157607563	-0.12224930134886305			True	False	True	False
ranolazine	True	0.6296840614683159	0.5559724896801534	0.24545549340923384	0.2567955918635651	-0.10364248008397134	0.012208670086541869	0.3798776731439303	0.39002188688170314	True	True	True	True
meclocycline sulfosalicylate	True	-0.4679672032239096	-0.5039540582961297			0.5922489818104492	0.6674192874652068	0.7019117811358728	0.791671807402486	True	False	True	True
dienogest	True	0.18475493327931364	0.2483784157317257	0.6396579432684133	0.6507946450790515	0.06630794532112125	0.06992596519343496	0.3371911273443612	0.18016541495480598	True	True	True	True
guanfacine hydrochloride	True	0.7609569094003665	0.5899907714760857	0.3966518233822645	0.35010305301956357	0.22691612670425887	0.19642271744334935	-0.18886693437189164	0.05057134473729775	True	True	True	True
mofezolac	True	0.31831203639102673	0.32825712997044887	0.35371233473166036	0.34485631659013743	0.21695905958624262	0.1398779992219458	0.2668173956498084	0.4165322539511486	True	True	True	True
piribedil	True	-0.01797531690380844	0.05938363872666801	0.3442089007638935	0.3946955288766716	0.1269787347318583	0.26672678473864564	0.6895231781987652	0.5519886615327847	True	True	True	True
pridinol methanesulfonate salt	True	0.4072367530553713	0.38426665802888954	0.2578169360524836	0.3047661782853085	0.2352400132332773	-0.27143296431270963	0.5534463918599151	0.5510836695861341	True	True	True	True
kanamycin a sulfate	True					0.18584892368825176	0.4232075757394378			False	False	True	False
metoprolol-(+)-tartrate salt	True					0.21972228406248015	0.3483707481189136	0.511488880177758	0.1433735359709818	False	False	True	True
phenylbutazone	True	0.4337754872454896	0.39483599575558603			-0.051911405139027256	0.002332120902179567	0.5016908780842062	0.567156302866205	True	False	True	True
escitalopram oxalate	True	-0.01575622652334325	-0.013931712983544202	0.3147651400747012	0.17846408305108866	0.04495368637050591	0.1108929563428399	1.0971717491927757	0.7633637185867058	True	True	True	True
spironolactone	True					0.21866329041089994	0.28126653104820054	0.27585157241138303	0.4647283121397393	False	False	True	True
dexfenfluramine hydrochloride	True	0.2301084195255263	0.3180398401568636	0.03856212250559725	0.003595090168525456	0.029431418555254427	0.18679502056899955	1.1233120950979008	0.5668513914106206	True	True	True	True
fluorometholone	True	0.25409908362871236	0.2708400745299312	0.3407809292535585	0.3733320334962624	0.19514421426612422	0.15655426572510198	0.5088558745561005	0.4108125976302217	True	True	True	True
alizapride hydrochloride	True	-0.17011770278013855	-0.0319182787394847	1.279656921174452	1.2249920535673664	-0.1978755276544144	-0.21750342257085953			True	True	True	False
hexylcaine hydrochloride	True	0.09125614568571311	0.19711825935015248	0.2681953025153746	0.32197271819904966	0.30484955296925753	-0.17404725053462122	0.8054089041053657	0.7224295004926141	True	True	True	True
ethenzamide	True	1.2702752503636163	1.2723248746740201	0.17186992831993134	0.151661803671577	0.2833212990624774	0.34687580984935906	-0.5798270735877377	-0.3706357216702007	True	True	True	True
(r) propranolol hydrochloride	True	0.49317945450366746	0.39419968684751616	0.4729088826771919	0.5184834196194942	-0.3248415578502152	0.10195649927103681	0.4561584989542515	0.4464992252976918	True	True	True	True
fluocinolone acetonide	True	0.3335041547964348	0.18709750780291962	0.4632308562642501	0.49067788163327525	-0.12671577076051224	-0.10437841571826827	0.5160273704271946	0.8016584383136612	True	True	True	True
clinafloxacin	True	-0.49239799175847554	-0.3208700175873816	0.5680780568833786	0.6909396868146978	0.3933704007294026	0.5003426959801793	0.6513318620467932	0.5929984413967809	True	True	True	True
clorsulon	True	0.6175599204559535	0.6900815167902433			-0.004756756699666676	0.019139911115625474	0.2965302231490219	0.3321984202783608	True	False	True	True
amprenavir	True	0.41761155641158987	0.43389704696006104	0.42670856027231957	0.4203576618810563	-0.02933329898399229	0.07340769199763346	0.4701634674408022	0.3923282345953688	True	True	True	True
levopropoxyphene napsylate	True	0.5944212185721918	0.539475317433782	0.3495624731683076	0.3518382042880945	-0.26375808792417266	0.08641419149787352	0.56966514759242	0.3871864817931717	True	True	True	True
(s)-(-)-propranolol hydrochloride	True	0.5320634070238612	0.4195026164679553	0.4719349678246677	0.517562445392792	-0.32499843708878906	0.10189972577699405	0.4561584989542515	0.4464992252976918	True	True	True	True
cyclizine hydrochloride	True	0.1585854966094889	0.16737882822882227	0.5395770071415523	0.5294308160073412	-0.23997706675286146	-0.14744701450829528	0.7883584297162228	0.8274762271760937	True	True	True	True
zardaverine	True	0.3812234370505215	0.40799500581808756	0.5975793160213357	0.6513829632474718	-0.00991735232268532	-0.20824274101322748	0.37249223552078997	0.4360860480405431	True	True	True	True
gemcitabine	True	0.575622389324885	0.444367094747422	0.5007822981682458	0.6523462377955253	-0.25763883509767777	-0.10766331761732623	0.23278952834789857	0.5891917313057202	True	True	True	True
ethisterone	True	1.0336580781312212	1.0966034967435903	1.1957205607133976	1.101684098573025	-0.2152431049451459	-0.6940397278785663	-0.5065726631369443	-0.3658464353904731	True	True	True	True
lobenzarit disodium	True	0.7084900346249734	0.6698862722205623	0.38019619749378697	0.3436997294513878	-0.009195645161233753	0.04135949265025061	0.24102340227682495	0.2718818894158742	True	True	True	True
chenodiol	True	0.2003625579707092	-0.2969129258711175			1.005575928871513	0.42992659271321076			True	False	True	False
empagliflozin	True					0.22124394961784793	0.14912994021154635	0.49691130961767593	0.4730927647603993	False	False	True	True
ethoxzolamide	True	0.3531306338740888	0.28194120299060227	0.5464456276815326	0.5825424128180214	-0.05191318168383735	0.04531566391886245	0.425455555416291	0.5035674801606371	True	True	True	True
fluphenazine dihydrochloride	True	0.7240322448868858	0.7952557497089853	0.9132988267181482	0.8171387720179282	0.4943118646213807	0.28964148739385065	-0.7902305427065521	-0.5396839250501697	True	True	True	True
demeclocycline hydrochloride	True			0.3781401481007094	0.6010260232228101	1.155964347576179	0.5699285218768092	-0.3597551085329273	-0.305518125850571	False	True	True	True
picotamide monohydrate	True	0.38894872535476627	0.40814755560639304	0.6557259462573745	0.5433408406627461	0.10965127970947607	0.5998370114256089	0.0725506457584141	-0.04239973047884324	True	True	True	True
losartan	True					0.1443090496071575	0.13192309337060648	0.393048340639557	0.7031835092161376	False	False	True	True
pitavastatin calcium	True	0.47406273577137525	0.4886567718148395	0.7106677300053192	0.667806968447604	-0.003182555717001989	0.04193960035904379	0.18051457604283266	0.20651224618644692	True	True	True	True
tobramycin	True	0.555305161530848	0.58496297055634					0.11750230324750907	0.13421911311786133	True	False	False	True
safinamide	True	0.5495974837571347	0.5492906157093124	0.4723467903542743	0.47461235602810764	-0.05917203143546845	0.041390673777121044	0.40595665863622993	0.3612586295941081	True	True	True	True
amoxapine	True	0.6540039043761625	0.6440786597966184	0.7856580979984136	0.7118313227960825	-0.08234590916444547	0.13795132446895103	0.04294529456886547	-0.07445850159475478	True	True	True	True
budesonide	True	0.5658333332170113	0.5987116737604361	0.2333104386075986	0.1372904153047301	0.08996485728044595	0.056243888754690795	0.5227513541179445	0.6233767426623413	True	True	True	True
ondansetron hydrochloride	True	1.2810321252975467	1.3056734196209696			-0.2623255061823686	-0.27712367275491373	0.03516173823101787	0.04567279934423463	True	False	True	True
tioguanine	True							0.41416275363526456	0.29606602484179084	False	False	False	True
fenoterol hydrobromide	True	0.37095004718547814	0.3485413035082845							True	False	False	False
nandrolone	True	0.34984287034372735	0.2718674041680875	0.2957081672461274	0.40247375382749756			0.4305697823419691	0.4105580861167928	True	True	False	True
zaltoprofen	True	0.4106879812748999	0.4567142698378994	0.5421724000507039	0.5492596652822577	0.09239455880318852	0.1313646042548688	0.3495121749559512	0.34987400724272516	True	True	True	True
hycanthone	True	1.0689127180917515	1.0968477861102193	0.6150586800776696	0.560441790862158	0.11985757464951963	-0.14829598502342417	-0.46952614580880314	0.04597833269649366	True	True	True	True
mesoridazine besylate	True	0.1842045395883623	0.19571294906733855	0.2621399292065106	0.19252229418345645	-0.022573635304959094	-0.10583109056866127	1.0760841319616663	1.1568742234353981	True	True	True	True
proguanil hydrochloride	True	0.3089327200556345	0.22268769973808009	0.48783583827706417	0.5272598026157673	0.18997312857872448	0.011295637144089626	0.5775377756533048	0.6159658720495501	True	True	True	True
cephalexin monohydrate	True	0.24216810365886082	0.20395089684954165	0.5495089917848992	0.4754584452814374					True	True	False	False
primaquine diphosphate	True	0.2992523143733457	0.32688170820823814	0.42346378150092706	0.32396702157513213	0.2492737352967442	0.22441019881234497	0.39706344726085263	0.7015527345851974	True	True	True	True
moxifloxacin	True	-0.0633599054718734	0.03726800911311143			0.5882200750396877	0.3433552650885268	0.5859379471797457	0.7205894432040925	True	False	True	True
etoricoxib	True	0.2753747649107317	0.30192517782794237	0.5792589850435047	0.5541826865915238	0.2384266130968656	0.20849648507697038	0.5073023148451757	0.31377923280624986	True	True	True	True
histamine dihydrochloride	True	0.8999530756627769	1.0685736908094918			-0.2358299719937219	-0.2404797231945538			True	False	True	False
alfaxalone	True	0.5798693457447888	0.493637605466021	0.4858499506308942	0.5541620925912852	-0.28196827597875673	-0.24283073960654927	0.6986606377732112	0.7129232576797713	True	True	True	True
tiagabine hydrochloride	True	0.22125404004064644	0.23268687116543876	0.5750484401121189	0.572001184324118	0.1891890803996916	0.1783117177905831	0.5538503729803784	0.5139369562013864	True	True	True	True
riluzole hydrochloride	True	0.5229361184608738	0.5357780656450513	0.8945717576823303	0.7350327482180393	0.41189715156545503	0.12123348985294952	0.028992923709323475	-0.19349867489347722	True	True	True	True
tranilast	True	0.47353944790820074	0.6327828878313579			0.1922017611911761	0.19728159215310026	0.3882500366088326	0.42101831682009433	True	False	True	True
betazole hydrochloride	True	0.8218472114559663	0.929838520589952					-0.2507904956033234	0.05304877631525263	True	False	False	True
isoproterenol hydrochloride(-)	True	1.1856612531953674	0.7274393012222039			-0.1362699381877084	0.01222343827122453		0.16339337250852115	True	False	True	True
chloropyramine hydrochloride	True	0.4814104729180626	0.4526619142445282	0.2453001252736327	0.2090674558705376	-0.29084488192040703	-0.05378787929129678	1.0093445717092497	1.088013372142293	True	True	True	True
torsemide	True	0.6132669227917067	0.5095678781196606	0.6172742814675658	0.6707705972621969	0.18962693503967162	0.00198968114701892	0.22464904848955697	0.31734982466933664	True	True	True	True
etomidate	True	0.5850182211320205	0.4285981390370398	0.5479960846765212	0.6655246869225996	-0.32789028989109703	0.21429519277517572	0.605761234723033	0.4390690923843593	True	True	True	True
ancitabine hydrochloride	True			0.10968451270694933	0.04611135363159476	0.7558237879102168	0.6688511897319522			False	True	True	False
quetiapine hemifumarate	True	0.27390699395759455	0.37213879035323055	0.5136483036276862	0.46860511423275075	0.08736464337193414	0.16395776832836484	0.533938738059053	0.7524883907908848	True	True	True	True
riboflavine	True	0.22016333365249804	0.24134734822343962	0.5151354832909574	0.5243094747615672	0.4569275946002795	0.37789376299758887	0.3826466847446967	0.45241009289726425	True	True	True	True
formoterol fumarate	True	0.5300131315140607	0.5029855153375096					0.6679177351782433	-0.11232074209421887	True	False	False	True
medrysone	True	0.6655121204380792	0.6759251768815304	0.5397636481476287	0.5743912767441464	0.06850210483354517	0.03321132793113228	0.3423128984085715	0.28454027112375607	True	True	True	True
hydralazine hydrochloride	True	0.4097445295388287	0.3873245206697377							True	False	False	False
opipramol dihydrochloride	True	0.23795610380848528	0.3614083629201569	0.668366473040365	0.609339492618364	-0.07157762876656185	-0.14754561700550048	0.8126078691097487	0.7205007081618601	True	True	True	True
azaribine	True	0.40519869910608824	0.39546758323838904							True	False	False	False
clomipramine hydrochloride	True	0.785885816443996	0.8363351370370068	1.0247376283609853	0.9121290050107212	0.9112284705819299	1.1669686548755542	-0.9976749741960714	-1.3958144359577878	True	True	True	True
sarafloxacin	True	0.21220423321961043	0.15542780978603205	1.001297114459325	1.097045710892674	0.17090723824921605	0.21272064132982535	0.2679193440242031	0.13821236033592002	True	True	True	True
eletriptan	True	0.11963583368868579	0.14816394087681534	0.4121818736089817	0.392906616365237	0.33296643259961556	0.2644621184509439	0.7943906694527822	0.8041885347542288	True	True	True	True
bromfenac	True	0.42882368610149907	0.42598501480476936	0.6527756298611558	0.7035606154766865	0.23379082063909196	0.15589750451679124	0.3155617267810252	0.3572457528357128	True	True	True	True
ethacrynic acid	True	1.1716365729319265	1.1799462507911507			0.8014055495175083	0.8393945975757954	-0.6466100064431598	-0.8655739287335233	True	False	True	True
bimatoprost	True	0.6524144458196797	0.6975249013464973	0.8273952575252987	0.8156842210442856	0.4390905852900591	0.2007963965726824	-0.24933730054369296	-0.056443657985146944	True	True	True	True
epirubicin hydrochloride	True	0.41238771961242504	0.4020906013130028	0.6060110078836306	0.7368589138700707	0.16416696023937205	0.17552189714849575			True	True	True	False
buspirone hydrochloride	True	0.4915196405237105	0.36545411463402133	0.384242519417981	0.4331238709148415	0.17154595482987908	-0.08405105520555387	0.8548423252443788	0.719812873529425	True	True	True	True
haloperidol	True	0.46921241466902175	0.4758588987927096	0.8161177442052951	0.7282614608425089	0.22561691401811054	0.5031758518929565	0.10485800146294487	0.028647618900301212	True	True	True	True
ethinylestradiol	True			0.404110471919784	0.4418628941881917					False	True	False	False
clarithromycin	True	-0.09376704003528992	-0.03186072950557693	0.12499745433912715	0.1567261029415107	0.3827818476112593	0.1768810024954703	1.3632461161786438	1.3086773435289991	True	True	True	True
propantheline bromide	True	0.5964815920874877	0.5394845689636969	0.1763184499080471	0.24566292644170593	0.048888883991924745	0.06408998386470433	0.7782055919279727	0.9447900965656683	True	True	True	True
ampicillin sodium salt	True	0.2898656892112522	0.36588732190740714	0.5460737286212286	0.4968861322280097					True	True	False	False
gatifloxacin	True	0.6566988658307129	0.7052939668280171			0.1731328303832245	-0.2574381448491562	0.5092524348613392	0.7726755146205098	True	False	True	True
atorvastatin	True					0.2596425562539192	0.2193782411264447	0.534556526896899	0.703344992343975	False	False	True	True
nedocromil sodium	True	0.4150033461150899	0.4434941256422983							True	False	False	False
deflazacort	True	1.2381988751714597	1.150714335006985	-0.0004987127027072499	0.099257914068257	0.0033685049230462163	0.014514129294750676	0.46433502981339025	0.4690252626519251	True	True	True	True
pentoxifylline	True			1.4528452049434315	1.4284739439552963	-0.14158932363000346	-0.045470882144184904	-0.14484820442808866	0.11986779796566774	False	True	True	True
ciprofloxacin hydrochloride monohydrate	True			0.8270723844052903	0.6735762790660658	0.15784478153360681	0.1291592920225248			False	True	True	False
dehydroisoandosterone 3-acetate	True	0.8371510673120504	0.8090783248890243	0.8028318630981905	0.8167160695423241	-0.035983549888416	-0.5005684741989038	0.4272951811875536	0.419163830949178	True	True	True	True
prifinium bromide	True	0.04538421776906064	0.05039020505611628	0.3610545736093267	0.3151229902509035	0.47754558428960503	0.4648802191657836	1.030818970870633	0.839887591523362	True	True	True	True
dilevalol	True	0.6300706492181807	0.5681277220176401	0.09604238855027478	0.3018504138511113	0.4098060566006907	0.32633314430950805	0.6399687905961556	0.6170489644428372	True	True	True	True
diperodon hydrochloride	True	1.137566333841983	1.1048621930208178	1.057241587114846	0.9898380405611494	0.3169012606805057	-0.10820249145437298	-0.4872327173971589	-0.3819581802152585	True	True	True	True
sulfaguanidine	True	0.97774638623162	1.0701944866237962	0.8408658597521496	0.7437547063511587	-0.18787655060026862	0.057737621747153675	-0.14960847116637835	0.277200312685382	True	True	True	True
cephradine monohydrate	True			0.39838841303811184	0.5128670625274768					False	True	False	False
aminacrine	True	0.7754267831784352	0.7803393028304919	0.4371706718628186	0.4755848625348553	0.29609308320335165	0.3285392586151458	0.22281016004155924	0.330166112862773	True	True	True	True
droperidol	True	0.5830218151724358	0.5933364681086695	0.7241911556328164	0.5732445906747842	0.4834700207628044	0.37085494599603563	-0.008405821450087728	0.34158524327310114	True	True	True	True
adiphenine hydrochloride	True	0.18481856862615392	0.06735493969603915	0.9424880899623893	0.5578771057419495	0.24307380293279757	0.7640299134566666			True	True	True	False
bunazosin hydrochloride	True	0.7042336398712246	0.6578493358333392	0.4643880453446886	0.4628367959480515	0.21486725692394362	0.06385976316163208	0.5436390383651304	0.5803669757296482	True	True	True	True
pimethixene maleate	True	1.1460512705900712	1.1982664302802293	1.090182273821655	0.9925924180056375	0.7861157561309534	1.0027844087425124	-1.1135960865381522	-1.410108316074001	True	True	True	True
papaverine hydrochloride	True	0.4410795987922917	0.4409824246008026	0.6188348004739854	0.5864123981134698	0.3117022525093766	0.28052786101787064	0.6598398487951498	0.3658989160628294	True	True	True	True
adenosine														True	1.09	1.53	1.4	0.73	-0.34	0.77	0.88		0.19	-0.18	0.45	0.51	0.32	0.45																				-1.1	-1.7
deoxycorticosterone	True	0.8371510673120504	0.8107057679117506	0.9031686469303438	0.8802373776601361	-0.035983549888416	-0.5005684741989038	0.4272951811875536	0.419163830949178	True	True	True	True
carbimazole	True		0.4701707421184882							True	False	False	False
cefotetan	True					0.4753090068794267	0.4662530053558904			False	False	True	False
exemestane	True	0.599642761271825	0.6249551490705771			0.05601730142076064	0.052068608195870295	1.0250925436675513	0.49028976498920784	True	False	True	True
lansoprazole	True	0.24237630550038988	0.13450966051068897	0.6075821547132169	0.6954243124615763	0.5449025513160946	0.4312265106276759	0.4507273495224871	0.6944142557160625	True	True	True	True
ipsapirone	True	0.39539865238840677	0.4122769314883261	0.4306428956084623	0.3888092654478784	0.41933172300216126	0.4047711019350237	0.9427066563448688	0.4348008396117713	True	True	True	True
(d-) norgestrel	True	1.1177480010784775		0.9671663244386128	0.9598999787767732	0.12085385613604713	-0.2093527759865143	0.18110997412061858	0.23442101376627256	True	True	True	True
domperidone	True	0.40852500047995555	0.4417748329860627	0.8303842386292041	0.782910618170073	0.6272956715121818	0.5241341237923234	-0.044945718425593265	0.2976636623358669	True	True	True	True
amlexanox	True	0.5232572178109656	0.5137017151583563	0.5280759649683486	0.5396984944013763	0.2706900843126239	0.2590867138957237	0.6275574227756937	0.615211934230764	True	True	True	True
amyleine hydrochloride	True	0.08300736267336753	-0.021560490925919773	0.7096737124041929	0.6096989345343716	0.6308436209304045	0.8971769556052993			True	True	True	False
albendazole	True	0.8831310303219334	0.899100178952527	1.1336018076864347	1.0589636848700459	0.18847567120385286	-0.1278336711094439	-0.07484532616522216	-0.033712290154804946	True	True	True	True
reboxetine mesylate	True	0.4558662897655419	0.48388828778350196	0.5440768434255769	0.522253950008212	0.015314653727076053	0.06942116879548188	1.0912906381054144	0.7450105018942669	True	True	True	True
verapamil hydrochloride	True	0.8920931569182076	0.9180495369111691	1.2232272495819703	1.1984241158290811	-0.28070392083415446	-0.04674125439359101	0.08279586865992579	-0.049235528545625726	True	True	True	True
candesartan	True	0.5861721755133484	0.5254076847186595	0.8047428451309063	0.8803079362984583	0.08323045967585299	0.10980427655990757	0.32310295376723563	0.628393561921448	True	True	True	True
ketanserin tartrate hydrate	True	0.5973044722514904	0.5973802485211687	0.9178376075489855	0.8895348100705218	0.40441474307856884	0.3238856416183876	0.02239403557647286	0.2615081550976617	True	True	True	True
tomoxetine hydrochloride	True	0.24393221296320458	0.279057761822876	0.4434365368411627	0.3945875964051373	0.15058550424996014	0.22275500819830976	1.3253789456588114	0.9570402555885013	True	True	True	True
protriptyline hydrochloride	True	0.41726821715174384	0.43485038489579575	0.6532591236587311	0.629696026548748	-0.06240413934871629	0.10759518313033198	0.982032503913311	0.8550676424026552	True	True	True	True
xanthine														True	0.18	0.37	-0.39	-0.18	-0.22						1.15	0.65	0.91			1.01	0.8	1.1			-0.22	0.71	0.85	0.73	-0.7	-0.24	0.87	1.07	0.82		0.57	0.75	0.89
camostat mesylate	True			0.5042537209680905	0.47502662850919847	0.13460007019637432	0.19021493522063507	0.8743816711381058	0.8421137859086638	False	True	True	True
propafenone hydrochloride	True	0.3075598073468563	0.33092375582081024	0.530996203780735	0.5215010256096125	-0.17251527620164175	-0.07573249959234685	1.1631753816587453	1.429470646117773	True	True	True	True
benactyzine hydrochloride	True	0.9514332576050408	0.9640488358016672	0.20867455059995182	0.09933195084992755	0.373702924528888	0.4386326976707459			True	True	True	False
vidarabine	True	0.7680200229580697	0.7634492676511508	1.0205679916727926	0.9381719494331632	-0.22752745442998895	-0.22673084048329645			True	True	True	False
dexamethasone acetate	True					0.39788780660874457	0.48139310300788346	0.5999553277743742	0.577944188257933	False	False	True	True
norethynodrel	True	0.568801070396282	0.585848575973356	0.6111370094035039	0.5235786152345463			0.08166371293296514	0.7213427921737516	True	True	False	True
methylene blue	True	0.2027750074918968	0.28235830219782104	0.24843980028514365	0.23375351838274766	1.073904303445158	1.0527397909490102			True	True	True	False
damp														True	0.36	0.25	0.13	-0.64	-0.62			-0.75	-0.67	0.19	-0.23	0.14	2.08	1.13	1.11	0.89	0.75	1.1			-0.15	-0.41	-0.01	1.86	2.36	2.32	1.9	1.74	1.5		0.21	-0.17	-0.86	-0.14	-0.64
gemifloxacin mesylate	True			1.209878191457881	1.2031773524299267	-0.2410473395847661	-0.05584932257030238	0.4775431186867418	0.5735229652465927	False	True	True	True
thiorphan	True			0.9641723612342684	1.0187802740085528	0.08279163626235107	0.05665648529977867			False	True	True	False
betamethasone	True	1.046321344647764	1.3945897155419789					-0.29447650484556176	-0.005771421673929668	True	False	False	True
acetyl-l-glutamine	True	0.5136153374524755	0.5568555851053245							True	False	False	False
besifloxacin hydrochloride	True	0.9769348261936418	0.7814813558218758	0.6114168878543225	0.5723466147252908	0.10183322112556512	0.16119332196133374	0.49574208234524375	0.5924866469713993	True	True	True	True
finasteride	True	0.5858617987771205	0.6074844172775895	0.5049839192396561	0.5259604170737758	0.33017145401526327	0.28389369477632465	0.7701215741301369	0.6880413881547974	True	True	True	True
benzthiazide	True	0.6570255105491012	0.7421361909694315			0.3706933088476044	0.42233607027492925	0.5086339316515238	0.5234245078600683	True	False	True	True
equilin	True					0.5441532446301593	0.5367155196245414			False	False	True	False
proflavine hemisulfate	True	0.735760861180508	0.7015227317428904	0.890365742559946	0.8751040237593393	0.38797473421100537	0.3949843720666183	0.1346262337482511	0.2056422424222148	True	True	True	True
aliskiren hemifumarate	True	0.18238495332672433	0.10794916417077546	0.8457713137439635	0.6767305278079009	0.7050128280012716	0.7211872319959626	0.7495241234103158	0.35932131972159725	True	True	True	True
pirlindole mesylate	True	1.0871098756450894	0.9441097613512145	0.6099571913747593	0.6731399792016952	0.05889485322372522	0.14292747816875764	0.43656734184620105	0.4091012328032438	True	True	True	True
ramosetron hydrochloride	True					0.49884564454950187	0.42965578216754086	0.6288092584346305	0.6302936038589448	False	False	True	True
nystatine	True	0.49719455386928185	0.6004024281226052							True	False	False	False
glibenclamide	True	0.8040537004405062	0.7997612866929193			0.4970579073897061	0.44133309742725935	0.4348917232678356	0.3298524221675344	True	False	True	True
vonoprazan	True	0.4739929234557415	0.5033683021870405	0.6265579494220995	0.605956864858883	0.39207572676476615	0.39220326330822997	0.676666929631499	0.7562744984472324	True	True	True	True
iopanoic acid	True	0.7089283624795069	0.6377160186288062	0.943335198212816	1.0379292226819843	0.17491080265250958	0.15287734999121025	0.3910437378959862	0.40474318434247725	True	True	True	True
voglibose	True	0.19235118579627808	0.7612820453579529		0.7265242110468002					True	True	False	False
indinavir sulfate	True	0.5297394498237076	0.46145007120621245	0.4948135824369402	0.5274404460769646	0.3293744984171045	0.34553754782502233	0.8752021427224262	0.9329783415230309	True	True	True	True
paromomycin sulfate	True	0.49530564365022633	0.6403485871657552							True	False	False	False
nitrocaramiphen hydrochloride	True	0.9429209272916873	0.9900029030268078	0.437622902626105	0.4605827582728183	0.05651533638640722	0.2055753307101523	0.7881634952947792	0.6787098563819166	True	True	True	True
teriflunomide	True							0.5143070575388599	0.6276375001528155	False	False	False	True
oxymetholone	True	0.5798693457447888	0.493637605466021	0.45958583341512776	0.7508335858492146					True	True	False	False
urapidil hydrochloride	True	0.6198165189339899	0.7262997069555348	1.6333608867699774	1.6221965613729825	-0.017805036527639085	0.07208488727435225	-0.12048524500103387	0.037062176820544974	True	True	True	True
eserine hemisulfate salt	True	0.5228042402448544	0.6213305579122657							True	False	False	False
dioxybenzone	True	0.4253677870406353	0.3844840259214153	0.3114684952441855	0.34146715737702493	0.34122806021297036	0.7648331851207735	0.8781633977060839	1.1829272829035828	True	True	True	True
ezetimibe	True	-0.07182450182073699	-0.12209250297403848	1.0650938302234383	1.1964580488279788	0.39791191463516135	0.8309762802891218	0.6330617564277988	0.7020753861659139	True	True	True	True
metaproterenol sulfate	True			0.5584222891811725	0.602583004065428					False	True	False	False
flavoxate hydrochloride	True	0.6351048192763785	0.5302646316010793							True	False	False	False
anagrelide	True	0.7477604596551835	0.6518669160818001	0.8268059121217053	0.8530050455456517	0.2594116211867248	0.32804911705167006	0.48563445833562724	0.5317598315792971	True	True	True	True
mebendazole	True	0.8138260780402093	0.8276253773489336	1.083006460114035	0.9955249180252398	0.11431828280398668	0.4138483884051063	0.24257118400381822	0.21316396432947637	True	True	True	True
atracurium besylate	True	0.6073285367143029	0.5706711582587707							True	False	False	False
inosine														True											0.38	0.31	0.43			0.49	0.81	1.12
seratrodast	True							0.6266254729088214	0.5541516043134278	False	False	False	True
serotonin hydrochloride	True	1.404688158403546	1.514273669207644			-0.1925939414863603	-0.3492411807595918			True	False	True	False
adrenosterone	True	1.291741728773675	1.223775369130014	1.0562721386449438	1.1064736013111218	-0.293603843423872	-0.05500060447894288	0.21050247369295857	0.21692810690984868	True	True	True	True
dequalinium dichloride	True	0.5910262102182648	0.6572422048391118			0.4959269049842888	0.32346407604145244	0.6486695847162126	0.8616532764695711	True	False	True	True
(l) methyldopa	True	0.5838215513506888	0.6162928714938257							True	False	False	False
eperisone hydrochloride	True	0.4663598861406387	0.7486046836174064	0.4933412767768672	0.4401244696948022	0.8067013993781922	0.5194364830851806	1.0603085842583102	0.2698089554934754	True	True	True	True
temocapril hydrochloride	True	0.8774474478710184	0.8967009245086113	0.6356862280120209	0.6002195550704437	0.4052626585954501	0.34173746583027254	0.4953346417560553	0.565918532087196	True	True	True	True
fipexide hydrochloride	True	1.553856128361685	1.5951638865733353	1.233009957762571	1.1384003299282965	0.021258985222290586	-0.08377343647295424	-0.4210955849039746	-0.2107583406697982	True	True	True	True
vardenafil	True	0.5934517266289027	0.5672232590083529			-0.17781257826917843	0.4340746988663239	1.3655159242841766	0.8405894101180158	True	False	True	True
fenspiride hydrochloride	True	0.6244253056705702	0.585334952361152							True	False	False	False
tigecycline	True	0.5712453903326256	0.6508018204471325							True	False	False	False
alfadolone acetate	True	1.1992527437092504	0.9667418190771284	0.48473083154055746	0.5975999896084958	0.007524296609626592	-0.002004713605642236	0.8359033978459475	0.8198403479716192	True	True	True	True
azaperone	True	0.9149122170833209	0.7399721783922159	0.7657826183884027	0.8446449989335145	-0.04706658311963757	0.2911261396333903	0.736051481221431	0.6936728433541759	True	True	True	True
darunavir	True	0.6256619585573848	0.6094536358209117	0.5271075615121251	0.5467060082560143	0.5380533758106218	0.42537041817656296	0.8165307153116028	0.8743428574639835	True	True	True	True
methantheline bromide	True	1.5903292413891166	1.71734606197251	0.3411096402984029	0.3290553636930374	-0.03999968348783408	-0.052919939766548525	0.5370827687908901	0.5559323081635487	True	True	True	True
suplatast tosylate	True	0.6259448538279032	0.6203614035818537							True	False	False	False
mefenamic acid	True	0.8266121557923874	0.8450470144140032	1.1667037966754423	1.1030352095935996	0.1458405211075688	0.19808078577387211	0.18660108837851183	0.5225992545868283	True	True	True	True
niflumic acid	True	0.5860971891551713	0.6308869823411418	0.9634034800401048	0.8590500894295416	0.5575296462087862	0.4780723145008004	0.5157721445809496	0.4242023807814653	True	True	True	True
lumiracoxib	True	0.6873288969968819	0.6753216464811158	0.8538865893169987	0.771100946476289	0.4730649656413893	0.4271040850053056	0.5375816956059136	0.5907810927877379	True	True	True	True
rifampicin	True	0.4749790944890373	0.4764025061615984	1.05615764134033	0.9652259422997462	0.2603995674773369	0.2965569015273773	0.7151634059198461	0.7727032344064946	True	True	True	True
benzylhydrochlorothiazide	True			1.0005022003200605	0.9668062581740928	0.3773704466365982	0.06426603735306571	0.6817740353982658	0.7014698096277729	False	True	True	True
cyproheptadine hydrochloride	True	0.7802966809199308	0.7963376837014401	0.9655786309090767	0.8698127938814225	0.6083389581831619	0.8237455631561408	0.13597759719659083	0.07748882046932953	True	True	True	True
thioproperazine dimesylate	True	0.5671186036179299	0.5822162795477019	0.9134968336509635	0.7641722493948501	0.36682447466064927	0.6343325255449067	0.5772544911292435	0.6542311190494696	True	True	True	True
nifedipine	True	1.0438547956041853	0.9437965339377318	0.33118359308390716	0.2197094073155402					True	True	False	False
pomalidomide	True	-0.16286000223054248	-0.04238822775829693			1.7684574367031414	1.7365900843449582	0.28884058689140596	0.22634040221999438	True	False	True	True
chlorcyclizine hydrochloride	True	-0.03967643933719905	-0.09572850435110271	0.40069194712831163	0.41172075201185526	0.5844835102442615	0.6882098662944119	1.624710457319368	1.5176973628309642	True	True	True	True
altretamine	True	0.04270425766826343	0.14325541055789537	0.7398609778939083	0.7303467734854824	0.48726863353881145	1.0335272805836813	0.7106361434338311	1.2080261811746285	True	True	True	True
nifuroxazide	True	0.14957815278689013	0.23884688144375765	2.65865330306365	2.291684342927396	-0.03905227086173558	-0.0610907998225788	-0.05517360568758717	-0.07356162920390469	True	True	True	True
norcyclobenzaprine	True	0.5166475393105553	0.5543555822140451	0.766506585233293	0.7545695988493447	-0.22196354694400522	-0.10174558126172611	1.2708899710908332	1.5771516655338202	True	True	True	True
rasagiline	True							0.7138408466903414	0.567699944938257	False	False	False	True
methiazole	True	0.7464397892572101	0.6530188603874668	0.8539145373673862	0.9056151323769238	0.1817235407177261	0.47217343876234213	0.6249529694872846	0.7075513522413855	True	True	True	True
dipivefrin hydrochloride	True	1.0403726085187703	1.0575528772268294	0.21595937322683417	0.13738216854304583	0.22233885926767621	0.34375717608598244	1.0890456041480925	1.0449455871446083	True	True	True	True
cycotiamine	True	1.5359072292815141	1.5555815148686511	1.0825312788200054	0.9756006703836387	-0.9418393917847296	-0.3428219198671194			True	True	True	False
alprostadil	True	0.9597991027666344	0.8232953237175874	0.3346977013022544	0.23771556857761525	0.36691916052001816	0.5706207524867655	0.9708609607686984	0.9374475702526909	True	True	True	True
gestodene	True	0.7282246140055044	0.6610232395770292	0.6777965688591121	0.6203431785450796	0.40530149430749773	0.2991498911829767	0.9719303439045566	0.8401610710150544	True	True	True	True
bicalutamide	True	0.8350872872320125	0.877942956302238			0.41319600631114417	0.47248075550696633	0.6139052661673745	0.6916716923104524	True	False	True	True
mitoxantrone dihydrochloride	True	0.47697576409675907	0.4911727348818056	1.099938034948105	1.0345305220446017	0.37709710228478377	0.43757024312268217			True	True	True	False
ibandronate sodium	True	0.8273944914280467	0.9166229204643609	0.5325072558204269	0.48345316752149275	0.6072022382466548	0.590349544147912	0.6957408986689871	0.6932654741945559	True	True	True	True
benzamil hydrochloride	True	0.8307209184919025	0.9168637197673933	0.5299843500573118	0.4838447582523058	0.6081044891931564	0.5913714175731349	0.695748128674952	0.6938899217520463	True	True	True	True
ampiroxicam	True			0.7507122426883105	0.8106086676815362	0.6000897009398591	0.2569060776092046	0.7830236678767495	0.8162108506820434	False	True	True	True
tripamide	True	0.4497844407651636	0.4424682653902483	0.8217331644295572	0.7660833455445569	0.6236258988198443	0.5431967129834159	0.8164073473835669	0.9041826277474166	True	True	True	True
benperidol	True	0.5286232568124132	0.5639646527012915	0.8797498511891143	0.8171732025102015	0.24665018475997894	0.2474205272438654	1.005004333908118	1.0909246349944488	True	True	True	True
deoxycholic acid														True
glafenine hydrochloride	True	1.1210292795857568	1.2479498566089413	1.139171897986118	1.083750632291428	0.3538766110704771	0.27558562938648423	0.10333536548386728	0.0946616625708052	True	True	True	True
rosiglitazone hydrochloride	True	0.5535632413079759	0.5789790275772526	0.828201635973005	0.9059612196896059	0.6269044641156053	0.5012101295730663	0.5776231062199453	0.8570891267490369	True	True	True	True
meloxicam	True	0.2735400644286818	0.32977007121159	2.097922360902568	2.083123820497164	0.21667352376637777	0.01777835745696317	0.1615253075353239	0.25018838999282494	True	True	True	True
bacampicillin hydrochloride	True			0.8286939838556916	0.7482157352388045	0.6271830254895883	0.7038227226135436	0.5478953860379012	0.6505815471880827	False	True	True	True
bisacodyl	True			0.8876679762118722	0.9127196675411166	-0.003371743786690433	0.2181844911303981	0.9146654985285159	1.205433657988019	False	True	True	True
phenazopyridine hydrochloride	True	0.8635228500817377	0.8053390270514559	1.1980489773644927	1.1669719097027174	0.3603862156330346	0.192994060290288	0.43486252876936293	0.5271136256495531	True	True	True	True
budralazine	True			-0.16628800880590483	-0.41865046844989107	1.3035465998666362	1.326389907362163	1.107037457238933	1.0460875625913546	False	True	True	True
butamben	True	1.001870700403194	1.0194228098777613	0.7191645205540391	0.7138018571235953	0.5751967277678228	0.27952563256885865	0.5983819894999207	0.7070244498942929	True	True	True	True
estrone	True	1.1071046296571823	1.0977912204369495	0.7099360670117512	0.7598162331548844	0.5019923859236142	0.3856369235016798	0.4919121123769223	0.5688615715930625	True	True	True	True
pentobarbital	True	0.7109876078330626	0.7038958287678769							True	False	False	False
nadifloxacin	True	1.3594967232101052	1.3544699013791508			0.24053784972431758	0.21851947207653688	0.5017455405476904	0.5948232390495956	True	False	True	True
trazodone hydrochloride	True	0.13105213073177713	0.06078711488503118	1.3687572124084633	1.2866350484626299					True	True	False	False
fentiazac	True	0.7770912964977826	0.7966971092545685	1.121272814317143	1.043569880195557	0.3261461851977494	0.5980150451323738	0.5447651088853261	0.49252558433754556	True	True	True	True
amikacin hydrate	True	0.6974188180591675	0.7313157182537922							True	False	False	False
biperiden hydrochloride	True	0.679993644413558	0.7582819712471669	0.41425402942684825	0.4595072526186085	0.5790983078175244	0.6188359871604449	1.2495681185618859	0.9893134299420879	True	True	True	True
nocodazole	True	0.7757291956481968	0.7918025095009128	1.0748075727938684	0.9715861851924631	0.5967973975898806	0.6930340741004211	0.43157405373852264	0.4246557402448832	True	True	True	True
mizolastine	True	0.11144196592420436	0.1607332253242651	0.9852493864412668	0.9129892988028252	0.8581279258480068	0.7628923713904172	1.0767281621798859	0.9141745845932245	True	True	True	True
promazine hydrochloride	True	0.9859035652551917	0.9339632582752249	0.660167806140161	0.6499929340235878	-0.06710414560948211	0.031024530784011763	1.3264747944457087	1.3070895982597943	True	True	True	True
irbesartan	True	0.7371007078473875	0.6764356577582573	0.8590337195305836	0.9129423081754473	0.5500243056789951	0.5484380042739505	0.7571559986484451	0.8021426949966439	True	True	True	True
piperidolate hydrochloride	True	0.9508688098921013	0.9160817216022168	0.5471899665494093	0.6303946243347882	0.5043486546387191	0.4048313513375049	1.08282976212182	0.8239762597598125	True	True	True	True
oxolamine citrate salt	True	0.2840463099489552	0.3228531980473622	1.0639353828463165	1.0288497352147319	0.7491849616495622	0.5514581319077378	0.9100576971392975	0.9700104494848417	True	True	True	True
dosulepin hydrochloride	True	0.6921805993734413	0.7594785695176317	0.6710816361135264	0.6665763879261639	0.06082454614614514	0.13163012925694753	1.3836492784078764	1.5240491373310838	True	True	True	True
doxapram hydrochloride	True	0.524950418307132	0.40555590906563055	1.8676918540630478	1.8669136356808416	-0.0530699219159567	0.05387679037945906	0.5575162148386164	0.679150098960486	True	True	True	True
loxoprofen	True	0.7427575014437409	0.737292999044131							True	False	False	False
thiamine-phosphate														True													0.16	0.36	1.42		0.51				0.22	-0.18	0.08	1.11	1.08	1.16	1.24	1.34	1.15
acetyl spiramycin	True	0.6824549581517568	0.9350728365403688			0.8640005456023864	0.8515154086877166	0.6640320634942682	0.49105931540831926	True	False	True	True
cilostazol	True	0.6342624352230042	0.6360217829772101	0.7518680102756276	0.6969512098518498	0.8052640076116212	0.802972383106451	0.8806955616548525	0.8187031194861795	True	True	True	True
alogliptin benzoate	True	0.7175382421809315	0.7895463679859427							True	False	False	False
gestrinone	True	0.8283005154166767	0.7298436056854405	0.7349491996124982	0.7741355576799752			0.7671752568534926	0.703978150006687	True	True	False	True
caffeine	True	0.7602658453605671	0.759775200162192							True	False	False	False
clindamycin phosphate	True							0.871404793730085	0.6497385076711805	False	False	False	True
perphenazine	True	0.8073135690947023	0.8771911492774883	0.931703118322115	0.8830820110442635	0.3446849556981413	0.6115823856628768	0.7853886038721535	0.8515954040281503	True	True	True	True
pivampicillin	True					0.8908250256558021	0.9608730952290568	0.3730799049313275	0.8375401484526491	False	False	True	True
sulfasalazine	True	0.8877594621488489	0.9093732552336398	1.3253869041989057	1.2877128548485373	0.4511480459865361	0.3735382326765109	0.463051872629764	0.4549473280062455	True	True	True	True
hexestrol	True	0.8833568902265954	0.9348433569571494	0.7088356962136938	0.5545684084078477					True	True	False	False
canrenone	True	1.150595204122185	1.0631818326256375	0.9196199364183036	0.9793052737340224	0.06937322494585396	0.05925696893762242	0.9852755279543295	0.9555809884012948	True	True	True	True
salmeterol	True	0.6524144458196797	0.6975249013464973	0.8056623898916588	0.7878783148951488	0.31364137905565115	0.4072472643580088	1.2757200733626868	1.2681856839794212	True	True	True	True
trihexyphenidyl-d,l hydrochloride	True	0.8290808093457448	0.7551979468037922	0.5220788548150476	0.5505258123138851	0.31956080954786503	0.5867041801682978	1.329060703365868	1.3235889817961954	True	True	True	True
dinoprost trometamol	True	0.7801918987046847	0.8015752224126407	1.0564600597962912	1.1085173400023862	0.24224665518821312	0.25311967089674253	1.296251821572435	0.7253380495277233	True	True	True	True
amlodipine	True	0.46549423346219054	0.44954730675978644	0.7627257458737663	0.7713000427869567	0.16464883091231014	0.1924191368875655	1.5559067923795136	1.9110061078786351	True	True	True	True
gabexate mesilate	True	0.6434493095617562	0.8729847675867395	1.440072740791265	1.705733930933244	0.4290747830172926	-0.3756052081372487			True	True	True	False
valdecoxib	True	0.6903326572964055	0.6401406267127734	0.794336895955621	0.8315611736263542	0.6983757325037226	0.6552277971856224	0.9617854119135203	1.016631081434144	True	True	True	True
altrenogest	True	0.8573347055959866	0.7532031009747555	0.4231732156034079	0.6720735603393032	0.704795276770967	0.3686238529521091	1.2264723383567002	1.305743642546798	True	True	True	True
flupirtine	True					0.6563866903090342	0.8349629197335595	0.9220449581795391	0.7437018792245543	False	False	True	True
flubendazol	True	0.9347668260328806	0.9486127077724247	1.1161142710585887	1.080489523018829	0.47852439489900817	0.45412552194072187	0.6554185013893921	0.6841627913048274	True	True	True	True
tetraethylenepentamine pentahydrochloride	True					0.8059055946438279	0.7841256999962053			False	False	True	False
neomycin sulfate	True					0.7705047807512717	0.8288582257268173			False	False	True	False
flufenamic acid	True	1.1387730098939792	1.1969149091286422	1.4633247784792343	1.3995418880785193	0.2922496274342327	0.268290582249458	0.33677665633143794	0.37268034638318226	True	True	True	True
flunixin meglumine	True	0.8227127338294347	0.8292906615339748	1.234869530199687	1.3892331134621523	0.45290826693782493	0.6243394397446043	0.5847125344311037	0.5644288691262445	True	True	True	True
tolonium chloride	True	0.8486066041077827	0.8649325982468854			1.069209082229953	0.9920150127048555	0.5977061044590947	0.5342549819249107	True	False	True	True
oxyphenbutazone	True	0.7838827053618663	1.0186013281013153					0.6910081102897258	0.7884571341211772	True	False	False	True
chlorhexidine	True	0.7340799546395994	0.800931956914166	0.8219198135671282	0.8336775237735227	0.851308820342642	0.8812398856639189			True	True	True	False
tolfenamic acid	True	1.2739787895050156	1.3012807784051574	1.462242972264071	1.424692297200935	0.16000207242404657	0.1838120509920419	0.3865862816814758	0.3863049280827993	True	True	True	True
amphotericin b	True	0.5672872451942497	0.5229714717790316			0.9904921668927745	1.0911661402155206	0.8646633431941321	0.9100032831074372	True	False	True	True
alverine citrate salt	True	0.9311986011442741	0.9212851216456166	1.0906152964152174	0.9404908118472083	1.185294261120699	1.5622532597418224	0.517311242704021	-0.549332154661225	True	True	True	True
benzoxiquine	True			0.9313482661651814	1.0607706271448847	0.9572164202300559	0.3504779001002949			False	True	True	False
moricizine hydrochloride	True	0.8674333567079632	0.8289445971641666	1.0842819013117448	1.1399463416270166	0.4011253144633225	0.5212429229826704	0.8500888992359961	0.9232654650951261	True	True	True	True
troleandomycin	True	0.6135359886268426	0.621000254340264	1.0941407652658306	0.9899317195604609					True	True	False	False
lovastatin	True	0.7982563409559184	0.8272252915774316			1.12122956718723	1.1286618229746335	0.4466353295668292	0.6568158115241411	True	False	True	True
pargyline hydrochloride	True			0.8962222812358928	0.7666490699769577	0.742813721021937	0.9203717888949052			False	True	True	False
antipyrine, 4-hydroxy	True	0.8390409449553702	0.8311457807993778							True	False	False	False
terconazole	True	0.6326979559832967	0.6745192395490246	0.8806477094022933	0.8311187764943803	0.06108176299944924	0.22687603924939465	1.632807890474503	1.7418481328648006	True	True	True	True
fenoldopam	True					1.4608297091809912	1.0956197811779826	0.5452173884050989	0.2435222369931943	False	False	True	True
acetopromazine maleate salt	True	0.7563510644722196	0.7887133397565846	0.682650630302197	0.6445784185213556	0.3805883271825219	0.35573124961343383	1.7098753776007296	1.3919585603531148	True	True	True	True
exalamide	True	0.9583436006082571	0.9284219943721402	0.9994349308914027	0.9394761100877197	0.34697263157937197	0.14561961607532167	1.2557123561423216	1.1404662742711844	True	True	True	True
piperacetazine	True	0.7346567908912143	0.7095920460573525	1.0094646540652312	1.0550972750581469	0.4423518861064001	0.5723170600696909	1.1017060821161122	1.1252118256357126	True	True	True	True
promethazine hydrochloride	True	0.9859035652551917	0.9339632582752249	0.6743602719749803	0.6359135445659904	0.33162216866326394	0.913873062983519	1.093167563922501	1.1873541704949744	True	True	True	True
daunorubicin hydrochloride	True	1.0221671385980051	1.0891007842072506	0.5771283994906746	0.5552244931888421	0.24439174798274155	0.23735235657168174	1.6417681650547375	1.4010430971112684	True	True	True	True
tadalafil	True	0.7779204023790914	0.8041754689109286	0.9420940348117522	0.8203120288371265	0.8585930319907049	0.8259789274973519	0.9278547118703803	0.8514886142482222	True	True	True	True
nitroxoline	True	1.0749012242948457	1.01517488307486			0.8943683685685158	0.8328117367752028	0.6779338818344449	0.6181604311981446	True	False	True	True
glimepiride	True	0.9193073456171824	0.9282166049563736	1.2108385195345905	1.1270809102643058	0.668727248116713	0.5383602803802203	0.7806858632459093	0.6684033626377478	True	True	True	True
idazoxan hydrochloride	True	0.8366112641961616	0.8826485553132364							True	False	False	False
dimaprit dihydrochloride	True			0.7597664204843038	0.9615671366330373					False	True	False	False
ethotoin	True	0.8440387930294073	0.8826485553132364							True	False	False	False
paroxetine hydrochloride	True	0.6643110082098149	0.6726774733364895	1.2826894527434467	1.246223006055231	0.1694049602076883	0.13429581261089418	1.2504192661794988	1.4883860060768108	True	True	True	True
bromperidol	True	0.8418812917549234	0.8631111348940423	1.0296259718566618	1.0351119896078782	0.01367914549058614	0.2057233618615524	1.244135016186021	1.6843618827532651	True	True	True	True
amoxicillin	True	1.957625825799881	1.9782662506434967					-0.3028085862043666	-0.17289237888840128	True	False	False	True
darifenacin hydrobromide	True	0.798687383586383	0.7731831876535176	1.090747514265006	1.2004790307787414	0.3671092784365333	0.32813471324633764	1.1645021896557632	1.1977166436629867	True	True	True	True
l-tryptophan	True	0.8732741384252181	0.8571237841282833							True	False	False	False
etretinate	True	-0.2787585010937687	-0.25792755849377214	3.1630413806787714	3.068122891283033	-0.2748405077621008	-0.22079038184268696			True	True	True	False
climbazole	True	1.0223563624671483	0.9911264385803822	1.0895669742287761	1.0694815927405892	0.3231681428872012	0.3823018733488261	1.0862461478394827	0.9737839887228377	True	True	True	True
donepezil hydrochloride	True	0.8151588199834543	0.6978816199227647	0.8342802098950661	0.9074644289888312	0.42617138763960266	0.4390518086855429	1.3579115633648948	1.4751617506280104	True	True	True	True
cyclobenzaprine hydrochloride	True	0.7345974673636355	0.8125938684014049	0.5935299611410327	0.5906734017318013	0.5677657120802049	0.6310325938311782	1.1948025807771272	1.8774620801682544	True	True	True	True
imiquimod	True	0.8597538252144812	0.7361887307890247	0.777331710820507	0.8273258788934686	0.859027320132371	0.7206486698991524	1.0450920137046493	1.1877843829506287	True	True	True	True
propidium iodide	True	0.800923136707801	0.9622024282901988							True	False	False	False
selegiline hydrochloride	True	0.16388154588182396	0.09653993266212879	0.8068867140265137	0.8213083504233225	1.6225449221615798	1.5693809313845257	1.1929287282304049	0.7826820141882582	True	True	True	True
mianserine hydrochloride	True	0.9084723232621885	0.9197512077074256	1.0484866188298345	0.9421553750633955	1.130377473497208	1.2521812782199728	0.4008473428255023	0.48174201854345383	True	True	True	True
ibudilast	True			0.7958529266177862	0.981145416548098	0.5837600088924282	1.2856677404359904	0.9922500048224936	0.6942659773442247	False	True	True	True
enilconazole	True	1.330030210891898	1.2059329127781977	0.9833462842256895	1.0028837683454022	0.20554649613410214	0.21534270659334329	1.160489280453868	1.026608317985011	True	True	True	True
prasterone	True	0.6345853002799626	1.152462282319314							True	False	False	False
fluoxetine hydrochloride	True	0.8899791286877129	0.9034673134841373	1.0161090290832306	0.9823704026049722	0.038180045314190135	0.10116207551603873	1.4119727413098735	1.8213081141809238	True	True	True	True
racecadotril	True					0.7925882706499328	0.8397528071065097	1.1029664840063325	0.8821431981369746	False	False	True	True
chlorphensin carbamate	True	1.2814876041123873	1.2848673767094172	1.517103209399431	1.4788287696552944	-0.15077530503801304	0.02085789109430682			True	True	True	False
dydrogesterone	True	1.1283950487790906	1.094773284945691	0.9706323724853101	0.9765004183555954	0.3872251025382513	0.4936048949984587	1.1516656995453687	1.2012969241108618	True	True	True	True
deptropine citrate	True	0.9928524743029551	0.961921505162356	1.2449163648733037	1.3257070634044377	0.12048476164095794	0.10635189867789259	1.3622684964716605	1.3149907468042217	True	True	True	True
estropipate piperazine salt	True	0.9136564812324213	0.9594380266073148							True	False	False	False
nabumetone	True	0.1134625979329415	0.17982994503314648	1.6904579552200933	1.7646362831713722					True	True	False	False
terbutaline hemisulfate	True	0.36971829044818977	0.4142117750286679	1.4810277867095176	1.4841690775338565					True	True	False	False
vatalanib	True	0.7782205184831112	0.786468607878726	0.9968552330665246	0.9679315658331081	1.323842483614381	1.4155768401438025	0.5798794529470287	0.6638860658286414	True	True	True	True
citiolone	True			0.0594252195514214	0.1649779110916927			1.7088035494368867	1.848395217494431	False	True	False	True
abemaciclib	True	0.9031068532283659	0.8733188924272297			0.9760721447276808	1.052489678678417			True	False	True	False
phenoxypropazine dihydrochloride	True					1.0621886577684623	1.0273227151998712	0.9225322907555042	0.8245242977998527	False	False	True	True
nitrendipine	True	1.5122350287247768	1.6970491532591494			0.7368059658777926	0.45888075791354666	0.7176483509038581	0.6741227579111977	True	False	True	True
olmesartan	True			0.9500320548589396	0.9881685072816303					False	True	False	False
stavudine	True	0.9040021239681453	0.9185991999720675	1.1294692928801475	0.9327894031708074					True	True	False	False
butalbital	True	0.24777669396699187	0.29886766768577944	0.33842584396472725	0.5819189421278643			2.1940838128909257	2.1680386200044555	True	True	False	True
zanamivir	True	0.4960340993811446	1.4704661792247904							True	False	False	False
benztropine mesylate	True	0.5528895848882925	0.5116458055334849	0.7401614005805122	0.7872128658749743	1.1070923275190858	0.7957160875104446	1.7929510620981803	1.65031050569731	True	True	True	True
nafamostat mesylate	True	0.08140379888693003	0.304332732405894	1.2819624753038665	1.3878589230516416	0.5868630683286049	0.7405237827372468	1.8354283313047692	1.735650482532768	True	True	True	True
azelastine hydrochloride	True	0.6114809607905867	0.6449024580264762	0.8468891985777568	0.799808681928686	0.9300647408575193	0.8133458762731678	1.8644094909740265	1.5058846015938194	True	True	True	True
bosentan	True	1.1652116925837404	1.1048502086512002			0.46923637198162343	0.5060158165849395	1.2297684852616564	1.5470107462469753	True	False	True	True
repaglinide	True	1.134099062450911	1.0685346260176016	1.3333791286822514	1.3188911556307314	0.8078306955275736	0.826476210304226	0.7773545474839675	0.768653968673207	True	True	True	True
digoxin	True	0.9539881719621195	1.0569160836672153							True	False	False	False
sildenafil	True	0.7480611804192411	0.7223880124394559	0.9240977959714366	0.9969389834105437	0.9069606363949915	0.7776344380408655	1.4800968238456844	1.491360529986233	True	True	True	True
clemizole hydrochloride	True	1.4827115798741397	1.5244405197606476	1.4307685765551192	1.3798730516019087	1.0098748390683752	1.102710857599515	0.7145811456320559	-0.5855495124546052	True	True	True	True
parbendazole	True	1.1772173566993178	1.0370914890040877	1.30995522553041	1.3903948479590746	0.5265560179402036	0.7447301852417915	0.9095795911052564	0.982754993064045	True	True	True	True
flavone														True	1.09	1.67	1.27	1.09	1.17	1.25	1.41	1.05	0.36	0.02	1.46	1.29	1.58	1.79	1.43	1.19	1.29	1.17
ciprofibrate	True			0.9603973852295673	1.0733974350649444					False	True	False	False
asenapine maleate	True	1.338233478745099	1.3897315829430736	1.3003406790344127	1.202975090865614	1.3869176304985331	1.4586219795457622	0.4881180779789833	-0.42787132942633005	True	True	True	True
dolutegravir	True	0.8271186601403542	0.7027873560608656			0.9509241762169629	1.0057297820380653	1.2393562277860721	1.3803933579426486	True	False	True	True
mizoribine	True	1.2669793603021118	1.203867067053972	1.359004022555032	1.323668112041128	0.422174982017252	0.32837772552300293	1.2095025857675519	1.0502621950769282	True	True	True	True
pipemidic acid	True	1.3935231538883586	1.361680101300729	1.0333616336818097	0.7740139511099781	-0.09338029793973279	0.04405566618919683	2.072857373981823	1.6076113384028663	True	True	True	True
metergoline	True	1.3030436268303236	1.344697990665842	1.6676198889915874	1.6047000155515803	0.9127235196338229	0.8277801852435953	-0.03585614081551807	0.63832673717844	True	True	True	True
d,l-penicillamine	True	1.0324687075719714	1.0390562406679842							True	False	False	False
tenatoprazole	True	0.7793470999313976	0.81340226300076	1.2914118239124006	1.2672490428542724					True	True	False	False
pramoxine hydrochloride	True	0.4116944553602021	0.46820815714231767	1.0298180017752463	0.9723172771546366	1.1009474549072025	1.1502834263422876	1.5944317785599074	1.5827028062007191	True	True	True	True
fluocinonide	True	2.0078110694972873	2.0089902677848057	1.0274968952872556	1.0190918378516376	0.4394885275036914	0.4608483221514213	0.7175267737197564	0.6322028227411519	True	True	True	True
clofilium tosylate	True	0.8889206380115677	0.8887640998618594	1.25704954430548	1.1245514411499362					True	True	False	False
vorinostat	True	1.0797679621439333	1.0099756025049647							True	False	False	False
perhexiline maleate	True	2.0065307619499135	2.064833784532591	1.9906707657895806	1.872225868962494	1.0801596309607067	1.276929685954876	-0.9686351856735277	-0.9565639561309509	True	True	True	True
fendiline hydrochloride	True	1.7154910520593454	1.8036132825252646	1.722367256100769	1.6420401476942137	1.25000043495605	1.7619071126542902	-0.6376599854326618	-0.8911478735623327	True	True	True	True
josamycin	True	0.6436337886120749	0.6546037384602547	1.0155688077421325	0.955704284439096	1.2129237902134653	1.3152722737791736	1.3793170320721067	1.212583035896799	True	True	True	True
phenoxybenzamine hydrochloride	True	1.4415427576125526	1.6509328792035933	0.6490032541550436	0.7848235533306572	-0.1378678768933709	0.02835076194125677	2.226787955240177	1.7626145168340248	True	True	True	True
mefloquine hydrochloride	True	0.958893096064858	0.961622411352021	1.373813988366294	1.270355474203929	1.0236623737734338	1.190638539693038	0.7570834994690894	0.8912282350200836	True	True	True	True
formestane	True	1.749307338894165	1.5439575251693611	1.9590803413217062	2.008486250388512	0.46412816742798363	0.2893951570693373	0.18498687425598284	0.2537313551201167	True	True	True	True
(r)-duloxetine hydrochloride	True	0.8494203892763741	0.800265437173608	0.9819623071103923	1.1526268941423268	0.800499180036501	0.7193127968059037	1.5760848444227191	1.57543053886716	True	True	True	True
tinoridine hydrochloride	True	0.9981205940296873	1.1310094104963349							True	False	False	False
desloratadine	True	1.1125885994156552	1.0167477576806134							True	False	False	False
tolcapone	True	1.0845274686431396	0.9708373772082723			0.9292899378843328	0.9046995630983905	1.2623251057354217	1.2430579487679119	True	False	True	True
methotrimeprazine maleate salt	True	1.2023774430318706	1.1075867011787477	0.6729603074676459	0.635793909484308	1.0912047395520472	0.8758288519585811	1.4809730734098236	1.4627783446865839	True	True	True	True
dipyridamole	True	0.8213479531463492	0.8655760460588691	0.9874023234921103	1.000388859397218	1.1718199130787381	1.3110593168935798	1.1274566927499317	1.2594952924015972	True	True	True	True
carbenoxolone disodium salt	True	1.0375146223778737	1.1022437973283952							True	False	False	False
epalrestat	True	1.5765953622794884	1.6336804280596908			0.9076820559519891	0.8874198665789877	0.7402475644090052	0.6795277524489688	True	False	True	True
oxybutynin chloride	True	0.9394678095901582	0.9555893574803276	1.0346512130640668	0.9036067919459714	0.9805207473085027	1.6777650249607872			True	True	True	False
erlotinib	True	0.9964782470971386	1.018006963622895	1.2195780938782999	1.1639348042113964	0.9369888450014324	1.007349794549123	1.1584228712493814	1.1723225310703551	True	True	True	True
sarpogrelate hydrochloride	True	1.012701112874111	1.171346041822379							True	False	False	False
pioglitazone	True	0.9125691827146705	0.9760088546030332	1.2990332209488906	1.1884593452393868	1.0894337537456034	1.248171072800267	1.0095291361696364	1.1125276930188146	True	True	True	True
isradipine	True	1.4435549934148995	1.2941574440944774	1.2180802802149042	1.2654107319051888	0.804547595153384	0.7714593885384577	1.0615664421535862	0.9906171896986069	True	True	True	True
vinpocetine	True	1.5476958941662329	1.6246812038579137	1.72447846736135	1.6594895372655303	1.1486060821524007	1.7301684076217076	-0.21555646640518714	-0.34437612039238974	True	True	True	True
trimipramine maleate salt	True	1.0125456824628927	0.9128846552248842	0.7105974522267564	0.6584699412923296	1.2841248742954359	1.160755492097166	1.5221480523987925	1.63491357688617	True	True	True	True
nicergoline	True	2.6643097844508046	2.8022045368128166	0.932353381753568	0.8941747202738656	0.3862524883750361	0.6831818234172421	0.28953028419082527	0.2679318222382393	True	True	True	True
tibolone	True	1.0336580781312212	1.0966034967435903	1.1957205607133976	1.101684098573025	0.9231347552598943	0.8147160091359584	1.6676274395299744	1.1521648514429736	True	True	True	True
pizotifen malate	True	1.3733892841956126	1.1946425456678555	1.0613849046521444	1.1449026531515432	0.6607664043752304	0.738606768359099	1.4891648219133327	1.3426891195760258	True	True	True	True
docetaxel	True	0.851819107533533	0.7332806822514657			1.1726413592071852	1.303213678051094	1.373325462614814	1.3227598958957298	True	False	True	True
entacapone	True	1.0033189650068568	1.0669369795574073	0.9505686925543171	0.9058208743776993	1.42149239925571	1.3882364397817304	1.2729769809025728	1.2353471458714367	True	True	True	True
linagliptin	True	1.6553184106738414	1.6644515785564882	1.6348539215049427	1.539615785763832	0.2191124539474088	0.22863863700024703			True	True	True	False
chlorpromazine hydrochloride	True	1.3709375248985978	1.4302575100509847	1.2693567450303496	1.16964371276257	0.8185831940123941	1.4081175111041222	1.087750461163292	0.7106431279793354	True	True	True	True
diclazuril	True					1.0169916974912048	1.2998974070183478			False	False	True	False
gefitinib	True	1.0118567532517417	0.9127704879209266	1.4351198645054752	1.3549210995865235					True	True	False	False
dimethadione	True	1.1618091955070544	1.19737059693036							True	False	False	False
delavirdine	True	1.1002363348041118	1.1443994868048335	1.130575815814938	1.0231432360940222	1.2147863690438965	1.3735679633357814	1.1939065025688729	1.2690877586803528	True	True	True	True
loxapine succinate	True	1.1802555584647065	1.2573337188149298	1.1111281333434784	1.0474968765033925	1.3703276076950657	1.5043265285127985	0.9569315892819201	1.101197372654172	True	True	True	True
loperamide hydrochloride	True	1.2543011672929847	1.2884355144035786	1.515835192246729	1.4570636727177209	0.9583358415236976	1.1068999395405896	0.9677079719656587	1.011302830401219	True	True	True	True
adenosine 5'-monophosphate monohydrate	True			1.1691237578564166	1.2249074218438447					False	True	False	False
bisbentiamine	True					1.3302419030832144	1.147852508536481	1.2305478911617371	1.0805306624277982	False	False	True	True
midecamycin	True	0.9161223597048983	0.957817691094774	0.8941916927353216	0.8581563504714161	1.0815470616577865	1.129357203242227	1.8299589541016632	1.9733626468987011	True	True	True	True
trifluoperazine dihydrochloride	True	1.8161813674719478	1.9129993283736328	1.7834580756172143	1.6369767496514895	1.5966815459810517	2.120825829865183	-0.3932915345751604	-0.8135216193200779	True	True	True	True
benzonatate	True	1.2187097148396562	1.1986335371230497							True	False	False	False
orotic acid	True	1.1091068924971395	1.1444705044658245	1.3203895683835671	1.2855048709299557					True	True	False	False
oxyphenisatin	True	1.1417790100206837	1.192711170511044	1.3268850154044458	1.355178234005148	1.1595348834085708	1.071862780591726	1.2503610616982632	1.2822440943550109	True	True	True	True
astemizole	True	1.0983283359724707	1.1525107764756255	1.2550160356676299	1.247817594252678	1.2274471972820598	1.414801281310732			True	True	True	False
brinzolamide	True	2.8152294915620213	2.9334305689970126	2.1309906300040997	2.174117292810582	0.06861723536476871	-0.030928832416324156	-0.2274187002099231	0.009813987196521214	True	True	True	True
metixene hydrochloride	True	1.2606343255703463	1.3704040478159907	1.17265632348032	1.1677112307103168	0.5452509093993111	0.5649518922309399	1.892111451603887	1.9360684140673474	True	True	True	True
halcinonide	True	1.178626114147478	1.2086724920771328	1.177129534694727	1.168027370973376	1.3023738623414387	1.130176818781528	1.4304326741386566	1.344564721868667	True	True	True	True
ethoxyquin	True	1.2325117991057941	1.2913922485021314	2.1296714994350356	2.0483579926831723			0.4213681938302944	0.3362763940054377	True	True	False	True
aclidinium bromide	True					1.2544993334255523	1.2588803632597874			False	False	True	False
vandetanib	True	0.677655724259217	0.7418676697253562	0.9742142916297896	0.9384057565699851	1.158921069906877	1.1501997799168489	2.088473571581621	2.343063600688989	True	True	True	True
(s,-) eticlopride hydrochloride	True	1.2113067442969987	1.13651211372002	0.9691375496905027	0.8980507381813374	0.8533965780772622	1.6894949454707344	1.5060727465957622	1.9059227122210787	True	True	True	True
aminophylline	True	1.2587892129742255	1.2850017577504054							True	False	False	False
indatraline hydrochloride	True	1.5049935640056977	1.3354824062545103	1.3614226300140497	1.4629823124031847	0.750152757242387	0.7919918707301534	1.5389923058180068	1.4680298201946778	True	True	True	True
ribostamycin sulfate salt	True	1.2367660673206438	1.3222640029510733							True	False	False	False
clobetasol propionate	True	1.5481028275861668	1.6016367621233822	1.6214201909156443	1.5821534543879414	0.8780285773315675	0.9420395278205894	1.0842285547647723	0.9921111336988753	True	True	True	True
bendroflumethiazide	True			1.4074678710569302	1.1563867135282693					False	True	False	False
thiamine														True											-0.08	0.01	-0.2	-0.33		0.1	-0.1	-0.18			1.99	1.92	1.83	1.73	1.63	1.57	1.99	1.98	2.02		2.29	2.04	2.28	2.24	2.28
ethopropazine hydrochloride	True	1.137352373655629	1.0741073855395564	0.8163550213240558	0.7693781251408844	1.4802628614633502	1.415597410693037	1.7624147454685521	1.839570519745052	True	True	True	True
chlormidazole	True	1.463499190195852	1.4325759793709771	1.5566441576740846	1.5091373354963138	0.9606482685389647	0.8393117282323534	1.3964736035711498	1.1777123752533725	True	True	True	True
cepharanthine	True	0.6963433133144661	0.7217941373172698			1.152359366791611	1.219757841916371	1.9917042325199619	2.0388228862975395	True	False	True	True
phenolphthalein	True	1.3446831071042706	1.3294097200358872	1.7531106315545213	1.720968675669769	1.0365618950625115	0.9667100042427652	1.1942299270833607	1.1174999063236881	True	True	True	True
doxazosin mesylate	True	1.1313020022094777	1.1642474195582038	1.4568386300045195	1.408867815907943	0.8773008883020458	0.9195002585118657	1.6424209171579633	1.8832672692378196	True	True	True	True
avanafil	True	1.1099390658706385	1.1232016079464078	1.4505315645683408	1.4579706317974248	1.2174965979098757	1.1687030766481281	1.484979089269812	1.5048434584193733	True	True	True	True
fenbendazole	True	1.7283261792138966	1.7906314624251682	2.000105505413558	1.9746379084534125	1.251748102987929	1.3390238543537936	0.47491415106570545	-0.04161026915083767	True	True	True	True
nefazodone hydrochloride	True	1.680780674529151	1.7179503429450889	1.5754088598480849	1.5012258061020811	1.2593671082633078	1.2376307088598202	0.4123609989488018	1.2021132407477197	True	True	True	True
triflupromazine hydrochloride	True	1.3409971672460572	1.3999022184359924	1.454272748445979	1.3037923709232682	1.2741890271199856	1.9246000945005168	1.3032714888021923	0.6461327632744662	True	True	True	True
clavulanate potassium salt	True	1.4705172233538628	1.1980989721669484							True	False	False	False
pregnenolone	True	1.760254912059071	1.684888054620186	0.9951730319447123	0.9064369285688881					True	True	False	False
zuclopenthixol dihydrochloride	True	1.4878522479339198	1.4151586554240843	1.496219932977956	1.5810380707892953	0.8033438959385517	0.7751393734802392	1.6693605488364047	1.474442915791275	True	True	True	True
nimodipine	True	1.9827159773458156	2.111203759954135	1.2310460595595183	1.2247165909103483	1.0668509609390417	0.8282278115420743	1.199985074275983	1.084067053245605	True	True	True	True
canrenoic acid potassium salt	True			1.347169551124461	1.3360134945609254					False	True	False	False
perospirone hydrochloride	True	1.0944627284153265	1.085327178433385	1.0491549253200692	1.1307920096495672	1.4663001717689845	0.8652165547765011	1.9595503924177655	2.122620251926922	True	True	True	True
ketoconazole	True	1.4942638766914385	1.5056214342123746	1.8493706483567063	1.6812749146738877	1.2209240877463905	1.1606351324970874	0.6523523935830912	1.2169476244322739	True	True	True	True
ebrotidine	True	1.0369571313555799	1.0368321863271595	1.225746365909002	1.3103822742195468	1.4644414406841901	1.4089968160748096	1.6544816849694295	1.6643113420315492	True	True	True	True
do 897/99	True	1.1615774443557285	1.1586202203542724	1.5074855420882765	1.4350737072109054	0.9459720655714758	0.97225124344646	1.846883254456748	1.7778714382407037	True	True	True	True
cisatracurium besylate	True					1.3798324379322353	1.3417010751806866			False	False	True	False
trimebutine	True	1.5944579634055218	1.5681898007599242	1.6975433117756722	1.7858946142700727	0.9169467768125033	1.1243147483044438	1.080402945252998	1.1596885689069523	True	True	True	True
rimexolone	True	1.6327913586314744	1.5849267118790418	1.6132458132428775	1.6954353015150596	0.9155075076580275	0.7845352029769488	1.3623446668651202	1.3486210508261227	True	True	True	True
liothyronine	True	1.3629207199052658	1.459062748545043	1.6170784215818093	1.6014341709829905	1.2194237078015775	1.2933038116382736	1.2147398530699318	1.1846912359874466	True	True	True	True
cisapride	True	1.0053851387013006	1.0231274510394954	1.5105790908769101	1.4985932025169821	1.2359377510885854	1.3182031865620931	1.5891527519425646	1.7790832072926335	True	True	True	True
toltrazuril	True							1.245784531409879	1.4964844352264635	False	False	False	True
oxethazaine	True	1.3080556528464033	1.3817549846426287	1.5040932901923283	1.4101866198250228	1.1425939442276674	1.0499100361943854	1.3861907639335982	1.7919832920765808	True	True	True	True
lipoate														True	1.42	1.38	1.47	1.36	1.34						1.92	1.94	1.91			1.71	1.3	1.42			0.82	1.16	1.29	1.35	1.19	1.18	1.07	1.09	1.07		1.84	1.62	1.69
dichlorisone acetate	True	1.4977137654862571	1.508581872319973	1.4696942929254013	1.2782931575257996	1.3044433778301174	1.2571581058121493	1.3817080045323213	1.390466772416373	True	True	True	True
diflorasone diacetate	True	2.115956606227406	2.1688389784800055	0.7991765286938133	0.8333439651528867	1.2600157771432716	1.2824682936301708	1.3036968158469269	1.334430913882784	True	True	True	True
prasugrel	True					1.3961811129306552	1.3985989702993504			False	False	True	False
ethamsylate diethylammonium salt	True			1.1587071713365262	1.662212378727361					False	True	False	False
estradiol valerate	True	2.006587386717036	1.9799529154734123	1.4564945882436828	1.548754853963738	0.9434261677422008	0.8603736361304783	1.2213525356083892	1.3439478898429957	True	True	True	True
thioridazine hydrochloride	True	1.6751839444190808	1.7717783064278805	1.4818132358416227	1.4128837537831334	0.9573434976291104	1.363819566350114	1.3002621574056918	1.4056462266451601	True	True	True	True
cloperastine hydrochloride	True	1.4548047830616895	1.3108503606482032	1.0566222845736521	1.000188010924595	1.5266659629912493	1.438686787958238	1.8664452560091453	1.7481169185756265	True	True	True	True
trioxsalen	True							1.4463813291121388	1.4264547920288024	False	False	False	True
telmisartan	True	1.346310479797804	1.313721927708965	1.7011889319947524	1.7443959643893585	1.3081364612251987	1.2864763942535593	1.3700759089341397	1.4470934089618321	True	True	True	True
cefuroxime axetil	True							1.4158696234896133	1.4821235909617954	False	False	False	True
(r) naproxen sodium salt	True			1.5397022678272885	1.3759372234516904					False	True	False	False
tolvaptan	True	1.427328815473738	1.4468635428081527			1.5411056437883182	1.6069294681795225	1.4286887004182407	1.3179684940577268	True	False	True	True
megestrol acetate	True	1.4955214552574538	1.4334151008194624							True	False	False	False
ethynodiol diacetate	True	1.4955215363655334	1.4334151864057527							True	False	False	False
latanoprost	True	1.723469495457187	1.4628720572674103			1.050249768543877	0.9309337624736014	1.7879065423274025	1.8412061264073145	True	False	True	True
cefpodoxime proxetil	True					1.786365098059294	1.5069243549691975	1.3451082794118359	1.2404975949936505	False	False	True	True
prochlorperazine dimaleate	True	1.9438637825054015	2.018300046650733	1.6018748606125992	1.585104950952451	1.46017598394096	1.9160955453432913	0.1416508568065614	1.1937131994708656	True	True	True	True
flutamide	True	2.8602529859248267	2.9464920840111906	2.7803195762940778	2.711613244848212	0.2021488144441855	0.20994706432077204	0.10773833057252018	0.06611437004700117	True	True	True	True
cyclopenthiazide	True			1.0062669087358227	1.1605535920031884	2.036722654971862	1.7513347390770586			False	True	True	False
gliquidone	True	1.3756626647026962	1.1714686282990099			1.5508810034991507	1.52723859758488	1.6547711235639897	1.7076216082945117	True	False	True	True
cyproterone acetate	True	1.3444540927581987	1.3329911191840003			1.2310289622823416	1.5048528556995757	1.716267391027268	1.8728292343377388	True	False	True	True
folinic acid calcium salt	True			1.5896775502918874	1.41926950334804					False	True	False	False
famprofazone	True	2.022282345644236	1.7760569045603984	1.1615851064733833	1.120371982157445					True	True	False	False
lopinavir	True	1.900241266025268	1.9231058441201974			1.5536072301785333	1.385161020104106	0.8510114286457131	1.5257326203157304	True	False	True	True
estradiol-17 beta	True			1.5253163205014566	1.5217917756308292					False	True	False	False
fosinopril	True	1.7988198112992095	1.6339653423202956	0.9500149026355476	1.1264464225245938	1.6029135489289337	1.495810973077708	1.6938485639544005	1.8874626476702776	True	True	True	True
rifabutin	True	1.5908392620152991	1.5751211576824176	1.6322198481830126	1.7180692103588904	1.0230313826300301	1.1474648346236416	1.6893026583269408	1.853268901535493	True	True	True	True
sisomicin sulfate	True	1.5076094504398156	1.549985475839439							True	False	False	False
prednicarbate	True	2.226743850005694	1.829988454460556	1.2266193931518048	1.3716136380064687	1.1269255991351725	1.2318916799570259	1.5858895449084294	1.6720072101498218	True	True	True	True
aminocaproic acid	True	1.5585051269044512	1.5194492441387077							True	False	False	False
flunarizine dihydrochloride	True	2.8437002816708565	2.7897251875719475	3.4543578932830754	3.4206023042382774	-0.20571938187310226	0.4440153187058719	-0.16414981029133646	-0.19347275195615707	True	True	True	True
chlormadinone acetate	True	2.023984993996522	1.86158826689788	1.6299315438627842	1.687537848472834	0.9916373691644018	0.8696110073534553	1.7587260292975144	1.6423201067441102	True	True	True	True
meglumine	True	1.4873754210446763	1.6304397222672358							True	False	False	False
tacrolimus monohydrate	True	1.6400507631234824	1.4506814355854487	0.7827740482630496	1.0404758624853103	1.7559400774509177	1.71492666468012	2.1326612961472904	1.9912968697996651	True	True	True	True
cefditoren pivoxil	True	1.6144692042217932	1.5163144540416986							True	False	False	False
malotilate	True	1.2567413664118314	1.2668828440919195	1.5600749342034603	1.5319261041843766	1.931222688161807	1.891007286943077	1.8791066410195703	1.2422821822268881	True	True	True	True
mifepristone	True	2.3318944279338805	2.3682996503168017	2.4645497520542654	2.4402412554205553	1.3667162973164553	0.6987342047879941	0.12805887887298764	0.7762774028369113	True	True	True	True
salinomycin sodium	True					1.5700744219596254	1.5841513070859912			False	False	True	False
mosapride	True	1.5965511298537725	1.6002498328218366	1.8892218250680615	1.8668302590102746	1.2477766963076036	1.1365680511493368	1.766206833820878	1.5781287455227186	True	True	True	True
amprolium hydrochloride	True	1.3722429026909824	1.4677365352103506	1.8679927352448806	1.70783671487816					True	True	False	False
chlorprothixene hydrochloride	True	1.8267732465559245	1.9643514041123842	1.8075949030806833	1.8266046603854507	1.6211600322459283	2.275943493833725	0.23589016171344665	1.27432010260148	True	True	True	True
estriol	True	1.4660396185082842	1.180887750230879	2.3282654993287113	2.420750725534807	1.5340547095448063	1.4321919494165514	1.28942597180022	1.3221161554968988	True	True	True	True
dolasetron mesilate	True	1.630182760295172	1.6138078023312028	1.6519652970795233	1.6326046019467098					True	True	False	False
chloroxine	True	1.5061588524783	1.4795174035286915	1.8720274360073499	1.7737443687120942	1.6003014374180797	1.5679094116046552			True	True	True	False
luteolin	True	1.425557688975472	1.3616894834092546	1.6081395563844019	1.5039581346621944	2.000848547102748	1.9874245794099288	1.5773768468567675	1.6414076714388344	True	True	True	True
atropine sulfate monohydrate	True			1.6611891444117366	1.6249277121303105					False	True	False	False
tribenoside	True	2.077748958470218	2.001458760990745			1.311360247486033	1.1879717835668118	1.704721272774341	1.587538710341525	True	False	True	True
loteprednol etabonate	True	1.809645480622236	1.7575753426077219	1.4433731363727142	1.5420072555649158	1.6603480468461993	1.5416588320532139	1.7457762750455599	1.8673843170547444	True	True	True	True
paclitaxel	True	1.6379932402247575	1.681837896270454	1.5210145359625538	1.5085465181438882	1.8592916052391186	1.7935422718407836	1.5685149164662615	1.8351054204346318	True	True	True	True
zalcitabine	True	1.6922213073793826	1.6750045784279832							True	False	False	False
vigabatrin hydrochloride	True	1.6783665722774566	1.6988277895108115							True	False	False	False
chlorotrianisene	True	1.2625706878966774	1.2551706955981405	2.2822047047852636	1.9966862142247357					True	True	False	False
bosutinib	True	1.2997429769219289	1.2970936682521335	1.5999727578187508	1.5837563602830258	1.3993848054584954	1.337854289250601	2.614580879822693	2.5693747311374793	True	True	True	True
cyclofenil	True	0.47512797522149697	0.3772892284178049	2.2229864786052325	2.130218296035689	2.2744632184142297	2.3655771618659243		2.1567071402731672	True	True	True	True
benfluorex	True	2.1231914503746987	2.062951242640741	2.025904440523454	2.01486050062884	1.6235957500812916	2.3503748805759463	0.45641740990965685	1.0769616092513272	True	True	True	True
troglitazone	True	0.8485440608399293	0.6391570696768991	1.842075686929106	1.7264941825640918	2.0653875363800913	2.1452522875578524	2.1516618705531623	2.317074588673167	True	True	True	True
sertraline	True	2.0178229001373644	1.8030608246384014	1.6654028666030296	1.7844510695963516	1.3816064231783958	1.392657876077724	1.9522206786491232	1.7879594626285709	True	True	True	True
drofenine hydrochloride	True	1.1131090239751702	1.092431145481854	1.4229971005039062	1.3010186642066957	2.2800989204963695	2.2127530954816415	2.187069696700417	2.181634238569677	True	True	True	True
amorolfine hydrochloride	True	-0.007024466266568126	-0.0077498588998368935	1.192299878565686	1.403774537712707	2.9738686222188084	2.929561836890772	2.3221598447305625	3.018762747346176	True	True	True	True
pinaverium bromide	True	1.4697958848978347	1.4781945963718908	1.7567165477415825	1.7215755248530964	1.5933802579259317	1.5727440268902493	2.3142197837230185	1.9827455877088689	True	True	True	True
naftopidil dihydrochloride	True	2.0166555812565976	1.9605886989120778	1.6602225234733388	1.8000668831097917	1.41388977369791	1.3560775531906193	1.8828853358898203	1.8023380287800497	True	True	True	True
progesterone	True	1.9070236380622652	1.96899322371821	1.7220962832774394	1.6929075041679968	1.224467971099832	1.6205075295850744	1.6060065234725824	2.163693870887423	True	True	True	True
cephalosporanic acid, 7-amino	True	1.7871827133686982	1.6977744497843157							True	False	False	False
triamcinolone	True			1.955510557502103	1.5336721225852008					False	True	False	False
stanozolol	True	1.6014947708571552	1.637114927728049	1.826223460593752	1.794557768490941	1.5515059916198992	1.8123144681108143	1.8696052297935504	1.875558552274325	True	True	True	True
mevastatin	True	2.1318287086980776	2.1276656554583893	1.4368588216975804	1.5262320493826789	1.4723508296846597	1.470369561348907	1.9958361906736493	1.929394408989948	True	True	True	True
flumethasone pivalate	True	1.9780495004224345	1.8696896180290024	1.5098777634327059	1.5775565209541542	1.5738870079694287	1.5795702497503346	1.984801339811452	2.0206056037063753	True	True	True	True
clioquinol	True	1.8347111375354705	1.8484088530454572	2.0892171550560503	1.912398155692511	1.92393217355621	1.7808707578101877	1.4336861416378115	1.3597752221683888	True	True	True	True
phenothrin	True	1.5143927428053354	1.8531905671044733	2.1594862012038467	2.1599733128625163	1.5226359393743705	1.5225952940989451			True	True	True	False
etofenamate	True							1.9372178565374947	1.653712466758345	False	False	False	True
(l) thyroxine	True	1.785519906771828	1.8067075277915208	2.1147638157072217	2.056988159532983	1.7233339546622637	1.8050834041141361	1.451387395919454	1.6238736022471167	True	True	True	True
rifapentine	True	1.4496018634546972	1.4545590392456489	2.0778460866449535	1.9677065054643375	1.6201589730359616	1.8425299722539121	1.9373192482358945	2.071910663233571	True	True	True	True
celecoxib	True	1.7213471037489625	1.6110449220365481	1.6369801680201264	1.6806492297559277	1.9698029982733454	1.732865283690127	1.9853342040242676	2.1192520579004235	True	True	True	True
nilvadipine	True	2.481064846995121	2.3383751097490317			1.544419319393288	1.5935581702447519	1.5201336936176408	1.3659457938538089	True	False	True	True
atovaquone	True	1.9890499018619647	2.0159050097567492	1.6142062925406662	1.614944141740781					True	True	False	False
dicyclomine hydrochloride	True	1.2269400234862677	1.1573868592969827	2.170010596724639	1.9080833167523863	2.0026428891095986	2.7992804968123437	2.100209355099759	1.1383792878548682	True	True	True	True
pimozide	True	2.326085126851003	2.3991077230811726	2.7728073500795345	2.7028096169412703	1.7916768796939833	1.6965177561856537	0.21754177077384687	0.6213792415918988	True	True	True	True
idebenone	True	1.7283363175601028	1.8440005274937312					1.5870053602780374	2.128839073147099	True	False	False	True
cefoperazone dihydrate	True	1.777032241567481	1.8692601666858102							True	False	False	False
rifaximin	True	1.5181258874803665	1.4788395268272225	1.7659039951391533	1.8015506748461527	1.9184259146438831	1.7459045820573675	2.233611481725193	2.1560682955636916	True	True	True	True
broxyquinoline	True	1.8205743453744838	1.755448362481113	2.217290817581149	2.045407760017571	1.8902133158498917	1.863531134750109	1.6175425800276995	1.486217017764302	True	True	True	True
sertindole	True	1.451578659405978	1.4978573735990506	1.677350243975641	1.6487651212084824	1.8703139449993413	1.9192269277359566	2.3764457115932083	2.3428143809532913	True	True	True	True
carvedilol	True	1.412712855977248	1.361382632515641	1.8532985357707585	1.8913272362840932	2.027113183836512	1.883885413304348	2.277147772890745	2.1893149240843046	True	True	True	True
ethaverine hydrochloride	True	2.332311248978646	2.2172296323590115	1.7406885986923393	1.6955258419801884	1.5802674292876655	1.6363650455811716	1.9700923038877074	1.8427180677687982	True	True	True	True
cypermethrin	True	1.783393160433937	1.6646528645520924	2.054376578700769	2.0065382896698405					True	True	False	False
dicumarol	True	2.119274699646371	2.106048121815384	2.173514849510953	2.1859612323142144	1.8566531346393151	1.9747813161751377	1.3347348806369834	1.359895171368511	True	True	True	True
hexetidine	True	1.1735527544279896	1.2454017184444661	2.022090504158471	2.0922776438261033	2.283287258070346	2.54052233864264			True	True	True	False
benzarone	True	2.1976045994595057	1.9976716937967152					1.7963661163096616	1.609640097655179	True	False	False	True
lanoconazole	True	1.8682558757088157	1.847606571508818	2.0097193569108414	1.9647700233357286	1.920196230236099	1.9157824575153772	1.7457725745556667	2.0346563612995725	True	True	True	True
clorgyline hydrochloride	True	1.7697383661070436	1.8550580275446682	2.4608278117061246	2.5042820196572966	1.9742110074773045	2.624741706680367	0.6916495293327107	1.5236120122370762	True	True	True	True
efavirenz	True	2.0551454610561004	2.1286792485842847	1.9434721801030248	1.9457558949802063	1.6544078817530714	1.8428096593595145	1.900808004695627	2.068599345208626	True	True	True	True
aprepitant	True	1.9819565950285694	2.008037080258097	2.270853087661315	2.2659873628555185	1.417753580746881	1.5568938294398078	1.973841622164393	2.0681176910206305	True	True	True	True
ritonavir	True	1.574617537939131	1.5392625981422312			1.7758706719100315	1.8745371640663255	2.4505141635683714	2.454691226856484	True	False	True	True
dimethisoquin hydrochloride	True	1.3249501743770775	1.3981584726915506	1.587114574073157	1.6070824295077486	2.282088489716388	2.299957191872399	2.5619513651729657	2.530788366451345	True	True	True	True
fluticasone propionate	True	1.9520133355297506	1.8736730081365363			1.7919064087484227	1.8065671275571753	2.1221045724729137	2.191371137187858	True	False	True	True
clotrimazole	True	2.4093745532492354	2.5528192850773523	1.827304243672747	1.8858770541342467	1.525807008912562	1.5655735342078725			True	True	True	False
melengestrol acetate	True	1.9355239520735632	1.8204124710616711	1.5329123995348348	1.6689010099660977	2.521658769905375	1.8905551547239707	2.273239866715159	2.1056434967257394	True	True	True	True
saquinavir mesylate	True	1.9528909395991123	1.9234992524201768	2.2390705316639044	2.3553015935128903	1.7471113441580617	1.7091006085339935	2.02176367236554	2.1095750957126524	True	True	True	True
danazol	True	2.221906217783678	2.314628977432204			1.498426185002281	1.9965626078613794			True	False	True	False
phenothiazine	True	1.7149602148037744	1.3981713218108016	2.069599445743028	2.1842323312040977	2.1867900232699733	1.8485079011163867	2.3823706150033033	2.422407904417138	True	True	True	True
amcinonide	True	2.8018115320810972	2.1160577281688244			1.680782519659662	1.519746141269298	2.038060100796107	2.000874021495523	True	False	True	True
simvastatin	True	2.564687899317419	2.494188088584556			1.8773658871120809	1.736668171565398	1.6823034162454253	1.8431949156835428	True	False	True	True
posaconazole hydrate	True	2.4317719854034094	2.48283910596928	2.2860081684023665	2.2503838196429498	1.6447894144216817	1.4219411850498387	1.768281258858282	2.1297249178248348	True	True	True	True
mibefradil hydrochloride	True	1.7472163042491085	1.7194496425896364	1.986592496189073	1.9431753708461483	1.9638030940512619	1.9301319733471287	2.4675365282532455	2.6752956586401413	True	True	True	True
flupentixol dihydrochloride cis-(z)	True			2.0146869516250305	1.9768629318404884	1.4348041144466686	1.5757737699792533	3.0174894214842083	2.571288683506593	False	True	True	True
acitretin	True	2.767292031588899	2.3582956789383065	2.006987033192657	2.0101461198625206	1.6707608524030642	1.82264586249647			True	True	True	False
econazole nitrate	True	2.941790513908074	2.9744959337936003	2.890885785534346	2.7892356428347043	1.9483772806118247	2.0464549472068088	0.4432973632268243	0.8511968724839342	True	True	True	True
felodipine	True	2.850650211830274	2.9852852227891953			1.303301790006861	1.645385048231277	1.9011142508358854	2.0740317501442407	True	False	True	True
tegaserod maleate	True	1.659372517610655	1.5962727480564591	2.2008013509757895	2.2786930272901884	2.005888426702311	1.982241827435703	2.5602407037072625	2.7856403401524186	True	True	True	True
sibutramine hydrochloride	True	1.3210575701292115	1.140344491555685	2.194701641628107	2.4319280892386894	2.449799233180398	2.5591154593992957	2.614416660998427	2.4745707750855077	True	True	True	True
ticlopidine hydrochloride	True	1.5887236668929372	1.5729115730683223	2.3989104539097013	2.297311129392283	2.371481549707306	2.6801037978609337			True	True	True	False
lidoflazine	True	2.3489541113359613	2.444801854060556	2.3758118067066207	2.331595171864165	2.3596361980749903	2.159461250481691	1.3446914310672065	1.8524577642524185	True	True	True	True
benzethonium chloride	True	2.2278611463797344	2.2644860602802437	2.2832067713262685	2.2385348846169237	1.9622099723392576	2.0384122781609824			True	True	True	False
prenylamine lactate	True	2.6613748771106995	2.75443008216058	2.179678908653089	2.169079789264146	1.7130978077371681	1.7153357081088036	2.4180078977422474	2.287928392040987	True	True	True	True
chlorquinaldol	True	2.4049372908599755	2.3499063265816296	2.146076095821128	2.1235125868433253	2.442531289199551	2.31670021443363	2.192316629213634	1.9809923432726118	True	True	True	True
reserpine	True	2.1196615189258097	2.145116257117119	2.3080619970231577	2.3019309089383193	1.9250704524962308	1.9890892032855907	2.539872983325712	2.6538446900641257	True	True	True	True
ziprasidone hydrochloride monohydrate	True			2.354902151792601	2.249409320506123	2.2412239292721914	2.2393066669796653	2.2398578884549205	2.247624250381633	False	True	True	True
zafirlukast	True	2.5461881884535797	2.6078361240410164			2.1801951278047857	2.2130079886396734	2.0580227909518745	1.9755437877588284	True	False	True	True
clopidogrel	True	2.047469768890652	1.943271215489774	2.1624659652818674	2.3894476525576946	2.678125266421048	2.117479614122761	2.518267246735819	2.394222209068105	True	True	True	True
anethole-trithione	True	2.10386173224976	2.0504830231442153	2.4098846898939748	2.3402529633443465	2.2849984365569154	2.386632116382185	2.4558788205277655	2.2469950541064763	True	True	True	True
cinnarizine	True	2.6913261572086724	2.7160280803679258	3.1990180742751426	3.1152649863159043	2.7305744659074835	3.343347204440582	0.17666923950096813	0.32503132135654716	True	True	True	True
octoclothepin maleate salt	True	2.220243951518784	2.0535153478523047	2.0624420507114483	1.9254764751169626	2.2850890849259056	2.292230029138687	2.6911791405376366	2.7789358117807677	True	True	True	True
bepridil hydrochloride	True	2.5932554943026704	2.6795691582910304	2.41102734731696	2.434455332960744	2.271146518641943	3.0489803354525105	0.94716906968326	2.1067612596775174	True	True	True	True
raloxifene hydrochloride	True	2.072737327618015	2.1309823454972774	2.646030999942644	2.627487501289072	1.9758356723701342	2.052092511766378	2.4152712852400935	2.6011559691761414	True	True	True	True
ticagrelor	True	2.1005668281708854	2.063338572526696	2.2713425468761037	2.2276219566930267	2.4019535371987457	2.441210423947365	2.4696461481469036	2.6074562891864765	True	True	True	True
estramustine	True	1.618318355097951	1.6504939781967494			2.5161475055869493	2.480814599778594	2.93027064128999	2.99957445396124	True	False	True	True
zotepine	True	1.9733630967037286	2.090718372613586	1.9952894010483007	2.0287437021601478	2.5227329007110266	2.5660372613720717	2.518888118378326	3.282150433871511	True	True	True	True
fluspirilene	True	2.8027518025475264	2.6583887799750667	2.7738297486480237	2.737478541548192	1.8332774686043583	1.8565525187137075	2.057728164260115	2.285392612625904	True	True	True	True
fenoprofen calcium salt dihydrate	True	2.3999356414546904	2.5030202421397183	2.1752411298579477	2.436276288178144					True	True	False	False
nebivolol hydrochloride	True	1.2194548932481313	1.781369960376003	3.277720083964273	3.268772030363595					True	True	False	False
loratadine	True	2.8043271004388686	2.6679853734692607	2.389076259696117	2.3430064487069613	2.1020049977835624	2.1738446055159857	2.324797718149814	2.3287024158336664	True	True	True	True
oxandrolone	True	2.666255560193635	2.4559102998667592			2.405248965419054	2.0433069831911785			True	False	True	False
r(-) apomorphine hydrochloride hemihydrate	True			2.4746154014744017	2.324200839826038					False	True	False	False
thiethylperazine maleate	True	2.4866260025769	2.4137418194999753	2.1230988362078187	2.231960732782716	2.537627843904871	2.649341467879395	2.4931352248069905	2.3309438621475738	True	True	True	True
enocitabine	True	2.644482961229553	2.554222583811758			1.788953793826891	2.256939314540693	2.6322947312760965	2.5969895201601068	True	False	True	True
dasabuvir	True	2.4359862462084925	2.434927264088918	2.5610297941848335	2.508326705424958	2.2827630754106614	2.3695946657609337			True	True	True	False
nicardipine hydrochloride	True	4.007122642191074	4.037216207822963	2.567730478781313	2.4927879688998935	2.2315188575081155	2.0143194842899805	1.1401852589918413	1.4958012763744704	True	True	True	True
pranlukast	True	2.5898669585056786	2.6393847519289833			2.5267304583075307	2.533043910753416	2.3177327161244903	2.4575019509782026	True	False	True	True
benzbromarone	True	2.748365368810499	2.808407755402805	2.56879641614875	2.544627355041525	2.6939244248371903	2.438239871516736	2.057101458017623	2.24994448654337	True	True	True	True
tioconazole	True	2.6665960386791223	2.7362573242648254	2.553211431094567	2.4645328513195612	2.1219972493433223	2.4028215820752754	2.54309316712302	2.655392237821468	True	True	True	True
naftifine hydrochloride	True	2.3216751522718733	2.1843540790635063	2.661514541653563	2.7466486524320164	2.7766833887789444	2.6556474568442865	2.4795225456331225	2.4309746890261645	True	True	True	True
beclomethasone dipropionate	True	3.54547376633447	3.6356272489282055	1.87728446421064	1.8178173271898104	2.1889810605839495	2.2163673006423465	2.5081025109483868	2.543404778430837	True	True	True	True
adapalene	True			2.092176307435926	1.7520490597099831	2.808207925285842	2.4915081045163334	3.175783585602559	3.1080077422783225	False	True	True	True
norgestimate	True	3.1100197164253967	2.9422472691448855			2.4307549310221948	2.2751492852810777	2.679737998736959	2.4768488157336623	True	False	True	True
avobenzone	True	2.4707397491983203	2.29369765595315	3.203852838198182	3.078940441576883	2.6096872224976995	2.516202203248265			True	True	True	False
bromhexine hydrochloride	True	2.3778655516803915	2.233525492137294	3.162253942524973	3.0638235663122937	2.738923322996738	2.822199521346811	2.681763505655158	2.506261035548627	True	True	True	True
closantel	True	2.5878967476703814	2.691807863211124			2.4872138363391594	2.40027951207334	3.115329708526322	3.0628317706873402	True	False	True	True
tracazolate hydrochloride	True	2.2680583047956286	2.1557280897594566	2.592464059609839	2.830831216996778	2.9696723563103626	2.991866951043641	3.0234117728795007	2.9702256088289136	True	True	True	True
tamoxifen citrate	True	3.020731059312797	2.998527078220579	3.0969356337787506	2.981407929147762	3.331573119729439	3.4811125096893965	1.707968998310856	1.2060933425642604	True	True	True	True
alclometasone dipropionate	True	3.621855292036349	3.6314702229443228	1.8769066172085587	1.8067178874709833					True	True	False	False
sofalcone	True	2.6397002702198242	2.613726221358858	2.9056274361066388	2.8448513052116304	2.678049225456472	2.726797603150494	2.751876325855317	2.7409780287240255	True	True	True	True
methyl benzethonium chloride	True	2.4442372478632817	2.482469319952142	2.648810132564962	2.6237023748514003	2.4328378172083127	2.4691403967000385	3.469342486725134	3.3358090883193148	True	True	True	True
benziodarone	True	3.037388232096287	3.023861850517787			2.629392135403511	2.5718061897770372	2.7153654748059495	2.5229575242193256	True	False	True	True
azilsartan medoxomil	True					2.5281744393324956	2.9785434073166317			False	False	True	False
nelfinavir mesylate	True	2.481637303804944	2.4356703512890863	2.707303408575554	2.8327492454513106	2.6964019800588153	2.655949113894925	3.106286366175154	3.3140151963684072	True	True	True	True
mexenone	True			2.622142176030462	2.96719567268779					False	True	False	False
butenafine hydrochloride	True	2.485761045955125	2.359071642209812	3.3798695850752187	3.280701923671411	3.2241688956764345	3.1307759941499835	2.379004320265714	2.2626986583756787	True	True	True	True
miconazole	True	3.273819824639755	3.347417953173117	3.3293772248483595	3.284656993651889	2.550909716676247	2.708165723154474	2.1519920239917543	1.9053475783008493	True	True	True	True
alexidine dihydrochloride	True	3.1562355223016856	3.08860561176642	2.5339337004250524	2.5465342963815463					True	True	False	False
bromocryptine mesylate	True	2.9147502906602694	2.9743298788569654	3.0923052467884227	3.08045420053691	3.001227243732025	3.180144053265472	2.1496413896556583	2.2629505504417535	True	True	True	True
nilotinib	True	2.1223882040735895	2.2729304218757496			3.0305713300789114	2.9996974276801747	3.181754080712525	3.39811392869537	True	False	True	True
antimycin a	True	3.1666927302473695	2.8396829751632398			2.7124922135124887	2.6207299664098205			True	False	True	False
barnidipine hydrochloride	True	3.498835658240445	3.0467431738338817	2.6447898699617283	2.6358388046156223	2.587982711862764	2.638401838890916	2.770582980022709	2.9852413653392618	True	True	True	True
dronedarone hydrochloride	True	3.086299835333072	3.032491520019567	3.105918175767938	3.054796323861435	2.2467945129492097	2.377725284423752	2.9128083739943786	2.9975284214683415	True	True	True	True
cilnidipine	True	2.9374080899343764	2.9537529072351223	2.0955042669773314	2.1294545276943864	3.120345145876177	3.105269051783683	3.306504492914769	3.2411585902952904	True	True	True	True
clocortolone pivalate	True	3.340771623318635	3.4230120826407093			2.4733691749237208	2.540180256249757	2.6277635769681713	2.7631589576903988	True	False	True	True
aripiprazole	True	2.5948442412280075	2.4383575646678843	2.5691228747102337	2.6836218931788776	3.2060934975354978	2.9707792099668753	3.3266844360372567	3.2273464316917106	True	True	True	True
mometasone furoate	True	2.9642547257385434	3.007634097527931	2.5896409460157295	2.6426870726006633	3.0989572235927647	3.1517616171872507	2.7820977727232306	2.784881587601265	True	True	True	True
dithiazanine iodide	True	2.823478659250194	2.8161616392406215	2.7050780389637987	2.6989455254681185	3.2109027894433564	3.183411942305868			True	True	True	False
lacidipine	True	3.1752961300021356	3.14736421773264			2.817228583175909	2.990007013512287	2.77259555440322	2.6093245039557758	True	False	True	True
meclozine dihydrochloride	True	2.4963674877286026	2.5251953931496143	3.063531078713143	3.2218296371292907	3.1297568763890333	3.213670026495227	3.1452645091576508	2.9574776732812635	True	True	True	True
sulconazole nitrate	True	3.2605593009895886	3.310562970088396	3.0997732967632605	3.072826108491566	2.516002123275732	2.5783726602859476	2.968057981243743	2.9863375662818727	True	True	True	True
toremifene	True	3.466390604502061	3.3439082170600787	3.0236097771521737	2.8890119024343446	2.2643283882921144	3.213281843049394	2.603786860091533	3.22662616064572	True	True	True	True
triclabendazole	True	3.044717595384774	2.9539778784930695			2.997361215437337	2.7164317642524733	3.258016170340613	3.264919549727959	True	False	True	True
isoconazole	True	3.273819824639755	3.347417953173117	3.3293772248483595	3.284656993651889	2.71334639613059	3.0321170533026107	2.684987275142135	2.698517441211485	True	True	True	True
terbinafine	True	2.8709779377536857	3.0593818886878332	3.4834485080137303	3.5583254776562576	3.143069589028165	3.1442561867628753	2.352432417138986	2.7731260519131733	True	True	True	True
colchicine	True	3.0424585494097154	3.057148469079344							True	False	False	False
sertaconazole nitrate	True	2.9814371006467684	3.0351953885610268	2.9088856836864254	2.8427408855547283	3.0451854331700616	3.0446207076107865	3.3126294144073096	3.4057964836239396	True	True	True	True
galanthamine hydrobromide	True	3.16426210031336	3.1843111639515382	2.997034162709018	2.9753365235371305					True	True	False	False
(z,e) clomiphene citrate	True	3.6156989462851747	3.6836754857490916	3.488802568546038	3.48146584643689	2.912377694346227	3.4613853404276216	1.7010579006116147	2.302894454976312	True	True	True	True
ufenamate	True			3.1717376948432645	3.000953560908188					False	True	False	False
indometacin farnesil	True	2.9732198989637344	3.08661339238708	2.97639953420962	2.950719885050775	3.1701459052801	3.152176473881781	2.9522510946610114	3.6355953794144242	True	True	True	True
butoconazole nitrate	True	3.2809615464618695	3.2721921489486463	3.1348892866581335	3.163403568196661	3.099015320005843	3.1134201179389263	3.116589844308323	3.12928306042285	True	True	True	True
oxiconazole nitrate	True	3.3273693903649213	3.278950120130706	3.2758370049180456	3.1974920193006553	3.1528743287194163	3.075378266898998	3.023985161202703	3.0152673838631183	True	True	True	True
etravirine	True	3.2330933397257455	3.1945735741851458			3.0893220775047916	3.0422190682441563	3.2463824542630704	3.4119416545982677	True	False	True	True
lomitapide	True	2.9307522161090493	2.8820524030538723	3.3799748592001033	3.3357354440542903	2.938895421411859	3.0461204826295867	3.364347343916398	3.8214057265854033	True	True	True	True
ibuprofen piconol	True	2.794393441195517	2.751509125188249	3.354523793101055	3.263115525141684	3.342006705650989	3.4170143794086285	3.3640020390184464	3.4231975974268365	True	True	True	True
suloctidil	True	3.5304010300694793	3.537645916899503	2.709423182523354	2.7080325977341357	3.3518130122558083	3.300776337237767	3.0513937524759394	3.6364257763540593	True	True	True	True
cinacalcet hydrochloride	True	3.0883481088139084	3.0680488629546248	3.4800187018973947	3.4376001645364687	3.234969872001012	3.1180323255145823	3.3608558272020246	3.124706482118282	True	True	True	True
fulvestrant	True	3.3595095531428933	3.4284461705508575			3.237756801880173	3.2189302693741633			True	False	True	False
benidipine hydrochloride	True	3.568371746217831	3.669792438844033	3.1299885151890288	3.229109176519	3.4061708457001334	2.9746377585057213	3.3986667603098786	3.5379778782226	True	True	True	True
itraconazole	True	3.212500045340219	3.2347098805228995	3.4486226838604312	3.458296958396227	3.3760763673540715	3.400454392051751	3.527590670992708	3.4989768585047702	True	True	True	True
lomerizine dihydrochloride	True	3.6486402379159815	3.707353174271481	2.9445361971445667	3.1633308883700386	3.5705809051630624	2.9950874303507904	3.67350177981859	3.6757774354717947	True	True	True	True
verteporfin	True	3.280399296403078	3.2738148051145997			3.5117076468582664	3.449168270093117	3.5106455174107687	3.5861108620369873	True	False	True	True
ciclesonide	True	3.8758483538139936	3.8367659334425017			3.2466534373145217	3.2495886591611556	3.2374539694795024	3.24800943117868	True	False	True	True
halofantrine hydrochloride	True	3.590832866823117	3.519128030623668	3.7557918371082666	3.7461826130316385	3.6883600004966306	3.5511440660393907	3.390489856285505	3.315045716331429	True	True	True	True
clofazimine	True	3.331047596380317	3.352794466089033	3.454074189411783	3.524547921085097	3.6379525885742305	3.574724933737896	3.6729024242125043	4.189345592291838	True	True	True	True
rimonabant	True	3.868040245813849	3.7528617096751127	3.3462142772886243	3.3297065378119566	3.6939272369709863	3.679490194839726	3.5021823396320295	3.6812767838055525	True	True	True	True
algestone acetophenide	True	3.6066693342976035	3.7004222259045725					3.4141295212281593	3.7718897509528624	True	False	False	True
etiroxate hydrochloride	True	3.7537972497211314	3.744436748100986	3.693843155139689	3.779472389916839	3.708842898451661	3.749826774359575	3.398984786833424	3.4164785811406957	True	True	True	True
ebastine	True	3.674175745864876	3.525079309384445	3.5620100600177675	3.552761567227654	3.653454634214155	3.6319589424171763	4.07008490793295	4.020841859295181	True	True	True	True
manidipine dihydrochloride	True	3.6130105662751446	3.6039280362916957	3.8700351947648315	3.8030410440078537	3.668246403492692	3.6072436826316103	3.9344921898525547	3.74082943024374	True	True	True	True
amiodarone hydrochloride	True	3.647706946508363	3.662035574920868	3.873140717134196	3.857491577490834	3.8332877938020067	3.701873980986686	3.916217121026101	3.8797153128672757	True	True	True	True
[truncated: 20 more columns]
