# Supplementary material for: Small-molecule properties define partitioning into biomolecular condensates
Source: Nat Chem. 2024 Sep 13;16(11):1794–802. doi: 10.1038/s41557-024-01630-w (PMC11527791; doi:10.1038/s41557-024-01630-w)
Supplement: Supplementary file 17 — Excel files used for each plot. [file 41557_2024_1630_MOESM17_ESM.zip › Figure_1/Figure_1E_SUMOSIM_PC_Correlation_Plotting_Rawdata.xlsx]

## Sheet: SUMOSIM-SH3PRM
Mean_LogPC_SUMOSIM	Mean_LogPC_SH3PRM			[Column A-B]^2
0.21	-0.04			0.0625			Pearson	0.838012
-0.26	-0.12			0.0196			RSQ	0.702265
1.54	1.76			0.0484			RMSD	0.566856
0.45	-0.11			0.3136
1.58	0.76			0.6724
0.46	0.1			0.1296
-0.19	-0.18			0.0001
0.45	-0.11			0.3136
0.18	0.13			0.0025
-0.29	-0.03			0.0676
1.71	1.27			0.1936
0.22	-0.08			0.09
2	3.19			1.4161
-0.47	-0.14			0.1089
0.03	-0.14			0.0289
-0.69	-0.26			0.1849
-0.05	-0.09			0.0016
-0.4	-0.15			0.0625
0.14	0.28			0.0196
0.19	-0.08			0.0729
-0.18	-0.11			0.0049
0.06	-0.07			0.0169
-0.29	0.05			0.1156
0.00153	-0.06			0.00378594
1.55	0.37			1.3924
0.58	0.86			0.0784
-0.38	-0.43			0.0025
0.00284	-0.09			0.00861927
0.05	0.03			0.0004
3.14	2.65			0.2401
0.21	-0.17			0.1444
-0.05	0.03			0.0064
0.83	0.00276			0.684326
0.71	-0.26			0.9409
-0.11	-0.29			0.0324
0.55	0.71			0.0256
0.24	-0.004			0.059536
0.34	0.00343			0.113279
-0.28	0.02			0.09
-0.54	-0.1			0.1936
0.95	0.47			0.2304
1.27	0.54			0.5329
0.96	0.76			0.04
-0.02	1.37			1.9321
0.31	-0.37			0.4624
-0.13	-0.1			0.0009
2.02	1.6			0.1764
-0.33	-0.23			0.01
-0.93	0.17			1.21
-0.26	-0.21			0.0025
-0.27	-0.07			0.04
0.28	0.31			0.0009
0.04	-0.19			0.0529
0.08	-0.08			0.0256
3.9	3.77			0.0169
-0.65	-0.17			0.2304
-0.38	-0.21			0.0289
0.15	-0.07			0.0484
0.62	0.26			0.1296
1.73	0.18			2.4025
2.67	2.95			0.0784
-0.02	0.03			0.0025
0.89	1.04			0.0225
0.8	0.43			0.1369
0.43	0.02			0.1681
0.17	-0.08			0.0625
0.51	0.29			0.0484
0.51	-0.26			0.5929
2.35	2.34			0.0001
0.33	-0.41			0.5476
-0.17	0.00302			0.0299359
-0.12	-0.12			0
2.02	1.49			0.2809
0.57	0.07			0.25
3.28	3.09			0.0361
0.37	0.01			0.1296
0.47	-0.57			1.0816
0.03	1.42			1.9321
0.62	0.24			0.1444
1.49	1.19			0.09
-0.05	-0.02			0.0009
0.13	-0.11			0.0576
0.71	0.12			0.3481
0.41	0.23			0.0324
-0.38	-0.02			0.1296
1.69	0.87			0.6724
0.71	0.04			0.4489
-0.98	-0.11			0.7569
0.6	0.67			0.0049
-0.19	0.03			0.0484
-0.16	-0.07			0.0081
2.88	2.61			0.0729
0.21	-0.31			0.2704
2.53	2.2			0.1089
0.32	0.05			0.0729
0.41	0.09			0.1024
0.28	0.12			0.0256
0.77	1.99			1.4884
-1.8	-1.11			0.4761
3.47	3.19			0.0784
-0.73	-0.66			0.0049
1.05	0.25			0.64
0.69	0.6			0.0081
2.15	2.57			0.1764
2.62	2.6			0.0004
0.26	-0.89			1.3225
0.52	0.4			0.0144
1.72	0.95			0.5929
-1.76	-0.42			1.7956
0.69	0.22			0.2209
0.02	0.11			0.0081
1.53	2.66			1.2769
0.54	0.13			0.1681
0.09	-0.08			0.0289
-0.17	-0.04			0.0169
-0.25	-0.05			0.04
0.65	0.44			0.0441
-0.15	0.32			0.2209
1.12	0.6			0.2704
1.06	0.11			0.9025
1.16	1.24			0.0064
1.39	0.49			0.81
2.59	1.37			1.4884
-0.5	-0.13			0.1369
-0.11	0.02			0.0169
0.34	0.19			0.0225
2.59	2.78			0.0361
2.21	3.09			0.7744
-0.02	-0.29			0.0729
1.46	0.11			1.8225
0.45	-0.39			0.7056
1.55	1.88			0.1089
0.19	-0.21			0.16
0.57	0.07			0.25
1.08	1.31			0.0529
-1.28	0.1			1.9044
0.08	-0.15			0.0529
0.5	0.3			0.04
0.03	0.07			0.0016
0.56	0.14			0.1764
-1.63	-0.66			0.9409
-1.72	0.33			4.2025
0.79	0.04			0.5625
0.42	-0.57			0.9801
0.65	0.43			0.0484
2.32	3.18			0.7396
3.12	3.11			0.0001
0.86	0.16			0.49
0.94	-0.55			2.2201
0.48	0.1			0.1444
0.97	0.06			0.8281
0.25	-0.14			0.1521
0.13	-0.05			0.0324
-0.85	-0.34			0.2601
0.27	-0.64			0.8281
0.12	-0.22			0.1156
2.23	1.96			0.0729
-0.09	-0.1			0.0001
0.06	-0.42			0.2304
-0.15	-0.38			0.0529
-0.07	-0.08			0.0001
1.29	1.65			0.1296
-0.56	-0.21			0.1225
2.05	1.85			0.04
-0.38	-0.1			0.0784
2.02	1.19			0.6889
0.44	0.03			0.1681
0.04	0.05			0.0001
1.57	0.64			0.8649
1.7	0.93			0.5929
-0.14	-0.12			0.0004
1.29	0.9			0.1521
1.05	-0.17			1.4884
-0.2	-0.32			0.0144
-0.62	-0.31			0.0961
0.9	1.11			0.0441
0.45	0.05			0.16
-0.09	0.000336			0.00816059
0.76	1.95			1.4161
2.09	2.38			0.0841
0.01	0.01			0
0.01	-0.03			0.0016
-0.04	-0.25			0.0441
3.24	3.25			0.0001
3.27	3.11			0.0256
0.85	0.8			0.0025
3.24	3.18			0.0036
0.25	3.04			7.7841
0.5	-0.1			0.36
1.68	1.28			0.16
0.66	-0.42			1.1664
-0.33	-0.1			0.0529
1.34	0.28			1.1236
-1.63	0.69			5.3824
0.06	1.06			1
-0.17	-0.08			0.0081
0.2	-0.2			0.16
1.03	0.35			0.4624
0.62	0.45			0.0289
-0.04	-0.07			0.0009
1.4	1.85			0.2025
1.04	0.91			0.0169
0.43	-0.65			1.1664
2.7	2.51			0.0361
3.93	3.61			0.1024
-1.2	1.04			5.0176
-0.23	-0.13			0.01
0.35	-0.08			0.1849
-0.08	-0.05			0.0009
1.81	1.48			0.1089
2.46	2.4			0.0036
-0.05	-0.1			0.0025
1.11	2.3			1.4161
0.31	0.01			0.09
3.09	2.44			0.4225
-0.12	-0.11			0.0001
0.22	0.01			0.0441
0.24	-0.11			0.1225
-0.46	0.27			0.5329
0.81	-0.19			1
1.54	0.6			0.8836
2.16	2.32			0.0256
0.18	-0.09			0.0729
0.16	-0.18			0.1156
0.11	-0.38			0.2401
-0.05				0.0025
0.11	0.72			0.3721
1.79	1.37			0.1764
0.19	-0.05			0.0576
0.16	-0.22			0.1444
0.07	-0.16			0.0529
1.18	0.35			0.6889
0.85	0.48			0.1369
1.52	0.24			1.6384
-0.05				0.0025
0.47	0.01			0.2116
-0.11	0.24			0.1225
0.42	-0.27			0.4761
0.42	0.2			0.0484
1.23	1.29			0.0036
-0.33	0.86			1.4161
0.42	-0.27			0.4761
1.34	0.11			1.5129
0.76	0.41			0.1225
-0.4	0.04			0.1936
0.44	-0.13			0.3249
0.59	0.44			0.0225
0.85	0.11			0.5476
-0.6	-0.18			0.1764
0.03	0.04			0.0001
0.27	-0.24			0.2601
-0.43	-0.72			0.0841
1.39	1.28			0.0121
1.35	1.92			0.3249
1.62	2.4			0.6084
0.26	0.07			0.0361
-1	-0.11			0.7921
1.32	1.27			0.0025
0.29	0.1			0.0361
0.63	0.37			0.0676
-0.07	-0.07			0
-1.47	-0.41			1.1236
2.55	2.29			0.0676
0.06	-0.37			0.1849
1.01	0.25			0.5776
-0.49	-0.01			0.2304
1.03	0.55			0.2304
-0.43	0.1			0.2809
0.16	-0.05			0.0441
-0.86	-0.67			0.0361
-1.79	-0.54			1.5625
0.7	-0.89			2.5281
1.07	0.28			0.6241
-0.55	-0.29			0.0676
1.19	1.24			0.0025
-0.09	-0.06			0.0009
1.81	0.96			0.7225
1.35	1.24			0.0121
-0.32	-0.1			0.0484
1.31	0.98			0.1089
0.13	0.58			0.2025
1.42	0.43			0.9801
-0.04	-0.05			0.0001
1.45	0.1			1.8225
0.62	0.000403			0.3839
1.76	0.9			0.7396
0.06	0.07			0.0001
-0.46	0.05			0.2601
2.18	2.25			0.0049
2.96	2.31			0.4225
0.17	0.43			0.0676
-0.23	-0.09			0.0196
-2.41	-0.63			3.1684
1.18	0.44			0.5476
4.05	3.64			0.1681
1.66	1.44			0.0484
0.65	2			1.8225
0.1	-0.27			0.1369
1.98	1.75			0.0529
0.8	0.3			0.25
0.49	0.19			0.09
-0.06	-0.00192			0.00337329
1.09	0.21			0.7744
2.61	2.02			0.3481
0.55	0.13			0.1764
0.68	-0.15			0.6889
1.25	1.4			0.0225
0.71	0.9			0.0361
0.67	0.66			0.0001
-0.2	-0.14			0.0036
0.17	0.06			0.0121
-0.14	-0.6			0.2116
1.17	0.97			0.04
0.25	-0.09			0.1156
0.93	0.08			0.7225
-0.05	-0.34			0.0841
1.28	0.9			0.1444
2.96	2.5			0.2116
1.31	1.48			0.0289
0.53	0.44			0.0081
0.07	-0.52			0.3481
0.23	-0.35			0.3364
-0.76	0.82			2.4964
-0.34	-0.02			0.1024
-0.03	-0.13			0.01
1.91	1.61			0.09
-0.48	0.32			0.64
-0.69	-0.2			0.2401
-0.44	-0.45			0.0001
1.8	1.45			0.1225
0.46	-0.0033			0.214647
-0.04	-0.08			0.0016
-0.21	-0.53			0.1024
3.41	3.73			0.1024
-0.01	-0.16			0.0225
-0.53	-0.27			0.0676
0.52	-0.06			0.3364
0.16	0.03			0.0169
0.41	0.22			0.0361
3.33	3.07			0.0676
1.2	0.25			0.9025
0.76	0.05			0.5041
0.67	0.61			0.0036
-0.26	-0.14			0.0144
-0.07	-0.02			0.0025
1.99	1.47			0.2704
0.22	1.3			1.1664
0.00425	0.01			3.30625e-05
0.22	-0.05			0.0729
-0.76	1.51			5.1529
0.39	1.28			0.7921
0.52	0.46			0.0036
0.35	-0.06			0.1681
0.73	0.31			0.1764
-0.32	-0.03			0.0841
0.48	-0.08			0.3136
0.02	-0.06			0.0064
-0.01	0.04			0.0025
0.67	0.47			0.04
-0.09	-0.15			0.0036
-0.39	0.05			0.1936
0.35	0.28			0.0049
0.04	0.08			0.0016
2	1.58			0.1764
-0.18	0.12			0.09
0.29	0.05			0.0576
0.57	0.54			0.0009
0.66	-0.12			0.6084
0.67	0.45			0.0484
0.46	0.18			0.0784
1.62	0.07			2.4025
2.79	1.51			1.6384
-0.66	0.39			1.1025
0.83	0.75			0.0064
0.1	-0.27			0.1369
2.17	1.84			0.1089
0.09	0.21			0.0144
2.16	1.8			0.1296
0.82	-0.59			1.9881
0.22	0.38			0.0256
1.79	1.55			0.0576
-0.25	-0.12			0.0169
-0.34	-0.54			0.04
0.64	-0.04			0.4624
0.41	-0.18			0.3481
0.53	-0.15			0.4624
0.91	0.35			0.3136
0.1	0.31			0.0441
0.38	0.47			0.0081
0.18	-0.2			0.1444
0.72	0.6			0.0144
0.12	0.12			0
1.68	1.54			0.0196
0.28	-0.19			0.2209
-0.05	-0.16			0.0121
-0.05	-0.12			0.0049
0.01	0.15			0.0196
-0.07	0.21			0.0784
1.39	1.22			0.0289
3.35	3.62			0.0729
0.07	0.36			0.0841
-0.39	-0.11			0.0784
-0.21	-0.08			0.0169
0.76	0.07			0.4761
-1.2	1.04			5.0176
0.1	-0.05			0.0225
0.15	0.04			0.0121
-0.21	-0.01			0.04
0.03	-0.12			0.0225
0.13	0.05			0.0064
0.17	-0.02			0.0361
0.69	0.6			0.0081
0.84	0.93			0.0081
3.39	3.38			0.0001
0.46	-0.12			0.3364
-0.16	0.05			0.0441
0.09	-0.03			0.0144
-0.45	-0.47			0.0004
1.12	0.79			0.1089
0.05	-0.07			0.0144
1.5	0.77			0.5329
0.9	0.34			0.3136
3.29	3.16			0.0169
0.11	0.16			0.0025
0.14	-0.08			0.0484
0.2	-0.01			0.0441
0.24	0.05			0.0361
0.4	0.16			0.0576
0.04	-0.08			0.0144
0.69	0.41			0.0784
0.78	0.55			0.0529
-0.06	-0.17			0.0121
0.16	-0.12			0.0784
-0.55	0.02			0.3249
0.27	-0.03			0.09
2.69	2.87			0.0324
0.09	-0.16			0.0625
-0.35	-0.12			0.0529
0.16	-0.06			0.0484
-0.78	0.23			1.0201
0.02	-0.09			0.0121
0.03	-0.00453			0.00119232
1.03	0.79			0.0576
-0.36	-0.26			0.01
3.51	3.39			0.0144
0.47	-0.02			0.2401
1.3	1.26			0.0016
0.14	0.36			0.0484
0.93	1.19			0.0676
0.00428	-0.000301			2.09856e-05
0.22	-0.06			0.0784
-0.44	-0.15			0.0841
-0.16	-0.39			0.0529
-0.36	-0.24			0.0144
2.69	2.9			0.0441
0.13	-0.1			0.0529
-0.07	-0.14			0.0049
1.89	1.92			0.0009
0.57	0.49			0.0064
1.81	0.99			0.6724
0.32	-0.25			0.3249
0.42	-0.00335			0.179225
-0.4	-0.08			0.1024
0.47	0.09			0.1444
0.25	-0.2			0.2025
0.37	-0.48			0.7225
-0.00146	-0.05			0.00235613
0.48	-0.09			0.3249
-0.74	-0.46			0.0784
1.6	2.26			0.4356
-0.01	-0.15			0.0196
1.2	1.26			0.0036
0.26	0.02			0.0576
0.15	-0.25			0.16
3.67	3.28			0.1521
3.59	2.99			0.36
0.99	1.03			0.0016
1.19	1.47			0.0784
2.33	2.14			0.0361
0.55	0.14			0.1681
1.81	1.6			0.0441
0.55	1.12			0.3249
1.03	1.44			0.1681
0.56	0.45			0.0121
1.61	1.99			0.1444
0.09	-0.12			0.0441
1.56	1.91			0.1225
3.84	3.64			0.04
-0.4	0.11			0.2601
0.16	-0.04			0.04
0.23	0.26			0.0009
-1.91	-0.56			1.8225
-0.19	-0.23			0.0016
0.75	0.63			0.0144
3.05	3.17			0.0144
0.31	0.05			0.0676
0.35	0.17			0.0324
-0.19	-0.08			0.0121
0.82	1.11			0.0841
-0.13	-0.14			0.0001
2.19	2.21			0.0004
0.21	0.12			0.0081
0.29	-0.4			0.4761
0.18	-0.17			0.1225
0.24	-0.44			0.4624
-0.41	-0.31			0.01
0.43	-0.09			0.2704
0.08	-0.06			0.0196
1.12	-0.06			1.3924
-0.55	-0.03			0.2704
0.08	0.03			0.0025
0.3	0.87			0.3249
0.02	-0.01			0.0009
0.31	-0.89			1.44
0.52	-0.04			0.3136
0.55	-0.05			0.36
0.00439	-0.1			0.0108973
0.29	-0.14			0.1849
0.67	0.33			0.1156
0.02	-0.07			0.0081
1.47	0.98			0.2401
-0.08	-0.19			0.0121
3.4	2.45			0.9025
-0.05	-0.07			0.0004
-0.29	0.00474			0.0868717
0.06	0.07			0.0001
1.91	0.56			1.8225
-0.12	-0.31			0.0361
0.2	0.39			0.0361
0.33	0.28			0.0025
-0.14	-0.15			0.0001
-0.2	-0.39			0.0361
-0.09	-0.3			0.0441
1.96	1.47			0.2401
-1.02	-0.25			0.5929
0.44	1.19			0.5625
2.57	1.95			0.3844
2.03	2.63			0.36
1.9	1.11			0.6241
0.45	1.03			0.3364
0.06	0.14			0.0064
0.31	0.01			0.09
-0.31	-0.14			0.0289
-0.2	-0.06			0.0196
1	0.81			0.0361
1.13	0.38			0.5625
-0.22	-0.15			0.0049
0.43	-0.04			0.2209
0.34	0.18			0.0256
0.48	-0.13			0.3721
-0.43	-0.34			0.0081
-0.27	-0.11			0.0256
2.78	3.13			0.1225
0.07	-0.04			0.0121
0.89	0.46			0.1849
0.02	-0.05			0.0049
1.67	1.19			0.2304
0.65	0.47			0.0324
-1.27	-0.82			0.2025
-0.36	-0.22			0.0196
-0.87	-0.34			0.2809
0.55	0.23			0.1024
-0.69	-0.16			0.2809
1.79	0.66			1.2769
-0.81	-0.16			0.4225
2.46	2.72			0.0676
1.84	1.38			0.2116
-0.21	-0.07			0.0196
-0.16	-0.29			0.0169
-0.49	-0.08			0.1681
-0.43	-0.16			0.0729
0.04	0.05			0.0001
0.52	-0.13			0.4225
0.24	0.37			0.0169
0.81	1.25			0.1936
0.12	-0.17			0.0841
-0.69	-0.07			0.3844
3.21	2.68			0.2809
0.33	0.04			0.0841
-1.21	-0.19			1.0404
0.18	0.15			0.0009
1.32	2.12			0.64
0.28	0.53			0.0625
-0.61	-0.18			0.1849
-0.73	-0.39			0.1156
0.47	0.52			0.0025
-0.06	-0.05			0.0001
0.27	-0.16			0.1849
-0.18	-0.28			0.01
3.29	3.02			0.0729
1.44	1.57			0.0169
1.14	0.95			0.0361
0.14	-0.15			0.0841
0.43	-0.09			0.2704
0.7	0.6			0.01
0.73	0.13			0.36
-0.04	-0.13			0.0081
0.65	0.86			0.0441
-0.35	-0.23			0.0144
0.43	0.64			0.0441
-0.45	-0.26			0.0361
1.42	-0.16			2.4964
-0.31	-0.39			0.0064
2.58	2.35			0.0529
-0.97	-0.26			0.5041
0.21	-0.27			0.2304
2.74	2.29			0.2025
-0.27	-0.16			0.0121
0.33	-0.26			0.3481
0.32	-0.08			0.16
0.00283	-0.14			0.0204004
0.04	-0.27			0.0961
0.77	-0.11			0.7744
-0.08	-0.1			0.0004
-0.78	0.01			0.6241
0.31	0.21			0.01
0.06	-0.07			0.0169
0.06	-0.23			0.0841
0.06	-0.31			0.1369
0.79	-0.59			1.9044
1.59	1.1			0.2401
0.36	-0.01			0.1369
0.28	-0.03			0.0961
3.02	3.11			0.0081
0.94	0.65			0.0841
-0.04	0.11			0.0225
0.06	-0.27			0.1089
-0.01	-0.05			0.0016
1.27	1.12			0.0225
-0.38	-0.32			0.0036
1.7	1.83			0.0169
0.03	-0.15			0.0324
0.41	-0.08			0.2401
0.51	0.3			0.0441
0.95	0.64			0.0961
1.37	0.15			1.4884
0.26	-0.11			0.1369
-0.33	-0.09			0.0576
0.13	0.24			0.0121
0.31	-0.14			0.2025
-0.01	-0.09			0.0064
-0.11	-0.12			0.0001
0.02	-0.08			0.01
-0.88	-0.32			0.3136
-0.96	1.18			4.5796
0.06	-0.06			0.0144
2.04	1.17			0.7569
0.82	0.48			0.1156
0.07	-0.28			0.1225
0.48	0.28			0.04
-0.07	-0.08			0.0001
-0.88	-0.19			0.4761
1.16	1			0.0256
2.4	2.02			0.1444
1.99	-0.05			4.1616
0.87	1.04			0.0289
0.13	-0.51			0.4096
-0.02	-0.04			0.0004
0.53	-0.02			0.3025
-0.12	-0.05			0.0049
0.08	0.08			0
0.03	-0.03			0.0036
0.02	0.35			0.1089
0.04	0.21			0.0289
-0.53	-0.12			0.1681
0.26	-0.00447			0.0699444
-1.26	0.89			4.6225
0.42	1.74			1.7424
2.15	1.58			0.3249
-0.17	-0.26			0.0081
1.06	1.17			0.0121
1.84	-0.02			3.4596
0.32	-0.09			0.1681
1.11	0.51			0.36
0.95	0.45			0.25
0.2	-0.07			0.0729
0.62	0.2			0.1764
0.42	0.1			0.1024
0.63	0.31			0.1024
-0.07	-0.04			0.0009
0.19	0.02			0.0289
0.61	0.93			0.1024
1.42	0.7			0.5184
0.26	1.75			2.2201
1.95	1.53			0.1764
-0.19	-0.25			0.0036
1.59	1.13			0.2116
2.39	2.53			0.0196
0.22	-0.19			0.1681
-0.32	-0.37			0.0025
-0.67	0.16			0.6889
1.63	1.18			0.2025
-0.46	0.27			0.5329
-0.41	0.02			0.1849
-0.5	-0.04			0.2116
2.35	1.71			0.4096
0.55	-0.02			0.3249
0.94	0.47			0.2209
-0.65	-0.15			0.25
0.55	0.24			0.0961
-0.29	0.39			0.4624
0.19	-0.08			0.0729
-0.07	-0.08			0.0001
-0.57	-0.15			0.1764
0.67	1.69			1.0404
0.17	0.39			0.0484
1.88	1.42			0.2116
-0.03	-0.08			0.0025
0.6	0.1			0.25
1.32	-0.02			1.7956
1.14	0.62			0.2704
0.31	-0.27			0.3364
1.3	-0.12			2.0164
0.86	0.06			0.64
0.23	-0.26			0.2401
-0.05	-0.1			0.0025
-0.15	-0.15			0
-0.51	-0.27			0.0576
-0.13	-0.38			0.0625
0.92	0.02			0.81
-0.01	-0.08			0.0049
-0.71	-0.15			0.3136
-0.27	-0.21			0.0036
-1	-0.26			0.5476
0.03	-0.11			0.0196
0.07	-0.16			0.0529
-0.35	-0.45			0.01
0.64	0.13			0.2601
-0.4	0.06			0.2116
0.34	0.05			0.0841
-0.15	-0.05			0.01
0.99	0.82			0.0289
0.03	-0.94			0.9409
2.51	2.01			0.25
-0.17	-0.13			0.0016
0.17	-0.06			0.0529
0.63	0.46			0.0289
-0.26	-0.14			0.0144
0.38	-0.05			0.1849
0.24	-0.1			0.1156
0.92	0.04			0.7744
0.23	-0.26			0.2401
0.77	0.82			0.0025
2.6	1.96			0.4096
0.42	0.42			0
1.77	1.09			0.4624
0.74	0.28			0.2116
2	1.73			0.0729
2.19	1.83			0.1296
-0.08	0.27			0.1225
0.44	-0.51			0.9025
1.36	0.85			0.2601
3.59	3.69			0.01
0.47	-0.2			0.4489
2.45	1.83			0.3844
0.32	-0.21			0.2809
0.37	-0.07			0.1936
-0.23	-0.03			0.04
-0.5	-0.3			0.04
0.46	-0.73			1.4161
0.72	0.56			0.0256
0.37	-0.05			0.1764
-0.25	-0.33			0.0064
1.11	-0.09			1.44
0.19	0.04			0.0225
0.85	0.16			0.4761
0.38	-0.01			0.1521
-0.11	-0.08			0.0009
1.27	0.36			0.8281
2.07	1.73			0.1156
0.2	0.19			0.0001
0.99	1.6			0.3721
3.36	3.04			0.1024
2.36	1.89			0.2209
1.87	1.39			0.2304
2.54	2.5			0.0016
1.49	0.84			0.4225
1.76	1.81			0.0025
2.75	2.7			0.0025
-0.32	-0.09			0.0529
0.21	-0.04			0.0625
-0.4	0.14			0.2916
0.37	0.25			0.0144
1.87	1.68			0.0361
-0.27	-0.29			0.0004
2.98	2.55			0.1849
0.16	-0.15			0.0961
0.00111	-0.22			0.0488896
-0.19	-0.09			0.01
0.21	-0.16			0.1369
-0.09	-0.08			0.0001
0.25	-0.13			0.1444
0.17	-0.13			0.09
0.06	-0.07			0.0169
0.19	-0.26			0.2025
0.24	-0.11			0.1225
0.15	-0.11			0.0676
-0.01	-0.09			0.0064
0.24	-0.11			0.1225
0.12	-0.06			0.0324
-0.24	-0.1			0.0196
0.01	-0.06			0.0049
0.2	-0.18			0.1444
0.46	0.41			0.0025
-0.32	0.00168			0.103478
-0.07	-0.02			0.0025
0.14	-0.04			0.0324
-0.5	-0.26			0.0576
3.34	3.33			0.0001
-0.43	-0.15			0.0784
-0.51	-0.23			0.0784
0.17	-0.11			0.0784
0.27	-0.33			0.36
-0.03	-0.02			0.0001
2.06	1.74			0.1024
0.89	0.84			0.0025
1.46	3.41			3.8025
0.71	-0.09			0.64
2.67	1.99			0.4624
-0.04	-0.06			0.0004
1.41	1.3			0.0121
0.53	0.37			0.0256
0.18	0.06			0.0144
2.56	3.14			0.3364
1.69	0.14			2.4025
0.65	-0.34			0.9801
-0.54	-0.19			0.1225
-0.33	-0.32			0.0001
-0.56	-0.07			0.2401
-0.56	-0.07			0.2401
-0.22	-0.11			0.0121
2.41	2.59			0.0324
-0.91	-0.1			0.6561
0.15	0.03			0.0144
0.62	0.5			0.0144
1.35	1.16			0.0361
-0.45	-0.16			0.0841
0.53	0.18			0.1225
-0.1	-0.12			0.0004
0.28	-0.07			0.1225
0.08	-0.03			0.0121
1.41	0.87			0.2916
2.54	2.42			0.0144
0.02	-0.5			0.2704
-0.23	-0.21			0.0004
0.16	-0.12			0.0784
2.6	2.26			0.1156
0.1	-0.1			0.04
-0.62	-0.13			0.2401
-0.41	-0.08			0.1089
0.28	-0.17			0.2025
-0.52	-0.09			0.1849
-0.06	-0.05			0.0001
1.25	0.92			0.1089
0.39	0.17			0.0484
0.57	1.03			0.2116
0.23	-0.35			0.3364
1.37	1.57			0.04
1.14	0.19			0.9025
0.17	-0.23			0.16
2.92	2.74			0.0324
0.27	0.1			0.0289
0.37	0.23			0.0196
3	2.98			0.0004
0.26	-0.83			1.1881
0.25	0.01			0.0576
0.4	0.19			0.0441
0.11	-0.29			0.16
1.65	1.25			0.16
0.01	0.01			0
3.26	2.86			0.16
-0.6	1.86			6.0516
0.97	1.6			0.3969
1.33	0.45			0.7744
1.12	1.02			0.01
-0.29	-0.03			0.0676
-0.08	-0.1			0.0004
0.11	-0.13			0.0576
1.58	1.22			0.1296
0.86	0.58			0.0784
0.51	-0.42			0.8649
-1.38	-0.33			1.1025
2.23	2.11			0.0144
-0.23	-0.12			0.0121
0.06	-0.04			0.01
0.07	-0.13			0.04
0.29	-0.52			0.6561
0.47	-0.34			0.6561
-0.04	0.03			0.0049
0.99	0.68			0.0961
2.22	1.15			1.1449
1.1	0.13			0.9409
0.62	1.37			0.5625
0.39	-0.83			1.4884
0.02	-0.16			0.0324
3.55	3.48			0.0049
-0.73	-0.3			0.1849
-0.28	1.44			2.9584
0.72	0.39			0.1089
0.31	-0.36			0.4489
0.15	-0.23			0.1444
0.3	-0.23			0.2809
-0.08	-0.05			0.0009
0.23	0.01			0.0484
2.02	2.2			0.0324
0.23	-0.15			0.1444
0.35	0.11			0.0576
0.14	0.06			0.0064
0.4	-0.11			0.2601
0.41	0.01			0.16
-0.73	-0.31			0.1764
2.24	2.24			0
0.23	-0.23			0.2116
2.9	2.54			0.1296
-0.12	-0.04			0.0064
1.57	0.79			0.6084

## Sheet: SUMOSIM-Dhh1
Mean_LogPC_SUMOSIM	Mean_LogPC_Dhh1			[Column A-B]^2
0.21	0.96			0.5625			Pearson	0.753411
-0.26	0.03			0.0841			RSQ	0.567628
1.54	2.09			0.3025			RMSD	0.700984
0.45	0.5			0.0025
1.58	1.07			0.2601
0.46	0.34			0.0144
-0.19	-0.18			0.0001
0.45	0.49			0.0016
0.18	-0.1			0.0784
-0.29	-0.82			0.2809
1.71	0.93			0.6084
0.22	0.41			0.0361
2	3.49			2.2201
-0.47	-0.01			0.2116
0.03	0.93			0.81
-0.69	-0.23			0.2116
-0.05	0.56			0.3721
0.19	0.31			0.0144
0.06	0.06			0
0.00153	0.21			0.0434597
1.55	0.66			0.7921
-0.38	-0.69			0.0961
0.05	0.25			0.04
3.14	1.92			1.4884
0.21	1.08			0.7569
-0.05	1.1			1.3225
0.83	0.54			0.0841
0.71	0.52			0.0361
-0.11	0.1			0.0441
0.55	0.76			0.0441
0.24	0.25			0.0001
-0.54	-0.16			0.1444
0.95	0.29			0.4356
1.27	0.55			0.5184
0.96	0.74			0.0484
-0.02	1.02			1.0816
-0.93	0.08			1.0201
-0.27	-0.07			0.04
0.28	0.46			0.0324
0.04	0.15			0.0121
0.08	-0.1			0.0324
3.9	3.87			0.0009
-0.65	-0.09			0.3136
-0.38	-0.23			0.0225
0.15	0.08			0.0049
0.62	0.53			0.0081
1.73	0.77			0.9216
2.67	1.3			1.8769
-0.02	0.75			0.5929
0.8	0.78			0.0004
0.43	0.42			0.0001
0.17	0.41			0.0576
0.51	0.84			0.1089
0.51	0.29			0.0484
2.35	2.38			0.0009
0.33	-0.22			0.3025
-0.17	0.08			0.0625
-0.12	-0.14			0.0004
2.02	2.27			0.0625
0.57	0.2			0.1369
3.28	2.63			0.4225
0.37	0.37			0
0.47	0.2			0.0729
0.03	1.25			1.4884
1.49	1.45			0.0016
-0.05	0.2			0.0625
0.71	0.81			0.01
0.41	0.39			0.0004
1.69	0.82			0.7569
0.71	0.07			0.4096
0.6	0.79			0.0361
-0.19	0.25			0.1936
-0.16	-0.03			0.0169
2.88	2.64			0.0576
0.21	0.17			0.0016
2.53	1.85			0.4624
0.32	0.16			0.0256
0.41	0.35			0.0036
0.28	0.19			0.0081
0.77	2.02			1.5625
3.47	3.18			0.0841
-0.73	0.28			1.0201
1.05	0.85			0.04
0.69	0.51			0.0324
2.15	2.56			0.1681
0.26	-0.05			0.0961
1.72	0.76			0.9216
-1.76	0.37			4.5369
0.69	0.98			0.0841
1.53	2.42			0.7921
0.54	0.59			0.0025
-0.25	-0.01			0.0576
-0.15	0.82			0.9409
1.12	0.44			0.4624
1.06	0.9			0.0256
2.59	1.59			1
-0.49	0.01			0.25
-0.5	0.11			0.3721
-0.11	2.15			5.1076
0.34	0.68			0.1156
2.59	3.11			0.2704
2.21	3.09			0.7744
-0.02	-0.01			0.0001
1.46	1.03			0.1849
0.45	0.02			0.1849
1.55	2.13			0.3364
0.19	0.03			0.0256
0.57	0.19			0.1444
1.08	-0.29			1.8769
-1.28	0.24			2.3104
0.08	-0.14			0.0484
0.5	0.09			0.1681
0.03	0.46			0.1849
0.56	0.46			0.01
-1.63	0.27			3.61
-1.72	0.45			4.7089
0.79	0.41			0.1444
0.42	0.04			0.1444
2.18	0.46			2.9584
0.65	0.72			0.0049
2.32	3.33			1.0201
3.12	3.15			0.0009
0.86	0.49			0.1369
0.94	0.03			0.8281
0.48	0.84			0.1296
0.97	0.95			0.0004
0.25	0.29			0.0016
0.13	0.28			0.0225
-0.85	-0.05			0.64
0.27	-0.01			0.0784
2.23	1.87			0.1296
-0.09	0.09			0.0324
-0.15	0.15			0.09
2.05	1.66			0.1521
-0.38	0.36			0.5476
0.44	0.24			0.04
1.57	0.41			1.3456
1.7	1.66			0.0016
-0.14	-0.00107			0.0193015
1.29	1.53			0.0576
1.05	0.23			0.6724
-0.62	0.11			0.5329
0.9	1.22			0.1024
0.45	0.23			0.0484
-0.09	0.31			0.16
0.76	1.82			1.1236
2.09	2.13			0.0016
-0.04	0.17			0.0441
3.27	2.11			1.3456
0.85	0.72			0.0169
3.24	3.46			0.0484
0.25	3.16			8.4681
1.68	1.5			0.0324
0.66	0.2			0.2116
1.78	0.11			2.7889
1.34	0.14			1.44
-1.63	0.77			5.76
0.06	1.41			1.8225
-0.17	-0.01			0.0256
0.2	-0.04			0.0576
1.03	1.08			0.0025
0.62	0.63			0.0001
1.4	2			0.36
1.04	1.6			0.3136
0.43	0.02			0.1681
3.93	3.49			0.1936
-1.2	0.97			4.7089
-0.23	0.15			0.1444
0.35	0.56			0.0441
-0.08	0.02			0.01
1.81	1.03			0.6084
2.46	2.28			0.0324
-0.05	0.17			0.0484
1.11	2.48			1.8769
-0.12	0.64			0.5776
0.22	0.16			0.0036
0.24	0.24			0
-0.46	0.32			0.6084
0.81	0.53			0.0784
1.54	0.59			0.9025
2.16	2.18			0.0004
0.16	0.03			0.0169
0.11	-0.01			0.0144
0.11	0.92			0.6561
-0.23	-0.03			0.04
1.18	1.15			0.0009
0.85	0.54			0.0961
1.52	0.57			0.9025
0.47	0.05			0.1764
-0.11	0.05			0.0256
0.42	0.81			0.1521
0.42	0.34			0.0064
1.23	1.08			0.0225
-0.33	0.49			0.6724
0.42	0.89			0.2209
1.34	1.29			0.0025
-0.4	0.53			0.8649
0.85	0.02			0.6889
-0.6	0.13			0.5329
0.03	0.38			0.1225
0.27	0.11			0.0256
-0.43	0.13			0.3136
1.39	1.37			0.0004
1.35	2.18			0.6889
1.62	2.04			0.1764
0.26	0.65			0.1521
-1	-0.13			0.7569
1.32	0.82			0.25
0.63	0.2			0.1849
-0.07	0.34			0.1681
-1.47	0.21			2.8224
2.55	1.6			0.9025
0.06	0.16			0.01
1.01	1.08			0.0049
-0.49	0.23			0.5184
1.03	0.33			0.49
-0.43	1.02			2.1025
0.16	0.27			0.0121
-0.86	0.21			1.1449
-1.79	0.24			4.1209
0.7	0.21			0.2401
1.07	0.18			0.7921
-0.55	1.04			2.5281
1.19	0.99			0.04
-0.09	0.09			0.0324
1.81	1.47			0.1156
-0.32	0.21			0.2809
0.13	0.81			0.4624
1.42	0.87			0.3025
1.45	0.67			0.6084
0.62	1.87			1.5625
1.76	1.43			0.1089
-0.26	-0.14			0.0144
-0.46	0.18			0.4096
2.18	1.36			0.6724
2.96	3.08			0.0144
0.17	0.65			0.2304
-0.23	0.06			0.0841
-2.41	0.18			6.7081
1.18	0.97			0.0441
4.05	3.56			0.2401
1.66	1.27			0.1521
0.65	2.84			4.7961
0.1	0.15			0.0025
1.98	1.94			0.0016
0.8	0.4			0.16
-0.06	0.25			0.0961
1.09	0.99			0.01
1.25	0.93			0.1024
0.67	0.47			0.04
-0.2	0.2			0.16
0.17	0.45			0.0784
1.17	1.19			0.0004
0.25	0.17			0.0064
0.93	0.25			0.4624
1.28	1.5			0.0484
1.31	2.37			1.1236
0.53	0.73			0.04
0.23	0.24			0.0001
-0.34	0.19			0.2809
1.91	1.72			0.0361
-0.48	0.16			0.4096
-0.69	-0.22			0.2209
-0.44	1.15			2.5281
1.8	0.79			1.0201
0.38	2.09			2.9241
0.46	0.56			0.01
-0.04	0.12			0.0256
-0.21	-0.37			0.0256
3.41	3.74			0.1089
-0.01	0.68			0.4761
0.52	0.61			0.0081
0.41	0.57			0.0256
1.2	0.97			0.0529
0.67	1.13			0.2116
-0.26	0.02			0.0784
-0.07	0.16			0.0529
0.22	1.99			3.1329
0.00425	0.27			0.0706231
0.22	-0.04			0.0676
-0.76	1.68			5.9536
0.52	1.08			0.3136
0.35	0.5			0.0225
0.73	0.52			0.0441
-0.32	1.19			2.2801
0.48	0.01			0.2209
-0.01	0.05			0.0036
0.67	1.1			0.1849
-0.08	-0.01			0.0049
-0.39	0.35			0.5476
0.35	1.43			1.1664
2	1.54			0.2116
-0.18	3.44			13.1044
0.29	0.42			0.0169
0.57	1.31			0.5476
0.66	0.48			0.0324
0.67	1.02			0.1225
0.46	0.36			0.01
1.62	1			0.3844
2.79	2			0.6241
-0.66	0.87			2.3409
2.17	2.76			0.3481
0.09	2.75			7.0756
0.82	0.55			0.0729
0.22	1.98			3.0976
-0.04	0.06			0.01
1.79	1.04			0.5625
0.41	0.58			0.0289
0.53	1.21			0.4624
0.91	0.65			0.0676
0.74	0.75			0.0001
0.1	1.11			1.0201
0.72	1.17			0.2025
0.12	0.33			0.0441
0.28	0.13			0.0225
0.01	0.42			0.1681
-0.07	0.37			0.1936
1.39	1.17			0.0484
3.35	3.75			0.16
0.07	0.77			0.49
-0.39	-0.21			0.0324
0.76	0.3			0.2116
-1.2	0.97			4.7089
-0.21	0.59			0.64
0.03	-0.1			0.0169
0.13	0.49			0.1296
0.17	-0.18			0.1225
0.69	0.51			0.0324
0.84	0.89			0.0025
3.39	3.31			0.0064
0.46	0.15			0.0961
-0.16	0.45			0.3721
0.09	0.11			0.0004
-0.45	0.41			0.7396
1.12	0.8			0.1024
0.05	0.42			0.1369
1.5	1.41			0.0081
0.9	0.51			0.1521
3.29	2.96			0.1089
0.14	0.09			0.0025
0.2	0.09			0.0121
0.24	0.55			0.0961
0.4	0.99			0.3481
0.69	0.41			0.0784
0.78	0.89			0.0121
-0.06	0.74			0.64
0.16	0.25			0.0081
-0.55	0.23			0.6084
0.27	0.17			0.01
2.69	3.31			0.3844
-0.35	0.19			0.2916
-0.78	1.04			3.3124
0.02	0.24			0.0484
0.03	0.57			0.2916
1.03	1.24			0.0441
-0.36	0.48			0.7056
3.51	3.45			0.0036
0.47	0.1			0.1369
1.3	0.99			0.0961
0.14	0.9			0.5776
0.93	1.77			0.7056
0.00428	0.24			0.0555639
0.22	0.2			0.0004
-0.44	0.38			0.6724
-0.16	0.22			0.1444
-0.36	-0.25			0.0121
0.13	0.12			0.0001
-0.07	0.52			0.3481
1.89	1.99			0.01
0.57	0.65			0.0064
0.32	0.4			0.0064
0.42	0.44			0.0004
0.25	0.15			0.01
0.48	0.35			0.0169
-0.74	0.08			0.6724
1.6	2.35			0.5625
-0.01	-0.31			0.09
1.2	1.61			0.1681
0.26	0.36			0.01
0.15	-0.02			0.0289
3.67	3.05			0.3844
3.59	3.36			0.0529
0.99	1.49			0.25
2.33	2.37			0.0016
1.81	1.49			0.1024
1.03	1.08			0.0025
0.56	0.81			0.0625
1.61	1.56			0.0025
1.56	1.55			0.0001
3.84	3.84			0
-0.4	0.7			1.21
0.23	1.04			0.6561
-1.91	0.34			5.0625
-0.19	-0.21			0.0004
3.05	3.14			0.0081
0.31	0.56			0.0625
0.35	1.13			0.6084
-0.19	0.23			0.1764
0.82	1.32			0.25
2.19	1.6			0.3481
0.21	2.09			3.5344
0.29	0.07			0.0484
0.18	0.08			0.01
0.24	0.15			0.0081
-0.41	0.02			0.1849
0.08	-0.1			0.0324
1.12	0.23			0.7921
-0.55	0.02			0.3249
0.08	0.01			0.0049
0.3	1.64			1.7956
0.02	0.1			0.0064
0.55	0.34			0.0441
0.67	0.88			0.0441
0.02	-0.08			0.01
1.47	0.65			0.6724
-0.08	-0.14			0.0036
3.4	2.64			0.5776
-0.05	-0.21			0.0256
1.91	1.17			0.5476
-0.12	0.15			0.0729
0.2	0.42			0.0484
1.96	1.48			0.2304
-1.02	0.15			1.3689
0.44	1			0.3136
2.57	1.96			0.3721
2.03	3.31			1.6384
1.9	0.88			1.0404
0.45	2.45			4
0.31	0.04			0.0729
-0.31	0.21			0.2704
-0.2	0.17			0.1369
1	0.95			0.0025
1.13	1.34			0.0441
-0.22	-0.08			0.0196
0.34	0.35			0.0001
0.48	0.35			0.0169
-0.27	-0.02			0.0625
2.78	2.62			0.0256
0.07	0.13			0.0036
0.89	1.11			0.0484
0.02	0.16			0.0196
1.67	1.88			0.0441
-1.27	0.16			2.0449
-0.36	-0.00437			0.126473
-0.69	0.01			0.49
1.79	1.33			0.2116
-0.81	0.24			1.1025
2.46	2.7			0.0576
1.84	1.73			0.0121
-0.21	0.11			0.1024
-0.16	0.37			0.2809
-0.49	0.61			1.21
0.42	0.35			0.0049
0.04	-0.01			0.0025
0.52	-0.04			0.3136
0.24	-0.09			0.1089
0.81	1.54			0.5329
-0.69	0.21			0.81
3.21	2.77			0.1936
0.33	0.52			0.0361
0.18	0.11			0.0049
1.32	2.53			1.4641
0.28	0.91			0.3969
0.47	0.91			0.1936
-0.06	2.48			6.4516
0.27	0.12			0.0225
-0.18	0.08			0.0676
1.14	1.23			0.0081
0.14	0.19			0.0025
0.43	0.16			0.0729
0.73	0.45			0.0784
-0.35	0.18			0.2809
0.43	1.02			0.3481
-0.45	0.13			0.3364
1.42	0.76			0.4356
-0.31	0.57			0.7744
0.4	0.57			0.0289
-0.97	0.65			2.6244
0.21	0.18			0.0009
2.74	1.99			0.5625
-0.27	0.39			0.4356
0.33	-0.07			0.16
0.32	0.3			0.0004
0.00283	0.24			0.0562496
0.77	0.64			0.0169
-0.08	0.19			0.0729
-0.78	0.29			1.1449
0.31	0.33			0.0004
0.06	-0.36			0.1764
0.06	0.15			0.0081
0.79	0.28			0.2601
1.59	1.46			0.0169
0.36	0.35			0.0001
0.28	0.44			0.0256
3.02	3.24			0.0484
0.13	-0.07			0.04
0.94	1.05			0.0121
-0.01	0.26			0.0729
1.27	1.34			0.0049
-0.38	0.72			1.21
1.7	1.51			0.0361
0.03	0.00267			0.000746929
0.41	0.38			0.0009
0.51	0.6			0.0081
0.95	1.35			0.16
1.37	1.26			0.0121
0.26	0.29			0.0009
0.31	0.45			0.0196
-0.01	1.44			2.1025
-0.11	0.01			0.0144
0.02	-0.14			0.0256
-0.88	0.67			2.4025
-0.96	1.93			8.3521
0.06	0.18			0.0144
2.04	1.09			0.9025
0.82	0.91			0.0081
0.07	-0.28			0.1225
0.48	1.18			0.49
-0.07	0.02			0.0081
-0.88	0.09			0.9409
1.16	1.74			0.3364
2.4	2.13			0.0729
1.99	0.72			1.6129
0.13	0.29			0.0256
-0.02	0.23			0.0625
-0.12	-0.07			0.0025
0.03	0.24			0.0441
0.02	0.6			0.3364
-0.53	0.19			0.5184
0.26	0.11			0.0225
-1.26	1.04			5.29
0.42	2.74			5.3824
2.15	1.74			0.1681
1.06	1.24			0.0324
1.84	0.9			0.8836
0.32	0.07			0.0625
1.11	1.03			0.0064
0.95	0.59			0.1296
0.27	0.57			0.09
0.2	0.45			0.0625
0.62	0.37			0.0625
0.42	0.64			0.0484
0.63	0.06			0.3249
-0.07	0.27			0.1156
0.19	0.69			0.25
1.42	1.1			0.1024
1.95	2.27			0.1024
-0.19	-0.84			0.4225
1.59	1			0.3481
0.22	0.21			0.0001
-0.32	0.34			0.4356
1.63	1.3			0.1089
-0.46	0.32			0.6084
-0.41	0.25			0.4356
-0.5	-0.22			0.0784
2.35	2.17			0.0324
0.55	0.28			0.0729
0.94	0.34			0.36
-0.65	0.12			0.5929
0.55	0.37			0.0324
0.19	-0.09			0.0784
-0.07	-0.12			0.0025
-0.57	0.06			0.3969
-0.12	-0.2			0.0064
0.67	1.59			0.8464
0.17	0.88			0.5041
1.88	1.71			0.0289
-0.03	0.23			0.0676
0.6	0.51			0.0081
1.32	0.66			0.4356
1.14	0.66			0.2304
0.31	0.29			0.0004
1.3	0.53			0.5929
0.86	0.21			0.4225
0.23	0.26			0.0009
-0.05	0.31			0.1296
-0.51	0.98			2.2201
0.92	0.64			0.0784
-0.01	0.14			0.0225
-1	0.17			1.3689
0.03	0.53			0.25
-0.35	0.14			0.2401
0.64	0.49			0.0225
-0.4	0.41			0.6561
0.34	0.33			0.0001
0.03	-0.22			0.0625
2.51	2.64			0.0169
0.17	0.14			0.0009
-0.26	0.16			0.1764
0.38	0.25			0.0169
0.24	0.41			0.0289
0.92	0.53			0.1521
0.23	0.16			0.0049
0.77	1.33			0.3136
2.6	2.3			0.09
-0.15	-0.03			0.0144
0.42	0.52			0.01
1.77	1.68			0.0081
0.74	1.01			0.0729
2	2.02			0.0004
2.19	1.78			0.1681
-0.08	0.81			0.7921
1.36	1.65			0.0841
3.59	3.34			0.0625
0.47	0.24			0.0529
0.32	0.46			0.0196
0.37	0.19			0.0324
-0.5	-0.08			0.1764
0.46	-0.06			0.2704
0.72	0.87			0.0225
0.37	0.32			0.0025
-0.25	-0.08			0.0289
1.11	0.1			1.0201
0.85	0.33			0.2704
0.38	0.47			0.0081
-0.11	0.18			0.0841
1.27	0.8			0.2209
2.07	2.3			0.0529
0.2	1.05			0.7225
0.99	0.81			0.0324
3.36	2.88			0.2304
2.36	1.66			0.49
1.87	1.72			0.0225
2.54	2.31			0.0529
1.49	0.96			0.2809
2.75	2.88			0.0169
-0.32	0.03			0.1225
-0.4	0.77			1.3689
1.87	1.81			0.0036
-0.27	-0.06			0.0441
2.98	3.09			0.0121
0.16	-0.05			0.0441
0.21	-0.07			0.0784
-0.09	0.11			0.04
0.25	-0.13			0.1444
0.17	-0.01			0.0324
0.06	0.79			0.5329
0.24	-0.25			0.2401
-0.01	0.22			0.0529
0.24	-0.25			0.2401
0.12	-0.25			0.1369
-0.24	-0.43			0.0361
0.01	0.36			0.1225
0.2	-0.44			0.4096
0.46	1.31			0.7225
-0.32	0.08			0.16
-0.07	0.78			0.7225
0.14	0.39			0.0625
-0.5	0.1			0.36
3.34	2.71			0.3969
-0.43	-0.1			0.1089
-0.51	0.02			0.2809
-0.03	0.16			0.0361
2.06	0.91			1.3225
0.89	0.88			0.0001
1.46	3.04			2.4964
0.71	0.22			0.2401
2.67	2.24			0.1849
1.41	1.72			0.0961
0.53	0.62			0.0081
0.18	0.32			0.0196
2.56	3.52			0.9216
1.69	0.86			0.6889
0.65	0.01			0.4096
-0.54	0.28			0.6724
-0.33	0.36			0.4761
-0.56	-0.44			0.0144
-0.56	-0.44			0.0144
2.41	2.18			0.0529
-0.91	-0.07			0.7056
0.62	0.84			0.0484
1.35	1.45			0.01
-0.45	0.1			0.3025
0.53	0.57			0.0016
-0.1	-0.02			0.0064
0.28	0.33			0.0025
0.08	0.24			0.0256
1.41	1.15			0.0676
2.54	2.25			0.0841
0.16	-0.17			0.1089
2.6	2.51			0.0081
0.1	-0.03			0.0169
-0.62	0.00338			0.388603
-0.41	0.08			0.2401
-0.52	0.01			0.2809
-0.06	0.17			0.0529
0.39	1.44			1.1025
0.23	0.25			0.0004
1.14	0.42			0.5184
2.92	2.96			0.0016
0.27	0.64			0.1369
0.37	0.41			0.0016
3	2.71			0.0841
0.26	-0.14			0.16
0.25	0.02			0.0529
0.11	0.11			0
-0.6	1.71			5.3361
0.97	1.38			0.1681
1.33	0.54			0.6241
1.12	1.74			0.3844
-0.29	-0.74			0.2025
-0.08	0.2			0.0784
1.58	0.68			0.81
0.86	0.79			0.0049
0.51	0.24			0.0729
-1.38	0.16			2.3716
2.23	1.78			0.2025
-0.23	0.41			0.4096
0.06	0.35			0.0841
0.07	-0.03			0.01
0.29	0.17			0.0144
0.47	0.13			0.1156
-0.04	1.63			2.7889
0.99	0.81			0.0324
2.22	0.96			1.5876
0.62	0.98			0.1296
0.39	-0.07			0.2116
0.02	1.21			1.4161
-0.73	0.27			1
-0.28	1.69			3.8809
0.72	0.62			0.01
0.31	-0.08			0.1521
0.3	0.02			0.0784
-0.08	0.29			0.1369
0.23	0.08			0.0225
0.23	0.19			0.0016
0.35	0.55			0.04
0.4	0.62			0.0484
-0.73	-0.05			0.4624
2.24	2.3			0.0036
0.23	0.19			0.0016
2.9	2.01			0.7921
-0.12	0.34			0.2116
1.57	1.54			0.0009

## Sheet: SUMOSIM-cGASDNA
Mean_LogPC_SUMOSIM	Mean_LogPC_cGASDNA			[Column A-B]^2
0.21	1.12			0.8281			Pearson	0.74673
-0.26	0.41			0.4489			RSQ	0.557606
1.54	1.8			0.0676			RMSD	0.721596
0.45	0.44			0.0001
1.58	0.82			0.5776
0.46	0.05			0.1681
-0.19	-0.14			0.0025
0.45	0.48			0.0009
0.18	0.02			0.0256
-0.29	-0.53			0.0576
1.71	1.17			0.2916
0.22	0.6			0.1444
2	3.65			2.7225
-0.47	-0.09			0.1444
0.03	-0.38			0.1681
-0.69	-0.62			0.0049
-0.05	0.68			0.5329
0.19	0.23			0.0016
0.06	0.66			0.36
0.00153	-0.22			0.0490755
1.55	0.77			0.6084
0.58	0.81			0.0529
-0.38	-0.47			0.0081
0.00284	-0.56			0.316789
0.05	-0.24			0.0841
0.21	1.26			1.1025
-0.05	0.89			0.8836
0.83	1.08			0.0625
0.71	0.54			0.0289
-0.11	0.18			0.0841
3.59	3.65			0.0036
0.55	0.15			0.16
0.24	-0.88			1.2544
-0.54	-0.17			0.1369
0.95	0.89			0.0036
1.27	0.81			0.2116
0.96	0.09			0.7569
-0.02	0.93			0.9025
0.31	-0.07			0.1444
-0.13	0.34			0.2209
2.02	2.46			0.1936
-0.93	-0.25			0.4624
-0.26	-0.45			0.0361
-0.27	0.36			0.3969
0.28	0.78			0.25
0.04	0.39			0.1225
0.08	-0.34			0.1764
3.9	3.65			0.0625
-0.65	-0.38			0.0729
-0.38	-0.29			0.0081
0.15	-0.14			0.0841
0.62	0.52			0.01
1.73	0.46			1.6129
2.67	-0.01			7.1824
-0.02	0.65			0.4489
-0.24	1.97			4.8841
0.89	0.55			0.1156
0.43	0.43			0
0.17	0.28			0.0121
0.51	0.7			0.0361
0.51	-0.02			0.2809
2.35	2.08			0.0729
0.33	0.37			0.0016
-0.17	-0.16			0.0001
-0.12	-0.12			0
2.02	1.99			0.0009
0.57	0.06			0.2601
3.28	2.52			0.5776
0.37	0.2			0.0289
0.47	0.24			0.0529
0.03	1.36			1.7689
1.49	1.12			0.1369
-0.05	0.00316			0.00282599
0.13	-0.3			0.1849
0.71	0.83			0.0144
0.41	-0.02			0.1849
1.69	0.63			1.1236
0.71	-0.15			0.7396
-0.19	-0.78			0.3481
-0.16	-0.14			0.0004
2.88	3.27			0.1521
0.21	-0.61			0.6724
2.53	3.59			1.1236
0.32	0.08			0.0576
0.41	-0.33			0.5476
0.28	0.00292			0.0767733
0.77	2.09			1.7424
3.47	3.62			0.0225
-0.73	0.64			1.8769
1.05	0.55			0.25
0.69	0.87			0.0324
1.7	2.1			0.16
2.15	2.78			0.3969
2.62	3.03			0.1681
0.26	1.28			1.0404
0.52	0.7			0.0324
1.72	0.53			1.4161
-1.76	0.23			3.9601
1.53	2.64			1.2321
0.54	0.88			0.1156
0.09	-0.36			0.2025
-0.15	1.22			1.8769
-0.25	-0.17			0.0064
-0.1	0.88			0.9604
0.65	0.86			0.0441
-0.15	0.67			0.6724
1.12	0.72			0.16
1.39	1.14			0.0625
2.59	1.3			1.6641
-0.49	1.28			3.1329
-0.5	-0.24			0.0676
-0.11	2.87			8.8804
0.34	0.43			0.0081
2.59	2.31			0.0784
2.21	2.94			0.5329
-0.02	-0.15			0.0169
1.46	0.85			0.3721
0.45	0.03			0.1764
1.55	1.79			0.0576
0.19	-0.4			0.3481
0.57	0.58			0.0001
-1.28	-0.04			1.5376
0.08	-0.04			0.0144
0.5	-0.53			1.0609
0.03	-0.000747			0.000945378
0.56	0.68			0.0144
-1.63	0.00406			2.67015
-1.72	0.44			4.6656
0.79	0.43			0.1296
0.42	0.87			0.2025
2.18	0.27			3.6481
0.65	1.01			0.1296
2.32	2.42			0.01
3.12	3.28			0.0256
0.94	0.56			0.1444
0.48	0.56			0.0064
0.97	1.11			0.0196
0.25	0.5			0.0625
0.13	-0.16			0.0841
-0.85	0.2			1.1025
0.27	0.03			0.0576
0.12	-0.24			0.1296
2.23	1.39			0.7056
-0.15	-0.35			0.04
2.05	1.67			0.1444
-0.38	-0.29			0.0081
2.02	0.71			1.7161
0.44	0.05			0.1521
0.04	-0.05			0.0081
1.57	-0.07			2.6896
1.7	1.94			0.0576
-0.14	-0.1			0.0016
1.29	1.45			0.0256
1.05	0.47			0.3364
-0.62	-0.14			0.2304
0.9	1.4			0.25
0.45	-0.23			0.4624
-0.09	-0.11			0.0004
0.76	1.9			1.2996
2.09	2.38			0.0841
-0.21	-0.72			0.2601
-0.04	-0.53			0.2401
3.24	3.86			0.3844
3.27	2.95			0.1024
0.85	0.64			0.0441
3.24	3.08			0.0256
0.25	2.7			6.0025
0.5	-0.31			0.6561
1.68	1.01			0.4489
0.66	0.06			0.36
1.34	-0.06			1.96
-1.63	1.05			7.1824
0.06	1.5			2.0736
-0.17	-0.23			0.0036
0.2	0.11			0.0081
1.03	1.01			0.0004
0.62	-0.41			1.0609
-0.04	-0.4			0.1296
1.4	1.84			0.1936
1.04	1.57			0.2809
0.43	0.13			0.09
2.7	3.38			0.4624
3.93	3.34			0.3481
-1.2	0.81			4.0401
-0.23	-0.65			0.1764
0.35	0.32			0.0009
-0.08	-0.14			0.0036
1.81	1.38			0.1849
2.46	2			0.2116
-0.05	-1.04			0.9801
1.11	1.81			0.49
0.31	0.65			0.1156
3.09	2.64			0.2025
-0.12	0.43			0.3025
0.22	0.25			0.0009
-0.46	0.5			0.9216
0.81	0.16			0.4225
1.54	0.77			0.5929
2.16	0.43			2.9929
0.16	0.14			0.0004
0.11	0.79			0.4624
1.79	1.34			0.2025
0.07	0.1			0.0009
1.18	0.79			0.1521
0.85	0.62			0.0529
1.52	1.06			0.2116
0.47	1.19			0.5184
-0.11	-0.13			0.0004
0.42	0.82			0.16
0.42	0.05			0.1369
1.23	1.12			0.0121
0.42	0.82			0.16
1.34	0.98			0.1296
0.76	0.62			0.0196
-0.4	0.14			0.2916
0.44	0.02			0.1764
0.85	0.27			0.3364
0.03	-0.03			0.0036
0.27	0.1			0.0289
-0.43	0.02			0.2025
1.39	1.5			0.0121
1.35	2.11			0.5776
1.62	1.19			0.1849
0.26	0.22			0.0016
-1	-0.31			0.4761
1.32	2.14			0.6724
0.29	0.21			0.0064
0.63	0.6			0.0009
-0.07	0.38			0.2025
-1.47	0.05			2.3104
2.55	1.36			1.4161
0.06	-0.31			0.1369
1.01	0.79			0.0484
-0.49	0.32			0.6561
1.03	0.4			0.3969
-0.43	1.12			2.4025
0.16	-0.13			0.0841
-0.86	0.02			0.7744
-1.79	-0.03			3.0976
0.7	0.24			0.2116
1.07	1.05			0.0004
-0.55	0.6			1.3225
1.19	0.84			0.1225
-0.09	-0.34			0.0625
1.81	1.16			0.4225
1.35	0.79			0.3136
-0.32	-0.18			0.0196
1.31	0.76			0.3025
0.13	0.43			0.09
1.42	0.76			0.4356
1.45	0.73			0.5184
0.62	0.47			0.0225
1.76	1.15			0.3721
0.06	0.47			0.1681
-0.46	1.27			2.9929
2.18	1.1			1.1664
2.96	3.06			0.01
0.17	0.59			0.1764
-0.23	-0.33			0.01
-2.41	0.84			10.5625
1.18	1.11			0.0049
4.05	3.6			0.2025
1.66	1.04			0.3844
0.65	2.96			5.3361
0.1	-0.38			0.2304
1.98	2.09			0.0121
0.8	0.13			0.4489
-0.06	-0.17			0.0121
1.09	1.27			0.0324
2.61	2.6			0.0001
0.55	-0.13			0.4624
0.68	0.07			0.3721
1.25	1.04			0.0441
0.71	1.61			0.81
0.67	0.61			0.0036
-0.2	-0.38			0.0324
0.17	0.17			0
1.17	1.01			0.0256
0.25	-0.26			0.2601
0.93	-0.01			0.8836
-0.05	0.56			0.3721
1.28	1.99			0.5041
2.96	1.63			1.7689
1.31	1.32			0.0001
0.53	1.1			0.3249
0.23	0.35			0.0144
-0.76	1.18			3.7636
-0.34	-0.47			0.0169
-0.03	-0.15			0.0144
1.91	2.27			0.1296
-0.48	1.27			3.0625
-0.69	-0.19			0.25
-0.44	1.07			2.2801
1.8	1.11			0.4761
0.38	1.26			0.7744
0.46	0.32			0.0196
-0.04	-0.19			0.0225
-0.21	-0.49			0.0784
3.41	3.75			0.1156
-0.01	0.35			0.1296
0.52	0.51			0.0001
0.16	-0.92			1.1664
0.41	0.29			0.0144
3.33	3.21			0.0144
1.2	0.94			0.0676
0.76	0.61			0.0225
0.67	-0.1			0.5929
-0.26	-0.46			0.04
-0.07	0.4			0.2209
1.99	2.92			0.8649
0.22	1.76			2.3716
0.00425	-0.22			0.0502881
0.22	-0.02			0.0576
-0.76	1.76			6.3504
0.52	0.79			0.0729
0.35	-0.06			0.1681
0.73	0.6			0.0169
-0.32	1.57			3.5721
0.48	-0.15			0.3969
-0.01	-0.71			0.49
0.67	0.94			0.0729
-0.08	-0.48			0.16
-0.39	0.49			0.7744
0.35	1.17			0.6724
2	1.92			0.0064
-0.18	2.82			9
0.29	0.12			0.0289
0.57	0.83			0.0676
0.66	0.26			0.16
0.67	2.01			1.7956
0.46	0.26			0.04
1.62	0.9			0.5184
-0.66	0.76			2.0164
0.1	-0.09			0.0361
0.04	0.2			0.0256
2.17	2.73			0.3136
0.09	2.9			7.8961
2.16	1.91			0.0625
0.82	0.39			0.1849
0.22	1.65			2.0449
0.28	0.52			0.0576
-0.04	-0.43			0.1521
1.79	1.72			0.0049
-0.25	-0.15			0.01
-0.34	-0.35			0.0001
0.64	0.68			0.0016
0.41	0.51			0.01
0.91	0.69			0.0484
0.74	0.78			0.0016
0.1	1.18			1.1664
0.38	0.8			0.1764
0.18	-0.2			0.1444
0.72	0.92			0.04
0.12	-0.17			0.0841
1.68	1.27			0.1681
0.28	-0.04			0.1024
-0.05	-0.04			0.0001
0.01	0.37			0.1296
-0.07	0.68			0.5625
1.39	1.19			0.04
3.35	3.55			0.04
0.07	0.47			0.16
-0.39	-1.13			0.5476
0.76	0.14			0.3844
-0.21	1.08			1.6641
0.03	0.72			0.4761
0.13	0.2			0.0049
0.17	-0.67			0.7056
0.69	0.87			0.0324
3.39	2.77			0.3844
0.46	-0.13			0.3481
1.86	1.79			0.0049
-0.16	0.11			0.0729
0.09	0.59			0.25
-0.45	0.47			0.8464
1.12	0.8			0.1024
0.05	0.12			0.0049
1.5	1.42			0.0064
0.9	0.5			0.16
3.29	3.03			0.0676
0.14	0.01			0.0169
0.2	-0.02			0.0484
0.24	0.22			0.0004
0.4	0.67			0.0729
0.69	0.4			0.0841
0.78	0.71			0.0049
0.16	0.09			0.0049
-0.55	-0.45			0.01
0.27	0.32			0.0025
2.69	3.31			0.3844
0.09	0.6			0.2601
-0.35	-0.27			0.0064
0.16	0.96			0.64
-0.78	0.3			1.1664
0.02	-0.12			0.0196
0.03	0.14			0.0121
1.03	1.37			0.1156
-0.36	0.71			1.1449
3.51	3.22			0.0841
0.47	-0.07			0.2916
1.3	0.65			0.4225
0.14	0.6			0.2116
0.93	1.5			0.3249
0.00428	-0.22			0.0503015
0.22	0.03			0.0361
-0.44	0.29			0.5329
-0.16	0.16			0.1024
-0.36	-0.75			0.1521
2.69	3.16			0.2209
-0.11	0.37			0.2304
-0.07	0.39			0.2116
1.89	1.86			0.0009
0.57	0.19			0.1444
1.81	1.59			0.0484
0.32	-0.06			0.1444
0.42	0.15			0.0729
-0.4	-0.35			0.0025
0.47	-0.12			0.3481
0.37	0.08			0.0841
0.48	0.57			0.0081
-0.74	-0.46			0.0784
1.6	2.4			0.64
-0.01	-0.15			0.0196
1.2	1.41			0.0441
0.26	0.69			0.1849
0.15	-0.02			0.0289
3.67	3.68			0.0001
3.59	2.91			0.4624
0.99	1.27			0.0784
1.19	1.91			0.5184
2.33	2.74			0.1681
1.81	1.78			0.0009
0.55	0.81			0.0676
1.03	1.22			0.0361
0.56	0.68			0.0144
1.61	1.39			0.0484
0.09	0.28			0.0361
1.56	1.26			0.09
3.84	3.61			0.0529
-0.4	0.46			0.7396
0.16	-0.04			0.04
0.23	0.82			0.3481
-1.91	0.85			7.6176
-0.19	-0.53			0.1156
0.75	-0.49			1.5376
3.05	2.51			0.2916
0.31	0.67			0.1296
0.35	0.84			0.2401
-0.19	-0.18			0.0001
0.82	0.96			0.0196
-0.13	1.13			1.5876
2.19	1.88			0.0961
0.21	0.3			0.0081
0.29	0.03			0.0676
0.18	-0.05			0.0529
0.24	-0.44			0.4624
-0.41	-0.35			0.0036
0.08	-0.27			0.1225
1.12	0.19			0.8649
-0.55	-0.14			0.1681
0.3	1.32			1.0404
0.02	-0.25			0.0729
0.52	0.36			0.0256
0.55	1.65			1.21
0.00439	-0.32			0.105229
0.67	0.7			0.0009
0.02	0.05			0.0009
1.47	1.15			0.1024
-0.08	0.36			0.1936
3.4	2.46			0.8836
-0.05	-0.05			0
-0.29	-0.23			0.0036
1.91	1.32			0.3481
-0.12	-0.28			0.0256
0.2	0.12			0.0064
1.96	2.13			0.0289
-1.02	0.66			2.8224
0.44	0.91			0.2209
2.57	1.73			0.7056
2.03	3.31			1.6384
1.9	0.94			0.9216
0.45	2.35			3.61
0.06	-0.27			0.1089
0.31	-0.05			0.1296
-0.31	0.39			0.49
-0.2	-0.41			0.0441
-0.12	0.29			0.1681
1	0.14			0.7396
1.13	1.24			0.0121
-0.22	-0.5			0.0784
0.34	0.32			0.0004
0.48	0.33			0.0225
-0.27	0.19			0.2116
2.78	2.99			0.0441
0.07	-0.12			0.0361
0.89	0.85			0.0016
0.02	0.98			0.9216
1.67	1.6			0.0049
0.65	-0.01			0.4356
-1.27	-0.19			1.1664
-0.36	-0.47			0.0121
-0.33	0.63			0.9216
0.55	1.36			0.6561
-0.69	-0.04			0.4225
1.79	0.19			2.56
-0.81	1.35			4.6656
2.46	2.25			0.0441
1.84	1.99			0.0225
-0.21	0.84			1.1025
-0.16	0.76			0.8464
-0.49	-0.4			0.0081
0.42	0.31			0.0121
0.04	0.06			0.0004
0.52	0.12			0.16
0.24	0.34			0.01
0.81	1.7			0.7921
0.12	0.35			0.0529
-0.69	0.04			0.5329
3.21	2.46			0.5625
0.33	0.18			0.0225
-1.21	0.84			4.2025
0.18	0.25			0.0049
1.32	4.02			7.29
0.28	2.73			6.0025
-0.73	-0.8			0.0049
0.47	0.61			0.0196
-0.06	0.19			0.0625
0.27	-0.29			0.3136
-0.18	0.23			0.1681
3.29	2.2			1.1881
1.44	2.41			0.9409
1.14	2.05			0.8281
0.14	-0.07			0.0441
0.43	-0.01			0.1936
0.7	1.6			0.81
0.73	0.97			0.0576
0.65	1.05			0.16
-0.35	-0.53			0.0324
0.43	0.78			0.1225
-0.45	-0.09			0.1296
1.42	0.54			0.7744
-0.31	0.58			0.7921
0.4	0.58			0.0324
2.58	3.03			0.2025
-0.97	0.4			1.8769
0.21	0.48			0.0729
2.74	2.14			0.36
-0.27	-0.02			0.0625
0.33	0.93			0.36
0.32	0.05			0.0729
0.00283	-0.44			0.196098
0.04	1.29			1.5625
0.77	0.3			0.2209
-0.08	-0.59			0.2601
-0.78	0.25			1.0609
0.31	0.08			0.0529
0.06	0.95			0.7921
0.06	-0.01			0.0049
0.79	0.34			0.2025
1.59	1.34			0.0625
0.36	0.2			0.0256
0.28	0.27			0.0001
3.02	3.3			0.0784
0.94	0.3			0.4096
0.06	-0.14			0.04
-0.01	-0.19			0.0324
0.74	0.9			0.0256
1.27	1.17			0.01
1.7	1.66			0.0016
0.03	-0.26			0.0841
0.41	0.17			0.0576
0.51	0.44			0.0049
0.95	1.11			0.0256
1.37	0.67			0.49
0.26	-0.22			0.2304
0.31	-0.64			0.9025
-0.11	0.14			0.0625
0.02	0.74			0.5184
-0.88	0.53			1.9881
-0.96	2.04			9
0.06	0.98			0.8464
2.04	1.09			0.9025
0.82	0.84			0.0004
0.07	-0.03			0.01
0.48	0.83			0.1225
-0.07	-0.28			0.0441
-0.88	-0.55			0.1089
1.16	1.34			0.0324
2.4	1.56			0.7056
1.99	1.55			0.1936
0.13	-0.12			0.0625
-0.02	-0.09			0.0049
0.03	0.25			0.0484
0.53	0.41			0.0144
-0.12	-0.04			0.0064
0.03	-0.1			0.0169
0.02	0.4			0.1444
-0.53	0.24			0.5929
0.26	-0.55			0.6561
-1.26	1.17			5.9049
0.42	2.36			3.7636
2.15	1.47			0.4624
-0.17	-0.46			0.0841
1.06	0.94			0.0144
1.84	1.38			0.2116
0.32	0.02			0.09
1.11	0.72			0.1521
0.95	0.93			0.0004
0.27	0.05			0.0484
-0.39	-0.06			0.1089
0.2	0.16			0.0016
0.62	0.02			0.36
0.42	1.02			0.36
0.63	-0.03			0.4356
-0.07	-0.12			0.0025
0.19	0.48			0.0841
1.42	1.28			0.0196
0.26	-0.1			0.1296
1.95	2.46			0.2601
-0.19	-0.53			0.1156
1.59	0.44			1.3225
2.39	2.61			0.0484
0.22	0.03			0.0361
-0.32	0.03			0.1225
-0.67	0.21			0.7744
1.63	2.03			0.16
-0.46	0.49			0.9025
-0.41	0.39			0.64
-0.5	-0.67			0.0289
2.35	2.71			0.1296
0.55	0.4			0.0225
0.94	0.05			0.7921
-0.65	-0.69			0.0016
0.55	0.31			0.0576
0.19	-0.21			0.16
-0.07	-0.17			0.01
-0.57	-0.34			0.0529
0.67	1.98			1.7161
0.17	0.72			0.3025
1.88	1.94			0.0036
-0.03	-0.28			0.0625
0.6	0.27			0.1089
1.32	0.96			0.1296
1.14	0.96			0.0324
0.31	0.17			0.0196
1.3	0.32			0.9604
0.86	0.57			0.0841
0.23	0.61			0.1444
-0.05	0.28			0.1089
-0.15	-0.1			0.0025
-0.51	-0.07			0.1936
0.92	0.43			0.2401
-0.01	-0.57			0.3136
-0.71	-0.18			0.2809
-1	-0.11			0.7921
0.03	0.12			0.0081
0.07	0.71			0.4096
-0.35	-0.64			0.0841
0.64	0.32			0.1024
0.34	-0.06			0.16
0.03	-0.34			0.1369
2.51	2.1			0.1681
0.17	0.35			0.0324
-0.26	-0.26			0
0.38	0.59			0.0441
0.24	0.18			0.0036
0.92	0.47			0.2025
0.23	-0.09			0.1024
0.77	1.1			0.1089
2.6	2.13			0.2209
0.42	0.23			0.0361
1.77	1.58			0.0361
0.74	0.48			0.0676
2	1.45			0.3025
2.19	1.5			0.4761
-0.08	0.53			0.3721
0.44	-0.16			0.36
1.36	1.61			0.0625
3.59	3.81			0.0484
0.47	0.42			0.0025
2.45	1.56			0.7921
0.32	0.58			0.0676
0.37	-0.26			0.3969
-0.5	0.01			0.2601
0.46	-0.03			0.2401
0.72	0.57			0.0225
0.37	0.05			0.1024
-0.25	0.56			0.6561
1.11	-0.2			1.7161
0.19	0.65			0.2116
0.85	-0.76			2.5921
0.38	0.55			0.0289
-0.11	-0.18			0.0049
1.27	0.67			0.36
2.07	1.94			0.0169
0.2	0.18			0.0004
0.99	0.13			0.7396
3.36	3.01			0.1225
2.36	1.47			0.7921
1.87	1.91			0.0016
2.54	1.23			1.7161
1.49	0.74			0.5625
1.76	2.53			0.5929
2.75	2.63			0.0144
-0.32	-0.62			0.09
-0.4	0.47			0.7569
1.87	1.62			0.0625
-0.27	-0.65			0.1444
2.98	3.29			0.0961
0.16	-0.07			0.0529
0.00111	-1.3			1.69289
0.21	-0.09			0.09
0.25	-0.07			0.1024
0.17	0.04			0.0169
0.06	1.02			0.9216
0.19	0.06			0.0169
0.24	-0.23			0.2209
0.15	-0.3			0.2025
-0.01	-0.26			0.0625
0.24	-0.24			0.2304
0.12	-0.24			0.1296
0.01	-0.07			0.0064
0.2	-0.43			0.3969
0.46	0.9			0.1936
-0.32	-0.78			0.2116
-0.07	-0.07			0
0.14	0.18			0.0016
-0.5	-0.3			0.04
3.34	3.53			0.0361
-0.43	-0.38			0.0025
-0.51	-0.11			0.16
0.17	-0.12			0.0841
0.27	-0.16			0.1849
-0.03	0.32			0.1225
2.06	1.55			0.2601
0.89	0.79			0.01
0.72	-0.62			1.7956
1.46	3.01			2.4025
0.71	0.27			0.1936
2.67	1.63			1.0816
1.41	1.33			0.0064
0.53	0.89			0.1296
0.18	0.22			0.0016
2.56	2.97			0.1681
1.69	0.65			1.0816
0.65	0.26			0.1521
-0.54	-0.75			0.0441
-0.33	0.17			0.25
-0.56	-1.03			0.2209
-0.56	-0.98			0.1764
2.41	2.45			0.0016
-0.91	-0.68			0.0529
0.15	-0.15			0.09
0.62	0.57			0.0025
1.35	1.72			0.1369
-0.45	-0.06			0.1521
0.53	0.23			0.09
-0.1	0.41			0.2601
0.28	0.02			0.0676
0.08	-0.61			0.4761
1.41	1.07			0.1156
2.54	2.08			0.2116
0.02	1.16			1.2996
0.16	-0.39			0.3025
2.6	2.7			0.01
0.1	0.54			0.1936
-0.62	-0.39			0.0529
0.13	0.57			0.1936
-0.41	0.4			0.6561
0.28	-0.27			0.3025
-0.52	-0.8			0.0784
-0.06	-0.39			0.1089
1.25	1.03			0.0484
0.39	1.29			0.81
0.57	0.86			0.0841
0.23	0.25			0.0004
1.37	1.44			0.0049
1.14	0.26			0.7744
0.17	0.19			0.0004
2.92	3.41			0.2401
0.27	0.56			0.0841
0.37	-0.7			1.1449
3	2.21			0.6241
0.26	-0.23			0.2401
0.25	0.6			0.1225
0.4	0.55			0.0225
0.11	-0.05			0.0256
1.65	2.04			0.1521
3.26	3			0.0676
-0.6	1.86			6.0516
0.97	1.37			0.16
1.33	0.79			0.2916
1.12	1.58			0.2116
-0.29	-0.53			0.0576
-0.08	-0.47			0.1521
0.11	-0.2			0.0961
1.58	0.96			0.3844
0.86	0.45			0.1681
0.51	0.3			0.0441
-1.38	0.02			1.96
2.23	0.74			2.2201
-0.23	-0.12			0.0121
0.06	0.06			0
0.07	-0.39			0.2116
0.29	-0.15			0.1936
0.47	0.16			0.0961
-0.04	0.67			0.5041
0.99	0.67			0.1024
2.22	0.71			2.2801
1.1	0.58			0.2704
0.62	0.78			0.0256
0.39	-0.14			0.2809
0.02	0.91			0.7921
3.55	3.28			0.0729
-0.73	0.01			0.5476
-0.28	1.59			3.4969
0.72	0.49			0.0529
0.31	-0.1			0.1681
0.15	0.09			0.0036
0.3	0.01			0.0841
-0.08	-0.23			0.0225
0.23	0.01			0.0484
2.02	2.58			0.3136
0.23	0.01			0.0484
0.35	0.43			0.0064
0.14	0.57			0.1849
0.4	0.39			0.0001
0.23	-1.05			1.6384
2.9	2.03			0.7569
-0.12	0.22			0.1156
1.57	1.45			0.0144
