# Supplementary material for: Small-molecule properties define partitioning into biomolecular condensates
Source: Nat Chem. 2024 Sep 13;16(11):1794–802. doi: 10.1038/s41557-024-01630-w (PMC11527791; doi:10.1038/s41557-024-01630-w)
Supplement: Supplementary file 18 — Excel files used for each plot. [file 41557_2024_1630_MOESM18_ESM.zip › Figure_2/Figure_2_ITC_Dataforplotting_25C.xlsx]

## Sheet: Notes
Drug Identifier	Name of the drug
01G08	Miconazole
14G10	Rifabutin
08H11	Sertindole

## Sheet: Figure_2_ITC_Dataforplotting_25
01G08							14G10					08H11
Thermogram_X	Thermogram_y	Enthalpy_X	Enthalpy_Y	Fit_X	Fit_y		Thermogram_X	Thermogram_y	Enthalpy_X	Enthalpy_Y		Thermogram_X	Thermogram_y	Enthalpy_X	Enthalpy_Y
0.083333	4.88168	1.17074	-4.95863	0.242777	-5.46471		0.083333	4.8812	1.17074	1.36296		0.083333	4.85691	1.17074	0.28996
0.1	4.88133	2.1072	-5.1191	1.17074	-5.25102		0.1	4.88131	2.1072	1.10369		0.1	4.85748	2.1072	0.409294
0.116667	4.88104	3.05214	-4.37314	2.1072	-4.81144		0.116667	4.88144	3.05214	1.21071		0.116667	4.85761	3.05214	0.454376
0.133333	4.88108	4.00558	-3.65759	3.05214	-4.23799		0.133333	4.88158	4.00558	1.35425		0.133333	4.85752	4.00558	0.508404
0.15	4.88117	4.96751	-2.72046	4.00558	-3.59017		0.15	4.88187	4.96751	1.19497		0.15	4.85769	4.96751	0.572281
0.166667	4.8812	5.93793	-2.19294	4.96751	-2.97897		0.166667	4.88213	5.93793	1.114		0.166667	4.85766	5.93793	0.5522
0.183333	4.8812	6.91684	-2.13343	5.93793	-2.48958		0.183333	4.88237	6.91684	1.41527		0.183333	4.85755	6.91684	0.410354
0.2	4.88114	7.90425	-1.97242	6.91684	-2.13789		0.2	4.88257	7.90425	0.893082		0.2	4.85753	7.90425	0.364953
0.216667	4.8811	8.90014	-2.05142	7.90425	-1.89714		0.216667	4.88267	8.90014	0.962425		0.216667	4.85759	8.90014	0.603314
0.233333	4.88097	9.90453	-1.83138	8.90014	-1.73359		0.233333	4.88264	9.90453	0.044132		0.233333	4.85753	9.90453	0.117904
0.25	4.88077	10.9174	-1.71616	9.90453	-1.62097		0.25	4.88266	10.9174	0.376929		0.25	4.85737	10.9174	0.602935
0.266667	4.88079	11.9388	-1.39533	10.9174	-1.54167		0.266667	4.88258	11.9388	0.656962		0.266667	4.85724	11.9388	0.227765
0.283333	4.88094	12.9686	-1.74685	11.9388	-1.48443		0.283333	4.88257	12.9686	0.476866		0.283333	4.85718	12.9686	0.387684
0.3	4.88112	14.007	-1.63572	12.9686	-1.44211		0.3	4.88263	14.007	1.01277		0.3	4.85716	14.007	0.640514
0.316667	4.88099	15.0538	-1.37918	14.007	-1.41013		0.316667	4.88252	15.0538	0.328084		0.316667	4.85728	15.0538	0.297172
0.333333	4.88097	16.1092	-1.26902	15.0538	-1.38546		0.333333	4.88249	16.1092	0.610253		0.333333	4.85737	16.1092	0.61937
0.35	4.88083	17.173	-1.2108	16.1092	-1.3661		0.35	4.88257	17.173	0.387034		0.35	4.85743	17.173	0.740088
0.366667	4.88081	18.2453	-1.1644	17.173	-1.35064		0.366667	4.8827	18.2453	0.870806		0.366667	4.85741	18.2453	0.560973
0.383333	4.8808	19.3261	-1.26521	18.2453	-1.33813		0.383333	4.88295	19.3261	0.557883		0.383333	4.85755	19.3261	0.544819
0.4	4.88097	20.4154	-0.921464	19.3261	-1.32787		0.4	4.88319	20.4154	0.351417		0.4	4.85756	20.4154	0.613261
0.416667	4.88094			20.4154	-1.31935		0.416667	4.8834				0.416667	4.85759
0.433333	4.88074						0.433333	4.88342				0.433333	4.85761
0.45	4.88057						0.45	4.8833				0.45	4.85764
0.466667	4.88027						0.466667	4.88335				0.466667	4.85766
0.483333	4.88065						0.483333	4.88329				0.483333	4.8574
0.5	4.88072						0.5	4.88328				0.5	4.85724
0.516667	4.88074						0.516667	4.88331				0.516667	4.85728
0.533333	4.88081						0.533333	4.88332				0.533333	4.85735
0.55	4.881						0.55	4.88334				0.55	4.85732
0.566667	4.88108						0.566667	4.88334				0.566667	4.8571
0.583333	4.88089						0.583333	4.88326				0.583333	4.85705
0.6	4.88088						0.6	4.88325				0.6	4.85692
0.616667	4.88075						0.616667	4.88329				0.616667	4.8568
0.633333	4.88064						0.633333	4.88331				0.633333	4.85656
0.65	4.88064						0.65	4.88327				0.65	4.85685
0.666667	4.88085						0.666667	4.88328				0.666667	4.85697
0.683333	4.88115						0.683333	4.88322				0.683333	4.85673
0.7	4.88138						0.7	4.88301				0.7	4.85689
0.716667	4.88171						0.716667	4.88315				0.716667	4.85699
0.733333	4.88199						0.733333	4.88315				0.733333	4.85689
0.75	4.88204						0.75	4.88322				0.75	4.85673
0.766667	4.88188						0.766667	4.88333				0.766667	4.85647
0.783333	4.88201						0.783333	4.88349				0.783333	4.85647
0.8	4.88215						0.8	4.8835				0.8	4.85664
0.816667	4.88215						0.816667	4.88326				0.816667	4.85696
0.833333	4.88252						0.833333	4.88302				0.833333	4.85726
0.85	4.88254						0.85	4.88275				0.85	4.85746
0.866667	4.88271						0.866667	4.88278				0.866667	4.85765
0.883333	4.88307						0.883333	4.88269				0.883333	4.85789
0.9	4.88355						0.9	4.88253				0.9	4.85801
0.916667	4.88418						0.916667	4.88247				0.916667	4.85774
0.933333	4.88416						0.933333	4.88221				0.933333	4.85743
0.95	4.88365						0.95	4.88177				0.95	4.85756
0.966667	4.88346						0.966667	4.88105				0.966667	4.8583
0.983333	4.88337						0.983333	4.88019				0.983333	4.8596
1	4.88311						1	4.87904				1	4.8606
1.01667	4.88333						1.01667	4.88046				1.01667	4.8604
1.03333	4.87777						1.03333	4.87924				1.03333	4.8589
1.05	4.83972						1.05	4.86884				1.05	4.848
1.06667	4.82557						1.06667	4.86524				1.06667	4.84434
1.08333	4.80877						1.08333	4.8667				1.08333	4.84438
1.1	4.8056						1.1	4.86834				1.1	4.84723
1.11667	4.816						1.11667	4.87026				1.11667	4.84944
1.13333	4.83541						1.13333	4.87182				1.13333	4.85107
1.15	4.85946						1.15	4.87596				1.15	4.85242
1.16667	4.8855						1.16667	4.88362				1.16667	4.8533
1.18333	4.90681						1.18333	4.88823				1.18333	4.85369
1.2	4.91119						1.2	4.89271				1.2	4.85379
1.21667	4.90919						1.21667	4.8962				1.21667	4.85415
1.23333	4.90576						1.23333	4.89514				1.23333	4.85472
1.25	4.90313						1.25	4.88754				1.25	4.85558
1.26667	4.89466						1.26667	4.88477				1.26667	4.85626
1.28333	4.88582						1.28333	4.88392				1.28333	4.85682
1.3	4.88172						1.3	4.8841				1.3	4.85715
1.31667	4.88186						1.31667	4.88457				1.31667	4.85732
1.33333	4.88196						1.33333	4.88464				1.33333	4.85747
1.35	4.88208						1.35	4.88464				1.35	4.85751
1.36667	4.88162						1.36667	4.88468				1.36667	4.85751
1.38333	4.88137						1.38333	4.88487				1.38333	4.85742
1.4	4.88101						1.4	4.88504				1.4	4.85747
1.41667	4.88067						1.41667	4.88515				1.41667	4.85742
1.43333	4.88051						1.43333	4.8851				1.43333	4.85756
1.45	4.88034						1.45	4.88518				1.45	4.85776
1.46667	4.8803						1.46667	4.88517				1.46667	4.85773
1.48333	4.88032						1.48333	4.8851				1.48333	4.85788
1.5	4.88026						1.5	4.88499				1.5	4.85805
1.51667	4.88014						1.51667	4.88489				1.51667	4.85805
1.53333	4.8801						1.53333	4.88471				1.53333	4.85813
1.55	4.88009						1.55	4.88468				1.55	4.85806
1.56667	4.87996						1.56667	4.88462				1.56667	4.85779
1.58333	4.87986						1.58333	4.88442				1.58333	4.8576
1.6	4.88006						1.6	4.8845				1.6	4.85758
1.61667	4.88						1.61667	4.88462				1.61667	4.85759
1.63333	4.87998						1.63333	4.88461				1.63333	4.85758
1.65	4.88009						1.65	4.88471				1.65	4.85762
1.66667	4.88031						1.66667	4.88465				1.66667	4.85775
1.68333	4.88055						1.68333	4.88456				1.68333	4.85792
1.7	4.88077						1.7	4.88428				1.7	4.85813
1.71667	4.88098						1.71667	4.88423				1.71667	4.85824
1.73333	4.88119						1.73333	4.88424				1.73333	4.85825
1.75	4.88146						1.75	4.88441				1.75	4.85825
1.76667	4.88172						1.76667	4.88458				1.76667	4.85815
1.78333	4.88183						1.78333	4.88469				1.78333	4.85805
1.8	4.88186						1.8	4.88482				1.8	4.85815
1.81667	4.88194						1.81667	4.8848				1.81667	4.85833
1.83333	4.88204						1.83333	4.88473				1.83333	4.8584
1.85	4.88213						1.85	4.88438				1.85	4.85844
1.86667	4.88234						1.86667	4.8843				1.86667	4.85848
1.88333	4.88239						1.88333	4.88423				1.88333	4.8587
1.9	4.88268						1.9	4.88429				1.9	4.85894
1.91667	4.88301						1.91667	4.8842				1.91667	4.85917
1.93333	4.88306						1.93333	4.88396				1.93333	4.85937
1.95	4.88324						1.95	4.88379				1.95	4.85928
1.96667	4.88347						1.96667	4.88376				1.96667	4.8591
1.98333	4.88352						1.98333	4.88365				1.98333	4.85886
2	4.88359						2	4.88353				2	4.85853
2.01667	4.88371						2.01667	4.88361				2.01667	4.85831
2.03333	4.88378						2.03333	4.88365				2.03333	4.85808
2.05	4.88375						2.05	4.8835				2.05	4.85798
2.06667	4.88374						2.06667	4.88335				2.06667	4.85797
2.08333	4.88362						2.08333	4.88303				2.08333	4.85802
2.1	4.88355						2.1	4.88286				2.1	4.85798
2.11667	4.88353						2.11667	4.88302				2.11667	4.85797
2.13333	4.88357						2.13333	4.88324				2.13333	4.85784
2.15	4.88367						2.15	4.88355				2.15	4.85778
2.16667	4.88374						2.16667	4.88375				2.16667	4.85769
2.18333	4.88365						2.18333	4.88388				2.18333	4.85762
2.2	4.88353						2.2	4.88397				2.2	4.85755
2.21667	4.8836						2.21667	4.88387				2.21667	4.85732
2.23333	4.88363						2.23333	4.88408				2.23333	4.85727
2.25	4.88359						2.25	4.88414				2.25	4.85726
2.26667	4.88364						2.26667	4.88418				2.26667	4.85727
2.28333	4.88377						2.28333	4.88413				2.28333	4.85745
2.3	4.88377						2.3	4.88426				2.3	4.85762
2.31667	4.88369						2.31667	4.88415				2.31667	4.85767
2.33333	4.88353						2.33333	4.88399				2.33333	4.85784
2.35	4.88346						2.35	4.88387				2.35	4.85799
2.36667	4.88355						2.36667	4.88406				2.36667	4.85796
2.38333	4.88361						2.38333	4.88431				2.38333	4.85795
2.4	4.88368						2.4	4.88452				2.4	4.85798
2.41667	4.88388						2.41667	4.88464				2.41667	4.85794
2.43333	4.884						2.43333	4.88445				2.43333	4.8581
2.45	4.88397						2.45	4.8843				2.45	4.85837
2.46667	4.88398						2.46667	4.88431				2.46667	4.85841
2.48333	4.88389						2.48333	4.88439				2.48333	4.8583
2.5	4.88385						2.5	4.88421				2.5	4.85841
2.51667	4.88397						2.51667	4.88422				2.51667	4.85848
2.53333	4.88402						2.53333	4.88418				2.53333	4.85847
2.55	4.88398						2.55	4.88421				2.55	4.85857
2.56667	4.88378						2.56667	4.88443				2.56667	4.85876
2.58333	4.88369						2.58333	4.88448				2.58333	4.85876
2.6	4.88373						2.6	4.88461				2.6	4.85863
2.61667	4.88388						2.61667	4.88463				2.61667	4.85857
2.63333	4.88398						2.63333	4.88477				2.63333	4.85852
2.65	4.88411						2.65	4.88499				2.65	4.85857
2.66667	4.88419						2.66667	4.88496				2.66667	4.85854
2.68333	4.88408						2.68333	4.88481				2.68333	4.8586
2.7	4.88403						2.7	4.88456				2.7	4.85866
2.71667	4.88416						2.71667	4.88437				2.71667	4.85871
2.73333	4.8841						2.73333	4.88444				2.73333	4.85852
2.75	4.88413						2.75	4.88493				2.75	4.85851
2.76667	4.8839						2.76667	4.88504				2.76667	4.85848
2.78333	4.88361						2.78333	4.88526				2.78333	4.85827
2.8	4.88361						2.8	4.88506				2.8	4.85809
2.81667	4.88348						2.81667	4.88514				2.81667	4.85798
2.83333	4.8835						2.83333	4.8855				2.83333	4.85774
2.85	4.88353						2.85	4.88526				2.85	4.85756
2.86667	4.88348						2.86667	4.88631				2.86667	4.85735
2.88333	4.88332						2.88333	4.8868				2.88333	4.85708
2.9	4.88292						2.9	4.8859				2.9	4.85708
2.91667	4.88264						2.91667	4.88532				2.91667	4.85687
2.93333	4.8826						2.93333	4.88522				2.93333	4.85636
2.95	4.88201						2.95	4.88475				2.95	4.8561
2.96667	4.88289						2.96667	4.88346				2.96667	4.85544
2.98333	4.88463						2.98333	4.88315				2.98333	4.85482
3	4.88626						3	4.88297				3	4.85461
3.01667	4.88805						3.01667	4.88319				3.01667	4.8556
3.03333	4.8727						3.03333	4.87866				3.03333	4.85773
3.05	4.79981						3.05	4.85714				3.05	4.84141
3.06667	4.70176						3.06667	4.83172				3.06667	4.82566
3.08333	4.58399						3.08333	4.79942				3.08333	4.80484
3.1	4.48818						3.1	4.78014				3.1	4.79274
3.11667	4.44963						3.11667	4.772				3.11667	4.7896
3.13333	4.46823						3.13333	4.78122				3.13333	4.79835
3.15	4.55757						3.15	4.80998				3.15	4.81455
3.16667	4.68929						3.16667	4.8463				3.16667	4.83484
3.18333	4.83182						3.18333	4.88794				3.18333	4.85166
3.2	4.94074						3.2	4.91703				3.2	4.86429
3.21667	5.00095						3.21667	4.93218				3.21667	4.86836
3.23333	5.02301						3.23333	4.93502				3.23333	4.86747
3.25	5.01266						3.25	4.9303				3.25	4.86675
3.26667	4.98751						3.26667	4.92169				3.26667	4.86549
3.28333	4.95554						3.28333	4.91122				3.28333	4.86492
3.3	4.92448						3.3	4.90263				3.3	4.8644
3.31667	4.9013						3.31667	4.8932				3.31667	4.8641
3.33333	4.88543						3.33333	4.89004				3.33333	4.86405
3.35	4.87615						3.35	4.88685				3.35	4.86387
3.36667	4.87663						3.36667	4.88641				3.36667	4.86376
3.38333	4.87926						3.38333	4.88625				3.38333	4.86326
3.4	4.87989						3.4	4.88593				3.4	4.86296
3.41667	4.87992						3.41667	4.88577				3.41667	4.86272
3.43333	4.87941						3.43333	4.88522				3.43333	4.86244
3.45	4.8787						3.45	4.88475				3.45	4.86244
3.46667	4.87816						3.46667	4.88446				3.46667	4.86251
3.48333	4.87799						3.48333	4.88422				3.48333	4.86262
3.5	4.87784						3.5	4.88397				3.5	4.86266
3.51667	4.8778						3.51667	4.88383				3.51667	4.86271
3.53333	4.87804						3.53333	4.8837				3.53333	4.86278
3.55	4.87832						3.55	4.88381				3.55	4.86264
3.56667	4.87824						3.56667	4.88387				3.56667	4.86276
3.58333	4.87786						3.58333	4.88386				3.58333	4.86297
3.6	4.87771						3.6	4.88385				3.6	4.86293
3.61667	4.87784						3.61667	4.88381				3.61667	4.86288
3.63333	4.87762						3.63333	4.88372				3.63333	4.86298
3.65	4.87761						3.65	4.88354				3.65	4.86292
3.66667	4.87791						3.66667	4.88344				3.66667	4.86285
3.68333	4.87841						3.68333	4.88339				3.68333	4.86278
3.7	4.879						3.7	4.88327				3.7	4.86284
3.71667	4.87982						3.71667	4.88343				3.71667	4.86298
3.73333	4.88016						3.73333	4.88338				3.73333	4.86314
3.75	4.88021						3.75	4.8834				3.75	4.86332
3.76667	4.88049						3.76667	4.88342				3.76667	4.86346
3.78333	4.88093						3.78333	4.88362				3.78333	4.86361
3.8	4.88142						3.8	4.88382				3.8	4.86366
3.81667	4.88194						3.81667	4.88409				3.81667	4.86374
3.83333	4.88211						3.83333	4.88423				3.83333	4.86393
3.85	4.8826						3.85	4.88421				3.85	4.86386
3.86667	4.88352						3.86667	4.8841				3.86667	4.86376
3.88333	4.88432						3.88333	4.88386				3.88333	4.86383
3.9	4.88479						3.9	4.88409				3.9	4.86384
3.91667	4.88483						3.91667	4.88412				3.91667	4.86381
3.93333	4.88497						3.93333	4.8843				3.93333	4.86382
3.95	4.88494						3.95	4.88449				3.95	4.86384
3.96667	4.88458						3.96667	4.88455				3.96667	4.86368
3.98333	4.88443						3.98333	4.88494				3.98333	4.86378
4	4.88448						4	4.88487				4	4.86395
4.01667	4.88506						4.01667	4.88465				4.01667	4.86397
4.03333	4.88535						4.03333	4.88481				4.03333	4.86375
4.05	4.88525						4.05	4.88458				4.05	4.86367
4.06667	4.88496						4.06667	4.88464				4.06667	4.86349
4.08333	4.8848						4.08333	4.88457				4.08333	4.86345
4.1	4.8848						4.1	4.8846				4.1	4.86333
4.11667	4.88481						4.11667	4.88465				4.11667	4.86298
4.13333	4.88465						4.13333	4.88463				4.13333	4.86263
4.15	4.88428						4.15	4.88462				4.15	4.86229
4.16667	4.88401						4.16667	4.88441				4.16667	4.86217
4.18333	4.88392						4.18333	4.88434				4.18333	4.86222
4.2	4.8838						4.2	4.88515				4.2	4.8623
4.21667	4.88382						4.21667	4.88632				4.21667	4.86249
4.23333	4.88388						4.23333	4.8863				4.23333	4.86255
4.25	4.88405						4.25	4.88652				4.25	4.86256
4.26667	4.88436						4.26667	4.88666				4.26667	4.86242
4.28333	4.88444						4.28333	4.88664				4.28333	4.86268
4.3	4.88449						4.3	4.8869				4.3	4.86273
4.31667	4.88458						4.31667	4.88707				4.31667	4.86283
4.33333	4.88457						4.33333	4.88715				4.33333	4.86271
4.35	4.88457						4.35	4.88749				4.35	4.86251
4.36667	4.88469						4.36667	4.88748				4.36667	4.86259
4.38333	4.88485						4.38333	4.8873				4.38333	4.86253
4.4	4.88492						4.4	4.88709				4.4	4.86252
4.41667	4.88485						4.41667	4.887				4.41667	4.86246
4.43333	4.88474						4.43333	4.88691				4.43333	4.86246
4.45	4.88468						4.45	4.8868				4.45	4.86267
4.46667	4.88467						4.46667	4.88678				4.46667	4.86296
4.48333	4.88496						4.48333	4.88678				4.48333	4.86332
4.5	4.8851						4.5	4.88675				4.5	4.86341
4.51667	4.88511						4.51667	4.88662				4.51667	4.8634
4.53333	4.88518						4.53333	4.88649				4.53333	4.86335
4.55	4.88525						4.55	4.88664				4.55	4.86365
4.56667	4.88524						4.56667	4.88663				4.56667	4.86363
4.58333	4.88508						4.58333	4.88658				4.58333	4.86349
4.6	4.88509						4.6	4.88641				4.6	4.86322
4.61667	4.88513						4.61667	4.88627				4.61667	4.86329
4.63333	4.88501						4.63333	4.88614				4.63333	4.86348
4.65	4.8852						4.65	4.88623				4.65	4.86381
4.66667	4.88525						4.66667	4.88632				4.66667	4.8642
4.68333	4.88537						4.68333	4.88617				4.68333	4.86433
4.7	4.88555						4.7	4.88621				4.7	4.86437
4.71667	4.88557						4.71667	4.88599				4.71667	4.86456
4.73333	4.88576						4.73333	4.88561				4.73333	4.86478
4.75	4.88592						4.75	4.88549				4.75	4.86466
4.76667	4.8861						4.76667	4.88564				4.76667	4.86471
4.78333	4.88615						4.78333	4.88565				4.78333	4.86461
4.8	4.88606						4.8	4.88565				4.8	4.86478
4.81667	4.88596						4.81667	4.8855				4.81667	4.86477
4.83333	4.88589						4.83333	4.88552				4.83333	4.86449
4.85	4.88592						4.85	4.88554				4.85	4.86415
4.86667	4.886						4.86667	4.88534				4.86667	4.86393
4.88333	4.8863						4.88333	4.88539				4.88333	4.8641
4.9	4.88635						4.9	4.8856				4.9	4.86431
4.91667	4.88633						4.91667	4.88546				4.91667	4.86388
4.93333	4.88631						4.93333	4.8858				4.93333	4.86359
4.95	4.88612						4.95	4.88649				4.95	4.86387
4.96667	4.88568						4.96667	4.88666				4.96667	4.86319
4.98333	4.88545						4.98333	4.88711				4.98333	4.86195
5	4.88649						5	4.88825				5	4.86165
5.01667	4.888						5.01667	4.88746				5.01667	4.86182
5.03333	4.88103						5.03333	4.88275				5.03333	4.86499
5.05	4.82345						5.05	4.8647				5.05	4.8533
5.06667	4.73327						5.06667	4.84212				5.06667	4.83768
5.08333	4.61949						5.08333	4.8127				5.08333	4.81937
5.1	4.51424						5.1	4.79352				5.1	4.80151
5.11667	4.46256						5.11667	4.78404				5.11667	4.79924
5.13333	4.46883						5.13333	4.79234				5.13333	4.80681
5.15	4.54437						5.15	4.81334				5.15	4.82212
5.16667	4.66041						5.16667	4.84057				5.16667	4.83911
5.18333	4.79865						5.18333	4.87891				5.18333	4.8542
5.2	4.91372						5.2	4.9083				5.2	4.86844
5.21667	4.98669						5.21667	4.92759				5.21667	4.87522
5.23333	5.01612						5.23333	4.93457				5.23333	4.87746
5.25	5.01248						5.25	4.93093				5.25	4.87496
5.26667	4.99198						5.26667	4.91947				5.26667	4.87244
5.28333	4.96347						5.28333	4.90874				5.28333	4.87083
5.3	4.93422						5.3	4.9002				5.3	4.86904
5.31667	4.90688						5.31667	4.89248				5.31667	4.86793
5.33333	4.88898						5.33333	4.88655				5.33333	4.86741
5.35	4.8802						5.35	4.88567				5.35	4.86711
5.36667	4.87889						5.36667	4.88518				5.36667	4.86646
5.38333	4.88033						5.38333	4.88536				5.38333	4.86585
5.4	4.88108						5.4	4.88474				5.4	4.86549
5.41667	4.88108						5.41667	4.88509				5.41667	4.86437
5.43333	4.88008						5.43333	4.88456				5.43333	4.86394
5.45	4.87937						5.45	4.88419				5.45	4.86421
5.46667	4.87937						5.46667	4.88413				5.46667	4.8642
5.48333	4.87919						5.48333	4.88388				5.48333	4.86405
5.5	4.87917						5.5	4.88332				5.5	4.864
5.51667	4.87924						5.51667	4.88381				5.51667	4.86416
5.53333	4.87904						5.53333	4.88432				5.53333	4.86446
5.55	4.87901						5.55	4.88443				5.55	4.86458
5.56667	4.87885						5.56667	4.88475				5.56667	4.8647
5.58333	4.87897						5.58333	4.88476				5.58333	4.86456
5.6	4.8791						5.6	4.88487				5.6	4.86442
5.61667	4.87903						5.61667	4.88502				5.61667	4.86432
5.63333	4.87914						5.63333	4.88498				5.63333	4.86447
5.65	4.87924						5.65	4.8851				5.65	4.86457
5.66667	4.87959						5.66667	4.88548				5.66667	4.86476
5.68333	4.88004						5.68333	4.88542				5.68333	4.86516
5.7	4.88044						5.7	4.88549				5.7	4.86525
5.71667	4.8808						5.71667	4.88562				5.71667	4.86491
5.73333	4.88109						5.73333	4.88579				5.73333	4.86481
5.75	4.88158						5.75	4.88574				5.75	4.86483
5.76667	4.88185						5.76667	4.88563				5.76667	4.86502
5.78333	4.88222						5.78333	4.88555				5.78333	4.86485
5.8	4.88247						5.8	4.88559				5.8	4.86477
5.81667	4.88274						5.81667	4.88571				5.81667	4.86491
5.83333	4.88322						5.83333	4.88563				5.83333	4.86496
5.85	4.88379						5.85	4.88556				5.85	4.86476
5.86667	4.88435						5.86667	4.88567				5.86667	4.86456
5.88333	4.88479						5.88333	4.88556				5.88333	4.86456
5.9	4.88521						5.9	4.8855				5.9	4.86481
5.91667	4.88532						5.91667	4.8853				5.91667	4.86489
5.93333	4.8854						5.93333	4.88532				5.93333	4.86478
5.95	4.88557						5.95	4.88516				5.95	4.86456
5.96667	4.88579						5.96667	4.8851				5.96667	4.86474
5.98333	4.88606						5.98333	4.88505				5.98333	4.86495
6	4.88637						6	4.88488				6	4.86512
6.01667	4.88654						6.01667	4.88477				6.01667	4.86517
6.03333	4.88665						6.03333	4.88465				6.03333	4.86527
6.05	4.8868						6.05	4.88499				6.05	4.86529
6.06667	4.88691						6.06667	4.88529				6.06667	4.8651
6.08333	4.88722						6.08333	4.88552				6.08333	4.86538
6.1	4.88739						6.1	4.88576				6.1	4.86534
6.11667	4.88745						6.11667	4.88557				6.11667	4.86519
6.13333	4.88754						6.13333	4.88561				6.13333	4.86523
6.15	4.88768						6.15	4.88577				6.15	4.86523
6.16667	4.88776						6.16667	4.88608				6.16667	4.86512
6.18333	4.88778						6.18333	4.88622				6.18333	4.86516
6.2	4.88766						6.2	4.88626				6.2	4.86518
6.21667	4.88764						6.21667	4.88626				6.21667	4.86511
6.23333	4.88785						6.23333	4.88641				6.23333	4.86527
6.25	4.88801						6.25	4.88644				6.25	4.86548
6.26667	4.88806						6.26667	4.8866				6.26667	4.86549
6.28333	4.88803						6.28333	4.88686				6.28333	4.86528
6.3	4.88795						6.3	4.88715				6.3	4.86507
6.31667	4.88802						6.31667	4.88741				6.31667	4.86483
6.33333	4.88818						6.33333	4.88745				6.33333	4.86475
6.35	4.88826						6.35	4.88728				6.35	4.86465
6.36667	4.88821						6.36667	4.88725				6.36667	4.86473
6.38333	4.88822						6.38333	4.88736				6.38333	4.86474
6.4	4.8881						6.4	4.88734				6.4	4.86466
6.41667	4.88807						6.41667	4.88716				6.41667	4.86476
6.43333	4.88799						6.43333	4.88711				6.43333	4.86454
6.45	4.88812						6.45	4.88711				6.45	4.86431
6.46667	4.88817						6.46667	4.88701				6.46667	4.86424
6.48333	4.88828						6.48333	4.887				6.48333	4.86414
6.5	4.88821						6.5	4.8869				6.5	4.86418
6.51667	4.8883						6.51667	4.88695				6.51667	4.86405
6.53333	4.88828						6.53333	4.88695				6.53333	4.86383
6.55	4.88829						6.55	4.88693				6.55	4.86372
6.56667	4.88814						6.56667	4.8869				6.56667	4.86389
6.58333	4.888						6.58333	4.88675				6.58333	4.86396
6.6	4.88791						6.6	4.88667				6.6	4.86416
6.61667	4.888						6.61667	4.88665				6.61667	4.86411
6.63333	4.88794						6.63333	4.88652				6.63333	4.86421
6.65	4.88773						6.65	4.88642				6.65	4.86417
6.66667	4.88752						6.66667	4.88638				6.66667	4.86427
6.68333	4.88738						6.68333	4.88629				6.68333	4.86442
6.7	4.88741						6.7	4.88629				6.7	4.86421
6.71667	4.88734						6.71667	4.88627				6.71667	4.86437
6.73333	4.88726						6.73333	4.88631				6.73333	4.86459
6.75	4.88729						6.75	4.88643				6.75	4.86494
6.76667	4.88745						6.76667	4.88646				6.76667	4.86522
6.78333	4.88734						6.78333	4.88632				6.78333	4.86537
6.8	4.8873						6.8	4.88626				6.8	4.86538
6.81667	4.88734						6.81667	4.88616				6.81667	4.86545
6.83333	4.88731						6.83333	4.88604				6.83333	4.86546
6.85	4.88721						6.85	4.88592				6.85	4.86569
6.86667	4.8871						6.86667	4.8859				6.86667	4.86573
6.88333	4.88729						6.88333	4.88593				6.88333	4.86564
6.9	4.88747						6.9	4.88571				6.9	4.86597
6.91667	4.8877						6.91667	4.88557				6.91667	4.86632
6.93333	4.88794						6.93333	4.88555				6.93333	4.86633
6.95	4.88857						6.95	4.88522				6.95	4.8664
6.96667	4.88831						6.96667	4.88435				6.96667	4.86579
6.98333	4.88813						6.98333	4.88365				6.98333	4.86558
7	4.88775						7	4.88328				7	4.86594
7.01667	4.88714						7.01667	4.88437				7.01667	4.86715
7.03333	4.8805						7.03333	4.88452				7.03333	4.8642
7.05	4.82212						7.05	4.86969				7.05	4.8534
7.06667	4.73913						7.06667	4.84441				7.06667	4.84013
7.08333	4.63131						7.08333	4.81814				7.08333	4.8223
7.1	4.54102						7.1	4.79728				7.1	4.81103
7.11667	4.49947						7.11667	4.79197				7.11667	4.80819
7.13333	4.51108						7.13333	4.79384				7.13333	4.81644
7.15	4.58453						7.15	4.81219				7.15	4.83177
7.16667	4.69938						7.16667	4.84326				7.16667	4.84939
7.18333	4.82619						7.18333	4.87485				7.18333	4.85905
7.2	4.93292						7.2	4.90434				7.2	4.87196
7.21667	4.99616						7.21667	4.92198				7.21667	4.87682
7.23333	5.01523						7.23333	4.92968				7.23333	4.87605
7.25	5.00316						7.25	4.92595				7.25	4.87329
7.26667	4.98024						7.26667	4.92077				7.26667	4.87183
7.28333	4.95417						7.28333	4.91295				7.28333	4.87057
7.3	4.92913						7.3	4.90478				7.3	4.86968
7.31667	4.90715						7.31667	4.89842				7.31667	4.86902
7.33333	4.89233						7.33333	4.89194				7.33333	4.86816
7.35	4.88216						7.35	4.88866				7.35	4.86767
7.36667	4.88098						7.36667	4.88868				7.36667	4.86758
7.38333	4.88268						7.38333	4.88815				7.38333	4.86713
7.4	4.88404						7.4	4.88745				7.4	4.86628
7.41667	4.88382						7.41667	4.88686				7.41667	4.86557
7.43333	4.88319						7.43333	4.88607				7.43333	4.86544
7.45	4.88251						7.45	4.8856				7.45	4.86556
7.46667	4.88194						7.46667	4.88537				7.46667	4.86576
7.48333	4.882						7.48333	4.88527				7.48333	4.86562
7.5	4.88211						7.5	4.88492				7.5	4.86558
7.51667	4.88201						7.51667	4.88466				7.51667	4.86561
7.53333	4.8821						7.53333	4.88464				7.53333	4.86569
7.55	4.88201						7.55	4.88441				7.55	4.86571
7.56667	4.88145						7.56667	4.88439				7.56667	4.86572
7.58333	4.88105						7.58333	4.88423				7.58333	4.86586
7.6	4.88128						7.6	4.88407				7.6	4.86625
7.61667	4.88172						7.61667	4.88413				7.61667	4.86652
7.63333	4.8821						7.63333	4.88412				7.63333	4.86666
7.65	4.88228						7.65	4.88439				7.65	4.86675
7.66667	4.88267						7.66667	4.88478				7.66667	4.86688
7.68333	4.88304						7.68333	4.88516				7.68333	4.86676
7.7	4.88339						7.7	4.88538				7.7	4.86668
7.71667	4.88393						7.71667	4.88559				7.71667	4.86691
7.73333	4.88457						7.73333	4.88578				7.73333	4.86722
7.75	4.8851						7.75	4.88593				7.75	4.86728
7.76667	4.88551						7.76667	4.88592				7.76667	4.86723
7.78333	4.88574						7.78333	4.88595				7.78333	4.8673
7.8	4.88598						7.8	4.88596				7.8	4.86722
7.81667	4.88621						7.81667	4.88606				7.81667	4.86734
7.83333	4.88663						7.83333	4.88621				7.83333	4.86744
7.85	4.88706						7.85	4.88614				7.85	4.86759
7.86667	4.8874						7.86667	4.88617				7.86667	4.86775
7.88333	4.88759						7.88333	4.88613				7.88333	4.86796
7.9	4.88785						7.9	4.88612				7.9	4.86801
7.91667	4.88813						7.91667	4.88618				7.91667	4.86802
7.93333	4.88839						7.93333	4.8862				7.93333	4.86805
7.95	4.88868						7.95	4.88614				7.95	4.86807
7.96667	4.88867						7.96667	4.88645				7.96667	4.86793
7.98333	4.88885						7.98333	4.88648				7.98333	4.86789
8	4.88894						8	4.88653				8	4.86809
8.01667	4.88891						8.01667	4.88661				8.01667	4.86823
8.03333	4.88907						8.03333	4.88661				8.03333	4.86819
8.05	4.88911						8.05	4.88651				8.05	4.86819
8.06667	4.88899						8.06667	4.8867				8.06667	4.86818
8.08333	4.88908						8.08333	4.88687				8.08333	4.86835
8.1	4.8894						8.1	4.88683				8.1	4.86846
8.11667	4.88951						8.11667	4.88674				8.11667	4.86841
8.13333	4.88934						8.13333	4.88711				8.13333	4.86839
8.15	4.88941						8.15	4.8875				8.15	4.86837
8.16667	4.88937						8.16667	4.88788				8.16667	4.86823
8.18333	4.88943						8.18333	4.88816				8.18333	4.86817
8.2	4.88959						8.2	4.88837				8.2	4.86798
8.21667	4.88956						8.21667	4.88869				8.21667	4.86796
8.23333	4.88956						8.23333	4.88862				8.23333	4.86785
8.25	4.88935						8.25	4.88869				8.25	4.86783
8.26667	4.88955						8.26667	4.88879				8.26667	4.86778
8.28333	4.88915						8.28333	4.88852				8.28333	4.86776
8.3	4.88896						8.3	4.88813				8.3	4.86793
8.31667	4.88886						8.31667	4.88787				8.31667	4.86819
8.33333	4.88868						8.33333	4.88784				8.33333	4.86826
8.35	4.88872						8.35	4.8882				8.35	4.86833
8.36667	4.88845						8.36667	4.88848				8.36667	4.86852
8.38333	4.88823						8.38333	4.88849				8.38333	4.86848
8.4	4.88833						8.4	4.88851				8.4	4.86841
8.41667	4.88856						8.41667	4.8884				8.41667	4.86836
8.43333	4.88841						8.43333	4.88819				8.43333	4.86846
8.45	4.88825						8.45	4.88793				8.45	4.86842
8.46667	4.88815						8.46667	4.8876				8.46667	4.86821
8.48333	4.88808						8.48333	4.88729				8.48333	4.86808
8.5	4.88793						8.5	4.88707				8.5	4.86807
8.51667	4.88771						8.51667	4.88698				8.51667	4.868
8.53333	4.88751						8.53333	4.88685				8.53333	4.86792
8.55	4.88774						8.55	4.88679				8.55	4.86795
8.56667	4.88782						8.56667	4.88692				8.56667	4.86786
8.58333	4.88773						8.58333	4.88704				8.58333	4.8679
8.6	4.88763						8.6	4.88705				8.6	4.86794
8.61667	4.88761						8.61667	4.8872				8.61667	4.86803
8.63333	4.88756						8.63333	4.88743				8.63333	4.8681
8.65	4.88757						8.65	4.88732				8.65	4.86802
8.66667	4.88764						8.66667	4.88714				8.66667	4.86795
8.68333	4.88771						8.68333	4.88704				8.68333	4.86808
8.7	4.88776						8.7	4.88696				8.7	4.86803
8.71667	4.88768						8.71667	4.88712				8.71667	4.86802
8.73333	4.88763						8.73333	4.88716				8.73333	4.86806
8.75	4.88787						8.75	4.88722				8.75	4.86799
8.76667	4.88812						8.76667	4.88732				8.76667	4.86806
8.78333	4.88825						8.78333	4.88745				8.78333	4.86811
8.8	4.8884						8.8	4.88763				8.8	4.86821
8.81667	4.88858						8.81667	4.88773				8.81667	4.86839
8.83333	4.88877						8.83333	4.88778				8.83333	4.86861
8.85	4.88878						8.85	4.88765				8.85	4.86876
8.86667	4.88898						8.86667	4.88752				8.86667	4.86897
8.88333	4.88931						8.88333	4.88744				8.88333	4.86914
8.9	4.88965						8.9	4.88735				8.9	4.86925
8.91667	4.88999						8.91667	4.88714				8.91667	4.86918
8.93333	4.89024						8.93333	4.88736				8.93333	4.86896
8.95	4.89036						8.95	4.8871				8.95	4.86894
8.96667	4.89001						8.96667	4.88683				8.96667	4.86905
8.98333	4.88974						8.98333	4.88619				8.98333	4.86929
9	4.8888						9	4.88532				9	4.86964
9.01667	4.88649						9.01667	4.88506				9.01667	4.86788
9.03333	4.88148						9.03333	4.88497				9.03333	4.86875
9.05	4.83469						9.05	4.8672				9.05	4.85711
9.06667	4.7602						9.06667	4.85002				9.06667	4.84308
9.08333	4.66829						9.08333	4.8202				9.08333	4.83072
9.1	4.58688						9.1	4.79997				9.1	4.81995
9.11667	4.55297						9.11667	4.79447				9.11667	4.82017
9.13333	4.56489						9.13333	4.80051				9.13333	4.82449
9.15	4.629						9.15	4.82178				9.15	4.83654
9.16667	4.72731						9.16667	4.85018				9.16667	4.85055
9.18333	4.83781						9.18333	4.87746				9.18333	4.86326
9.2	4.93267						9.2	4.90812				9.2	4.87188
9.21667	4.98568						9.21667	4.92399				9.21667	4.88026
9.23333	5.00321						9.23333	4.92692				9.23333	4.88058
9.25	4.9947						9.25	4.92845				9.25	4.87854
9.26667	4.97284						9.26667	4.91943				9.26667	4.8757
9.28333	4.94824						9.28333	4.91006				9.28333	4.87431
9.3	4.92397						9.3	4.90243				9.3	4.87341
9.31667	4.90566						9.31667	4.89392				9.31667	4.87225
9.33333	4.89327						9.33333	4.88981				9.33333	4.87119
9.35	4.88807						9.35	4.88857				9.35	4.87062
9.36667	4.8878						9.36667	4.88713				9.36667	4.87049
9.38333	4.88824						9.38333	4.88676				9.38333	4.87023
9.4	4.88778						9.4	4.88693				9.4	4.86955
9.41667	4.88715						9.41667	4.8867				9.41667	4.86894
9.43333	4.88663						9.43333	4.886				9.43333	4.86844
9.45	4.88649						9.45	4.88568				9.45	4.86797
9.46667	4.8863						9.46667	4.88548				9.46667	4.86785
9.48333	4.88598						9.48333	4.88518				9.48333	4.86799
9.5	4.88601						9.5	4.88481				9.5	4.86788
9.51667	4.88602						9.51667	4.88472				9.51667	4.8677
9.53333	4.886						9.53333	4.88468				9.53333	4.86795
9.55	4.88584						9.55	4.88452				9.55	4.86826
9.56667	4.88602						9.56667	4.88472				9.56667	4.86843
9.58333	4.88588						9.58333	4.88495				9.58333	4.86857
9.6	4.88576						9.6	4.88492				9.6	4.86853
9.61667	4.88583						9.61667	4.88495				9.61667	4.86876
9.63333	4.88598						9.63333	4.88488				9.63333	4.8689
9.65	4.88623						9.65	4.88492				9.65	4.869
9.66667	4.88642						9.66667	4.88492				9.66667	4.86919
9.68333	4.88672						9.68333	4.88531				9.68333	4.86938
9.7	4.88689						9.7	4.88551				9.7	4.86945
9.71667	4.88695						9.71667	4.88578				9.71667	4.86942
9.73333	4.88706						9.73333	4.8859				9.73333	4.86962
9.75	4.88729						9.75	4.8858				9.75	4.8698
9.76667	4.88753						9.76667	4.88586				9.76667	4.86999
9.78333	4.88768						9.78333	4.886				9.78333	4.87009
9.8	4.88788						9.8	4.88597				9.8	4.8702
9.81667	4.88789						9.81667	4.88617				9.81667	4.87026
9.83333	4.88793						9.83333	4.88627				9.83333	4.87017
9.85	4.88825						9.85	4.8865				9.85	4.87009
9.86667	4.88825						9.86667	4.88654				9.86667	4.87009
9.88333	4.88848						9.88333	4.88668				9.88333	4.87019
9.9	4.88877						9.9	4.88661				9.9	4.87026
9.91667	4.88901						9.91667	4.88673				9.91667	4.87036
9.93333	4.88919						9.93333	4.88678				9.93333	4.87048
9.95	4.88926						9.95	4.88702				9.95	4.87061
9.96667	4.88938						9.96667	4.88732				9.96667	4.87082
9.98333	4.88929						9.98333	4.88746				9.98333	4.87085
10	4.88946						10	4.88747				10	4.87082
10.0167	4.88972						10.0167	4.88756				10.0167	4.87075
10.0333	4.89						10.0333	4.88764				10.0333	4.87065
10.05	4.89004						10.05	4.88789				10.05	4.87079
10.0667	4.89019						10.0667	4.88822				10.0667	4.87086
10.0833	4.89042						10.0833	4.88852				10.0833	4.87091
10.1	4.89052						10.1	4.88876				10.1	4.87078
10.1167	4.89078						10.1167	4.88884				10.1167	4.87077
10.1333	4.89117						10.1333	4.88884				10.1333	4.87065
10.15	4.8914						10.15	4.88881				10.15	4.87048
10.1667	4.89126						10.1667	4.88907				10.1667	4.87052
10.1833	4.89116						10.1833	4.88929				10.1833	4.87053
10.2	4.89108						10.2	4.88934				10.2	4.8705
10.2167	4.89114						10.2167	4.88927				10.2167	4.8705
10.2333	4.89131						10.2333	4.8893				10.2333	4.8705
10.25	4.89137						10.25	4.88927				10.25	4.87048
10.2667	4.89131						10.2667	4.88922				10.2667	4.87025
10.2833	4.89141						10.2833	4.88924				10.2833	4.87023
10.3	4.89141						10.3	4.8893				10.3	4.87003
10.3167	4.89139						10.3167	4.88923				10.3167	4.87013
10.3333	4.89107						10.3333	4.88908				10.3333	4.87008
10.35	4.89097						10.35	4.88915				10.35	4.87
10.3667	4.89088						10.3667	4.88905				10.3667	4.86973
10.3833	4.89085						10.3833	4.88903				10.3833	4.86935
10.4	4.89076						10.4	4.88908				10.4	4.86916
10.4167	4.89059						10.4167	4.88906				10.4167	4.86918
10.4333	4.89047						10.4333	4.88907				10.4333	4.86936
10.45	4.89033						10.45	4.88923				10.45	4.86936
10.4667	4.8902						10.4667	4.88927				10.4667	4.86958
10.4833	4.89021						10.4833	4.88908				10.4833	4.86965
10.5	4.89019						10.5	4.88889				10.5	4.86952
10.5167	4.89035						10.5167	4.88891				10.5167	4.86951
10.5333	4.89034						10.5333	4.88901				10.5333	4.86954
10.55	4.89027						10.55	4.88899				10.55	4.86953
10.5667	4.89022						10.5667	4.88887				10.5667	4.86958
10.5833	4.89012						10.5833	4.88872				10.5833	4.86956
10.6	4.89017						10.6	4.88868				10.6	4.86972
10.6167	4.89027						10.6167	4.88883				10.6167	4.86984
10.6333	4.89023						10.6333	4.88901				10.6333	4.86991
10.65	4.89035						10.65	4.8889				10.65	4.86993
10.6667	4.89039						10.6667	4.88866				10.6667	4.87002
10.6833	4.89048						10.6833	4.88839				10.6833	4.87008
10.7	4.89057						10.7	4.88834				10.7	4.87025
10.7167	4.89067						10.7167	4.88808				10.7167	4.87034
10.7333	4.8909						10.7333	4.88783				10.7333	4.87026
10.75	4.89095						10.75	4.88787				10.75	4.87009
10.7667	4.89116						10.7667	4.8879				10.7667	4.87013
10.7833	4.89147						10.7833	4.88758				10.7833	4.87017
10.8	4.89166						10.8	4.88757				10.8	4.87021
10.8167	4.89176						10.8167	4.88773				10.8167	4.87031
10.8333	4.89195						10.8333	4.88792				10.8333	4.87013
10.85	4.89188						10.85	4.88784				10.85	4.86989
10.8667	4.89186						10.8667	4.88776				10.8667	4.86997
10.8833	4.89204						10.8833	4.88779				10.8833	4.87002
10.9	4.89215						10.9	4.88747				10.9	4.86969
10.9167	4.89258						10.9167	4.88749				10.9167	4.8694
10.9333	4.89298						10.9333	4.88793				10.9333	4.86902
10.95	4.89325						10.95	4.888				10.95	4.86925
10.9667	4.89342						10.9667	4.88785				10.9667	4.86923
10.9833	4.89312						10.9833	4.88722				10.9833	4.86823
11	4.89275						11	4.88657				11	4.86843
11.0167	4.89192						11.0167	4.88715				11.0167	4.87068
11.0333	4.8915						11.0333	4.88665				11.0333	4.86965
11.05	4.86274						11.05	4.87219				11.05	4.8589
11.0667	4.80985						11.0667	4.85231				11.0667	4.84933
11.0833	4.73999						11.0833	4.82798				11.0833	4.83833
11.1	4.66999						11.1	4.80971				11.1	4.82537
11.1167	4.63566						11.1167	4.80373				11.1167	4.82669
11.1333	4.63509						11.1333	4.80862				11.1333	4.83023
11.15	4.6752						11.15	4.82529				11.15	4.83936
11.1667	4.74895						11.1667	4.85287				11.1667	4.85616
11.1833	4.83826						11.1833	4.88456				11.1833	4.86674
11.2	4.91627						11.2	4.90831				11.2	4.8744
11.2167	4.97113						11.2167	4.92326				11.2167	4.87884
11.2333	4.99433						11.2333	4.93039				11.2333	4.87822
11.25	4.98951						11.25	4.92898				11.25	4.87682
11.2667	4.97142						11.2667	4.92052				11.2667	4.8757
11.2833	4.94389						11.2833	4.91314				11.2833	4.87447
11.3	4.92328						11.3	4.90452				11.3	4.8737
11.3167	4.90983						11.3167	4.89719				11.3167	4.87288
11.3333	4.89815						11.3333	4.89303				11.3333	4.87265
11.35	4.89131						11.35	4.89052				11.35	4.87259
11.3667	4.88889						11.3667	4.88874				11.3667	4.87209
11.3833	4.89005						11.3833	4.88853				11.3833	4.87154
11.4	4.89013						11.4	4.88828				11.4	4.8709
11.4167	4.88918						11.4167	4.88798				11.4167	4.87022
11.4333	4.88842						11.4333	4.88712				11.4333	4.86974
11.45	4.88785						11.45	4.88673				11.45	4.86945
11.4667	4.88726						11.4667	4.88663				11.4667	4.86923
11.4833	4.88671						11.4833	4.88604				11.4833	4.86923
11.5	4.88658						11.5	4.88581				11.5	4.86943
11.5167	4.88644						11.5167	4.88566				11.5167	4.86973
11.5333	4.88639						11.5333	4.88582				11.5333	4.86991
11.55	4.88637						11.55	4.88592				11.55	4.87009
11.5667	4.88619						11.5667	4.88576				11.5667	4.87014
11.5833	4.88566						11.5833	4.88599				11.5833	4.87035
11.6	4.8859						11.6	4.88611				11.6	4.87055
11.6167	4.8861						11.6167	4.8861				11.6167	4.87074
11.6333	4.88661						11.6333	4.88626				11.6333	4.87067
11.65	4.88712						11.65	4.88667				11.65	4.87072
11.6667	4.8874						11.6667	4.88657				11.6667	4.87076
11.6833	4.88776						11.6833	4.88695				11.6833	4.87083
11.7	4.88814						11.7	4.88747				11.7	4.871
11.7167	4.88853						11.7167	4.88772				11.7167	4.87111
11.7333	4.88883						11.7333	4.88807				11.7333	4.8712
11.75	4.88927						11.75	4.88837				11.75	4.8713
11.7667	4.8897						11.7667	4.88849				11.7667	4.87147
11.7833	4.8902						11.7833	4.88847				11.7833	4.87145
11.8	4.89043						11.8	4.88816				11.8	4.87125
11.8167	4.89073						11.8167	4.88793				11.8167	4.87125
11.8333	4.89103						11.8333	4.88777				11.8333	4.87132
11.85	4.89123						11.85	4.88696				11.85	4.87137
11.8667	4.89147						11.8667	4.88689				11.8667	4.87137
11.8833	4.89167						11.8833	4.88686				11.8833	4.87151
11.9	4.89163						11.9	4.88709				11.9	4.87166
11.9167	4.8915						11.9167	4.88738				11.9167	4.87176
11.9333	4.89152						11.9333	4.88769				11.9333	4.87172
11.95	4.89162						11.95	4.88806				11.95	4.87171
11.9667	4.89155						11.9667	4.8883				11.9667	4.87179
11.9833	4.89145						11.9833	4.8884				11.9833	4.87194
12	4.89144						12	4.88839				12	4.87195
12.0167	4.89141						12.0167	4.88827				12.0167	4.87198
12.0333	4.8915						12.0333	4.88852				12.0333	4.87202
12.05	4.89171						12.05	4.88877				12.05	4.87214
12.0667	4.89176						12.0667	4.88893				12.0667	4.87222
12.0833	4.89183						12.0833	4.88913				12.0833	4.87219
12.1	4.89194						12.1	4.88945				12.1	4.8723
12.1167	4.89205						12.1167	4.88941				12.1167	4.87244
12.1333	4.89224						12.1333	4.88947				12.1333	4.87258
12.15	4.89244						12.15	4.8896				12.15	4.87269
12.1667	4.89264						12.1667	4.88946				12.1667	4.87272
12.1833	4.89278						12.1833	4.88931				12.1833	4.87258
12.2	4.89275						12.2	4.88923				12.2	4.87249
12.2167	4.89267						12.2167	4.88928				12.2167	4.87242
12.2333	4.89282						12.2333	4.88921				12.2333	4.87225
12.25	4.89291						12.25	4.88896				12.25	4.87221
12.2667	4.89278						12.2667	4.88907				12.2667	4.87237
12.2833	4.89262						12.2833	4.88923				12.2833	4.87241
12.3	4.89272						12.3	4.88911				12.3	4.87244
12.3167	4.89292						12.3167	4.88923				12.3167	4.87234
12.3333	4.89303						12.3333	4.889				12.3333	4.87233
12.35	4.89298						12.35	4.88891				12.35	4.87261
12.3667	4.89277						12.3667	4.88897				12.3667	4.87282
12.3833	4.89259						12.3833	4.88911				12.3833	4.87286
12.4	4.89265						12.4	4.88932				12.4	4.87265
12.4167	4.89251						12.4167	4.88939				12.4167	4.87265
12.4333	4.89231						12.4333	4.88921				12.4333	4.87254
12.45	4.89202						12.45	4.88919				12.45	4.87244
12.4667	4.89168						12.4667	4.889				12.4667	4.87234
12.4833	4.89136						12.4833	4.88898				12.4833	4.87245
12.5	4.89118						12.5	4.88907				12.5	4.87257
12.5167	4.89107						12.5167	4.88889				12.5167	4.87268
12.5333	4.89131						12.5333	4.88874				12.5333	4.87232
12.55	4.89142						12.55	4.88852				12.55	4.87202
12.5667	4.8915						12.5667	4.88852				12.5667	4.87213
12.5833	4.89142						12.5833	4.88873				12.5833	4.87218
12.6	4.89169						12.6	4.88874				12.6	4.8723
12.6167	4.89167						12.6167	4.88887				12.6167	4.87229
12.6333	4.89144						12.6333	4.88868				12.6333	4.87217
12.65	4.89124						12.65	4.88826				12.65	4.87227
12.6667	4.89145						12.6667	4.88799				12.6667	4.87251
12.6833	4.89174						12.6833	4.88783				12.6833	4.87251
12.7	4.89215						12.7	4.88741				12.7	4.87258
12.7167	4.89216						12.7167	4.88702				12.7167	4.87261
12.7333	4.89237						12.7333	4.88649				12.7333	4.87278
12.75	4.8927						12.75	4.88638				12.75	4.8729
12.7667	4.89314						12.7667	4.88636				12.7667	4.87297
12.7833	4.89338						12.7833	4.88646				12.7833	4.87298
12.8	4.89322						12.8	4.88639				12.8	4.87303
12.8167	4.89318						12.8167	4.88621				12.8167	4.87308
12.8333	4.89307						12.8333	4.88581				12.8333	4.87322
12.85	4.89305						12.85	4.88574				12.85	4.87329
12.8667	4.8931						12.8667	4.88564				12.8667	4.87356
12.8833	4.8931						12.8833	4.88573				12.8833	4.87364
12.9	4.8935						12.9	4.88603				12.9	4.87366
12.9167	4.89382						12.9167	4.88642				12.9167	4.87371
12.9333	4.89336						12.9333	4.88652				12.9333	4.87339
12.95	4.89293						12.95	4.8873				12.95	4.87287
12.9667	4.89299						12.9667	4.88783				12.9667	4.87301
12.9833	4.89316						12.9833	4.88829				12.9833	4.87345
13	4.89367						13	4.88865				13	4.87481
13.0167	4.89221						13.0167	4.888				13.0167	4.8761
13.0333	4.88953						13.0333	4.89018				13.0333	4.87358
13.05	4.8638						13.05	4.8786				13.05	4.86835
13.0667	4.8203						13.0667	4.85819				13.0667	4.85661
13.0833	4.76496						13.0833	4.83687				13.0833	4.84469
13.1	4.70716						13.1	4.8164				13.1	4.83431
13.1167	4.67942						13.1167	4.80787				13.1167	4.83296
13.1333	4.67515						13.1333	4.81244				13.1333	4.83585
13.15	4.70767						13.15	4.8242				13.15	4.84681
13.1667	4.77301						13.1667	4.84759				13.1667	4.85776
13.1833	4.84877						13.1833	4.87408				13.1833	4.86685
13.2	4.91567						13.2	4.89747				13.2	4.87778
13.2167	4.96255						13.2167	4.91759				13.2167	4.88156
13.2333	4.98017						13.2333	4.92773				13.2333	4.88174
13.25	4.97553						13.25	4.92572				13.25	4.8807
13.2667	4.96434						13.2667	4.92095				13.2667	4.87921
13.2833	4.94703						13.2833	4.91347				13.2833	4.87752
13.3	4.92814						13.3	4.90703				13.3	4.87623
13.3167	4.91145						13.3167	4.89938				13.3167	4.87526
13.3333	4.89923						13.3333	4.8937				13.3333	4.87445
13.35	4.89421						13.35	4.89182				13.35	4.87379
13.3667	4.89434						13.3667	4.88994				13.3667	4.87329
13.3833	4.89425						13.3833	4.88901				13.3833	4.8728
13.4	4.89335						13.4	4.88838				13.4	4.87214
13.4167	4.89223						13.4167	4.88778				13.4167	4.87151
13.4333	4.89115						13.4333	4.88787				13.4333	4.871
13.45	4.89041						13.45	4.88786				13.45	4.87058
13.4667	4.88991						13.4667	4.88753				13.4667	4.87031
13.4833	4.88942						13.4833	4.8874				13.4833	4.87037
13.5	4.88919						13.5	4.88709				13.5	4.87056
13.5167	4.88899						13.5167	4.8873				13.5167	4.87071
13.5333	4.88878						13.5333	4.88756				13.5333	4.87098
13.55	4.88851						13.55	4.88763				13.55	4.87115
13.5667	4.88792						13.5667	4.88741				13.5667	4.87136
13.5833	4.88742						13.5833	4.88752				13.5833	4.87166
13.6	4.88756						13.6	4.88763				13.6	4.87199
13.6167	4.88795						13.6167	4.88765				13.6167	4.87239
13.6333	4.88806						13.6333	4.88801				13.6333	4.8729
13.65	4.88829						13.65	4.88813				13.65	4.87328
13.6667	4.88853						13.6667	4.8881				13.6667	4.87374
13.6833	4.88881						13.6833	4.88816				13.6833	4.87403
13.7	4.88928						13.7	4.88838				13.7	4.8742
13.7167	4.88969						13.7167	4.88851				13.7167	4.87414
13.7333	4.89001						13.7333	4.88853				13.7333	4.87437
13.75	4.89061						13.75	4.88859				13.75	4.87478
13.7667	4.8911						13.7667	4.88872				13.7667	4.87491
13.7833	4.89141						13.7833	4.88866				13.7833	4.87503
13.8	4.89162						13.8	4.88852				13.8	4.87511
13.8167	4.89198						13.8167	4.88836				13.8167	4.87507
13.8333	4.89223						13.8333	4.88825				13.8333	4.87498
13.85	4.89244						13.85	4.88812				13.85	4.8751
13.8667	4.89263						13.8667	4.8883				13.8667	4.87526
13.8833	4.89265						13.8833	4.88871				13.8833	4.87543
13.9	4.89254						13.9	4.88896				13.9	4.87537
13.9167	4.89283						13.9167	4.88919				13.9167	4.87527
13.9333	4.89315						13.9333	4.88925				13.9333	4.87559
13.95	4.89326						13.95	4.88932				13.95	4.87573
13.9667	4.89346						13.9667	4.88947				13.9667	4.87575
13.9833	4.89347						13.9833	4.88955				13.9833	4.87563
14	4.89356						14	4.88968				14	4.87558
14.0167	4.89363						14.0167	4.88975				14.0167	4.87559
14.0333	4.8934						14.0333	4.88983				14.0333	4.87575
14.05	4.89333						14.05	4.88997				14.05	4.87598
14.0667	4.89337						14.0667	4.89002				14.0667	4.87612
14.0833	4.89341						14.0833	4.89008				14.0833	4.87608
14.1	4.89354						14.1	4.89032				14.1	4.87586
14.1167	4.89354						14.1167	4.89023				14.1167	4.876
14.1333	4.89339						14.1333	4.89026				14.1333	4.87623
14.15	4.89327						14.15	4.89035				14.15	4.87623
14.1667	4.8932						14.1667	4.89057				14.1667	4.87615
14.1833	4.89317						14.1833	4.89071				14.1833	4.8761
14.2	4.89344						14.2	4.89065				14.2	4.87605
14.2167	4.89372						14.2167	4.89065				14.2167	4.87608
14.2333	4.89389						14.2333	4.89045				14.2333	4.87578
14.25	4.89384						14.25	4.89022				14.25	4.8756
14.2667	4.8937						14.2667	4.89025				14.2667	4.87553
14.2833	4.89365						14.2833	4.89008				14.2833	4.87531
14.3	4.89361						14.3	4.89004				14.3	4.87516
14.3167	4.89362						14.3167	4.88998				14.3167	4.87509
14.3333	4.89374						14.3333	4.88985				14.3333	4.87508
14.35	4.89363						14.35	4.88972				14.35	4.87519
14.3667	4.89341						14.3667	4.88959				14.3667	4.87529
14.3833	4.89322						14.3833	4.88943				14.3833	4.87539
14.4	4.89324						14.4	4.8895				14.4	4.87561
14.4167	4.89344						14.4167	4.88957				14.4167	4.87587
14.4333	4.89351						14.4333	4.88957				14.4333	4.87617
14.45	4.89352						14.45	4.88962				14.45	4.87621
14.4667	4.89361						14.4667	4.88979				14.4667	4.8762
14.4833	4.89379						14.4833	4.8897				14.4833	4.87626
14.5	4.89387						14.5	4.88947				14.5	4.87627
14.5167	4.89363						14.5167	4.8894				14.5167	4.87628
14.5333	4.89385						14.5333	4.88921				14.5333	4.87652
14.55	4.89386						14.55	4.88932				14.55	4.8765
14.5667	4.89385						14.5667	4.88944				14.5667	4.87643
14.5833	4.89396						14.5833	4.88946				14.5833	4.87648
14.6	4.89397						14.6	4.8894				14.6	4.87659
14.6167	4.89386						14.6167	4.88947				14.6167	4.87664
14.6333	4.89381						14.6333	4.88971				14.6333	4.87679
14.65	4.89397						14.65	4.88957				14.65	4.87683
14.6667	4.89405						14.6667	4.88945				14.6667	4.87676
14.6833	4.89412						14.6833	4.88954				14.6833	4.87661
14.7	4.89425						14.7	4.8895				14.7	4.87619
14.7167	4.89423						14.7167	4.88946				14.7167	4.8759
14.7333	4.89417						14.7333	4.88935				14.7333	4.87582
14.75	4.89423						14.75	4.88915				14.75	4.87568
14.7667	4.89421						14.7667	4.88923				14.7667	4.87547
14.7833	4.89422						14.7833	4.88924				14.7833	4.8752
14.8	4.89418						14.8	4.88918				14.8	4.87512
14.8167	4.89394						14.8167	4.88914				14.8167	4.87525
14.8333	4.89383						14.8333	4.88924				14.8333	4.87524
14.85	4.89383						14.85	4.88951				14.85	4.87519
14.8667	4.8939						14.8667	4.88937				14.8667	4.87509
14.8833	4.8938						14.8833	4.8894				14.8833	4.87519
14.9	4.89401						14.9	4.88956				14.9	4.87531
14.9167	4.89426						14.9167	4.88946				14.9167	4.87521
14.9333	4.89435						14.9333	4.88949				14.9333	4.87566
14.95	4.89411						14.95	4.88977				14.95	4.87597
14.9667	4.89387						14.9667	4.89034				14.9667	4.87621
14.9833	4.89406						14.9833	4.89059				14.9833	4.87675
15	4.89508						15	4.89099				15	4.87689
15.0167	4.89711						15.0167	4.89018				15.0167	4.87715
15.0333	4.8979						15.0333	4.8875				15.0333	4.87873
15.05	4.87499						15.05	4.8774				15.05	4.86862
15.0667	4.83331						15.0667	4.86083				15.0667	4.85986
15.0833	4.77865						15.0833	4.84141				15.0833	4.8465
15.1	4.72232						15.1	4.81758				15.1	4.83665
15.1167	4.69043						15.1167	4.80763				15.1167	4.83775
15.1333	4.68884						15.1333	4.80957				15.1333	4.84052
15.15	4.71993						15.15	4.82208				15.15	4.84889
15.1667	4.77783						15.1667	4.84348				15.1667	4.85886
15.1833	4.84913						15.1833	4.87288				15.1833	4.869
15.2	4.9139						15.2	4.89861				15.2	4.87667
15.2167	4.96168						15.2167	4.91657				15.2167	4.88075
15.2333	4.98186						15.2333	4.92223				15.2333	4.88487
15.25	4.98062						15.25	4.92246				15.25	4.88862
15.2667	4.96626						15.2667	4.9189				15.2667	4.8923
15.2833	4.94694						15.2833	4.91216				15.2833	4.89508
15.3	4.92692						15.3	4.90644				15.3	4.89028
15.3167	4.91288						15.3167	4.89981				15.3167	4.87917
15.3333	4.90274						15.3333	4.89437				15.3333	4.87426
15.35	4.89774						15.35	4.88978				15.35	4.87276
15.3667	4.89516						15.3667	4.8881				15.3667	4.87164
15.3833	4.89396						15.3833	4.88766				15.3833	4.87153
15.4	4.89407						15.4	4.8879				15.4	4.87182
15.4167	4.89413						15.4167	4.88818				15.4167	4.87195
15.4333	4.89395						15.4333	4.88792				15.4333	4.87195
15.45	4.89311						15.45	4.88737				15.45	4.87216
15.4667	4.89228						15.4667	4.8871				15.4667	4.87232
15.4833	4.89183						15.4833	4.88696				15.4833	4.87261
15.5	4.89132						15.5	4.88683				15.5	4.87266
15.5167	4.8911						15.5167	4.88685				15.5167	4.87249
15.5333	4.89077						15.5333	4.88645				15.5333	4.87232
15.55	4.89051						15.55	4.88613				15.55	4.87224
15.5667	4.8905						15.5667	4.88627				15.5667	4.87237
15.5833	4.8905						15.5833	4.8866				15.5833	4.87257
15.6	4.89042						15.6	4.88659				15.6	4.87284
15.6167	4.89024						15.6167	4.88678				15.6167	4.87278
15.6333	4.89008						15.6333	4.88664				15.6333	4.87291
15.65	4.89005						15.65	4.88648				15.65	4.87287
15.6667	4.89012						15.6667	4.88667				15.6667	4.87284
15.6833	4.89016						15.6833	4.88701				15.6833	4.87302
15.7	4.89025						15.7	4.88715				15.7	4.87296
15.7167	4.89045						15.7167	4.88757				15.7167	4.87288
15.7333	4.89073						15.7333	4.88822				15.7333	4.8726
15.75	4.89106						15.75	4.88892				15.75	4.87272
15.7667	4.89127						15.7667	4.88876				15.7667	4.87284
15.7833	4.89168						15.7833	4.88923				15.7833	4.87306
15.8	4.89203						15.8	4.88973				15.8	4.8733
15.8167	4.89216						15.8167	4.89014				15.8167	4.87341
15.8333	4.89228						15.8333	4.89002				15.8333	4.87344
15.85	4.8925						15.85	4.88986				15.85	4.87381
15.8667	4.8926						15.8667	4.89013				15.8667	4.87433
15.8833	4.89276						15.8833	4.89039				15.8833	4.87488
15.9	4.89304						15.9	4.89032				15.9	4.87525
15.9167	4.8934						15.9167	4.89015				15.9167	4.87545
15.9333	4.89363						15.9333	4.89016				15.9333	4.87539
15.95	4.89361						15.95	4.89037				15.95	4.8756
15.9667	4.89366						15.9667	4.89047				15.9667	4.87571
15.9833	4.8939						15.9833	4.89041				15.9833	4.87602
16	4.89405						16	4.89022				16	4.87644
16.0167	4.89426						16.0167	4.89006				16.0167	4.87678
16.0333	4.89465						16.0333	4.89				16.0333	4.87723
16.05	4.89489						16.05	4.89027				16.05	4.87755
16.0667	4.89495						16.0667	4.89053				16.0667	4.87784
16.0833	4.89518						16.0833	4.89068				16.0833	4.87806
16.1	4.89544						16.1	4.89064				16.1	4.87821
16.1167	4.89554						16.1167	4.89055				16.1167	4.87842
16.1333	4.89542						16.1333	4.89067				16.1333	4.87825
16.15	4.89544						16.15	4.89076				16.15	4.87797
16.1667	4.89563						16.1667	4.89078				16.1667	4.87792
16.1833	4.89579						16.1833	4.89089				16.1833	4.87789
16.2	4.89594						16.2	4.89088				16.2	4.87771
16.2167	4.89597						16.2167	4.89086				16.2167	4.87759
16.2333	4.89612						16.2333	4.89073				16.2333	4.87756
16.25	4.89617						16.25	4.89059				16.25	4.87745
16.2667	4.8963						16.2667	4.89027				16.2667	4.8776
16.2833	4.89658						16.2833	4.89008				16.2833	4.87783
16.3	4.89681						16.3	4.88994				16.3	4.87784
16.3167	4.89665						16.3167	4.88993				16.3167	4.87753
16.3333	4.8967						16.3333	4.89013				16.3333	4.87764
16.35	4.89669						16.35	4.89023				16.35	4.87768
16.3667	4.89668						16.3667	4.89014				16.3667	4.87771
16.3833	4.8968						16.3833	4.8899				16.3833	4.87773
16.4	4.89669						16.4	4.88969				16.4	4.87794
16.4167	4.89659						16.4167	4.88954				16.4167	4.87811
16.4333	4.89644						16.4333	4.88944				16.4333	4.87813
16.45	4.89634						16.45	4.8897				16.45	4.87827
16.4667	4.89658						16.4667	4.88989				16.4667	4.87831
16.4833	4.89677						16.4833	4.89001				16.4833	4.87823
16.5	4.89684						16.5	4.89007				16.5	4.87829
16.5167	4.89687						16.5167	4.89011				16.5167	4.87848
16.5333	4.89679						16.5333	4.89035				16.5333	4.87878
16.55	4.8965						16.55	4.89082				16.55	4.87896
16.5667	4.89637						16.5667	4.8911				16.5667	4.87918
16.5833	4.89626						16.5833	4.89101				16.5833	4.87941
16.6	4.89628						16.6	4.89104				16.6	4.87958
16.6167	4.89624						16.6167	4.89063				16.6167	4.87963
16.6333	4.89622						16.6333	4.89074				16.6333	4.87965
16.65	4.8964						16.65	4.89073				16.65	4.87967
16.6667	4.89647						16.6667	4.89079				16.6667	4.87971
16.6833	4.89645						16.6833	4.89082				16.6833	4.87964
16.7	4.89644						16.7	4.89095				16.7	4.8795
16.7167	4.89648						16.7167	4.89087				16.7167	4.87931
16.7333	4.89656						16.7333	4.89089				16.7333	4.87929
16.75	4.89657						16.75	4.89099				16.75	4.87937
16.7667	4.89673						16.7667	4.8909				16.7667	4.87961
16.7833	4.89665						16.7833	4.89053				16.7833	4.87974
16.8	4.89672						16.8	4.89032				16.8	4.87972
16.8167	4.89661						16.8167	4.89025				16.8167	4.87972
16.8333	4.89655						16.8333	4.89025				16.8333	4.87961
16.85	4.89686						16.85	4.89038				16.85	4.87939
16.8667	4.89685						16.8667	4.89039				16.8667	4.87916
16.8833	4.89678						16.8833	4.89021				16.8833	4.87888
16.9	4.8966						16.9	4.89014				16.9	4.87865
16.9167	4.89653						16.9167	4.89025				16.9167	4.8786
16.9333	4.89625						16.9333	4.89004				16.9333	4.87845
16.95	4.89641						16.95	4.89005				16.95	4.87871
16.9667	4.89599						16.9667	4.89009				16.9667	4.87862
16.9833	4.89575						16.9833	4.89005				16.9833	4.87749
17	4.89529						17	4.89057				17	4.87695
17.0167	4.89613						17.0167	4.88927				17.0167	4.87848
17.0333	4.89713						17.0333	4.89291				17.0333	4.88135
17.05	4.88432						17.05	4.88272				17.05	4.87248
17.0667	4.85057						17.0667	4.86801				17.0667	4.86153
17.0833	4.79768						17.0833	4.84674				17.0833	4.84844
17.1	4.73886						17.1	4.82527				17.1	4.83998
17.1167	4.70295						17.1167	4.81439				17.1167	4.84004
17.1333	4.69126						17.1333	4.81311				17.1333	4.84481
17.15	4.71453						17.15	4.82246				17.15	4.85208
17.1667	4.7671						17.1667	4.84481				17.1667	4.86093
17.1833	4.83359						17.1833	4.87286				17.1833	4.86993
17.2	4.90076						17.2	4.89518				17.2	4.87988
17.2167	4.95228						17.2167	4.9127				17.2167	4.88233
17.2333	4.97513						17.2333	4.92537				17.2333	4.88199
17.25	4.97785						17.25	4.92421				17.25	4.88153
17.2667	4.96906						17.2667	4.9223				17.2667	4.87979
17.2833	4.95046						17.2833	4.91556				17.2833	4.87825
17.3	4.932						17.3	4.90711				17.3	4.87729
17.3167	4.91983						17.3167	4.90313				17.3167	4.87637
17.3333	4.90743						17.3333	4.89789				17.3333	4.87587
17.35	4.90167						17.35	4.89019				17.35	4.87564
17.3667	4.89868						17.3667	4.88594				17.3667	4.87562
17.3833	4.89722						17.3833	4.88527				17.3833	4.87554
17.4	4.89674						17.4	4.88548				17.4	4.87529
17.4167	4.89569						17.4167	4.88578				17.4167	4.875
17.4333	4.89446						17.4333	4.88611				17.4333	4.87473
17.45	4.89341						17.45	4.8861				17.45	4.87442
17.4667	4.89316						17.4667	4.88586				17.4667	4.87431
17.4833	4.8929						17.4833	4.88606				17.4833	4.87443
17.5	4.89241						17.5	4.88639				17.5	4.8747
17.5167	4.89232						17.5167	4.88699				17.5167	4.87496
17.5333	4.89211						17.5333	4.88714				17.5333	4.87526
17.55	4.89187						17.55	4.88736				17.55	4.87565
17.5667	4.89212						17.5667	4.88763				17.5667	4.87593
17.5833	4.8924						17.5833	4.88766				17.5833	4.87623
17.6	4.89245						17.6	4.88775				17.6	4.87647
17.6167	4.89243						17.6167	4.88769				17.6167	4.87677
17.6333	4.8926						17.6333	4.88781				17.6333	4.87699
17.65	4.89289						17.65	4.88807				17.65	4.87713
17.6667	4.89323						17.6667	4.88835				17.6667	4.87709
17.6833	4.89385						17.6833	4.88901				17.6833	4.87696
17.7	4.89397						17.7	4.88905				17.7	4.87702
17.7167	4.89401						17.7167	4.88921				17.7167	4.87724
17.7333	4.89421						17.7333	4.88938				17.7333	4.87734
17.75	4.8945						17.75	4.88934				17.75	4.8774
17.7667	4.89474						17.7667	4.88937				17.7667	4.87754
17.7833	4.89506						17.7833	4.88951				17.7833	4.87763
17.8	4.89543						17.8	4.88954				17.8	4.87756
17.8167	4.89568						17.8167	4.88942				17.8167	4.87753
17.8333	4.89586						17.8333	4.88925				17.8333	4.87753
17.85	4.89592						17.85	4.88918				17.85	4.87768
17.8667	4.89595						17.8667	4.8894				17.8667	4.87785
17.8833	4.89608						17.8833	4.88963				17.8833	4.87791
17.9	4.89638						17.9	4.88963				17.9	4.87795
17.9167	4.89644						17.9167	4.88982				17.9167	4.87803
17.9333	4.89647						17.9333	4.88985				17.9333	4.87803
17.95	4.89663						17.95	4.88979				17.95	4.87788
17.9667	4.89664						17.9667	4.88992				17.9667	4.8779
17.9833	4.89678						17.9833	4.88978				17.9833	4.878
18	4.89708						18	4.88978				18	4.87825
18.0167	4.89746						18.0167	4.88968				18.0167	4.87853
18.0333	4.89775						18.0333	4.88964				18.0333	4.87849
18.05	4.89782						18.05	4.88986				18.05	4.87834
18.0667	4.89786						18.0667	4.88994				18.0667	4.87836
18.0833	4.89802						18.0833	4.8897				18.0833	4.87838
18.1	4.89808						18.1	4.8896				18.1	4.87848
18.1167	4.8981						18.1167	4.88963				18.1167	4.87868
18.1333	4.89787						18.1333	4.88969				18.1333	4.87873
18.15	4.89773						18.15	4.88978				18.15	4.87871
18.1667	4.89782						18.1667	4.88996				18.1667	4.87846
18.1833	4.89774						18.1833	4.89007				18.1833	4.87813
18.2	4.89752						18.2	4.88997				18.2	4.8779
18.2167	4.89742						18.2167	4.88995				18.2167	4.87785
18.2333	4.89755						18.2333	4.89022				18.2333	4.87797
18.25	4.8975						18.25	4.89033				18.25	4.87798
18.2667	4.89712						18.2667	4.89016				18.2667	4.8781
18.2833	4.89672						18.2833	4.89015				18.2833	4.87821
18.3	4.89671						18.3	4.88997				18.3	4.87822
18.3167	4.89677						18.3167	4.89001				18.3167	4.87802
18.3333	4.89661						18.3333	4.88985				18.3333	4.87793
18.35	4.89639						18.35	4.88957				18.35	4.87783
18.3667	4.89634						18.3667	4.88969				18.3667	4.87809
18.3833	4.89628						18.3833	4.88985				18.3833	4.87819
18.4	4.896						18.4	4.88998				18.4	4.87812
18.4167	4.89587						18.4167	4.89006				18.4167	4.87809
18.4333	4.89592						18.4333	4.88998				18.4333	4.87818
18.45	4.89603						18.45	4.88977				18.45	4.87818
18.4667	4.89611						18.4667	4.88966				18.4667	4.8783
18.4833	4.89608						18.4833	4.88909				18.4833	4.87844
18.5	4.89614						18.5	4.88882				18.5	4.87873
18.5167	4.89637						18.5167	4.88871				18.5167	4.87894
18.5333	4.89651						18.5333	4.88855				18.5333	4.87884
18.55	4.89666						18.55	4.88845				18.55	4.87859
18.5667	4.89686						18.5667	4.88827				18.5667	4.87851
18.5833	4.89699						18.5833	4.88858				18.5833	4.87844
18.6	4.89699						18.6	4.88861				18.6	4.87839
18.6167	4.89692						18.6167	4.88863				18.6167	4.87842
18.6333	4.89692						18.6333	4.88844				18.6333	4.87862
18.65	4.89693						18.65	4.88859				18.65	4.87863
18.6667	4.897						18.6667	4.88863				18.6667	4.87859
18.6833	4.89716						18.6833	4.88869				18.6833	4.87872
18.7	4.89726						18.7	4.88888				18.7	4.87852
18.7167	4.89729						18.7167	4.88875				18.7167	4.87814
18.7333	4.89737						18.7333	4.8887				18.7333	4.87842
18.75	4.89755						18.75	4.88867				18.75	4.87866
18.7667	4.89775						18.7667	4.88862				18.7667	4.87864
18.7833	4.89776						18.7833	4.889				18.7833	4.87877
18.8	4.89784						18.8	4.88938				18.8	4.87877
18.8167	4.89778						18.8167	4.88952				18.8167	4.87847
18.8333	4.8976						18.8333	4.88954				18.8333	4.87868
18.85	4.89743						18.85	4.88962				18.85	4.87901
18.8667	4.89736						18.8667	4.88994				18.8667	4.87902
18.8833	4.89735						18.8833	4.89				18.8833	4.87883
18.9	4.89747						18.9	4.89007				18.9	4.87886
18.9167	4.8976						18.9167	4.89031				18.9167	4.87888
18.9333	4.89764						18.9333	4.89034				18.9333	4.87937
18.95	4.89749						18.95	4.89061				18.95	4.87977
18.9667	4.89708						18.9667	4.89104				18.9667	4.87906
18.9833	4.89619						18.9833	4.89147				18.9833	4.87855
19	4.89555						19	4.89204				19	4.87869
19.0167	4.8965						19.0167	4.89116				19.0167	4.87899
19.0333	4.90199						19.0333	4.89078				19.0333	4.87917
19.05	4.88352						19.05	4.88293				19.05	4.87546
19.0667	4.84185						19.0667	4.86657				19.0667	4.86329
19.0833	4.79364						19.0833	4.84652				19.0833	4.85152
19.1	4.73849						19.1	4.8242				19.1	4.84442
19.1167	4.70856						19.1167	4.81437				19.1167	4.84505
19.1333	4.70066						19.1333	4.81453				19.1333	4.84874
19.15	4.72629						19.15	4.82523				19.15	4.85375
19.1667	4.77757						19.1667	4.84706				19.1667	4.86307
19.1833	4.84187						19.1833	4.87049				19.1833	4.87197
19.2	4.90364						19.2	4.89458				19.2	4.88108
19.2167	4.94693						19.2167	4.91319				19.2167	4.88366
19.2333	4.97185						19.2333	4.92086				19.2333	4.88473
19.25	4.97621						19.25	4.92389				19.25	4.88409
19.2667	4.96283						19.2667	4.92156				19.2667	4.88235
19.2833	4.94237						19.2833	4.91678				19.2833	4.88148
19.3	4.92796						19.3	4.91051				19.3	4.88115
19.3167	4.9165						19.3167	4.9015				19.3167	4.88079
19.3333	4.90622						19.3333	4.89653				19.3333	4.88013
19.35	4.90191						19.35	4.89102				19.35	4.87956
19.3667	4.90006						19.3667	4.88796				19.3667	4.87918
19.3833	4.89806						19.3833	4.88832				19.3833	4.87887
19.4	4.89757						19.4	4.88853				19.4	4.87835
19.4167	4.8968						19.4167	4.88854				19.4167	4.87777
19.4333	4.8952						19.4333	4.88824				19.4333	4.87722
19.45	4.89403						19.45	4.88808				19.45	4.87661
19.4667	4.89361						19.4667	4.88812				19.4667	4.87619
19.4833	4.89226						19.4833	4.88799				19.4833	4.87607
19.5	4.89177						19.5	4.88792				19.5	4.87616
19.5167	4.89176						19.5167	4.88788				19.5167	4.87625
19.5333	4.89116						19.5333	4.88798				19.5333	4.87647
19.55	4.89056						19.55	4.88784				19.55	4.87646
19.5667	4.89053						19.5667	4.88772				19.5667	4.87642
19.5833	4.89093						19.5833	4.88767				19.5833	4.87637
19.6	4.8906						19.6	4.88751				19.6	4.87642
19.6167	4.89083						19.6167	4.8875				19.6167	4.8766
19.6333	4.89107						19.6333	4.88775				19.6333	4.87676
19.65	4.89127						19.65	4.88803				19.65	4.87688
19.6667	4.89115						19.6667	4.88822				19.6667	4.87689
19.6833	4.89146						19.6833	4.8883				19.6833	4.87713
19.7	4.89195						19.7	4.88847				19.7	4.87757
19.7167	4.89242						19.7167	4.88864				19.7167	4.87776
19.7333	4.89303						19.7333	4.88855				19.7333	4.87798
19.75	4.89341						19.75	4.88865				19.75	4.87821
19.7667	4.89373						19.7667	4.88881				19.7667	4.87866
19.7833	4.89426						19.7833	4.88898				19.7833	4.87925
19.8	4.89498						19.8	4.88903				19.8	4.87963
19.8167	4.89551						19.8167	4.88892				19.8167	4.8797
19.8333	4.89562						19.8333	4.88866				19.8333	4.87961
19.85	4.89582						19.85	4.88877				19.85	4.87948
19.8667	4.89593						19.8667	4.88893				19.8667	4.87944
19.8833	4.89617						19.8833	4.88919				19.8833	4.87966
19.9	4.89648						19.9	4.8894				19.9	4.87993
19.9167	4.89673						19.9167	4.88955				19.9167	4.88012
19.9333	4.89696						19.9333	4.88965				19.9333	4.88025
19.95	4.89728						19.95	4.8896				19.95	4.88037
19.9667	4.89786						19.9667	4.88932				19.9667	4.88051
19.9833	4.89822						19.9833	4.88923				19.9833	4.88073
20	4.89844						20	4.88936				20	4.88055
20.0167	4.8985						20.0167	4.88944				20.0167	4.88037
20.0333	4.89858						20.0333	4.88966				20.0333	4.88046
20.05	4.89862						20.05	4.88985				20.05	4.88073
20.0667	4.89888						20.0667	4.89006				20.0667	4.88086
20.0833	4.89907						20.0833	4.8904				20.0833	4.88083
20.1	4.89932						20.1	4.89063				20.1	4.88062
20.1167	4.89932						20.1167	4.89044				20.1167	4.88061
20.1333	4.89933						20.1333	4.8904				20.1333	4.88078
20.15	4.89941						20.15	4.89044				20.15	4.88107
20.1667	4.89924						20.1667	4.89048				20.1667	4.88127
20.1833	4.8993						20.1833	4.89055				20.1833	4.88125
20.2	4.89946						20.2	4.89047				20.2	4.88119
20.2167	4.89942						20.2167	4.89043				20.2167	4.88101
20.2333	4.89932						20.2333	4.89053				20.2333	4.88089
20.25	4.89922						20.25	4.89059				20.25	4.88075
20.2667	4.89907						20.2667	4.89046				20.2667	4.88061
20.2833	4.89859						20.2833	4.89054				20.2833	4.88039
20.3	4.89829						20.3	4.89064				20.3	4.87997
20.3167	4.89814						20.3167	4.89069				20.3167	4.87963
20.3333	4.8981						20.3333	4.89063				20.3333	4.87952
20.35	4.89811						20.35	4.8905				20.35	4.87944
20.3667	4.89811						20.3667	4.89046				20.3667	4.87914
20.3833	4.89831						20.3833	4.89062				20.3833	4.87869
20.4	4.89838						20.4	4.89074				20.4	4.87843
20.4167	4.89823						20.4167	4.89083				20.4167	4.87839
20.4333	4.89813						20.4333	4.89094				20.4333	4.87853
20.45	4.898						20.45	4.891				20.45	4.87855
20.4667	4.89798						20.4667	4.89103				20.4667	4.87833
20.4833	4.89803						20.4833	4.89111				20.4833	4.87817
20.5	4.898						20.5	4.89086				20.5	4.87787
20.5167	4.8979						20.5167	4.89075				20.5167	4.87791
20.5333	4.89777						20.5333	4.8907				20.5333	4.87797
20.55	4.89786						20.55	4.89057				20.55	4.87786
20.5667	4.89801						20.5667	4.89044				20.5667	4.87792
20.5833	4.89806						20.5833	4.89053				20.5833	4.87822
20.6	4.89816						20.6	4.89068				20.6	4.87844
20.6167	4.89812						20.6167	4.89051				20.6167	4.87872
20.6333	4.89799						20.6333	4.89057				20.6333	4.87927
20.65	4.89769						20.65	4.89076				20.65	4.87965
20.6667	4.89754						20.6667	4.89099				20.6667	4.87992
20.6833	4.89757						20.6833	4.89087				20.6833	4.87992
20.7	4.89761						20.7	4.89076				20.7	4.88007
20.7167	4.89762						20.7167	4.89061				20.7167	4.88049
20.7333	4.89777						20.7333	4.89051				20.7333	4.88069
20.75	4.89788						20.75	4.89042				20.75	4.88068
20.7667	4.89791						20.7667	4.89024				20.7667	4.88054
20.7833	4.89787						20.7833	4.8901				20.7833	4.88051
20.8	4.898						20.8	4.89028				20.8	4.88061
20.8167	4.89778						20.8167	4.89031				20.8167	4.88064
20.8333	4.89775						20.8333	4.89019				20.8333	4.8807
20.85	4.89779						20.85	4.89004				20.85	4.88089
20.8667	4.89801						20.8667	4.88997				20.8667	4.88086
20.8833	4.89804						20.8833	4.89				20.8833	4.8808
20.9	4.89843						20.9	4.88983				20.9	4.88091
20.9167	4.89888						20.9167	4.88935				20.9167	4.88062
20.9333	4.89911						20.9333	4.88914				20.9333	4.88042
20.95	4.89886						20.95	4.88913				20.95	4.8807
20.9667	4.89858						20.9667	4.88902				20.9667	4.88074
20.9833	4.89972						20.9833	4.88893				20.9833	4.88122
21	4.90133						21	4.88849				21	4.88154
21.0167	4.90305						21.0167	4.88825				21.0167	4.88001
21.0333	4.90306						21.0333	4.88695				21.0333	4.87681
21.05	4.88407						21.05	4.885				21.05	4.87246
21.0667	4.84981						21.0667	4.87491				21.0667	4.86546
21.0833	4.8067						21.0833	4.85434				21.0833	4.85775
21.1	4.75976						21.1	4.83153				21.1	4.84715
21.1167	4.72343						21.1167	4.81745				21.1167	4.84322
21.1333	4.71663						21.1333	4.81616				21.1333	4.84761
21.15	4.73994						21.15	4.82426				21.15	4.85713
21.1667	4.7877						21.1667	4.84259				21.1667	4.86955
21.1833	4.84759						21.1833	4.86484				21.1833	4.87376
21.2	4.90479						21.2	4.89074				21.2	4.87875
21.2167	4.94684						21.2167	4.91163				21.2167	4.88105
21.2333	4.97171						21.2333	4.9227				21.2333	4.88171
21.25	4.97584						21.25	4.92637				21.25	4.88121
21.2667	4.96655						21.2667	4.92304				21.2667	4.88009
21.2833	4.95131						21.2833	4.91683				21.2833	4.87909
21.3	4.93368						21.3	4.9105				21.3	4.87833
21.3167	4.91483						21.3167	4.90288				21.3167	4.87804
21.3333	4.91004						21.3333	4.89691				21.3333	4.87801
21.35	4.90347						21.35	4.89224				21.35	4.87762
21.3667	4.90054						21.3667	4.89091				21.3667	4.877
21.3833	4.90001						21.3833	4.89097				21.3833	4.87651
21.4	4.89946						21.4	4.89108				21.4	4.87578
21.4167	4.89841						21.4167	4.89079				21.4167	4.8751
21.4333	4.89742						21.4333	4.89029				21.4333	4.87445
21.45	4.89651						21.45	4.8899				21.45	4.87418
21.4667	4.89621						21.4667	4.88972				21.4667	4.87392
21.4833	4.89605						21.4833	4.88954				21.4833	4.87383
21.5	4.89567						21.5	4.88935				21.5	4.87394
21.5167	4.89507						21.5167	4.88921				21.5167	4.87419
21.5333	4.89459						21.5333	4.88915				21.5333	4.87442
21.55	4.89408						21.55	4.88923				21.55	4.87467
21.5667	4.89398						21.5667	4.88919				21.5667	4.87494
21.5833	4.89393						21.5833	4.88905				21.5833	4.87514
21.6	4.89395						21.6	4.8889				21.6	4.87498
21.6167	4.89403						21.6167	4.88868				21.6167	4.87523
21.6333	4.89397						21.6333	4.88852				21.6333	4.8754
21.65	4.89415						21.65	4.88858				21.65	4.87547
21.6667	4.89435						21.6667	4.88859				21.6667	4.87578
21.6833	4.89468						21.6833	4.88872				21.6833	4.87609
21.7	4.89508						21.7	4.88899				21.7	4.87651
21.7167	4.89541						21.7167	4.88909				21.7167	4.877
21.7333	4.89572						21.7333	4.88904				21.7333	4.87725
21.75	4.89603						21.75	4.889				21.75	4.87763
21.7667	4.89632						21.7667	4.88907				21.7667	4.87814
21.7833	4.8965						21.7833	4.88915				21.7833	4.87842
21.8	4.89678						21.8	4.88924				21.8	4.87865
21.8167	4.89708						21.8167	4.88929				21.8167	4.87883
21.8333	4.89745						21.8333	4.88922				21.8333	4.87903
21.85	4.89781						21.85	4.88927				21.85	4.87909
21.8667	4.8981						21.8667	4.88928				21.8667	4.87918
21.8833	4.89841						21.8833	4.8896				21.8833	4.8792
21.9	4.89856						21.9	4.89				21.9	4.8794
21.9167	4.8987						21.9167	4.89026				21.9167	4.87955
21.9333	4.89878						21.9333	4.89044				21.9333	4.87976
21.95	4.89905						21.95	4.89042				21.95	4.87982
21.9667	4.89916						21.9667	4.89054				21.9667	4.88001
21.9833	4.89923						21.9833	4.89115				21.9833	4.88024
22	4.89938						22	4.89164				22	4.88033
22.0167	4.89944						22.0167	4.89186				22.0167	4.88051
22.0333	4.89945						22.0333	4.89147				22.0333	4.8807
22.05	4.89952						22.05	4.89112				22.05	4.88077
22.0667	4.89944						22.0667	4.89139				22.0667	4.8807
22.0833	4.8993						22.0833	4.89165				22.0833	4.88049
22.1	4.89902						22.1	4.89182				22.1	4.8805
22.1167	4.89893						22.1167	4.89222				22.1167	4.88051
22.1333	4.89911						22.1333	4.89267				22.1333	4.88048
22.15	4.8993						22.15	4.89241				22.15	4.88058
22.1667	4.8993						22.1667	4.8923				22.1667	4.88068
22.1833	4.89941						22.1833	4.89227				22.1833	4.88082
22.2	4.89945						22.2	4.89201				22.2	4.88105
22.2167	4.89961						22.2167	4.89208				22.2167	4.88115
22.2333	4.89992						22.2333	4.89227				22.2333	4.88101
22.25	4.90004						22.25	4.89257				22.25	4.88085
22.2667	4.90008						22.2667	4.89243				22.2667	4.88104
22.2833	4.90002						22.2833	4.89229				22.2833	4.88128
22.3	4.89993						22.3	4.89212				22.3	4.8814
22.3167	4.89989						22.3167	4.89201				22.3167	4.88148
22.3333	4.9001						22.3333	4.89185				22.3333	4.88167
22.35	4.90016						22.35	4.89168				22.35	4.88176
22.3667	4.90015						22.3667	4.89164				22.3667	4.88174
22.3833	4.9002						22.3833	4.89166				22.3833	4.8821
22.4	4.90046						22.4	4.89157				22.4	4.88237
22.4167	4.90054						22.4167	4.89139				22.4167	4.88258
22.4333	4.90074						22.4333	4.8913				22.4333	4.88256
22.45	4.90089						22.45	4.89119				22.45	4.88262
22.4667	4.9008						22.4667	4.89102				22.4667	4.88289
22.4833	4.90082						22.4833	4.89088				22.4833	4.88272
22.5	4.90095						22.5	4.89088				22.5	4.88243
22.5167	4.901						22.5167	4.89091				22.5167	4.88232
22.5333	4.90094						22.5333	4.891				22.5333	4.88234
22.55	4.90088						22.55	4.89112				22.55	4.8827
22.5667	4.90091						22.5667	4.89115				22.5667	4.88255
22.5833	4.90112						22.5833	4.89113				22.5833	4.88244
22.6	4.9014						22.6	4.89119				22.6	4.8821
22.6167	4.90156						22.6167	4.89131				22.6167	4.88204
22.6333	4.90171						22.6333	4.89149				22.6333	4.88174
22.65	4.90176						22.65	4.89164				22.65	4.88134
22.6667	4.90174						22.6667	4.8918				22.6667	4.88126
22.6833	4.90175						22.6833	4.89156				22.6833	4.88111
22.7	4.9019						22.7	4.89128				22.7	4.88116
22.7167	4.9019						22.7167	4.89122				22.7167	4.88117
22.7333	4.90191						22.7333	4.89119				22.7333	4.88104
22.75	4.90195						22.75	4.89106				22.75	4.88061
22.7667	4.90202						22.7667	4.89102				22.7667	4.88048
22.7833	4.90212						22.7833	4.89113				22.7833	4.88029
22.8	4.90215						22.8	4.8909				22.8	4.88004
22.8167	4.90206						22.8167	4.89054				22.8167	4.88002
22.8333	4.90197						22.8333	4.89043				22.8333	4.87999
22.85	4.90185						22.85	4.89031				22.85	4.87997
22.8667	4.90193						22.8667	4.89039				22.8667	4.87993
22.8833	4.90192						22.8833	4.89061				22.8833	4.87969
22.9	4.90166						22.9	4.89038				22.9	4.87971
22.9167	4.9015						22.9167	4.88985				22.9167	4.87995
22.9333	4.90132						22.9333	4.88975				22.9333	4.87969
22.95	4.90129						22.95	4.8902				22.95	4.87911
22.9667	4.90133						22.9667	4.89064				22.9667	4.8784
22.9833	4.90127						22.9833	4.89117				22.9833	4.87889
23	4.9008						23	4.89221				23	4.87917
23.0167	4.90135						23.0167	4.8938				23.0167	4.87862
23.0333	4.90033						23.0333	4.89261				23.0333	4.88032
23.05	4.88756						23.05	4.88553				23.05	4.8781
23.0667	4.85908						23.0667	4.87342				23.0667	4.86587
23.0833	4.81827						23.0833	4.85371				23.0833	4.85534
23.1	4.7703						23.1	4.83064				23.1	4.84743
23.1167	4.74211						23.1167	4.82196				23.1167	4.84566
23.1333	4.73284						23.1333	4.81788				23.1333	4.84884
23.15	4.75023						23.15	4.82724				23.15	4.85464
23.1667	4.79213						23.1667	4.84265				23.1667	4.86183
23.1833	4.84824						23.1833	4.8678				23.1833	4.86724
23.2	4.90279						23.2	4.89019				23.2	4.87626
23.2167	4.94829						23.2167	4.91076				23.2167	4.88439
23.2333	4.96907						23.2333	4.92278				23.2333	4.88533
23.25	4.97093						23.25	4.92466				23.25	4.8839
23.2667	4.96202						23.2667	4.92029				23.2667	4.8828
23.2833	4.94509						23.2833	4.91564				23.2833	4.8823
23.3	4.93259						23.3	4.91167				23.3	4.88186
23.3167	4.91959						23.3167	4.90514				23.3167	4.88134
23.3333	4.91063						23.3333	4.90054				23.3333	4.88078
23.35	4.90489						23.35	4.89959				23.35	4.88038
23.3667	4.89971						23.3667	4.89741				23.3667	4.88056
23.3833	4.89862						23.3833	4.89542				23.3833	4.8803
23.4	4.89775						23.4	4.89425				23.4	4.87981
23.4167	4.89757						23.4167	4.89367				23.4167	4.87938
23.4333	4.89712						23.4333	4.89284				23.4333	4.879
23.45	4.89628						23.45	4.89218				23.45	4.87881
23.4667	4.89616						23.4667	4.89133				23.4667	4.87867
23.4833	4.89569						23.4833	4.89076				23.4833	4.87843
23.5	4.8953						23.5	4.89036				23.5	4.87821
23.5167	4.89525						23.5167	4.89				23.5167	4.8781
23.5333	4.89533						23.5333	4.88955				23.5333	4.87821
23.55	4.89563						23.55	4.88905				23.55	4.87828
23.5667	4.89635						23.5667	4.88885				23.5667	4.87814
23.5833	4.8971						23.5833	4.88875				23.5833	4.87818
23.6	4.89762						23.6	4.88853				23.6	4.87829
23.6167	4.89796						23.6167	4.88819				23.6167	4.87827
23.6333	4.89803						23.6333	4.88816				23.6333	4.87821
23.65	4.8984						23.65	4.88818				23.65	4.87824
23.6667	4.89929						23.6667	4.88814				23.6667	4.87812
23.6833	4.89953						23.6833	4.88814				23.6833	4.87798
23.7	4.89987						23.7	4.88841				23.7	4.87796
23.7167	4.90016						23.7167	4.88865				23.7167	4.87819
23.7333	4.90032						23.7333	4.88886				23.7333	4.8783
23.75	4.9005						23.75	4.8893				23.75	4.87824
23.7667	4.90085						23.7667	4.88982				23.7667	4.87826
23.7833	4.90113						23.7833	4.89011				23.7833	4.87817
23.8	4.90159						23.8	4.89021				23.8	4.87805
23.8167	4.9015						23.8167	4.89026				23.8167	4.87799
23.8333	4.90144						23.8333	4.89021				23.8333	4.87816
23.85	4.90153						23.85	4.89023				23.85	4.87833
23.8667	4.90179						23.8667	4.89019				23.8667	4.87838
23.8833	4.90189						23.8833	4.89012				23.8833	4.87876
23.9	4.90182						23.9	4.89026				23.9	4.87866
23.9167	4.90165						23.9167	4.89029				23.9167	4.87859
23.9333	4.9016						23.9333	4.89049				23.9333	4.8787
23.95	4.90176						23.95	4.89056				23.95	4.87877
23.9667	4.90169						23.9667	4.89037				23.9667	4.87879
23.9833	4.90156						23.9833	4.89044				23.9833	4.87886
24	4.90159						24	4.89057				24	4.87871
24.0167	4.90161						24.0167	4.89054				24.0167	4.87887
24.0333	4.90149						24.0333	4.89047				24.0333	4.87902
24.05	4.90143						24.05	4.8905				24.05	4.87926
24.0667	4.90121						24.0667	4.89018				24.0667	4.87963
24.0833	4.90119						24.0833	4.88999				24.0833	4.87973
24.1	4.90163						24.1	4.88989				24.1	4.87991
24.1167	4.90204						24.1167	4.88974				24.1167	4.87978
24.1333	4.9022						24.1333	4.88971				24.1333	4.87946
24.15	4.90235						24.15	4.88972				24.15	4.87985
24.1667	4.90222						24.1667	4.88976				24.1667	4.88032
24.1833	4.90181						24.1833	4.8898				24.1833	4.88041
24.2	4.90177						24.2	4.88979				24.2	4.88046
24.2167	4.90182						24.2167	4.88994				24.2167	4.88076
24.2333	4.9018						24.2333	4.88996				24.2333	4.88092
24.25	4.90167						24.25	4.89002				24.25	4.88096
24.2667	4.90143						24.2667	4.89023				24.2667	4.88111
24.2833	4.9013						24.2833	4.8905				24.2833	4.88153
24.3	4.90105						24.3	4.89064				24.3	4.88183
24.3167	4.90082						24.3167	4.89078				24.3167	4.88196
24.3333	4.90082						24.3333	4.89069				24.3333	4.88189
24.35	4.90097						24.35	4.89061				24.35	4.88179
24.3667	4.90109						24.3667	4.8906				24.3667	4.88198
24.3833	4.90123						24.3833	4.89052				24.3833	4.88203
24.4	4.90134						24.4	4.89067				24.4	4.88197
24.4167	4.90117						24.4167	4.8908				24.4167	4.88206
24.4333	4.90075						24.4333	4.89073				24.4333	4.88206
24.45	4.9004						24.45	4.891				24.45	4.88208
24.4667	4.9002						24.4667	4.8912				24.4667	4.88225
24.4833	4.90007						24.4833	4.89104				24.4833	4.88233
24.5	4.9002						24.5	4.89081				24.5	4.88251
24.5167	4.90033						24.5167	4.89051				24.5167	4.88266
24.5333	4.90037						24.5333	4.89062				24.5333	4.88293
24.55	4.90032						24.55	4.89066				24.55	4.88308
24.5667	4.90033						24.5667	4.89056				24.5667	4.88314
24.5833	4.90041						24.5833	4.89045				24.5833	4.88312
24.6	4.90061						24.6	4.89032				24.6	4.88302
24.6167	4.9009						24.6167	4.88997				24.6167	4.88292
24.6333	4.90107						24.6333	4.88987				24.6333	4.88307
24.65	4.90107						24.65	4.88992				24.65	4.88331
24.6667	4.90118						24.6667	4.88985				24.6667	4.88346
24.6833	4.90133						24.6833	4.88991				24.6833	4.88354
24.7	4.90141						24.7	4.88988				24.7	4.88372
24.7167	4.90136						24.7167	4.88992				24.7167	4.88397
24.7333	4.90121						24.7333	4.89012				24.7333	4.88403
24.75	4.9012						24.75	4.89022				24.75	4.88401
24.7667	4.90139						24.7667	4.89025				24.7667	4.88409
24.7833	4.90165						24.7833	4.89023				24.7833	4.88394
24.8	4.90196						24.8	4.89033				24.8	4.88369
24.8167	4.90198						24.8167	4.89047				24.8167	4.88347
24.8333	4.90206						24.8333	4.89058				24.8333	4.8832
24.85	4.90221						24.85	4.89047				24.85	4.8829
24.8667	4.90227						24.8667	4.89042				24.8667	4.88233
24.8833	4.90208						24.8833	4.8906				24.8833	4.88213
24.9	4.90188						24.9	4.8907				24.9	4.8823
24.9167	4.90184						24.9167	4.89082				24.9167	4.88193
24.9333	4.90163						24.9333	4.89087				24.9333	4.88116
24.95	4.90119						24.95	4.89071				24.95	4.88072
24.9667	4.90163						24.9667	4.89061				24.9667	4.88017
24.9833	4.90168						24.9833	4.89074				24.9833	4.87956
25	4.90067						25	4.89135				25	4.8786
25.0167	4.90037						25.0167	4.89089				25.0167	4.87646
25.0333	4.90023						25.0333	4.89397				25.0333	4.87646
25.05	4.89443						25.05	4.88808				25.05	4.87474
25.0667	4.86848						25.0667	4.87206				25.0667	4.86734
25.0833	4.83202						25.0833	4.85395				25.0833	4.86029
25.1	4.78534						25.1	4.83058				25.1	4.85353
25.1167	4.75311						25.1167	4.82074				25.1167	4.85102
25.1333	4.74402						25.1333	4.82088				25.1333	4.85145
25.15	4.7603						25.15	4.82944				25.15	4.85586
25.1667	4.79611						25.1667	4.84535				25.1667	4.86311
25.1833	4.84524						25.1833	4.86838				25.1833	4.86994
25.2	4.89952						25.2	4.8925				25.2	4.87883
25.2167	4.94218						25.2167	4.91306				25.2167	4.8826
25.2333	4.96279						25.2333	4.92362				25.2333	4.88374
25.25	4.97087						25.25	4.92319				25.25	4.88372
25.2667	4.96156						25.2667	4.9191				25.2667	4.88229
25.2833	4.94947						25.2833	4.91516				25.2833	4.88073
25.3	4.93595						25.3	4.9069				25.3	4.87993
25.3167	4.92279						25.3167	4.89944				25.3167	4.87943
25.3333	4.91335						25.3333	4.8949				25.3333	4.87937
25.35	4.90757						25.35	4.89332				25.35	4.87941
25.3667	4.90398						25.3667	4.89243				25.3667	4.87939
25.3833	4.90308						25.3833	4.8931				25.3833	4.87926
25.4	4.90226						25.4	4.89306				25.4	4.87886
25.4167	4.90144						25.4167	4.89219				25.4167	4.87841
25.4333	4.90112						25.4333	4.89173				25.4333	4.87824
25.45	4.90097						25.45	4.89137				25.45	4.87797
25.4667	4.90013						25.4667	4.8913				25.4667	4.87762
25.4833	4.89971						25.4833	4.89119				25.4833	4.87776
25.5	4.89924						25.5	4.89092				25.5	4.87806
25.5167	4.89875						25.5167	4.89067				25.5167	4.87837
25.5333	4.89835						25.5333	4.89022				25.5333	4.87861
25.55	4.89824						25.55	4.89011				25.55	4.87872
25.5667	4.89841						25.5667	4.88989				25.5667	4.87891
25.5833	4.89878						25.5833	4.88945				25.5833	4.87928
25.6	4.8993						25.6	4.88892				25.6	4.8795
25.6167	4.89971						25.6167	4.88894				25.6167	4.87957
25.6333	4.89994						25.6333	4.88907				25.6333	4.87958
25.65	4.89998						25.65	4.88919				25.65	4.87957
25.6667	4.90005						25.6667	4.88925				25.6667	4.87969
25.6833	4.90012						25.6833	4.88947				25.6833	4.8797
25.7	4.90009						25.7	4.88969				25.7	4.87989
25.7167	4.90026						25.7167	4.8897				25.7167	4.88009
25.7333	4.90059						25.7333	4.88967				25.7333	4.88025
25.75	4.90089						25.75	4.88942				25.75	4.8804
25.7667	4.90112						25.7667	4.88946				25.7667	4.88057
25.7833	4.9012						25.7833	4.88941				25.7833	4.88071
25.8	4.90129						25.8	4.88931				25.8	4.88089
25.8167	4.90145						25.8167	4.88954				25.8167	4.88099
25.8333	4.90145						25.8333	4.88959				25.8333	4.88109
25.85	4.90153						25.85	4.88977				25.85	4.88122
25.8667	4.90147						25.8667	4.88984				25.8667	4.88152
25.8833	4.90152						25.8833	4.89				25.8833	4.8819
25.9	4.90145						25.9	4.89058				25.9	4.88227
25.9167	4.90126						25.9167	4.89105				25.9167	4.88239
25.9333	4.90119						25.9333	4.89105				25.9333	4.88236
25.95	4.90124						25.95	4.8909				25.95	4.88229
25.9667	4.90124						25.9667	4.89159				25.9667	4.88239
25.9833	4.90132						25.9833	4.89215				25.9833	4.88228
26	4.90139						26	4.89242				26	4.8822
26.0167	4.90149						26.0167	4.8926				26.0167	4.88239
26.0333	4.90153						26.0333	4.89271				26.0333	4.88251
26.05	4.90173						26.05	4.89309				26.05	4.88263
26.0667	4.90183						26.0667	4.89301				26.0667	4.88283
26.0833	4.90195						26.0833	4.89314				26.0833	4.88287
26.1	4.90173						26.1	4.89315				26.1	4.88268
26.1167	4.90183						26.1167	4.89361				26.1167	4.88256
26.1333	4.90193						26.1333	4.89358				26.1333	4.8825
26.15	4.90199						26.15	4.8934				26.15	4.8822
26.1667	4.90214						26.1667	4.89297				26.1667	4.88237
26.1833	4.90213						26.1833	4.89268				26.1833	4.88234
26.2	4.90231						26.2	4.8926				26.2	4.88218
26.2167	4.9025						26.2167	4.89264				26.2167	4.8818
26.2333	4.90257						26.2333	4.89266				26.2333	4.88182
26.25	4.90284						26.25	4.89258				26.25	4.88181
26.2667	4.90294						26.2667	4.89248				26.2667	4.88191
26.2833	4.90286						26.2833	4.89241				26.2833	4.8821
26.3	4.90288						26.3	4.89209				26.3	4.88241
26.3167	4.9029						26.3167	4.89178				26.3167	4.88267
26.3333	4.90287						26.3333	4.89164				26.3333	4.8826
26.35	4.90288						26.35	4.89163				26.35	4.88248
26.3667	4.90271						26.3667	4.89202				26.3667	4.88242
26.3833	4.90292						26.3833	4.89208				26.3833	4.88243
26.4	4.90316						26.4	4.89181				26.4	4.88242
26.4167	4.90319						26.4167	4.89175				26.4167	4.88243
26.4333	4.90308						26.4333	4.89196				26.4333	4.88229
26.45	4.90316						26.45	4.89211				26.45	4.88231
26.4667	4.90326						26.4667	4.89183				26.4667	4.88236
26.4833	4.90326						26.4833	4.89159				26.4833	4.88242
26.5	4.90329						26.5	4.89159				26.5	4.88254
26.5167	4.90337						26.5167	4.89172				26.5167	4.88275
26.5333	4.90339						26.5333	4.89183				26.5333	4.88286
26.55	4.90336						26.55	4.8925				26.55	4.88285
26.5667	4.90337						26.5667	4.8927				26.5667	4.88276
26.5833	4.90352						26.5833	4.8924				26.5833	4.88289
26.6	4.90367						26.6	4.89193				26.6	4.88295
26.6167	4.90375						26.6167	4.8913				26.6167	4.88304
26.6333	4.90374						26.6333	4.89096				26.6333	4.88322
26.65	4.90399						26.65	4.8911				26.65	4.88325
26.6667	4.90415						26.6667	4.89156				26.6667	4.88327
26.6833	4.90426						26.6833	4.89143				26.6833	4.88327
26.7	4.90433						26.7	4.89141				26.7	4.88336
26.7167	4.90424						26.7167	4.89145				26.7167	4.88329
26.7333	4.90418						26.7333	4.89145				26.7333	4.88331
26.75	4.90431						26.75	4.8913				26.75	4.88325
26.7667	4.90426						26.7667	4.89125				26.7667	4.88333
26.7833	4.90415						26.7833	4.89099				26.7833	4.88327
26.8	4.90405						26.8	4.89059				26.8	4.88323
26.8167	4.90407						26.8167	4.89038				26.8167	4.88323
26.8333	4.90408						26.8333	4.89058				26.8333	4.8831
26.85	4.9041						26.85	4.8907				26.85	4.88299
26.8667	4.90412						26.8667	4.89071				26.8667	4.8831
26.8833	4.90419						26.8833	4.89099				26.8833	4.88308
26.9	4.90414						26.9	4.89117				26.9	4.88295
26.9167	4.90411						26.9167	4.89114				26.9167	4.88264
26.9333	4.9037						26.9333	4.89108				26.9333	4.88244
26.95	4.90359						26.95	4.89094				26.95	4.88257
26.9667	4.90404						26.9667	4.89121				26.9667	4.88262
26.9833	4.90434						26.9833	4.8914				26.9833	4.88241
27	4.90497						27	4.89181				27	4.8826
27.0167	4.90531						27.0167	4.89317				27.0167	4.88312
27.0333	4.90759						27.0333	4.89291				27.0333	4.88454
27.05	4.90049						27.05	4.89167				27.05	4.87885
27.0667	4.87436						27.0667	4.88041				27.0667	4.86999
27.0833	4.83869						27.0833	4.85847				27.0833	4.86173
27.1	4.79722						27.1	4.83737				27.1	4.85013
27.1167	4.76737						27.1167	4.82176				27.1167	4.84777
27.1333	4.75779						27.1333	4.81962				27.1333	4.84948
27.15	4.77087						27.15	4.82526				27.15	4.85625
27.1667	4.80338						27.1667	4.8422				27.1667	4.86596
27.1833	4.84632						27.1833	4.86313				27.1833	4.87344
27.2	4.89536						27.2	4.88504				27.2	4.8778
27.2167	4.9388						27.2167	4.90646				27.2167	4.88045
27.2333	4.96455						27.2333	4.92391				27.2333	4.8813
27.25	4.9677						27.25	4.927				27.25	4.88179
27.2667	4.9615						27.2667	4.92453				27.2667	4.88176
27.2833	4.94717						27.2833	4.92124				27.2833	4.88164
27.3	4.92921						27.3	4.9158				27.3	4.88099
27.3167	4.91854						27.3167	4.90812				27.3167	4.88055
27.3333	4.91147						27.3333	4.90007				27.3333	4.88068
27.35	4.90577						27.35	4.89178				27.35	4.88094
27.3667	4.90069						27.3667	4.89083				27.3667	4.88111
27.3833	4.90023						27.3833	4.89146				27.3833	4.88093
27.4	4.89979						27.4	4.89196				27.4	4.88095
27.4167	4.89999						27.4167	4.89152				27.4167	4.88087
27.4333	4.89931						27.4333	4.89112				27.4333	4.88074
27.45	4.89876						27.45	4.89108				27.45	4.881
27.4667	4.89842						27.4667	4.89112				27.4667	4.88101
27.4833	4.89797						27.4833	4.89111				27.4833	4.88076
27.5	4.89772						27.5	4.89102				27.5	4.88047
27.5167	4.89797						27.5167	4.89084				27.5167	4.88041
27.5333	4.89804						27.5333	4.89078				27.5333	4.88023
27.55	4.89823						27.55	4.89081				27.55	4.88016
27.5667	4.8982						27.5667	4.89087				27.5667	4.88029
27.5833	4.89809						27.5833	4.89085				27.5833	4.88072
27.6	4.89821						27.6	4.8908				27.6	4.88095
27.6167	4.89849						27.6167	4.89062				27.6167	4.88103
27.6333	4.8992						27.6333	4.89056				27.6333	4.8809
27.65	4.89964						27.65	4.89071				27.65	4.88064
27.6667	4.89984						27.6667	4.89087				27.6667	4.88055
27.6833	4.90026						27.6833	4.8909				27.6833	4.8806
27.7	4.90076						27.7	4.89099				27.7	4.88049
27.7167	4.90091						27.7167	4.89123				27.7167	4.8804
27.7333	4.90099						27.7333	4.89126				27.7333	4.88025
27.75	4.90105						27.75	4.89126				27.75	4.87999
27.7667	4.90128						27.7667	4.89128				27.7667	4.87988
27.7833	4.90096						27.7833	4.89139				27.7833	4.88
27.8	4.90095						27.8	4.89167				27.8	4.8802
27.8167	4.90117						27.8167	4.8918				27.8167	4.88043
27.8333	4.90129						27.8333	4.89193				27.8333	4.88068
27.85	4.90135						27.85	4.89218				27.85	4.88068
27.8667	4.90115						27.8667	4.89221				27.8667	4.88106
27.8833	4.90089						27.8833	4.89205				27.8833	4.88127
27.9	4.90054						27.9	4.89199				27.9	4.88145
27.9167	4.90049						27.9167	4.8921				27.9167	4.8816
27.9333	4.90087						27.9333	4.89211				27.9333	4.88164
27.95	4.90114						27.95	4.8921				27.95	4.88173
27.9667	4.9016						27.9667	4.89214				27.9667	4.882
27.9833	4.90226						27.9833	4.89229				27.9833	4.88229
28	4.90243						28	4.8924				28	4.88238
28.0167	4.90254						28.0167	4.89239				28.0167	4.8825
28.0333	4.90278						28.0333	4.89272				28.0333	4.88255
28.05	4.90333						28.05	4.89287				28.05	4.88275
28.0667	4.90387						28.0667	4.89303				28.0667	4.88302
28.0833	4.90383						28.0833	4.89313				28.0833	4.88317
28.1	4.90416						28.1	4.89299				28.1	4.88314
28.1167	4.90462						28.1167	4.89307				28.1167	4.88332
28.1333	4.90483						28.1333	4.89342				28.1333	4.8832
28.15	4.90492						28.15	4.89384				28.15	4.88313
28.1667	4.90524						28.1667	4.89437				28.1667	4.88313
28.1833	4.90579						28.1833	4.89438				28.1833	4.8831
28.2	4.90612						28.2	4.89383				28.2	4.88293
28.2167	4.9062						28.2167	4.89335				28.2167	4.8829
28.2333	4.90613						28.2333	4.89303				28.2333	4.88294
28.25	4.90589						28.25	4.89294				28.25	4.88284
28.2667	4.90585						28.2667	4.89284				28.2667	4.88272
28.2833	4.90576						28.2833	4.89298				28.2833	4.88284
28.3	4.90589						28.3	4.89294				28.3	4.88278
28.3167	4.90577						28.3167	4.89304				28.3167	4.88259
28.3333	4.90566						28.3333	4.89306				28.3333	4.88248
28.35	4.90574						28.35	4.89282				28.35	4.88232
28.3667	4.90564						28.3667	4.89241				28.3667	4.88231
28.3833	4.90562						28.3833	4.89226				28.3833	4.88228
28.4	4.90577						28.4	4.89235				28.4	4.88211
28.4167	4.90568						28.4167	4.89248				28.4167	4.88206
28.4333	4.90545						28.4333	4.89236				28.4333	4.88204
28.45	4.90544						28.45	4.89209				28.45	4.88205
28.4667	4.90555						28.4667	4.89187				28.4667	4.8822
28.4833	4.90544						28.4833	4.89196				28.4833	4.88217
28.5	4.90517						28.5	4.89212				28.5	4.88231
28.5167	4.9048						28.5167	4.89209				28.5167	4.88246
28.5333	4.90462						28.5333	4.89199				28.5333	4.88265
28.55	4.90455						28.55	4.89206				28.55	4.8828
28.5667	4.90442						28.5667	4.89199				28.5667	4.88278
28.5833	4.90436						28.5833	4.89168				28.5833	4.88286
28.6	4.90431						28.6	4.89165				28.6	4.88301
28.6167	4.904						28.6167	4.89147				28.6167	4.88295
28.6333	4.90387						28.6333	4.89116				28.6333	4.88287
28.65	4.9039						28.65	4.89089				28.65	4.88284
28.6667	4.90402						28.6667	4.89064				28.6667	4.88293
28.6833	4.90408						28.6833	4.89086				28.6833	4.88304
28.7	4.90417						28.7	4.89092				28.7	4.88313
28.7167	4.90458						28.7167	4.89106				28.7167	4.88321
28.7333	4.90483						28.7333	4.89131				28.7333	4.88316
28.75	4.90498						28.75	4.89128				28.75	4.88317
28.7667	4.90518						28.7667	4.89156				28.7667	4.88323
28.7833	4.90504						28.7833	4.89148				28.7833	4.88323
28.8	4.90503						28.8	4.89138				28.8	4.8832
28.8167	4.90531						28.8167	4.89145				28.8167	4.8833
28.8333	4.90579						28.8333	4.89142				28.8333	4.88319
28.85	4.90603						28.85	4.89138				28.85	4.88319
28.8667	4.90597						28.8667	4.89149				28.8667	4.88311
28.8833	4.90605						28.8833	4.89139				28.8833	4.88302
28.9	4.90626						28.9	4.89159				28.9	4.88278
28.9167	4.90646						28.9167	4.89186				28.9167	4.88283
28.9333	4.90683						28.9333	4.89171				28.9333	4.88312
28.95	4.90674						28.95	4.89172				28.95	4.88306
28.9667	4.90631						28.9667	4.89119				28.9667	4.88308
28.9833	4.90611						28.9833	4.89146				28.9833	4.88367
29	4.90623						29	4.89127				29	4.88397
29.0167	4.90461						29.0167	4.89152				29.0167	4.88341
29.0333	4.90333						29.0333	4.89293				29.0333	4.88382
29.05	4.90071						29.05	4.89231				29.05	4.88172
29.0667	4.88027						29.0667	4.8784				29.0667	4.87487
29.0833	4.85109						29.0833	4.86006				29.0833	4.86495
29.1	4.81309						29.1	4.83611				29.1	4.85777
29.1167	4.77862						29.1167	4.82123				29.1167	4.85001
29.1333	4.77039						29.1333	4.82065				29.1333	4.84955
29.15	4.77348						29.15	4.82676				29.15	4.85218
29.1667	4.80062						29.1667	4.84325				29.1667	4.86106
29.1833	4.84602						29.1833	4.8655				29.1833	4.8698
29.2	4.89429						29.2	4.88865				29.2	4.87984
29.2167	4.93601						29.2167	4.90755				29.2167	4.88468
29.2333	4.9585						29.2333	4.9225				29.2333	4.88638
29.25	4.9649						29.25	4.92636				29.25	4.88614
29.2667	4.95991						29.2667	4.92612				29.2667	4.88601
29.2833	4.94624						29.2833	4.92372				29.2833	4.88517
29.3	4.93162						29.3	4.91114				29.3	4.88406
29.3167	4.92211						29.3167	4.90461				29.3167	4.88347
29.3333	4.91518						29.3333	4.89953				29.3333	4.88311
29.35	4.90689						29.35	4.89617				29.35	4.88273
29.3667	4.9014						29.3667	4.89499				29.3667	4.88267
29.3833	4.9007						29.3833	4.89403				29.3833	4.8826
29.4	4.90145						29.4	4.89327				29.4	4.88225
29.4167	4.90013						29.4167	4.89276				29.4167	4.88189
29.4333	4.8991						29.4333	4.89209				29.4333	4.8816
29.45	4.89849						29.45	4.89178				29.45	4.88136
29.4667	4.89808						29.4667	4.89147				29.4667	4.88127
29.4833	4.89795						29.4833	4.89114				29.4833	4.88097
29.5	4.8981						29.5	4.89117				29.5	4.88072
29.5167	4.89818						29.5167	4.89104				29.5167	4.8806
29.5333	4.89809						29.5333	4.89069				29.5333	4.88074
29.55	4.89817						29.55	4.89048				29.55	4.88088
29.5667	4.8983						29.5667	4.89031				29.5667	4.88119
29.5833	4.8981						29.5833	4.89022				29.5833	4.88139
29.6	4.898						29.6	4.89046				29.6	4.88148
29.6167	4.89825						29.6167	4.89065				29.6167	4.88154
29.6333	4.89852						29.6333	4.89048				29.6333	4.88182
29.65	4.89868						29.65	4.89031				29.65	4.88215
29.6667	4.89892						29.6667	4.89031				29.6667	4.88225
29.6833	4.8992						29.6833	4.89066				29.6833	4.88227
29.7	4.89956						29.7	4.89089				29.7	4.88229
29.7167	4.90001						29.7167	4.89102				29.7167	4.88236
29.7333	4.90048						29.7333	4.89113				29.7333	4.88258
29.75	4.90078						29.75	4.89109				29.75	4.88277
29.7667	4.90105						29.7667	4.89116				29.7667	4.88285
29.7833	4.90128						29.7833	4.89163				29.7833	4.88297
29.8	4.90152						29.8	4.89171				29.8	4.88317
29.8167	4.90183						29.8167	4.89185				29.8167	4.88359
29.8333	4.9021						29.8333	4.89201				29.8333	4.88376
29.85	4.90253						29.85	4.89209				29.85	4.88385
29.8667	4.90292						29.8667	4.89187				29.8667	4.88388
29.8833	4.903						29.8833	4.89167				29.8833	4.88384
29.9	4.90302						29.9	4.89151				29.9	4.88376
29.9167	4.90326						29.9167	4.89128				29.9167	4.88391
29.9333	4.90344						29.9333	4.89153				29.9333	4.884
29.95	4.90367						29.95	4.89171				29.95	4.8839
29.9667	4.9038						29.9667	4.8917				29.9667	4.88368
29.9833	4.90418						29.9833	4.89178				29.9833	4.88363
30	4.90448						30	4.89182				30	4.88361
30.0167	4.90467						30.0167	4.89167				30.0167	4.88366
30.0333	4.90474						30.0333	4.89172				30.0333	4.88374
30.05	4.90487						30.05	4.89159				30.05	4.88385
30.0667	4.90472						30.0667	4.89158				30.0667	4.88384
30.0833	4.90472						30.0833	4.89171				30.0833	4.88351
30.1	4.90467						30.1	4.89174				30.1	4.88343
30.1167	4.90469						30.1167	4.89168				30.1167	4.88338
30.1333	4.9048						30.1333	4.89167				30.1333	4.88296
30.15	4.90489						30.15	4.89178				30.15	4.88263
30.1667	4.90483						30.1667	4.8918				30.1667	4.88255
30.1833	4.90462						30.1833	4.89198				30.1833	4.88242
30.2	4.90471						30.2	4.8921				30.2	4.88237
30.2167	4.90478						30.2167	4.89208				30.2167	4.88244
30.2333	4.90476						30.2333	4.89205				30.2333	4.88219
30.25	4.90481						30.25	4.8919				30.25	4.88206
30.2667	4.90473						30.2667	4.89222				30.2667	4.88223
30.2833	4.90472						30.2833	4.89253				30.2833	4.88231
30.3	4.90465						30.3	4.89261				30.3	4.88251
30.3167	4.90465						30.3167	4.89256				30.3167	4.88275
30.3333	4.90455						30.3333	4.89276				30.3333	4.88291
30.35	4.90444						30.35	4.8928				30.35	4.88296
30.3667	4.90422						30.3667	4.89259				30.3667	4.88295
30.3833	4.9042						30.3833	4.89286				30.3833	4.88307
30.4	4.90437						30.4	4.89281				30.4	4.88325
30.4167	4.90458						30.4167	4.89338				30.4167	4.88339
30.4333	4.90456						30.4333	4.8943				30.4333	4.88351
30.45	4.90466						30.45	4.8951				30.45	4.88378
30.4667	4.90476						30.4667	4.8957				30.4667	4.88404
30.4833	4.90474						30.4833	4.89659				30.4833	4.8843
30.5	4.90481						30.5	4.8969				30.5	4.88449
30.5167	4.90498						30.5167	4.89752				30.5167	4.88476
30.5333	4.90504						30.5333	4.89853				30.5333	4.88498
30.55	4.90512						30.55	4.89997				30.55	4.88522
30.5667	4.90514						30.5667	4.9016				30.5667	4.88544
30.5833	4.9051						30.5833	4.90262				30.5833	4.88542
30.6	4.90521						30.6	4.90363				30.6	4.88538
30.6167	4.90524						30.6167	4.90243				30.6167	4.88529
30.6333	4.90546						30.6333	4.89147				30.6333	4.88505
30.65	4.90556						30.65	4.88683				30.65	4.88497
30.6667	4.90566						30.6667	4.88943				30.6667	4.88502
30.6833	4.90572						30.6833	4.88978				30.6833	4.88509
30.7	4.90581						30.7	4.89044				30.7	4.88508
30.7167	4.90582						30.7167	4.89054				30.7167	4.88485
30.7333	4.90569						30.7333	4.89012				30.7333	4.88473
30.75	4.90553						30.75	4.89459				30.75	4.8847
30.7667	4.90539						30.7667	4.90111				30.7667	4.88467
30.7833	4.90526						30.7833	4.90447				30.7833	4.88474
30.8	4.90512						30.8	4.91066				30.8	4.88473
30.8167	4.90488						30.8167	4.92027				30.8167	4.88452
30.8333	4.90484						30.8333	4.91728				30.8333	4.88429
30.85	4.90463						30.85	4.91366				30.85	4.88421
30.8667	4.90444						30.8667	4.9032				30.8667	4.88395
30.8833	4.90428						30.8833	4.89138				30.8833	4.88361
30.9	4.9043						30.9	4.88196				30.9	4.88358
30.9167	4.90398						30.9167	4.88024				30.9167	4.88368
30.9333	4.90352						30.9333	4.88345				30.9333	4.88351
30.95	4.90331						30.95	4.88615				30.95	4.88325
30.9667	4.9033						30.9667	4.8873				30.9667	4.88324
30.9833	4.9035						30.9833	4.89471				30.9833	4.88302
31	4.90342						31	4.90428				31	4.8827
31.0167	4.90251						31.0167	4.91443				31.0167	4.88176
31.0333	4.90592						31.0333	4.91353				31.0333	4.88144
31.05	4.90377						31.05	4.90531				31.05	4.8802
31.0667	4.88343						31.0667	4.89162				31.0667	4.87349
31.0833	4.85643						31.0833	4.87346				31.0833	4.86586
31.1	4.82206						31.1	4.84971				31.1	4.85579
31.1167	4.79128						31.1167	4.82697				31.1167	4.85008
31.1333	4.78001						31.1333	4.81501				31.1333	4.85232
31.15	4.78433						31.15	4.81334				31.15	4.85773
31.1667	4.81495						31.1667	4.83485				31.1667	4.86491
31.1833	4.85373						31.1833	4.86264				31.1833	4.87163
31.2	4.89588						31.2	4.88893				31.2	4.87856
31.2167	4.93155						31.2167	4.90979				31.2167	4.88688
31.2333	4.95411						31.2333	4.93045				31.2333	4.88913
31.25	4.96021						31.25	4.93984				31.25	4.88832
31.2667	4.95807						31.2667	4.93613				31.2667	4.88667
31.2833	4.94679						31.2833	4.92466				31.2833	4.88566
31.3	4.92876						31.3	4.91417				31.3	4.88421
31.3167	4.91984						31.3167	4.90661				31.3167	4.88325
31.3333	4.9106						31.3333	4.90695				31.3333	4.88289
31.35	4.90331						31.35	4.90401				31.35	4.88243
31.3667	4.9013						31.3667	4.89572				31.3667	4.88218
31.3833	4.90252						31.3833	4.89344				31.3833	4.88176
31.4	4.90238						31.4	4.89073				31.4	4.88127
31.4167	4.90186						31.4167	4.89123				31.4167	4.881
31.4333	4.90136						31.4333	4.89651				31.4333	4.88069
31.45	4.90106						31.45	4.90129				31.45	4.88042
31.4667	4.9009						31.4667	4.91044				31.4667	4.88031
31.4833	4.90121						31.4833	4.91256				31.4833	4.88022
31.5	4.90146						31.5	4.90251				31.5	4.88006
31.5167	4.9016						31.5167	4.89393				31.5167	4.88019
31.5333	4.90182						31.5333	4.89156				31.5333	4.88036
31.55	4.90201						31.55	4.89173				31.55	4.88074
31.5667	4.90178						31.5667	4.89234				31.5667	4.88103
31.5833	4.90177						31.5833	4.89862				31.5833	4.88127
31.6	4.90201						31.6	4.90247				31.6	4.88134
31.6167	4.90218						31.6167	4.89408				31.6167	4.88144
31.6333	4.90235						31.6333	4.88514				31.6333	4.88152
31.65	4.90254						31.65	4.8891				31.65	4.88155
31.6667	4.90258						31.6667	4.89686				31.6667	4.88158
31.6833	4.9028						31.6833	4.90379				31.6833	4.88179
31.7	4.90292						31.7	4.90251				31.7	4.88213
31.7167	4.90312						31.7167	4.90276				31.7167	4.8823
31.7333	4.90348						31.7333	4.90212				31.7333	4.88254
31.75	4.90395						31.75	4.90217				31.75	4.88279
31.7667	4.9042						31.7667	4.90095				31.7667	4.88274
31.7833	4.9043						31.7833	4.89686				31.7833	4.88288
31.8	4.90423						31.8	4.89502				31.8	4.88311
31.8167	4.90422						31.8167	4.89436				31.8167	4.88333
31.8333	4.90432						31.8333	4.89369				31.8333	4.8835
31.85	4.90423						31.85	4.89261				31.85	4.88366
31.8667	4.90419						31.8667	4.89261				31.8667	4.88379
31.8833	4.90427						31.8833	4.89256				31.8833	4.8838
31.9	4.90439						31.9	4.89398				31.9	4.88362
31.9167	4.90458						31.9167	4.89999				31.9167	4.88349
31.9333	4.90476						31.9333	4.90696				31.9333	4.88341
31.95	4.9052						31.95	4.91882				31.95	4.88355
31.9667	4.90544						31.9667	4.92393				31.9667	4.88389
31.9833	4.90566						31.9833	4.91994				31.9833	4.88394
32	4.90582						32	4.91074				32	4.88391
32.0167	4.90609						32.0167	4.89874				32.0167	4.8836
32.0333	4.90629						32.0333	4.88982				32.0333	4.88351
32.05	4.90643						32.05	4.88383				32.05	4.88335
32.0667	4.90654						32.0667	4.88127				32.0667	4.88334
32.0833	4.90645						32.0833	4.87679				32.0833	4.88329
32.1	4.90639						32.1	4.88362				32.1	4.88307
32.1167	4.90639						32.1167	4.89452				32.1167	4.88273
32.1333	4.90652						32.1333	4.8971				32.1333	4.88234
32.15	4.90672						32.15	4.89802				32.15	4.8823
32.1667	4.90674						32.1667	4.89504				32.1667	4.88241
32.1833	4.90678						32.1833	4.88806				32.1833	4.88286
32.2	4.90695						32.2	4.88285				32.2	4.88319
32.2167	4.9071						32.2167	4.88332				32.2167	4.88354
32.2333	4.90721						32.2333	4.88412				32.2333	4.88388
32.25	4.90725						32.25	4.88524				32.25	4.88418
32.2667	4.90705						32.2667	4.88629				32.2667	4.88409
32.2833	4.90704						32.2833	4.89279				32.2833	4.88379
32.3	4.90724						32.3	4.89873				32.3	4.88376
32.3167	4.90718						32.3167	4.89878				32.3167	4.8839
32.3333	4.90718						32.3333	4.8958				32.3333	4.88403
32.35	4.90715						32.35	4.89336				32.35	4.8842
32.3667	4.90706						32.3667	4.89139				32.3667	4.88438
32.3833	4.90708						32.3833	4.89583				32.3833	4.88453
32.4	4.90704						32.4	4.90293				32.4	4.8848
32.4167	4.90704						32.4167	4.90439				32.4167	4.88467
32.4333	4.90708						32.4333	4.90204				32.4333	4.88444
32.45	4.90702						32.45	4.89962				32.45	4.88433
32.4667	4.90698						32.4667	4.89093				32.4667	4.88409
32.4833	4.90704						32.4833	4.88707				32.4833	4.88408
32.5	4.90723						32.5	4.88954				32.5	4.88417
32.5167	4.90739						32.5167	4.89703				32.5167	4.88428
32.5333	4.90745						32.5333	4.90496				32.5333	4.88435
32.55	4.90756						32.55	4.91056				32.55	4.88427
32.5667	4.90761						32.5667	4.91166				32.5667	4.88421
32.5833	4.90766						32.5833	4.90892				32.5833	4.88443
32.6	4.90778						32.6	4.90364				32.6	4.8847
32.6167	4.90786						32.6167	4.89801				32.6167	4.88468
32.6333	4.90772						32.6333	4.89765				32.6333	4.88466
32.65	4.90763						32.65	4.89626				32.65	4.88479
32.6667	4.90751						32.6667	4.89446				32.6667	4.88498
32.6833	4.90747						32.6833	4.89286				32.6833	4.88515
32.7	4.9076						32.7	4.89066				32.7	4.88505
32.7167	4.90757						32.7167	4.88824				32.7167	4.88512
32.7333	4.90757						32.7333	4.88699				32.7333	4.88511
32.75	4.90722						32.75	4.88838				32.75	4.88513
32.7667	4.907						32.7667	4.89507				32.7667	4.88525
32.7833	4.90703						32.7833	4.90225				32.7833	4.88512
32.8	4.90709						32.8	4.90506				32.8	4.88506
32.8167	4.90717						32.8167	4.90497				32.8167	4.88496
32.8333	4.90703						32.8333	4.90347				32.8333	4.88477
32.85	4.90689						32.85	4.89801				32.85	4.88441
32.8667	4.90651						32.8667	4.89538				32.8667	4.88416
32.8833	4.90604						32.8833	4.89402				32.8833	4.88401
32.9	4.90579						32.9	4.89267				32.9	4.88367
32.9167	4.9055						32.9167	4.8893				32.9167	4.8835
32.9333	4.90553						32.9333	4.88493				32.9333	4.88299
32.95	4.9056						32.95	4.88157				32.95	4.88286
32.9667	4.90595						32.9667	4.88295				32.9667	4.88265
32.9833	4.9064						32.9833	4.88442				32.9833	4.88234
33	4.90599						33	4.88612				33	4.88197
33.0167	4.90466						33.0167	4.88811				33.0167	4.88182
33.0333	4.90352						33.0333	4.88941				33.0333	4.88423
33.05	4.90573						33.05	4.88823				33.05	4.88538
33.0667	4.89324						33.0667	4.87492				33.0667	4.87978
33.0833	4.86843						33.0833	4.85801				33.0833	4.87028
33.1	4.83665						33.1	4.8455				33.1	4.86123
33.1167	4.80651						33.1167	4.82895				33.1167	4.8549
33.1333	4.79268						33.1333	4.82241				33.1333	4.85625
33.15	4.7967						33.15	4.82578				33.15	4.86012
33.1667	4.81299						33.1667	4.83662				33.1667	4.86627
33.1833	4.84912						33.1833	4.85691				33.1833	4.87337
33.2	4.88663						33.2	4.88443				33.2	4.87956
33.2167	4.92327						33.2167	4.91222				33.2167	4.88503
33.2333	4.95118						33.2333	4.93245				33.2333	4.89022
33.25	4.96213						33.25	4.93623				33.25	4.88994
33.2667	4.9572						33.2667	4.93041				33.2667	4.8883
33.2833	4.9465						33.2833	4.92167				33.2833	4.88674
33.3	4.93644						33.3	4.91687				33.3	4.8854
33.3167	4.92601						33.3167	4.91406				33.3167	4.88457
33.3333	4.91453						33.3333	4.9135				33.3333	4.8843
33.35	4.91084						33.35	4.91488				33.35	4.88386
33.3667	4.91035						33.3667	4.91001				33.3667	4.88347
[truncated: 580 more rows]
