# Supplementary material for: Small-molecule properties define partitioning into biomolecular condensates
Source: Nat Chem. 2024 Sep 13;16(11):1794–802. doi: 10.1038/s41557-024-01630-w (PMC11527791; doi:10.1038/s41557-024-01630-w)
Supplement: Supplementary file 18 — Excel files used for each plot. [file 41557_2024_1630_MOESM18_ESM.zip › Figure_2/Figure_2_ITC_Dataforplotting_35C.xlsx]

## Sheet: Notes
Drug Identifier	Name of the drug
01G08	Miconazole
14G10	Rifabutin
08H11	Sertindole

## Sheet: Figure_2_ITC_Dataforplotting_35
01G08							14G10					08H11
Thermogram_X	Thermogram_y	Enthalpy_X	Enthalpy_Y	Fit_X	Fit_y		Thermogram_X	Thermogram_y	Enthalpy_X	Enthalpy_Y		Thermogram_X	Thermogram_y	Enthalpy_X	Enthalpy_Y
0.083333	5.01628	1.17074	-6.58674	1.17074	-6.4382		0.083333	4.84226	1.17074	-0.002666		0.083333	4.9608	1.17074	1.34128
0.1	5.01655	2.1072	-5.35072	1.24592	-6.38827		0.1	4.84134	2.1072	0.133648		0.1	4.95965	2.1072	0.832266
0.116667	5.0166	3.05214	-5.27057	1.32109	-6.33711		0.116667	4.84091	3.05214	0.260566		0.116667	4.95919	3.05214	1.98161
0.133333	5.01683	4.00558	-4.70789	1.39626	-6.28488		0.133333	4.84058	4.00558	0.330258		0.133333	4.95878	4.00558	0.956175
0.15	5.01709	4.96751	-3.88239	1.47144	-6.23169		0.15	4.84036	4.96751	0.32881		0.15	4.95842	4.96751	0.691303
0.166667	5.0173	5.93793	-3.46474	1.54661	-6.17769		0.166667	4.84016	5.93793	0.411068		0.166667	4.95812	5.93793	0.683409
0.183333	5.01775	6.91684	-3.19079	1.62179	-6.12298		0.183333	4.84	6.91684	0.084874		0.183333	4.95764	6.91684	0.8888
0.2	5.01826	7.90425	-2.73991	1.69696	-6.06769		0.2	4.84013	7.90425	0.215139		0.2	4.95732	7.90425	0.709643
0.216667	5.01847	8.90014	-2.751	1.77214	-6.01193		0.216667	4.84018	8.90014	0.093752		0.216667	4.95717	8.90014	0.765204
0.233333	5.0183	9.90453	-2.81117	1.84731	-5.95578		0.233333	4.83998	9.90453	0.012648		0.233333	4.95688	9.90453	0.573635
0.25	5.02042	10.9174	-2.69873	1.92249	-5.89936		0.25	4.83988	10.9174	0.136673		0.25	4.95658	10.9174	0.449743
0.266667	5.02023	11.9388	-1.8775	1.99766	-5.84275		0.266667	4.83998	11.9388	-0.972119		0.266667	4.95641	11.9388	0.544677
0.283333	5.01979	12.9686	-2.35869	2.07283	-5.78604		0.283333	4.84003	12.9686	-0.040928		0.283333	4.95625	12.9686	0.581966
0.3	5.01992	14.007	-2.16882	2.14801	-5.72929		0.3	4.8398	14.007	0.211541		0.3	4.9563	14.007	0.470347
0.316667	5.02022	15.0538	-1.93073	2.22318	-5.6726		0.316667	4.83951	15.0538	0.113352		0.316667	4.95635	15.0538	0.421987
0.333333	5.02059	16.1092	-2.02574	2.29836	-5.61602		0.333333	4.83915	16.1092	0.042717		0.333333	4.95632	16.1092	0.425949
0.35	5.02161	17.173	-2.06067	2.37353	-5.55963		0.35	4.83935	17.173	0.209345		0.35	4.95631	17.173	0.242712
0.366667	5.0211	18.2453	-1.99309	2.44871	-5.50347		0.366667	4.8394	18.2453	0.012906		0.366667	4.95648	18.2453	0.530498
0.383333	5.00929	19.3261	-1.92906	2.52388	-5.4476		0.383333	4.83962	19.3261	-0.257635		0.383333	4.95648	19.3261	0.043954
0.4	4.99708	20.4154	-1.83304	2.59906	-5.39207		0.4	4.83986	20.4154	-0.051579		0.4	4.95647	20.4154	-0.176205
0.416667	4.99596			2.67423	-5.33693		0.416667	4.84001				0.416667	4.95646
0.433333	4.99698			2.74941	-5.28222		0.433333	4.83993				0.433333	4.95664
0.45	4.99802			2.82458	-5.22797		0.45	4.83994				0.45	4.95684
0.466667	4.99886			2.89975	-5.17422		0.466667	4.83984				0.466667	4.95694
0.483333	5.00015			2.97493	-5.121		0.483333	4.83973				0.483333	4.957
0.5	5.0015			3.0501	-5.06834		0.5	4.8396				0.5	4.95706
0.516667	5.0025			3.12528	-5.01626		0.516667	4.8393				0.516667	4.95682
0.533333	5.0033			3.20045	-4.96478		0.533333	4.83923				0.533333	4.95708
0.55	5.00383			3.27563	-4.91392		0.55	4.8393				0.55	4.95732
0.566667	5.00418			3.3508	-4.8637		0.566667	4.83911				0.566667	4.95742
0.583333	5.00496			3.42598	-4.81413		0.583333	4.8389				0.583333	4.95763
0.6	5.00568			3.50115	-4.76523		0.6	4.83864				0.6	4.95776
0.616667	5.00633			3.57632	-4.71699		0.616667	4.83834				0.616667	4.95785
0.633333	5.00678			3.6515	-4.66944		0.633333	4.83811				0.633333	4.95786
0.65	5.00694			3.72667	-4.62258		0.65	4.83794				0.65	4.95779
0.666667	5.00708			3.80185	-4.5764		0.666667	4.83765				0.666667	4.9578
0.683333	5.00715			3.87702	-4.53093		0.683333	4.83747				0.683333	4.95745
0.7	5.00745			3.9522	-4.48615		0.7	4.83727				0.7	4.95731
0.716667	5.00769			4.02737	-4.44207		0.716667	4.837				0.716667	4.95713
0.733333	5.00791			4.10255	-4.39868		0.733333	4.83665				0.733333	4.95707
0.75	5.00783			4.17772	-4.35599		0.75	4.83646				0.75	4.95689
0.766667	5.00783			4.2529	-4.31399		0.766667	4.83649				0.766667	4.95701
0.783333	5.00804			4.32807	-4.27268		0.783333	4.83647				0.783333	4.95736
0.8	5.00837			4.40324	-4.23206		0.8	4.83648				0.8	4.95745
0.816667	5.00847			4.47842	-4.19212		0.816667	4.83629				0.816667	4.95727
0.833333	5.00896			4.55359	-4.15285		0.833333	4.83601				0.833333	4.95729
0.85	5.00924			4.62877	-4.11425		0.85	4.83585				0.85	4.957
0.866667	5.00936			4.70394	-4.07631		0.866667	4.8356				0.866667	4.95687
0.883333	5.00948			4.77912	-4.03903		0.883333	4.83579				0.883333	4.95659
0.9	5.00963			4.85429	-4.00239		0.9	4.83576				0.9	4.95667
0.916667	5.01041			4.92947	-3.9664		0.916667	4.83556				0.916667	4.95696
0.933333	5.01183			5.00464	-3.93103		0.933333	4.83547				0.933333	4.9571
0.95	5.01299			5.07981	-3.89629		0.95	4.83525				0.95	4.95726
0.966667	5.01473			5.15499	-3.86217		0.966667	4.83498				0.966667	4.9565
0.983333	5.01613			5.23016	-3.82864		0.983333	4.83439				0.983333	4.9556
1	5.01566			5.30534	-3.79572		1	4.83441				1	4.95606
1.01667	5.01858			5.38051	-3.76338		1.01667	4.8355				1.01667	4.95847
1.03333	5.012			5.45569	-3.73162		1.03333	4.83288				1.03333	4.9585
1.05	4.96218			5.53086	-3.70043		1.05	4.83086				1.05	4.95571
1.06667	4.94626			5.60604	-3.6698		1.06667	4.82986				1.06667	4.95124
1.08333	4.93452			5.68121	-3.63972		1.08333	4.8302				1.08333	4.95045
1.1	4.93137			5.75639	-3.61018		1.1	4.83092				1.1	4.95033
1.11667	4.93821			5.83156	-3.58117		1.11667	4.83168				1.11667	4.95173
1.13333	4.9555			5.90673	-3.55268		1.13333	4.83189				1.13333	4.95313
1.15	4.97576			5.98191	-3.52471		1.15	4.83215				1.15	4.95377
1.16667	5.00191			6.05708	-3.49724		1.16667	4.83203				1.16667	4.95446
1.18333	5.02136			6.13226	-3.47026		1.18333	4.83163				1.18333	4.9549
1.2	5.02646			6.20743	-3.44377		1.2	4.8313				1.2	4.95503
1.21667	5.02407			6.28261	-3.41775		1.21667	4.83139				1.21667	4.95473
1.23333	5.02017			6.35778	-3.3922		1.23333	4.83176				1.23333	4.95468
1.25	5.01626			6.43296	-3.36711		1.25	4.8319				1.25	4.95476
1.26667	5.01386			6.50813	-3.34247		1.26667	4.83231				1.26667	4.95525
1.28333	5.01338			6.5833	-3.31827		1.28333	4.83257				1.28333	4.95598
1.3	5.01277			6.65848	-3.2945		1.3	4.8328				1.3	4.95615
1.31667	5.01251			6.73365	-3.27116		1.31667	4.83275				1.31667	4.95595
1.33333	5.01274			6.80883	-3.24823		1.33333	4.8325				1.33333	4.95568
1.35	5.01227			6.884	-3.22571		1.35	4.83223				1.35	4.95561
1.36667	5.01189			6.95918	-3.20359		1.36667	4.8319				1.36667	4.95538
1.38333	5.01117			7.03435	-3.18186		1.38333	4.83223				1.38333	4.95503
1.4	5.0103			7.10953	-3.16051		1.4	4.83264				1.4	4.95498
1.41667	5.0098			7.1847	-3.13954		1.41667	4.83286				1.41667	4.95475
1.43333	5.00938			7.25987	-3.11893		1.43333	4.8329				1.43333	4.95482
1.45	5.00919			7.33505	-3.09869		1.45	4.83293				1.45	4.95509
1.46667	5.00926			7.41022	-3.0788		1.46667	4.83296				1.46667	4.95492
1.48333	5.00953			7.4854	-3.05926		1.48333	4.83342				1.48333	4.95472
1.5	5.00989			7.56057	-3.04005		1.5	4.83353				1.5	4.95438
1.51667	5.01016			7.63575	-3.02118		1.51667	4.83374				1.51667	4.95433
1.53333	5.01015			7.71092	-3.00264		1.53333	4.8338				1.53333	4.95422
1.55	5.00998			7.7861	-2.98441		1.55	4.83369				1.55	4.95402
1.56667	5.00984			7.86127	-2.9665		1.56667	4.83341				1.56667	4.95374
1.58333	5.00993			7.93645	-2.9489		1.58333	4.83346				1.58333	4.95309
1.6	5.01002			8.01162	-2.93159		1.6	4.83347				1.6	4.95242
1.61667	5.00991			8.08679	-2.91458		1.61667	4.83345				1.61667	4.95182
1.63333	5.00975			8.16197	-2.89786		1.63333	4.83352				1.63333	4.95159
1.65	5.00946			8.23714	-2.88142		1.65	4.83368				1.65	4.95123
1.66667	5.00911			8.31232	-2.86525		1.66667	4.83379				1.66667	4.95063
1.68333	5.00875			8.38749	-2.84936		1.68333	4.83387				1.68333	4.95003
1.7	5.00863			8.46267	-2.83373		1.7	4.83383				1.7	4.94946
1.71667	5.00862			8.53784	-2.81836		1.71667	4.83366				1.71667	4.94883
1.73333	5.00846			8.61302	-2.80325		1.73333	4.83357				1.73333	4.94806
1.75	5.00829			8.68819	-2.78839		1.75	4.83353				1.75	4.94772
1.76667	5.00827			8.76336	-2.77377		1.76667	4.83366				1.76667	4.94779
1.78333	5.00815			8.83854	-2.75939		1.78333	4.8337				1.78333	4.94797
1.8	5.00831			8.91371	-2.74525		1.8	4.83376				1.8	4.94802
1.81667	5.00843			8.98889	-2.73134		1.81667	4.83377				1.81667	4.94805
1.83333	5.00837			9.06406	-2.71765		1.83333	4.83376				1.83333	4.94781
1.85	5.00833			9.13924	-2.70419		1.85	4.83375				1.85	4.94736
1.86667	5.00834			9.21441	-2.69094		1.86667	4.83373				1.86667	4.94723
1.88333	5.00847			9.28959	-2.6779		1.88333	4.83398				1.88333	4.94708
1.9	5.00874			9.36476	-2.66508		1.9	4.83409				1.9	4.94699
1.91667	5.00899			9.43994	-2.65245		1.91667	4.8341				1.91667	4.94703
1.93333	5.0094			9.51511	-2.64003		1.93333	4.83401				1.93333	4.94721
1.95	5.00985			9.59028	-2.6278		1.95	4.83384				1.95	4.9474
1.96667	5.00988			9.66546	-2.61577		1.96667	4.83359				1.96667	4.94745
1.98333	5.00991			9.74063	-2.60392		1.98333	4.83358				1.98333	4.94755
2	5.00994			9.81581	-2.59226		2	4.83362				2	4.94777
2.01667	5.00989			9.89098	-2.58078		2.01667	4.8334				2.01667	4.9479
2.03333	5.0099			9.96616	-2.56948		2.03333	4.83323				2.03333	4.94791
2.05	5.01			10.0413	-2.55835		2.05	4.83305				2.05	4.94795
2.06667	5.01021			10.1165	-2.5474		2.06667	4.83301				2.06667	4.9479
2.08333	5.01065			10.1917	-2.53661		2.08333	4.83276				2.08333	4.94785
2.1	5.01118			10.2669	-2.52598		2.1	4.83236				2.1	4.94783
2.11667	5.01145			10.342	-2.51552		2.11667	4.83217				2.11667	4.94768
2.13333	5.01169			10.4172	-2.50521		2.13333	4.83223				2.13333	4.94745
2.15	5.01191			10.4924	-2.49506		2.15	4.83243				2.15	4.94757
2.16667	5.01195			10.5676	-2.48507		2.16667	4.83237				2.16667	4.94766
2.18333	5.01194			10.6427	-2.47522		2.18333	4.83218				2.18333	4.94782
2.2	5.01185			10.7179	-2.46551		2.2	4.83234				2.2	4.94803
2.21667	5.01171			10.7931	-2.45596		2.21667	4.83279				2.21667	4.94818
2.23333	5.0117			10.8683	-2.44654		2.23333	4.83275				2.23333	4.9483
2.25	5.01162			10.9434	-2.43726		2.25	4.83277				2.25	4.94837
2.26667	5.01137			11.0186	-2.42812		2.26667	4.83301				2.26667	4.94728
2.28333	5.01109			11.0938	-2.41911		2.28333	4.83331				2.28333	4.94219
2.3	5.01111			11.1689	-2.41023		2.3	4.83357				2.3	4.93502
2.31667	5.0114			11.2441	-2.40148		2.31667	4.83366				2.31667	4.93153
2.33333	5.01173			11.3193	-2.39285		2.33333	4.8339				2.33333	4.9279
2.35	5.01202			11.3945	-2.38435		2.35	4.83406				2.35	4.92418
2.36667	5.01231			11.4696	-2.37597		2.36667	4.83379				2.36667	4.92261
2.38333	5.01241			11.5448	-2.36771		2.38333	4.83374				2.38333	4.92272
2.4	5.0125			11.62	-2.35957		2.4	4.83367				2.4	4.92257
2.41667	5.0124			11.6952	-2.35154		2.41667	4.83318				2.41667	4.9227
2.43333	5.01215			11.7703	-2.34362		2.43333	4.83288				2.43333	4.92371
2.45	5.0118			11.8455	-2.33582		2.45	4.83283				2.45	4.92398
2.46667	5.01165			11.9207	-2.32812		2.46667	4.83268				2.46667	4.92404
2.48333	5.01155			11.9959	-2.32053		2.48333	4.83267				2.48333	4.9251
2.5	5.01143			12.071	-2.31305		2.5	4.83263				2.5	4.92572
2.51667	5.01142			12.1462	-2.30566		2.51667	4.83234				2.51667	4.92705
2.53333	5.01152			12.2214	-2.29838		2.53333	4.83194				2.53333	4.92868
2.55	5.0118			12.2966	-2.2912		2.55	4.83174				2.55	4.93044
2.56667	5.01188			12.3717	-2.28412		2.56667	4.8317				2.56667	4.93222
2.58333	5.0119			12.4469	-2.27713		2.58333	4.83158				2.58333	4.93414
2.6	5.01186			12.5221	-2.27024		2.6	4.83128				2.6	4.93613
2.61667	5.01196			12.5973	-2.26344		2.61667	4.83106				2.61667	4.93789
2.63333	5.01217			12.6724	-2.25673		2.63333	4.83109				2.63333	4.93968
2.65	5.01231			12.7476	-2.25011		2.65	4.83106				2.65	4.94143
2.66667	5.01252			12.8228	-2.24358		2.66667	4.83114				2.66667	4.94312
2.68333	5.01276			12.898	-2.23713		2.68333	4.83122				2.68333	4.94537
2.7	5.01296			12.9731	-2.23077		2.7	4.83104				2.7	4.94723
2.71667	5.01306			13.0483	-2.22449		2.71667	4.83089				2.71667	4.94925
2.73333	5.01297			13.1235	-2.2183		2.73333	4.83105				2.73333	4.95096
2.75	5.01294			13.1987	-2.21218		2.75	4.83132				2.75	4.95312
2.76667	5.01292			13.2738	-2.20615		2.76667	4.83142				2.76667	4.95529
2.78333	5.01289			13.349	-2.20019		2.78333	4.83133				2.78333	4.95472
2.8	5.01273			13.4242	-2.19431		2.8	4.83119				2.8	4.95365
2.81667	5.01229			13.4994	-2.1885		2.81667	4.83105				2.81667	4.95268
2.83333	5.01212			13.5745	-2.18277		2.83333	4.83103				2.83333	4.95213
2.85	5.01213			13.6497	-2.17711		2.85	4.831				2.85	4.95201
2.86667	5.01207			13.7249	-2.17153		2.86667	4.83099				2.86667	4.95205
2.88333	5.01193			13.8001	-2.16601		2.88333	4.83113				2.88333	4.9522
2.9	5.01139			13.8752	-2.16056		2.9	4.83121				2.9	4.95145
2.91667	5.01009			13.9504	-2.15518		2.91667	4.83091				2.91667	4.95068
2.93333	5.00838			14.0256	-2.14987		2.93333	4.8309				2.93333	4.95042
2.95	5.00677			14.1008	-2.14462		2.95	4.83146				2.95	4.95085
2.96667	5.00585			14.1759	-2.13944		2.96667	4.83123				2.96667	4.95149
2.98333	5.00502			14.2511	-2.13433		2.98333	4.83109				2.98333	4.95215
3	5.00666			14.3263	-2.12927		3	4.83182				3	4.95241
3.01667	5.01008			14.4015	-2.12428		3.01667	4.83507				3.01667	4.95624
3.03333	4.98206			14.4766	-2.11935		3.03333	4.83049				3.03333	4.95944
3.05	4.85532			14.5518	-2.11447		3.05	4.80833				3.05	4.94001
3.06667	4.7115			14.627	-2.10966		3.06667	4.79688				3.06667	4.9266
3.08333	4.57119			14.7021	-2.10491		3.08333	4.79047				3.08333	4.91191
3.1	4.48238			14.7773	-2.10021		3.1	4.79189				3.1	4.90732
3.11667	4.47531			14.8525	-2.09557		3.11667	4.79485				3.11667	4.91183
3.13333	4.52741			14.9277	-2.09098		3.13333	4.80034				3.13333	4.91816
3.15	4.63739			15.0028	-2.08645		3.15	4.81429				3.15	4.92781
3.16667	4.78223			15.078	-2.08197		3.16667	4.83144				3.16667	4.94267
3.18333	4.9318			15.1532	-2.07754		3.18333	4.84761				3.18333	4.95795
3.2	5.05751			15.2284	-2.07317		3.2	4.86157				3.2	4.96454
3.21667	5.12697			15.3035	-2.06884		3.21667	4.86707				3.21667	4.97102
3.23333	5.14791			15.3787	-2.06457		3.23333	4.86395				3.23333	4.97471
3.25	5.13052			15.4539	-2.06035		3.25	4.85943				3.25	4.97235
3.26667	5.09348			15.5291	-2.05617		3.26667	4.85227				3.26667	4.97018
3.28333	5.05149			15.6042	-2.05205		3.28333	4.84576				3.28333	4.96693
3.3	5.01412			15.6794	-2.04797		3.3	4.84099				3.3	4.96362
3.31667	4.98892			15.7546	-2.04394		3.31667	4.83836				3.31667	4.96019
3.33333	4.97226			15.8298	-2.03995		3.33333	4.83639				3.33333	4.95693
3.35	4.96826			15.9049	-2.03601		3.35	4.83495				3.35	4.95438
3.36667	4.96936			15.9801	-2.03211		3.36667	4.8338				3.36667	4.95269
3.38333	4.97417			16.0553	-2.02826		3.38333	4.83346				3.38333	4.95209
3.4	4.97936			16.1305	-2.02445		3.4	4.8335				3.4	4.95196
3.41667	4.98328			16.2056	-2.02068		3.41667	4.83341				3.41667	4.95197
3.43333	4.98688			16.2808	-2.01696		3.43333	4.83242				3.43333	4.95222
3.45	4.98869			16.356	-2.01327		3.45	4.83121				3.45	4.95209
3.46667	4.99006			16.4312	-2.00963		3.46667	4.83081				3.46667	4.95179
3.48333	4.99111			16.5063	-2.00602		3.48333	4.83078				3.48333	4.95124
3.5	4.9925			16.5815	-2.00246		3.5	4.83084				3.5	4.95109
3.51667	4.99378			16.6567	-1.99894		3.51667	4.83109				3.51667	4.95111
3.53333	4.99536			16.7319	-1.99545		3.53333	4.83128				3.53333	4.9511
3.55	4.99736			16.807	-1.992		3.55	4.83152				3.55	4.95128
3.56667	4.99913			16.8822	-1.98859		3.56667	4.83178				3.56667	4.9517
3.58333	5.00052			16.9574	-1.98522		3.58333	4.83213				3.58333	4.95185
3.6	5.00152			17.0326	-1.98188		3.6	4.83229				3.6	4.95165
3.61667	5.00185			17.1077	-1.97858		3.61667	4.83255				3.61667	4.9518
3.63333	5.00223			17.1829	-1.97531		3.63333	4.83258				3.63333	4.95186
3.65	5.00322			17.2581	-1.97208		3.65	4.83259				3.65	4.95186
3.66667	5.00424			17.3333	-1.96888		3.66667	4.83253				3.66667	4.95191
3.68333	5.00578			17.4084	-1.96572		3.68333	4.83255				3.68333	4.95167
3.7	5.00606			17.4836	-1.96259		3.7	4.83256				3.7	4.95159
3.71667	5.00708			17.5588	-1.95949		3.71667	4.8327				3.71667	4.9518
3.73333	5.00746			17.634	-1.95642		3.73333	4.83286				3.73333	4.95182
3.75	5.00127			17.7091	-1.95339		3.75	4.83278				3.75	4.95178
3.76667	4.9747			17.7843	-1.95039		3.76667	4.83279				3.76667	4.95157
3.78333	4.95896			17.8595	-1.94742		3.78333	4.83299				3.78333	4.95152
3.8	4.95333			17.9347	-1.94447		3.8	4.83316				3.8	4.95145
3.81667	4.95265			18.0098	-1.94156		3.81667	4.83356				3.81667	4.95128
3.83333	4.95468			18.085	-1.93868		3.83333	4.83397				3.83333	4.95084
3.85	4.95809			18.1602	-1.93583		3.85	4.8341				3.85	4.95058
3.86667	4.96179			18.2354	-1.93301		3.86667	4.83441				3.86667	4.95069
3.88333	4.96538			18.3105	-1.93022		3.88333	4.83458				3.88333	4.95047
3.9	4.96841			18.3857	-1.92745		3.9	4.83503				3.9	4.95022
3.91667	4.9707			18.4609	-1.92471		3.91667	4.83534				3.91667	4.94992
3.93333	4.97238			18.536	-1.922		3.93333	4.83578				3.93333	4.94957
3.95	4.974			18.6112	-1.91932		3.95	4.8365				3.95	4.9494
3.96667	4.97556			18.6864	-1.91667		3.96667	4.837				3.96667	4.9493
3.98333	4.97685			18.7616	-1.91404		3.98333	4.83785				3.98333	4.94952
4	4.97863			18.8367	-1.91143		4	4.83833				4	4.94985
4.01667	4.98053			18.9119	-1.90885		4.01667	4.8383				4.01667	4.94986
4.03333	4.98207			18.9871	-1.9063		4.03333	4.8383				4.03333	4.94985
4.05	4.98325			19.0623	-1.90377		4.05	4.83823				4.05	4.94995
4.06667	4.98451			19.1374	-1.90127		4.06667	4.83814				4.06667	4.94984
4.08333	4.98532			19.2126	-1.89879		4.08333	4.83832				4.08333	4.95033
4.1	4.98541			19.2878	-1.89634		4.1	4.83849				4.1	4.95074
4.11667	4.98578			19.363	-1.89391		4.11667	4.83834				4.11667	4.95063
4.13333	4.98578			19.4381	-1.8915		4.13333	4.83829				4.13333	4.95051
4.15	4.98562			19.5133	-1.88911		4.15	4.83818				4.15	4.95032
4.16667	4.98553			19.5885	-1.88675		4.16667	4.83806				4.16667	4.95037
4.18333	4.98564			19.6637	-1.88441		4.18333	4.83784				4.18333	4.95041
4.2	4.98582			19.7388	-1.8821		4.2	4.83772				4.2	4.95058
4.21667	4.98576			19.814	-1.8798		4.21667	4.83763				4.21667	4.95071
4.23333	4.98581			19.8892	-1.87753		4.23333	4.83746				4.23333	4.95101
4.25	4.98612			19.9644	-1.87528		4.25	4.83728				4.25	4.95135
4.26667	4.98646			20.0395	-1.87305		4.26667	4.83689				4.26667	4.95165
4.28333	4.98661			20.1147	-1.87084		4.28333	4.83664				4.28333	4.9516
4.3	4.98677			20.1899	-1.86865		4.3	4.83653				4.3	4.95124
4.31667	4.98681			20.2651	-1.86648		4.31667	4.83628				4.31667	4.95126
4.33333	4.98663			20.3402	-1.86433		4.33333	4.83608				4.33333	4.95144
4.35	4.98614			20.4154	-1.86221		4.35	4.83595				4.35	4.95165
4.36667	4.98567						4.36667	4.83612				4.36667	4.95181
4.38333	4.98519						4.38333	4.83624				4.38333	4.95189
4.4	4.98413						4.4	4.83624				4.4	4.95207
4.41667	4.98436						4.41667	4.83607				4.41667	4.95223
4.43333	4.98546						4.43333	4.83574				4.43333	4.95251
4.45	4.98531						4.45	4.83559				4.45	4.95263
4.46667	4.98474						4.46667	4.83546				4.46667	4.95283
4.48333	4.98399						4.48333	4.83522				4.48333	4.95289
4.5	4.98203						4.5	4.83489				4.5	4.95293
4.51667	4.97961						4.51667	4.83438				4.51667	4.95259
4.53333	4.97751						4.53333	4.83408				4.53333	4.95237
4.55	4.97481						4.55	4.83372				4.55	4.95224
4.56667	4.95552						4.56667	4.83362				4.56667	4.95215
4.58333	4.95199						4.58333	4.83357				4.58333	4.95194
4.6	4.95845						4.6	4.83325				4.6	4.95177
4.61667	4.96333						4.61667	4.83289				4.61667	4.95156
4.63333	4.96706						4.63333	4.83253				4.63333	4.95119
4.65	4.97021						4.65	4.83225				4.65	4.95119
4.66667	4.97224						4.66667	4.83208				4.66667	4.95073
4.68333	4.97304						4.68333	4.83192				4.68333	4.95045
4.7	4.97414						4.7	4.83132				4.7	4.95018
4.71667	4.97476						4.71667	4.83103				4.71667	4.95005
4.73333	4.97459						4.73333	4.8312				4.73333	4.94994
4.75	4.97592						4.75	4.8314				4.75	4.94955
4.76667	4.97704						4.76667	4.83153				4.76667	4.94942
4.78333	4.97701						4.78333	4.83155				4.78333	4.94935
4.8	4.97694						4.8	4.83153				4.8	4.94924
4.81667	4.97706						4.81667	4.83163				4.81667	4.94914
4.83333	4.97718						4.83333	4.83177				4.83333	4.94932
4.85	4.97693						4.85	4.8321				4.85	4.94928
4.86667	4.97684						4.86667	4.83201				4.86667	4.94923
4.88333	4.9763						4.88333	4.83201				4.88333	4.94898
4.9	4.97614						4.9	4.83233				4.9	4.94912
4.91667	4.97522						4.91667	4.83273				4.91667	4.94924
4.93333	4.97437						4.93333	4.83301				4.93333	4.94946
4.95	4.97501						4.95	4.8331				4.95	4.94929
4.96667	4.97568						4.96667	4.8331				4.96667	4.94934
4.98333	4.97699						4.98333	4.8338				4.98333	4.94947
5	4.97887						5	4.8341				5	4.94921
5.01667	4.98449						5.01667	4.83218				5.01667	4.94925
5.03333	4.96794						5.03333	4.82729				5.03333	4.94731
5.05	4.86921						5.05	4.81123				5.05	4.93642
5.06667	4.7503						5.06667	4.80788				5.06667	4.92846
5.08333	4.62072						5.08333	4.80404				5.08333	4.91873
5.1	4.52991						5.1	4.8028				5.1	4.91339
5.11667	4.50645						5.11667	4.80224				5.11667	4.91363
5.13333	4.53196						5.13333	4.80652				5.13333	4.91899
5.15	4.62159						5.15	4.81812				5.15	4.92758
5.16667	4.76277						5.16667	4.83605				5.16667	4.9379
5.18333	4.90964						5.18333	4.85493				5.18333	4.94895
5.2	5.031						5.2	4.86642				5.2	4.95789
5.21667	5.09836						5.21667	4.87251				5.21667	4.96416
5.23333	5.12242						5.23333	4.8702				5.23333	4.96659
5.25	5.10397						5.25	4.86697				5.25	4.96667
5.26667	5.06592						5.26667	4.86086				5.26667	4.96498
5.28333	5.02811						5.28333	4.8529				5.28333	4.95763
5.3	4.99581						5.3	4.84504				5.3	4.954
5.31667	4.9722						5.31667	4.84107				5.31667	4.95062
5.33333	4.96273						5.33333	4.83891				5.33333	4.9473
5.35	4.96117						5.35	4.83689				5.35	4.94618
5.36667	4.96266						5.36667	4.83484				5.36667	4.9457
5.38333	4.96509						5.38333	4.83403				5.38333	4.94542
5.4	4.96795						5.4	4.83365				5.4	4.94496
5.41667	4.97024						5.41667	4.83307				5.41667	4.9448
5.43333	4.97118						5.43333	4.83186				5.43333	4.94445
5.45	4.97201						5.45	4.8318				5.45	4.94426
5.46667	4.97299						5.46667	4.83188				5.46667	4.94402
5.48333	4.97363						5.48333	4.83167				5.48333	4.94351
5.5	4.97415						5.5	4.83142				5.5	4.94317
5.51667	4.97493						5.51667	4.83138				5.51667	4.94316
5.53333	4.97574						5.53333	4.83121				5.53333	4.94322
5.55	4.97645						5.55	4.8314				5.55	4.9432
5.56667	4.97721						5.56667	4.83154				5.56667	4.94307
5.58333	4.97789						5.58333	4.8318				5.58333	4.94313
5.6	4.97847						5.6	4.83244				5.6	4.94355
5.61667	4.97869						5.61667	4.83305				5.61667	4.94374
5.63333	4.97872						5.63333	4.83354				5.63333	4.9437
5.65	4.97851						5.65	4.83399				5.65	4.94376
5.66667	4.9784						5.66667	4.83438				5.66667	4.9439
5.68333	4.9784						5.68333	4.83478				5.68333	4.94393
5.7	4.97861						5.7	4.83517				5.7	4.94428
5.71667	4.97886						5.71667	4.83563				5.71667	4.94443
5.73333	4.97891						5.73333	4.83605				5.73333	4.94461
5.75	4.97876						5.75	4.83647				5.75	4.94458
5.76667	4.97869						5.76667	4.83706				5.76667	4.94455
5.78333	4.9786						5.78333	4.8375				5.78333	4.94461
5.8	4.97869						5.8	4.83779				5.8	4.94467
5.81667	4.9786						5.81667	4.83805				5.81667	4.94486
5.83333	4.97851						5.83333	4.83825				5.83333	4.94516
5.85	4.9785						5.85	4.83838				5.85	4.9454
5.86667	4.97837						5.86667	4.8385				5.86667	4.94561
5.88333	4.97816						5.88333	4.83852				5.88333	4.94605
5.9	4.9779						5.9	4.83853				5.9	4.94615
5.91667	4.97752						5.91667	4.83865				5.91667	4.946
5.93333	4.97699						5.93333	4.83864				5.93333	4.94592
5.95	4.97666						5.95	4.83856				5.95	4.94583
5.96667	4.97632						5.96667	4.83848				5.96667	4.9459
5.98333	4.97608						5.98333	4.83843				5.98333	4.94563
6	4.97583						6	4.83828				6	4.94564
6.01667	4.97559						6.01667	4.83815				6.01667	4.94571
6.03333	4.97528						6.03333	4.83794				6.03333	4.94574
6.05	4.97492						6.05	4.83753				6.05	4.94574
6.06667	4.97457						6.06667	4.83724				6.06667	4.94575
6.08333	4.97448						6.08333	4.83696				6.08333	4.94577
6.1	4.97428						6.1	4.8365				6.1	4.94585
6.11667	4.97428						6.11667	4.83628				6.11667	4.94581
6.13333	4.97433						6.13333	4.83605				6.13333	4.94552
6.15	4.97445						6.15	4.8358				6.15	4.94522
6.16667	4.97461						6.16667	4.83573				6.16667	4.94493
6.18333	4.97465						6.18333	4.83584				6.18333	4.9447
6.2	4.97506						6.2	4.83596				6.2	4.94504
6.21667	4.97558						6.21667	4.83602				6.21667	4.94514
6.23333	4.97606						6.23333	4.83598				6.23333	4.94517
6.25	4.97643						6.25	4.83579				6.25	4.94522
6.26667	4.97685						6.26667	4.83572				6.26667	4.94536
6.28333	4.97735						6.28333	4.83569				6.28333	4.94555
6.3	4.97767						6.3	4.83551				6.3	4.94554
6.31667	4.9776						6.31667	4.83539				6.31667	4.94573
6.33333	4.97759						6.33333	4.83512				6.33333	4.94549
6.35	4.97777						6.35	4.83491				6.35	4.94515
6.36667	4.9781						6.36667	4.83499				6.36667	4.94489
6.38333	4.97815						6.38333	4.83533				6.38333	4.94463
6.4	4.97799						6.4	4.83538				6.4	4.94453
6.41667	4.97794						6.41667	4.83543				6.41667	4.94458
6.43333	4.97778						6.43333	4.8355				6.43333	4.94448
6.45	4.97733						6.45	4.83537				6.45	4.9446
6.46667	4.97686						6.46667	4.83526				6.46667	4.94469
6.48333	4.97646						6.48333	4.83527				6.48333	4.94473
6.5	4.97624						6.5	4.83522				6.5	4.94458
6.51667	4.9758						6.51667	4.83507				6.51667	4.94436
6.53333	4.97532						6.53333	4.83492				6.53333	4.94416
6.55	4.97466						6.55	4.8348				6.55	4.94406
6.56667	4.9741						6.56667	4.83484				6.56667	4.94392
6.58333	4.97383						6.58333	4.8349				6.58333	4.94386
6.6	4.97359						6.6	4.83487				6.6	4.94402
6.61667	4.97341						6.61667	4.83484				6.61667	4.94424
6.63333	4.97329						6.63333	4.83483				6.63333	4.94431
6.65	4.97314						6.65	4.83498				6.65	4.94432
6.66667	4.97282						6.66667	4.83527				6.66667	4.94446
6.68333	4.97287						6.68333	4.83551				6.68333	4.94467
6.7	4.97292						6.7	4.83555				6.7	4.94499
6.71667	4.97276						6.71667	4.83545				6.71667	4.94531
6.73333	4.97253						6.73333	4.83552				6.73333	4.94557
6.75	4.97241						6.75	4.83558				6.75	4.94565
6.76667	4.97249						6.76667	4.83566				6.76667	4.94564
6.78333	4.9725						6.78333	4.8357				6.78333	4.94572
6.8	4.97254						6.8	4.83578				6.8	4.94591
6.81667	4.97269						6.81667	4.83599				6.81667	4.94622
6.83333	4.97289						6.83333	4.83615				6.83333	4.94648
6.85	4.97276						6.85	4.83612				6.85	4.94694
6.86667	4.97259						6.86667	4.83623				6.86667	4.94757
6.88333	4.97242						6.88333	4.83625				6.88333	4.94797
6.9	4.97238						6.9	4.83645				6.9	4.94829
6.91667	4.97253						6.91667	4.8366				6.91667	4.94878
6.93333	4.97236						6.93333	4.83645				6.93333	4.9494
6.95	4.97257						6.95	4.83627				6.95	4.94951
6.96667	4.97242						6.96667	4.83603				6.96667	4.9499
6.98333	4.97249						6.98333	4.83611				6.98333	4.95172
7	4.97065						7	4.83615				7	4.95293
7.01667	4.97075						7.01667	4.83623				7.01667	4.95174
7.03333	4.95835						7.03333	4.83585				7.03333	4.95151
7.05	4.87161						7.05	4.82158				7.05	4.9403
7.06667	4.76238						7.06667	4.81056				7.06667	4.92984
7.08333	4.63836						7.08333	4.80836				7.08333	4.92028
7.1	4.55009						7.1	4.80818				7.1	4.91752
7.11667	4.53112						7.11667	4.80813				7.11667	4.9174
7.13333	4.56128						7.13333	4.80845				7.13333	4.91805
7.15	4.65002						7.15	4.81144				7.15	4.92508
7.16667	4.78109						7.16667	4.82262				7.16667	4.93637
7.18333	4.91613						7.18333	4.84048				7.18333	4.94802
7.2	5.02067						7.2	4.85746				7.2	4.95558
7.21667	5.08517						7.21667	4.86718				7.21667	4.95918
7.23333	5.10493						7.23333	4.86696				7.23333	4.96508
7.25	5.09083						7.25	4.86197				7.25	4.9663
7.26667	5.05454						7.26667	4.8573				7.26667	4.96619
7.28333	5.01739						7.28333	4.85201				7.28333	4.96393
7.3	4.98866						7.3	4.84834				7.3	4.95956
7.31667	4.96605						7.31667	4.84585				7.31667	4.95336
7.33333	4.95651						7.33333	4.84395				7.33333	4.95054
7.35	4.95461						7.35	4.84288				7.35	4.94937
7.36667	4.95669						7.36667	4.84229				7.36667	4.94833
7.38333	4.96111						7.38333	4.84186				7.38333	4.9478
7.4	4.96452						7.4	4.8414				7.4	4.94761
7.41667	4.96657						7.41667	4.84036				7.41667	4.94729
7.43333	4.96771						7.43333	4.8393				7.43333	4.94695
7.45	4.96878						7.45	4.8385				7.45	4.94692
7.46667	4.97022						7.46667	4.83801				7.46667	4.94706
7.48333	4.97121						7.48333	4.83776				7.48333	4.94702
7.5	4.97192						7.5	4.83756				7.5	4.94672
7.51667	4.97289						7.51667	4.83761				7.51667	4.9465
7.53333	4.97397						7.53333	4.83778				7.53333	4.94641
7.55	4.97498						7.55	4.83776				7.55	4.94635
7.56667	4.97575						7.56667	4.83787				7.56667	4.94635
7.58333	4.97605						7.58333	4.838				7.58333	4.94632
7.6	4.9762						7.6	4.83801				7.6	4.94614
7.61667	4.97626						7.61667	4.83797				7.61667	4.94613
7.63333	4.97626						7.63333	4.83784				7.63333	4.94601
7.65	4.97629						7.65	4.83762				7.65	4.94587
7.66667	4.97655						7.66667	4.83743				7.66667	4.94573
7.68333	4.97684						7.68333	4.83736				7.68333	4.94529
7.7	4.97702						7.7	4.83716				7.7	4.94482
7.71667	4.97715						7.71667	4.83706				7.71667	4.94466
7.73333	4.97714						7.73333	4.83698				7.73333	4.9444
7.75	4.97684						7.75	4.83665				7.75	4.94379
7.76667	4.97627						7.76667	4.83641				7.76667	4.94317
7.78333	4.97572						7.78333	4.83634				7.78333	4.94246
7.8	4.97531						7.8	4.83622				7.8	4.94202
7.81667	4.97514						7.81667	4.83601				7.81667	4.94142
7.83333	4.97478						7.83333	4.83599				7.83333	4.94071
7.85	4.9745						7.85	4.83585				7.85	4.94024
7.86667	4.9741						7.86667	4.83557				7.86667	4.93989
7.88333	4.97373						7.88333	4.83553				7.88333	4.93956
7.9	4.97358						7.9	4.83541				7.9	4.93903
7.91667	4.97347						7.91667	4.83537				7.91667	4.93854
7.93333	4.97335						7.93333	4.83538				7.93333	4.93816
7.95	4.97305						7.95	4.83561				7.95	4.938
7.96667	4.97277						7.96667	4.83596				7.96667	4.9375
7.98333	4.9725						7.98333	4.83633				7.98333	4.93705
8	4.97213						8	4.83666				8	4.93678
8.01667	4.97167						8.01667	4.8369				8.01667	4.93661
8.03333	4.97134						8.03333	4.83712				8.03333	4.93653
8.05	4.97107						8.05	4.83718				8.05	4.93646
8.06667	4.97095						8.06667	4.8374				8.06667	4.9362
8.08333	4.97101						8.08333	4.83786				8.08333	4.9359
8.1	4.97102						8.1	4.83823				8.1	4.93563
8.11667	4.97079						8.11667	4.83838				8.11667	4.9354
8.13333	4.97049						8.13333	4.83849				8.13333	4.93534
8.15	4.97031						8.15	4.83876				8.15	4.93525
8.16667	4.97016						8.16667	4.83877				8.16667	4.93511
8.18333	4.97022						8.18333	4.83879				8.18333	4.93485
8.2	4.9703						8.2	4.83889				8.2	4.93465
8.21667	4.97023						8.21667	4.83921				8.21667	4.93458
8.23333	4.97009						8.23333	4.8395				8.23333	4.93437
8.25	4.97001						8.25	4.83953				8.25	4.93423
8.26667	4.96989						8.26667	4.83912				8.26667	4.93414
8.28333	4.96989						8.28333	4.83866				8.28333	4.93388
8.3	4.96971						8.3	4.83824				8.3	4.93386
8.31667	4.96957						8.31667	4.83795				8.31667	4.93384
8.33333	4.96931						8.33333	4.83777				8.33333	4.93368
8.35	4.96912						8.35	4.83751				8.35	4.93347
8.36667	4.96915						8.36667	4.83743				8.36667	4.93334
8.38333	4.96934						8.38333	4.83726				8.38333	4.93338
8.4	4.96956						8.4	4.83684				8.4	4.93346
8.41667	4.96944						8.41667	4.83672				8.41667	4.93337
8.43333	4.96946						8.43333	4.8368				8.43333	4.93327
8.45	4.96972						8.45	4.83675				8.45	4.93309
8.46667	4.96992						8.46667	4.83648				8.46667	4.93295
8.48333	4.96984						8.48333	4.83637				8.48333	4.9327
8.5	4.96978						8.5	4.83656				8.5	4.93246
8.51667	4.96957						8.51667	4.8366				8.51667	4.93232
8.53333	4.96957						8.53333	4.83666				8.53333	4.93227
8.55	4.96959						8.55	4.83659				8.55	4.93219
8.56667	4.96933						8.56667	4.83635				8.56667	4.93212
8.58333	4.96901						8.58333	4.83643				8.58333	4.93201
8.6	4.96847						8.6	4.83682				8.6	4.93191
8.61667	4.96807						8.61667	4.83739				8.61667	4.93196
8.63333	4.96796						8.63333	4.83788				8.63333	4.93185
8.65	4.96772						8.65	4.83799				8.65	4.93172
8.66667	4.96751						8.66667	4.83795				8.66667	4.9317
8.68333	4.96755						8.68333	4.8378				8.68333	4.93147
8.7	4.96727						8.7	4.83768				8.7	4.93123
8.71667	4.96676						8.71667	4.83763				8.71667	4.93094
8.73333	4.96635						8.73333	4.83775				8.73333	4.93078
8.75	4.96611						8.75	4.83784				8.75	4.93084
8.76667	4.96601						8.76667	4.83798				8.76667	4.93086
8.78333	4.96567						8.78333	4.83796				8.78333	4.9309
8.8	4.96494						8.8	4.83785				8.8	4.93094
8.81667	4.96524						8.81667	4.83742				8.81667	4.93109
8.83333	4.96542						8.83333	4.83709				8.83333	4.93109
8.85	4.96544						8.85	4.83687				8.85	4.93099
8.86667	4.96613						8.86667	4.83656				8.86667	4.93085
8.88333	4.96662						8.88333	4.8364				8.88333	4.93084
8.9	4.96677						8.9	4.83577				8.9	4.93069
8.91667	4.96727						8.91667	4.83505				8.91667	4.93054
8.93333	4.96636						8.93333	4.83502				8.93333	4.93049
8.95	4.96544						8.95	4.83487				8.95	4.93095
8.96667	4.94285						8.96667	4.83339				8.96667	4.93103
8.98333	4.92481						8.98333	4.83313				8.98333	4.93089
9	4.93228						9	4.83393				9	4.92966
9.01667	4.94486						9.01667	4.83284				9.01667	4.93123
9.03333	4.93867						9.03333	4.83092				9.03333	4.93386
9.05	4.8676						9.05	4.81401				9.05	4.92279
9.06667	4.77598						9.06667	4.80707				9.06667	4.91286
9.08333	4.67138						9.08333	4.80668				9.08333	4.90571
9.1	4.59268						9.1	4.80928				9.1	4.89972
9.11667	4.57462						9.11667	4.81182				9.11667	4.90068
9.13333	4.59907						9.13333	4.81541				9.13333	4.90149
9.15	4.67642						9.15	4.8232				9.15	4.90632
9.16667	4.78947						9.16667	4.83831				9.16667	4.9171
9.18333	4.91277						9.18333	4.85744				9.18333	4.92771
9.2	5.00911						9.2	4.86761				9.2	4.93819
9.21667	5.06603						9.21667	4.86987				9.21667	4.94464
9.23333	5.08306						9.23333	4.86825				9.23333	4.94645
9.25	5.07044						9.25	4.86394				9.25	4.94689
9.26667	5.04025						9.26667	4.86013				9.26667	4.94506
9.28333	5.00644						9.28333	4.856				9.28333	4.93773
9.3	4.97513						9.3	4.85156				9.3	4.93455
9.31667	4.95752						9.31667	4.84829				9.31667	4.93252
9.33333	4.94599						9.33333	4.84567				9.33333	4.93105
9.35	4.94349						9.35	4.84407				9.35	4.93028
9.36667	4.94584						9.36667	4.84368				9.36667	4.92974
9.38333	4.94873						9.38333	4.84305				9.38333	4.92914
9.4	4.95015						9.4	4.84252				9.4	4.92872
9.41667	4.95119						9.41667	4.84114				9.41667	4.92849
9.43333	4.95247						9.43333	4.83895				9.43333	4.92819
9.45	4.95466						9.45	4.83792				9.45	4.92784
9.46667	4.95622						9.46667	4.83767				9.46667	4.92741
9.48333	4.95634						9.48333	4.83747				9.48333	4.92696
9.5	4.95705						9.5	4.83747				9.5	4.9268
9.51667	4.9599						9.51667	4.83769				9.51667	4.92664
9.53333	4.972						9.53333	4.83795				9.53333	4.9265
9.55	4.98988						9.55	4.83826				9.55	4.92639
9.56667	5.00532						9.56667	4.83866				9.56667	4.92634
9.58333	5.01147						9.58333	4.83917				9.58333	4.92597
9.6	5.01048						9.6	4.83967				9.6	4.92564
9.61667	5.0071						9.61667	4.83993				9.61667	4.92568
9.63333	5.00298						9.63333	4.83991				9.63333	4.92565
9.65	4.99956						9.65	4.83965				9.65	4.92559
9.66667	4.99696						9.66667	4.8394				9.66667	4.92581
9.68333	4.99485						9.68333	4.83945				9.68333	4.92611
9.7	4.99322						9.7	4.8395				9.7	4.92624
9.71667	4.99183						9.71667	4.83934				9.71667	4.92631
9.73333	4.98993						9.73333	4.83947				9.73333	4.9264
9.75	4.98789						9.75	4.83955				9.75	4.92645
9.76667	4.98609						9.76667	4.83967				9.76667	4.92664
9.78333	4.9844						9.78333	4.83973				9.78333	4.92676
9.8	4.98295						9.8	4.83951				9.8	4.92692
9.81667	4.98182						9.81667	4.83946				9.81667	4.92699
9.83333	4.98082						9.83333	4.83932				9.83333	4.927
9.85	4.98009						9.85	4.83896				9.85	4.92707
9.86667	4.97944						9.86667	4.8387				9.86667	4.92719
9.88333	4.97884						9.88333	4.83842				9.88333	4.9272
9.9	4.97808						9.9	4.83812				9.9	4.92719
9.91667	4.97747						9.91667	4.83773				9.91667	4.92737
9.93333	4.97699						9.93333	4.83727				9.93333	4.92772
9.95	4.97649						9.95	4.83699				9.95	4.92771
9.96667	4.976						9.96667	4.83684				9.96667	4.92768
9.98333	4.97567						9.98333	4.83691				9.98333	4.92766
10	4.97547						10	4.83712				10	4.92754
10.0167	4.97569						10.0167	4.8372				10.0167	4.92751
10.0333	4.97607						10.0333	4.8371				10.0333	4.92741
10.05	4.97685						10.05	4.83707				10.05	4.92745
10.0667	4.97717						10.0667	4.83701				10.0667	4.92725
10.0833	4.97794						10.0833	4.83696				10.0833	4.92709
10.1	4.97853						10.1	4.83683				10.1	4.92699
10.1167	4.97893						10.1167	4.83675				10.1167	4.92704
10.1333	4.97952						10.1333	4.83691				10.1333	4.92703
10.15	4.98034						10.15	4.837				10.15	4.92707
10.1667	4.98129						10.1667	4.83719				10.1667	4.92703
10.1833	4.98219						10.1833	4.83749				10.1833	4.92715
10.2	4.98304						10.2	4.83762				10.2	4.92719
10.2167	4.98323						10.2167	4.83779				10.2167	4.92727
10.2333	4.98409						10.2333	4.83782				10.2333	4.92741
10.25	4.98402						10.25	4.83777				10.25	4.9275
10.2667	4.98419						10.2667	4.8379				10.2667	4.92747
10.2833	4.98407						10.2833	4.83786				10.2833	4.92756
10.3	4.9834						10.3	4.83759				10.3	4.92777
10.3167	4.98246						10.3167	4.83728				10.3167	4.92783
10.3333	4.98157						10.3333	4.83687				10.3333	4.92783
10.35	4.98085						10.35	4.83657				10.35	4.92768
10.3667	4.98044						10.3667	4.83662				10.3667	4.92758
10.3833	4.9798						10.3833	4.8366				10.3833	4.92772
10.4	4.97897						10.4	4.83639				10.4	4.92787
10.4167	4.9782						10.4167	4.83611				10.4167	4.92785
10.4333	4.97746						10.4333	4.836				10.4333	4.92783
10.45	4.97676						10.45	4.83598				10.45	4.92771
10.4667	4.97606						10.4667	4.83565				10.4667	4.92762
10.4833	4.97557						10.4833	4.83524				10.4833	4.92752
10.5	4.97534						10.5	4.83482				10.5	4.92733
10.5167	4.9752						10.5167	4.83423				10.5167	4.92722
10.5333	4.97493						10.5333	4.83383				10.5333	4.92722
10.55	4.97475						10.55	4.83384				10.55	4.92704
10.5667	4.97473						10.5667	4.83385				10.5667	4.92688
10.5833	4.97469						10.5833	4.83372				10.5833	4.92676
10.6	4.97483						10.6	4.83377				10.6	4.92673
10.6167	4.97493						10.6167	4.83361				10.6167	4.9267
10.6333	4.97482						10.6333	4.83379				10.6333	4.92657
10.65	4.97467						10.65	4.83416				10.65	4.92644
10.6667	4.97436						10.6667	4.83468				10.6667	4.92617
10.6833	4.97409						10.6833	4.83501				10.6833	4.9261
10.7	4.97394						10.7	4.8351				10.7	4.92607
10.7167	4.97381						10.7167	4.83504				10.7167	4.9259
10.7333	4.97363						10.7333	4.83515				10.7333	4.92572
10.75	4.97366						10.75	4.83546				10.75	4.92571
10.7667	4.97357						10.7667	4.83565				10.7667	4.92575
10.7833	4.97333						10.7833	4.83605				10.7833	4.9257
10.8	4.97322						10.8	4.83616				10.8	4.92564
10.8167	4.97325						10.8167	4.8363				10.8167	4.92561
10.8333	4.97339						10.8333	4.83649				10.8333	4.92571
10.85	4.97326						10.85	4.83661				10.85	4.92564
10.8667	4.97298						10.8667	4.8367				10.8667	4.92556
10.8833	4.97269						10.8833	4.83686				10.8833	4.92555
10.9	4.97238						10.9	4.83736				10.9	4.92535
10.9167	4.97232						10.9167	4.83754				10.9167	4.92518
10.9333	4.97243						10.9333	4.83685				10.9333	4.92547
10.95	4.9725						10.95	4.83669				10.95	4.92572
10.9667	4.97241						10.9667	4.83726				10.9667	4.92584
10.9833	4.97209						10.9833	4.83745				10.9833	4.92546
11	4.97108						11	4.83694				11	4.92546
11.0167	4.97022						11.0167	4.83763				11.0167	4.92333
11.0333	4.96384						11.0333	4.83687				11.0333	4.92487
11.05	4.90267						11.05	4.82191				11.05	4.91361
11.0667	4.81675						11.0667	4.81448				11.0667	4.90462
11.0833	4.72515						11.0833	4.8096				11.0833	4.90029
11.1	4.65439						11.1	4.80912				11.1	4.89604
11.1167	4.63078						11.1167	4.80862				11.1167	4.89463
11.1333	4.65525						11.1333	4.80996				11.1333	4.89416
11.15	4.7268						11.15	4.81511				11.15	4.90511
11.1667	4.82766						11.1667	4.83065				11.1667	4.91745
11.1833	4.93452						11.1833	4.84515				11.1833	4.92396
11.2	5.01997						11.2	4.85734				11.2	4.93303
11.2167	5.06533						11.2167	4.86554				11.2167	4.94035
11.2333	5.07604						11.2333	4.86691				11.2333	4.93989
11.25	5.05967						11.25	4.86351				11.25	4.93872
11.2667	5.02986						11.2667	4.8602				11.2667	4.93726
11.2833	5.0006						11.2833	4.85601				11.2833	4.93582
11.3	4.98092						11.3	4.84958				11.3	4.93407
11.3167	4.9714						11.3167	4.84525				11.3167	4.92971
11.3333	4.96707						11.3333	4.84348				11.3333	4.92602
11.35	4.96639						11.35	4.8433				11.35	4.92324
11.3667	4.96571						11.3667	4.84245				11.3667	4.92251
11.3833	4.96596						11.3833	4.84157				11.3833	4.92125
11.4	4.96699						11.4	4.8407				11.4	4.9208
11.4167	4.96792						11.4167	4.83872				11.4167	4.92028
11.4333	4.96822						11.4333	4.83836				11.4333	4.91991
11.45	4.96839						11.45	4.83826				11.45	4.91983
11.4667	4.96845						11.4667	4.83788				11.4667	4.92029
11.4833	4.96855						11.4833	4.83765				11.4833	4.92025
11.5	4.96894						11.5	4.83698				11.5	4.92008
11.5167	4.96949						11.5167	4.83674				11.5167	4.92037
11.5333	4.96999						11.5333	4.83678				11.5333	4.92058
11.55	4.97037						11.55	4.83669				11.55	4.92049
11.5667	4.97081						11.5667	4.83644				11.5667	4.92086
11.5833	4.97129						11.5833	4.83621				11.5833	4.92121
11.6	4.97191						11.6	4.83585				11.6	4.92131
11.6167	4.97234						11.6167	4.83551				11.6167	4.92094
11.6333	4.97274						11.6333	4.83555				11.6333	4.92065
11.65	4.97292						11.65	4.83557				11.65	4.92059
11.6667	4.97297						11.6667	4.83534				11.6667	4.92101
11.6833	4.97309						11.6833	4.83512				11.6833	4.92139
11.7	4.97317						11.7	4.83519				11.7	4.92151
11.7167	4.97325						11.7167	4.8351				11.7167	4.92125
11.7333	4.97342						11.7333	4.83493				11.7333	4.92148
11.75	4.97348						11.75	4.83486				11.75	4.92193
11.7667	4.9736						11.7667	4.83498				11.7667	4.92185
11.7833	4.97391						11.7833	4.83509				11.7833	4.92161
11.8	4.97426						11.8	4.83532				11.8	4.92137
11.8167	4.9741						11.8167	4.83569				11.8167	4.92101
11.8333	4.97379						11.8333	4.83622				11.8333	4.92108
11.85	4.97357						11.85	4.83667				11.85	4.92145
11.8667	4.97339						11.8667	4.83704				11.8667	4.92177
11.8833	4.97325						11.8833	4.83744				11.8833	4.92204
11.9	4.97297						11.9	4.83782				11.9	4.92226
11.9167	4.97301						11.9167	4.83802				11.9167	4.9222
11.9333	4.97325						11.9333	4.83814				11.9333	4.9222
11.95	4.97331						11.95	4.83836				11.95	4.92222
11.9667	4.97317						11.9667	4.83856				11.9667	4.92191
11.9833	4.97297						11.9833	4.83897				11.9833	4.92185
12	4.97264						12	4.83927				12	4.92184
12.0167	4.97247						12.0167	4.8394				12.0167	4.92205
12.0333	4.97254						12.0333	4.83916				12.0333	4.92199
12.05	4.97259						12.05	4.83875				12.05	4.9217
12.0667	4.97274						12.0667	4.83873				12.0667	4.92172
12.0833	4.97277						12.0833	4.83891				12.0833	4.92186
12.1	4.97255						12.1	4.83904				12.1	4.92168
12.1167	4.97232						12.1167	4.83921				12.1167	4.92151
12.1333	4.97256						12.1333	4.83934				12.1333	4.92147
12.15	4.97267						12.15	4.83928				12.15	4.92131
12.1667	4.97248						12.1667	4.83899				12.1667	4.92184
12.1833	4.97235						12.1833	4.83863				12.1833	4.92216
12.2	4.9723						12.2	4.83831				12.2	4.92245
12.2167	4.97217						12.2167	4.83816				12.2167	4.92262
12.2333	4.9722						12.2333	4.83859				12.2333	4.92266
12.25	4.97196						12.25	4.83873				12.25	4.9226
12.2667	4.97154						12.2667	4.83883				12.2667	4.9229
12.2833	4.97111						12.2833	4.83885				12.2833	4.92339
12.3	4.97079						12.3	4.83853				12.3	4.92347
12.3167	4.97055						12.3167	4.83813				12.3167	4.92352
12.3333	4.97039						12.3333	4.83804				12.3333	4.9234
12.35	4.97015						12.35	4.83798				12.35	4.92313
12.3667	4.96977						12.3667	4.83841				12.3667	4.92285
12.3833	4.96956						12.3833	4.83845				12.3833	4.92284
12.4	4.96945						12.4	4.83832				12.4	4.92256
12.4167	4.96951						12.4167	4.83823				12.4167	4.92236
12.4333	4.96955						12.4333	4.83809				12.4333	4.92217
12.45	4.96941						12.45	4.83787				12.45	4.92206
12.4667	4.96912						12.4667	4.83792				12.4667	4.92196
12.4833	4.96906						12.4833	4.83788				12.4833	4.92176
12.5	4.96912						12.5	4.83754				12.5	4.9217
12.5167	4.96937						12.5167	4.83716				12.5167	4.92158
12.5333	4.96936						12.5333	4.83673				12.5333	4.92155
12.55	4.96909						12.55	4.83639				12.55	4.92154
12.5667	4.969						12.5667	4.8362				12.5667	4.92136
12.5833	4.9689						12.5833	4.83602				12.5833	4.92133
12.6	4.9687						12.6	4.83585				12.6	4.92135
12.6167	4.96872						12.6167	4.83548				12.6167	4.92123
12.6333	4.96893						12.6333	4.83543				12.6333	4.92101
12.65	4.96911						12.65	4.83565				12.65	4.92107
12.6667	4.96951						12.6667	4.83577				12.6667	4.92122
12.6833	4.96977						12.6833	4.83576				12.6833	4.92146
12.7	4.96995						12.7	4.83601				12.7	4.92175
12.7167	4.97014						12.7167	4.83613				12.7167	4.92199
12.7333	4.97021						12.7333	4.83614				12.7333	4.92213
12.75	4.97018						12.75	4.83648				12.75	4.9221
12.7667	4.97018						12.7667	4.83656				12.7667	4.92208
12.7833	4.97013						12.7833	4.83658				12.7833	4.92199
12.8	4.97016						12.8	4.83672				12.8	4.92202
12.8167	4.97013						12.8167	4.83689				12.8167	4.92192
12.8333	4.96987						12.8333	4.83711				12.8333	4.92156
12.85	4.96958						12.85	4.83717				12.85	4.92116
12.8667	4.96979						12.8667	4.83748				12.8667	4.92101
12.8833	4.97016						12.8833	4.83746				12.8833	4.92111
12.9	4.9705						12.9	4.83776				12.9	4.92095
12.9167	4.97036						12.9167	4.83824				12.9167	4.92091
12.9333	4.97005						12.9333	4.83816				12.9333	4.92023
12.95	4.96951						12.95	4.83809				12.95	4.91931
12.9667	4.96881						12.9667	4.8373				12.9667	4.9184
12.9833	4.96774						12.9833	4.83693				12.9833	4.91827
13	4.96661						13	4.83598				13	4.91814
13.0167	4.96824						13.0167	4.83456				13.0167	4.9209
13.0333	4.96482						13.0333	4.83248				13.0333	4.92356
13.05	4.92189						13.05	4.81781				13.05	4.91171
13.0667	4.8481						13.0667	4.80835				13.0667	4.90217
13.0833	4.76316						13.0833	4.80548				13.0833	4.89402
13.1	4.68893						13.1	4.80706				13.1	4.88708
13.1167	4.66412						13.1167	4.80836				13.1167	4.88768
13.1333	4.67233						13.1333	4.81142				13.1333	4.89015
13.15	4.72038						13.15	4.81798				13.15	4.89538
13.1667	4.80898						13.1667	4.82932				13.1667	4.90552
13.1833	4.91242						13.1833	4.8479				13.1833	4.91468
13.2	5.00323						13.2	4.86142				13.2	4.92425
13.2167	5.06012						13.2167	4.86863				13.2167	4.93308
13.2333	5.07863						13.2333	4.86784				13.2333	4.93687
13.25	5.06502						13.25	4.86386				13.25	4.93619
13.2667	5.03539						13.2667	4.85968				13.2667	4.9344
13.2833	5.00539						13.2833	4.85533				13.2833	4.92894
13.3	4.97858						13.3	4.85088				13.3	4.92506
13.3167	4.96595						13.3167	4.84787				13.3167	4.9229
13.3333	4.95873						13.3333	4.84584				13.3333	4.9208
13.35	4.95622						13.35	4.84488				13.35	4.91963
13.3667	4.95621						13.3667	4.84422				13.3667	4.91845
13.3833	4.95712						13.3833	4.84317				13.3833	4.91785
13.4	4.9585						13.4	4.84249				13.4	4.91779
13.4167	4.96029						13.4167	4.84181				13.4167	4.91778
13.4333	4.96154						13.4333	4.84071				13.4333	4.91757
13.45	4.96257						13.45	4.83976				13.45	4.91723
13.4667	4.96341						13.4667	4.8391				13.4667	4.91678
13.4833	4.96416						13.4833	4.83853				13.4833	4.91627
13.5	4.96476						13.5	4.83818				13.5	4.91597
13.5167	4.96562						13.5167	4.83821				13.5167	4.91604
13.5333	4.9665						13.5333	4.83779				13.5333	4.91627
13.55	4.96742						13.55	4.83712				13.55	4.91646
13.5667	4.96827						13.5667	4.83685				13.5667	4.91649
13.5833	4.96887						13.5833	4.83682				13.5833	4.91659
13.6	4.96929						13.6	4.83645				13.6	4.91679
13.6167	4.96967						13.6167	4.836				13.6167	4.91693
13.6333	4.96989						13.6333	4.83593				13.6333	4.91703
13.65	4.96994						13.65	4.83605				13.65	4.91731
13.6667	4.96987						13.6667	4.83631				13.6667	4.91756
13.6833	4.96966						13.6833	4.83642				13.6833	4.91762
13.7	4.96946						13.7	4.83642				13.7	4.91761
13.7167	4.96938						13.7167	4.83646				13.7167	4.91764
13.7333	4.96929						13.7333	4.83628				13.7333	4.91771
13.75	4.9692						13.75	4.83591				13.75	4.91791
13.7667	4.96932						13.7667	4.83548				13.7667	4.91822
13.7833	4.96945						13.7833	4.83507				13.7833	4.91839
13.8	4.9694						13.8	4.83493				13.8	4.9184
13.8167	4.96917						13.8167	4.83518				13.8167	4.91828
13.8333	4.96905						13.8333	4.83547				13.8333	4.91801
13.85	4.96898						13.85	4.8357				13.85	4.91738
13.8667	4.96893						13.8667	4.83594				13.8667	4.91695
13.8833	4.96886						13.8833	4.83581				13.8833	4.91691
13.9	4.96862						13.9	4.83551				13.9	4.91688
13.9167	4.96845						13.9167	4.83538				13.9167	4.91674
13.9333	4.96851						13.9333	4.83521				13.9333	4.91596
13.95	4.9684						13.95	4.83499				13.95	4.9154
13.9667	4.96817						13.9667	4.8349				13.9667	4.91547
13.9833	4.96835						13.9833	4.83486				13.9833	4.91581
14	4.96858						14	4.83486				14	4.91531
14.0167	4.96874						14.0167	4.83491				14.0167	4.91521
14.0333	4.96886						14.0333	4.83484				14.0333	4.9153
14.05	4.96907						14.05	4.83475				14.05	4.91544
14.0667	4.96925						14.0667	4.83479				14.0667	4.91552
14.0833	4.96933						14.0833	4.83458				14.0833	4.9158
14.1	4.96916						14.1	4.83443				14.1	4.91618
14.1167	4.96899						14.1167	4.83432				14.1167	4.91621
14.1333	4.96896						14.1333	4.83442				14.1333	4.91603
14.15	4.96902						14.15	4.83423				14.15	4.91611
14.1667	4.96897						14.1667	4.8343				14.1667	4.91652
14.1833	4.96856						14.1833	4.83454				14.1833	4.91682
14.2	4.96807						14.2	4.83472				14.2	4.9167
14.2167	4.96774						14.2167	4.83523				14.2167	4.91662
14.2333	4.96764						14.2333	4.83586				14.2333	4.91677
14.25	4.96763						14.25	4.83641				14.25	4.91681
14.2667	4.96768						14.2667	4.83672				14.2667	4.91655
14.2833	4.96796						14.2833	4.83712				14.2833	4.91606
14.3	4.96859						14.3	4.83734				14.3	4.91604
14.3167	4.96881						14.3167	4.83751				14.3167	4.9159
14.3333	4.96868						14.3333	4.83775				14.3333	4.91593
14.35	4.96849						14.35	4.83812				14.35	4.91593
14.3667	4.96844						14.3667	4.83848				14.3667	4.91557
14.3833	4.96831						14.3833	4.83903				14.3833	4.91558
14.4	4.96798						14.4	4.83961				14.4	4.91584
14.4167	4.96772						14.4167	4.84002				14.4167	4.91601
14.4333	4.96751						14.4333	4.84032				14.4333	4.91592
14.45	4.96712						14.45	4.84057				14.45	4.91541
14.4667	4.96674						14.4667	4.84062				14.4667	4.91557
14.4833	4.96661						14.4833	4.84074				14.4833	4.91574
14.5	4.96666						14.5	4.84073				14.5	4.91572
14.5167	4.96676						14.5167	4.84058				14.5167	4.91568
14.5333	4.96696						14.5333	4.84046				14.5333	4.91561
14.55	4.96713						14.55	4.84034				14.55	4.91568
14.5667	4.96722						14.5667	4.84019				14.5667	4.91594
14.5833	4.96715						14.5833	4.84006				14.5833	4.91633
14.6	4.96705						14.6	4.84001				14.6	4.91645
14.6167	4.96672						14.6167	4.83991				14.6167	4.91649
14.6333	4.96602						14.6333	4.83984				14.6333	4.91642
14.65	4.96548						14.65	4.83971				14.65	4.9163
14.6667	4.96522						14.6667	4.83937				14.6667	4.91631
14.6833	4.96503						14.6833	4.83891				14.6833	4.91622
14.7	4.9648						14.7	4.83852				14.7	4.91618
14.7167	4.96479						14.7167	4.83805				14.7167	4.91607
14.7333	4.96467						14.7333	4.83769				14.7333	4.91608
14.75	4.96469						14.75	4.83734				14.75	4.91611
14.7667	4.96468						14.7667	4.83708				14.7667	4.91603
14.7833	4.9649						14.7833	4.8371				14.7833	4.91597
14.8	4.96498						14.8	4.83704				14.8	4.91588
14.8167	4.96505						14.8167	4.83671				14.8167	4.91591
14.8333	4.96497						14.8333	4.83663				14.8333	4.91626
14.85	4.96484						14.85	4.83655				14.85	4.91592
14.8667	4.96471						14.8667	4.83644				14.8667	4.91558
14.8833	4.96451						14.8833	4.8362				14.8833	4.91553
14.9	4.9644						14.9	4.83589				14.9	4.91549
14.9167	4.96463						14.9167	4.83544				14.9167	4.91551
14.9333	4.96498						14.9333	4.8352				14.9333	4.91594
14.95	4.96512						14.95	4.83526				14.95	4.91495
14.9667	4.96545						14.9667	4.83517				14.9667	4.91474
14.9833	4.96585						14.9833	4.83516				14.9833	4.91994
15	4.96484						15	4.83512				15	4.92599
15.0167	4.96265						15.0167	4.83635				15.0167	4.9278
15.0333	4.96032						15.0333	4.83785				15.0333	4.92615
15.05	4.92585						15.05	4.8304				15.05	4.91165
15.0667	4.85889						15.0667	4.81642				15.0667	4.89642
15.0833	4.78806						15.0833	4.81021				15.0833	4.88774
15.1	4.70553						15.1	4.8086				15.1	4.88211
15.1167	4.67209						15.1167	4.80952				15.1167	4.88234
15.1333	4.67752						15.1333	4.81139				15.1333	4.88653
15.15	4.72325						15.15	4.81504				15.15	4.89132
15.1667	4.80791						15.1667	4.82722				15.1667	4.90052
15.1833	4.90646						15.1833	4.8432				15.1833	4.91299
15.2	4.99303						15.2	4.85764				15.2	4.92005
15.2167	5.0496						15.2167	4.86584				15.2167	4.92963
15.2333	5.0695						15.2333	4.86583				15.2333	4.931
15.25	5.05892						15.25	4.86153				15.25	4.93084
15.2667	5.03431						15.2667	4.85746				15.2667	4.92884
15.2833	5.00385						15.2833	4.85249				15.2833	4.9263
15.3	4.98029						15.3	4.84875				15.3	4.92416
15.3167	4.9633						15.3167	4.84598				15.3167	4.9211
15.3333	4.95648						15.3333	4.844				15.3333	4.918
15.35	4.95367						15.35	4.84319				15.35	4.91611
15.3667	4.95323						15.3667	4.8428				15.3667	4.91524
15.3833	4.95478						15.3833	4.84211				15.3833	4.91469
15.4	4.95686						15.4	4.84163				15.4	4.91441
15.4167	4.95834						15.4167	4.84081				15.4167	4.91422
15.4333	4.95921						15.4333	4.83906				15.4333	4.91383
15.45	4.96011						15.45	4.83856				15.45	4.91336
15.4667	4.96079						15.4667	4.83833				15.4667	4.91293
15.4833	4.96133						15.4833	4.83814				15.4833	4.91253
15.5	4.96189						15.5	4.83817				15.5	4.91231
15.5167	4.9627						15.5167	4.83824				15.5167	4.91223
15.5333	4.96365						15.5333	4.83821				15.5333	4.9122
15.55	4.96458						15.55	4.83834				15.55	4.91229
15.5667	4.96541						15.5667	4.83852				15.5667	4.91209
15.5833	4.96604						15.5833	4.83876				15.5833	4.91199
15.6	4.96663						15.6	4.83905				15.6	4.91194
15.6167	4.96701						15.6167	4.83929				15.6167	4.91173
15.6333	4.96718						15.6333	4.83935				15.6333	4.9113
15.65	4.96722						15.65	4.8394				15.65	4.91107
15.6667	4.96722						15.6667	4.83958				15.6667	4.91097
15.6833	4.96725						15.6833	4.83969				15.6833	4.91131
15.7	4.96726						15.7	4.83963				15.7	4.91123
15.7167	4.9673						15.7167	4.83967				15.7167	4.91122
15.7333	4.96709						15.7333	4.83967				15.7333	4.91125
15.75	4.96681						15.75	4.83949				15.75	4.9112
15.7667	4.96665						15.7667	4.83942				15.7667	4.91132
15.7833	4.96651						15.7833	4.83946				15.7833	4.91137
15.8	4.96647						15.8	4.83964				15.8	4.91133
15.8167	4.96645						15.8167	4.83979				15.8167	4.91109
15.8333	4.96623						15.8333	4.8399				15.8333	4.91117
15.85	4.96603						15.85	4.83994				15.85	4.91117
15.8667	4.96583						15.8667	4.84001				15.8667	4.91128
15.8833	4.96581						15.8833	4.83997				15.8833	4.91163
15.9	4.96577						15.9	4.83995				15.9	4.91186
15.9167	4.96565						15.9167	4.8401				15.9167	4.91207
15.9333	4.96526						15.9333	4.84002				15.9333	4.91225
15.95	4.96489						15.95	4.83991				15.95	4.91246
15.9667	4.96461						15.9667	4.8399				15.9667	4.91253
15.9833	4.96445						15.9833	4.8399				15.9833	4.91255
16	4.96427						16	4.83997				16	4.91267
16.0167	4.96421						16.0167	4.83999				16.0167	4.91288
16.0333	4.96432						16.0333	4.84017				16.0333	4.91316
16.05	4.96442						16.05	4.84002				16.05	4.91335
16.0667	4.96452						16.0667	4.84002				16.0667	4.91346
16.0833	4.96468						16.0833	4.84018				16.0833	4.91353
16.1	4.96468						16.1	4.84039				16.1	4.91362
16.1167	4.96471						16.1167	4.84049				16.1167	4.91368
16.1333	4.9647						16.1333	4.84048				16.1333	4.91378
16.15	4.96458						16.15	4.84036				16.15	4.91392
16.1667	4.96451						16.1667	4.8403				16.1667	4.9142
16.1833	4.96429						16.1833	4.84016				16.1833	4.91432
16.2	4.96408						16.2	4.83997				16.2	4.91433
16.2167	4.96411						16.2167	4.84014				16.2167	4.91437
16.2333	4.96404						16.2333	4.8402				16.2333	4.9144
16.25	4.96402						16.25	4.8401				16.25	4.91427
16.2667	4.9643						16.2667	4.84003				16.2667	4.91423
16.2833	4.96466						16.2833	4.83989				16.2833	4.91435
16.3	4.96509						16.3	4.83963				16.3	4.91456
16.3167	4.96543						16.3167	4.83945				16.3167	4.91475
16.3333	4.96562						16.3333	4.83936				16.3333	4.91477
16.35	4.96565						16.35	4.83943				16.35	4.91483
16.3667	4.96554						16.3667	4.8396				16.3667	4.91476
16.3833	4.96559						16.3833	4.83984				16.3833	4.91484
16.4	4.96572						16.4	4.84005				16.4	4.91505
16.4167	4.9659						16.4167	4.84008				16.4167	4.91501
16.4333	4.96607						16.4333	4.8399				16.4333	4.91464
16.45	4.96621						16.45	4.83972				16.45	4.91451
16.4667	4.96632						16.4667	4.83968				16.4667	4.91427
16.4833	4.9665						16.4833	4.83956				16.4833	4.91401
16.5	4.96673						16.5	4.83959				16.5	4.91359
16.5167	4.96703						16.5167	4.83963				16.5167	4.91348
16.5333	4.96699						16.5333	4.83987				16.5333	4.91349
16.55	4.96675						16.55	4.83989				16.55	4.91343
16.5667	4.96657						16.5667	4.83963				16.5667	4.91345
16.5833	4.96642						16.5833	4.83943				16.5833	4.91357
16.6	4.96627						16.6	4.83934				16.6	4.91369
16.6167	4.96603						16.6167	4.83935				16.6167	4.91359
16.6333	4.96572						16.6333	4.83939				16.6333	4.91342
16.65	4.96533						16.65	4.83965				16.65	4.91317
16.6667	4.96504						16.6667	4.83987				16.6667	4.91302
16.6833	4.96495						16.6833	4.83975				16.6833	4.91318
16.7	4.96476						16.7	4.8398				16.7	4.91332
16.7167	4.96427						16.7167	4.83965				16.7167	4.91347
16.7333	4.96362						16.7333	4.83955				16.7333	4.91369
16.75	4.96323						16.75	4.83951				16.75	4.91397
16.7667	4.963						16.7667	4.83964				16.7667	4.91419
16.7833	4.96256						16.7833	4.83977				16.7833	4.91423
16.8	4.96217						16.8	4.83985				16.8	4.91402
16.8167	4.9619						16.8167	4.83982				16.8167	4.91437
16.8333	4.96167						16.8333	4.83992				16.8333	4.91446
16.85	4.96148						16.85	4.84011				16.85	4.91454
16.8667	4.96136						16.8667	4.84025				16.8667	4.91472
16.8833	4.96132						16.8833	4.84066				16.8833	4.91448
16.9	4.96103						16.9	4.84104				16.9	4.9146
16.9167	4.96061						16.9167	4.84129				16.9167	4.91482
16.9333	4.96032						16.9333	4.84101				16.9333	4.91481
16.95	4.96039						16.95	4.84096				16.95	4.91466
16.9667	4.96139						16.9667	4.8414				16.9667	4.91418
16.9833	4.96197						16.9833	4.84167				16.9833	4.91538
17	4.96365						17	4.84303				17	4.91542
17.0167	4.96439						17.0167	4.84497				17.0167	4.91528
17.0333	4.96303						17.0333	4.84106				17.0333	4.91606
17.05	4.92658						17.05	4.82592				17.05	4.90834
17.0667	4.85605						17.0667	4.81109				17.0667	4.89476
17.0833	4.77891						17.0833	4.80608				17.0833	4.88645
17.1	4.69992						17.1	4.80677				17.1	4.8818
17.1167	4.67205						17.1167	4.80868				17.1167	4.88273
17.1333	4.67948						17.1333	4.81203				17.1333	4.88526
17.15	4.73587						17.15	4.81718				17.15	4.89214
17.1667	4.82203						17.1667	4.82924				17.1667	4.89971
17.1833	4.92257						17.1833	4.84852				17.1833	4.91043
17.2	5.00766						17.2	4.86427				17.2	4.91876
17.2167	5.06181						17.2167	4.87097				17.2167	4.92736
17.2333	5.07935						17.2333	4.87062				17.2333	4.92982
17.25	5.0671						17.25	4.86722				17.25	4.92943
17.2667	5.03829						17.2667	4.8626				17.2667	4.92826
17.2833	5.0089						17.2833	4.85875				17.2833	4.92343
17.3	4.98209						17.3	4.85538				17.3	4.92055
17.3167	4.95936						17.3167	4.85252				17.3167	4.91625
17.3333	4.95327						17.3333	4.85026				17.3333	4.91515
17.35	4.95334						17.35	4.84848				17.35	4.9137
17.3667	4.95255						17.3667	4.84712				17.3667	4.91284
17.3833	4.94951						17.3833	4.84641				17.3833	4.91264
17.4	4.88589						17.4	4.84581				17.4	4.91204
17.4167	4.8062						17.4167	4.84445				17.4167	4.91168
17.4333	4.78346						17.4333	4.8431				17.4333	4.91148
17.45	4.80579						17.45	4.84191				17.45	4.91125
17.4667	4.83907						17.4667	4.84087				17.4667	4.91081
17.4833	4.87301						17.4833	4.84009				17.4833	4.9105
17.5	4.90309						17.5	4.83993				17.5	4.91065
17.5167	4.91828						17.5167	4.84004				17.5167	4.91052
17.5333	4.928						17.5333	4.83982				17.5333	4.91038
17.55	4.93279						17.55	4.83953				17.55	4.91044
17.5667	4.93703						17.5667	4.83952				17.5667	4.91051
17.5833	4.94001						17.5833	4.83943				17.5833	4.9105
17.6	4.94191						17.6	4.8394				17.6	4.91056
17.6167	4.94413						17.6167	4.83947				17.6167	4.91044
17.6333	4.9459						17.6333	4.8396				17.6333	4.91026
17.65	4.94713						17.65	4.83981				17.65	4.91032
17.6667	4.94841						17.6667	4.83974				17.6667	4.91072
17.6833	4.9493						17.6833	4.83974				17.6833	4.91088
17.7	4.95065						17.7	4.84019				17.7	4.91108
17.7167	4.95206						17.7167	4.84026				17.7167	4.91123
17.7333	4.95316						17.7333	4.84018				17.7333	4.91141
17.75	4.95409						17.75	4.84019				17.75	4.91149
17.7667	4.95476						17.7667	4.84025				17.7667	4.91161
17.7833	4.95526						17.7833	4.84035				17.7833	4.91162
17.8	4.95558						17.8	4.84066				17.8	4.91169
17.8167	4.95585						17.8167	4.84087				17.8167	4.91171
17.8333	4.95611						17.8333	4.84075				17.8333	4.9116
17.85	4.95626						17.85	4.84099				17.85	4.91163
17.8667	4.9563						17.8667	4.84139				17.8667	4.91165
17.8833	4.95637						17.8833	4.84159				17.8833	4.91166
17.9	4.95646						17.9	4.84164				17.9	4.91162
17.9167	4.95659						17.9167	4.84177				17.9167	4.91153
17.9333	4.95685						17.9333	4.84191				17.9333	4.91161
17.95	4.95718						17.95	4.84217				17.95	4.91185
17.9667	4.95721						17.9667	4.84217				17.9667	4.91199
17.9833	4.95719						17.9833	4.84211				17.9833	4.91203
18	4.95721						18	4.84219				18	4.91198
18.0167	4.95704						18.0167	4.84205				18.0167	4.91205
18.0333	4.95667						18.0333	4.84175				18.0333	4.9122
18.05	4.95654						18.05	4.84166				18.05	4.91213
18.0667	4.95652						18.0667	4.84199				18.0667	4.91201
18.0833	4.95628						18.0833	4.84214				18.0833	4.91207
18.1	4.95603						18.1	4.84212				18.1	4.91213
18.1167	4.95586						18.1167	4.84211				18.1167	4.91205
18.1333	4.95576						18.1333	4.84199				18.1333	4.91203
18.15	4.95581						18.15	4.84191				18.15	4.91207
18.1667	4.95574						18.1667	4.84184				18.1667	4.91207
18.1833	4.95577						18.1833	4.84184				18.1833	4.91205
18.2	4.95591						18.2	4.84189				18.2	4.91205
18.2167	4.95577						18.2167	4.8422				18.2167	4.91213
18.2333	4.95564						18.2333	4.84231				18.2333	4.91217
18.25	4.95542						18.25	4.84251				18.25	4.91231
18.2667	4.95534						18.2667	4.84256				18.2667	4.91239
18.2833	4.95544						18.2833	4.84231				18.2833	4.91239
18.3	4.9558						18.3	4.84205				18.3	4.91231
18.3167	4.95611						18.3167	4.84196				18.3167	4.91217
18.3333	4.95627						18.3333	4.84179				18.3333	4.91197
18.35	4.95656						18.35	4.8416				18.35	4.91178
18.3667	4.95685						18.3667	4.84155				18.3667	4.91166
18.3833	4.95689						18.3833	4.84168				18.3833	4.91165
18.4	4.95707						18.4	4.84152				18.4	4.91163
18.4167	4.95761						18.4167	4.84144				18.4167	4.91163
18.4333	4.95809						18.4333	4.84142				18.4333	4.91186
18.45	4.95799						18.45	4.8415				18.45	4.91202
18.4667	4.95763						18.4667	4.84156				18.4667	4.91173
18.4833	4.95768						18.4833	4.84144				18.4833	4.91157
18.5	4.95786						18.5	4.84126				18.5	4.91153
18.5167	4.95789						18.5167	4.84118				18.5167	4.91159
18.5333	4.95782						18.5333	4.84106				18.5333	4.91163
18.55	4.95791						18.55	4.84084				18.55	4.91159
18.5667	4.95797						18.5667	4.84053				18.5667	4.91143
18.5833	4.95806						18.5833	4.84029				18.5833	4.91127
18.6	4.95795						18.6	4.8402				18.6	4.91145
18.6167	4.95771						18.6167	4.84026				18.6167	4.91153
18.6333	4.95724						18.6333	4.84052				18.6333	4.91164
18.65	4.95683						18.65	4.8408				18.65	4.91152
18.6667	4.95683						18.6667	4.84105				18.6667	4.91163
18.6833	4.95693						18.6833	4.84133				18.6833	4.91171
18.7	4.95693						18.7	4.84159				18.7	4.91179
18.7167	4.95699						18.7167	4.84159				18.7167	4.9119
18.7333	4.95703						18.7333	4.84159				18.7333	4.9118
18.75	4.95686						18.75	4.84171				18.75	4.91207
18.7667	4.95683						18.7667	4.8419				18.7667	4.91244
18.7833	4.95686						18.7833	4.84195				18.7833	4.91235
18.8	4.95689						18.8	4.84218				18.8	4.91215
18.8167	4.95676						18.8167	4.84244				18.8167	4.91215
18.8333	4.95666						18.8333	4.84275				18.8333	4.91213
18.85	4.95656						18.85	4.84282				18.85	4.91208
18.8667	4.95655						18.8667	4.84286				18.8667	4.91204
18.8833	4.95655						18.8833	4.84321				18.8833	4.91205
18.9	4.95656						18.9	4.84365				18.9	4.91197
18.9167	4.95636						18.9167	4.84401				18.9167	4.91219
18.9333	4.95587						18.9333	4.8441				18.9333	4.91214
18.95	4.95531						18.95	4.84431				18.95	4.91173
18.9667	4.95484						18.9667	4.84486				18.9667	4.91094
18.9833	4.9549						18.9833	4.84506				18.9833	4.91113
19	4.95516						19	4.84501				19	4.91116
19.0167	4.95528						19.0167	4.84444				19.0167	4.91112
19.0333	4.95743						19.0333	4.84362				19.0333	4.91351
19.05	4.9263						19.05	4.82902				19.05	4.90914
19.0667	4.86341						19.0667	4.81559				19.0667	4.89719
19.0833	4.7944						19.0833	4.8082				19.0833	4.88659
19.1	4.72001						19.1	4.80873				19.1	4.87928
19.1167	4.6891						19.1167	4.81129				19.1167	4.88139
19.1333	4.69648						19.1333	4.81515				19.1333	4.88616
19.15	4.73941						19.15	4.82137				19.15	4.8895
19.1667	4.82224						19.1667	4.83196				19.1667	4.89676
19.1833	4.92143						19.1833	4.84528				19.1833	4.9088
19.2	5.00003						19.2	4.86116				19.2	4.91561
19.2167	5.04413						19.2167	4.87022				19.2167	4.92271
19.2333	5.05254						19.2333	4.87213				19.2333	4.92731
19.25	5.03092						19.25	4.86877				19.25	4.92716
19.2667	5.00228						19.2667	4.86398				19.2667	4.92539
19.2833	4.97854						19.2833	4.86055				19.2833	4.9228
19.3	4.96298						19.3	4.85656				19.3	4.92098
19.3167	4.95827						19.3167	4.8535				19.3167	4.91902
19.3333	4.95615						19.3333	4.852				19.3333	4.91739
19.35	4.95529						19.35	4.8508				19.35	4.91569
19.3667	4.95526						19.3667	4.84933				19.3667	4.91453
19.3833	4.95507						19.3833	4.84781				19.3833	4.91374
19.4	4.95512						19.4	4.84675				19.4	4.91241
19.4167	4.95559						19.4167	4.8456				19.4167	4.91142
19.4333	4.95612						19.4333	4.84351				19.4333	4.91053
19.45	4.95649						19.45	4.84242				19.45	4.90988
19.4667	4.95633						19.4667	4.84174				19.4667	4.9097
19.4833	4.956						19.4833	4.8414				19.4833	4.90928
19.5	4.95595						19.5	4.84104				19.5	4.90883
19.5167	4.95588						19.5167	4.84106				19.5167	4.9083
19.5333	4.95591						19.5333	4.84106				19.5333	4.90777
19.55	4.95575						19.55	4.8412				19.55	4.90769
19.5667	4.9557						19.5667	4.8414				19.5667	4.90788
19.5833	4.95558						19.5833	4.84158				19.5833	4.90778
19.6	4.95558						19.6	4.84141				19.6	4.90764
19.6167	4.95578						19.6167	4.84131				19.6167	4.90801
19.6333	4.95578						19.6333	4.84138				19.6333	4.90841
19.65	4.95582						19.65	4.84165				19.65	4.90892
19.6667	4.95613						19.6667	4.84214				19.6667	4.90929
19.6833	4.95639						19.6833	4.84241				19.6833	4.90913
19.7	4.95646						19.7	4.84269				19.7	4.9091
19.7167	4.95644						19.7167	4.84296				19.7167	4.90939
19.7333	4.9564						19.7333	4.84332				19.7333	4.90981
19.75	4.95647						19.75	4.8435				19.75	4.91037
19.7667	4.95654						19.7667	4.84371				19.7667	4.91045
19.7833	4.95659						19.7833	4.84431				19.7833	4.91059
19.8	4.95688						19.8	4.84455				19.8	4.91058
19.8167	4.95725						19.8167	4.84447				19.8167	4.91026
19.8333	4.95745						19.8333	4.84446				19.8333	4.91033
19.85	4.9576						19.85	4.84463				19.85	4.91029
19.8667	4.95785						19.8667	4.84483				19.8667	4.91015
19.8833	4.95814						19.8833	4.845				19.8833	4.91001
19.9	4.9585						19.9	4.845				19.9	4.90973
19.9167	4.9589						19.9167	4.84476				19.9167	4.90936
19.9333	4.95917						19.9333	4.84464				19.9333	4.9093
19.95	4.95906						19.95	4.84473				19.95	4.90924
19.9667	4.95915						19.9667	4.84478				19.9667	4.90952
19.9833	4.95927						19.9833	4.84453				19.9833	4.90953
20	4.95918						20	4.84405				20	4.90966
20.0167	4.95898						20.0167	4.84355				20.0167	4.90976
20.0333	4.95882						20.0333	4.84321				20.0333	4.90963
20.05	4.95876						20.05	4.84295				20.05	4.90943
20.0667	4.95874						20.0667	4.84276				20.0667	4.90951
20.0833	4.95847						20.0833	4.84264				20.0833	4.90951
20.1	4.95811						20.1	4.8425				20.1	4.90918
20.1167	4.95787						20.1167	4.84239				20.1167	4.90915
20.1333	4.95775						20.1333	4.84229				20.1333	4.90918
20.15	4.95753						20.15	4.84216				20.15	4.90925
20.1667	4.95744						20.1667	4.84193				20.1667	4.90925
20.1833	4.95746						20.1833	4.84205				20.1833	4.90918
20.2	4.9575						20.2	4.84207				20.2	4.90924
20.2167	4.95762						20.2167	4.8417				20.2167	4.90935
20.2333	4.95769						20.2333	4.84145				20.2333	4.9094
20.25	4.95766						20.25	4.84151				20.25	4.90917
20.2667	4.9576						20.2667	4.84157				20.2667	4.909
20.2833	4.95786						20.2833	4.84158				20.2833	4.90905
20.3	4.95808						20.3	4.84156				20.3	4.90893
20.3167	4.95798						20.3167	4.84166				20.3167	4.90877
20.3333	4.95786						20.3333	4.84198				20.3333	4.90891
20.35	4.95773						20.35	4.84213				20.35	4.90902
20.3667	4.9576						20.3667	4.84201				20.3667	4.90914
20.3833	4.95748						20.3833	4.84198				20.3833	4.90924
20.4	4.95744						20.4	4.84202				20.4	4.90946
20.4167	4.95747						20.4167	4.84205				20.4167	4.90965
20.4333	4.95747						20.4333	4.84204				20.4333	4.90954
20.45	4.95745						20.45	4.8423				20.45	4.9096
20.4667	4.95723						20.4667	4.84256				20.4667	4.90968
20.4833	4.95706						20.4833	4.84268				20.4833	4.90978
20.5	4.95701						20.5	4.84275				20.5	4.90989
20.5167	4.95689						20.5167	4.84264				20.5167	4.90993
20.5333	4.95671						20.5333	4.84255				20.5333	4.90987
20.55	4.95647						20.55	4.84277				20.55	4.90992
20.5667	4.956						20.5667	4.84296				20.5667	4.91002
20.5833	4.95563						20.5833	4.84293				20.5833	4.91009
20.6	4.95539						20.6	4.84295				20.6	4.91016
20.6167	4.95514						20.6167	4.84296				20.6167	4.91007
20.6333	4.95495						20.6333	4.84304				20.6333	4.91016
20.65	4.95483						20.65	4.84317				20.65	4.91008
20.6667	4.95476						20.6667	4.8435				20.6667	4.91007
20.6833	4.95468						20.6833	4.84373				20.6833	4.90992
20.7	4.95455						20.7	4.84374				20.7	4.90976
20.7167	4.95429						20.7167	4.84388				20.7167	4.90944
20.7333	4.9542						20.7333	4.84384				20.7333	4.90926
20.75	4.95432						20.75	4.84377				20.75	4.90928
20.7667	4.95451						20.7667	4.84376				20.7667	4.9094
20.7833	4.95469						20.7833	4.84358				20.7833	4.90942
20.8	4.95494						20.8	4.84331				20.8	4.90931
20.8167	4.95511						20.8167	4.84311				20.8167	4.90923
20.8333	4.955						20.8333	4.84282				20.8333	4.9092
20.85	4.95498						20.85	4.84272				20.85	4.90923
20.8667	4.95487						20.8667	4.84273				20.8667	4.90905
20.8833	4.95517						20.8833	4.84257				20.8833	4.90902
20.9	4.9554						20.9	4.84243				20.9	4.90907
20.9167	4.9553						20.9167	4.84214				20.9167	4.90912
20.9333	4.95543						20.9333	4.84148				20.9333	4.90945
20.95	4.95604						20.95	4.84105				20.95	4.90983
20.9667	4.9563						20.9667	4.84077				20.9667	4.90963
20.9833	4.95553						20.9833	4.84075				20.9833	4.9095
21	4.95461						21	4.84017				21	4.90959
21.0167	4.95369						21.0167	4.84222				21.0167	4.90843
21.0333	4.94763						21.0333	4.84176				21.0333	4.90813
21.05	4.92495						21.05	4.83101				21.05	4.90144
21.0667	4.8599						21.0667	4.81812				21.0667	4.89187
21.0833	4.78974						21.0833	4.81171				21.0833	4.88767
21.1	4.71746						21.1	4.81046				21.1	4.87854
21.1167	4.68078						21.1167	4.81206				21.1167	4.87816
21.1333	4.6826						21.1333	4.81513				21.1333	4.87922
21.15	4.72331						21.15	4.81926				21.15	4.88312
21.1667	4.80705						21.1667	4.8315				21.1667	4.89468
21.1833	4.90623						21.1833	4.84707				21.1833	4.90679
21.2	4.99106						21.2	4.86135				21.2	4.91476
21.2167	5.03639						21.2167	4.87142				21.2167	4.92036
21.2333	5.04131						21.2333	4.87427				21.2333	4.92319
21.25	5.02635						21.25	4.87113				21.25	4.92218
21.2667	5.00231						21.2667	4.86753				21.2667	4.91995
21.2833	4.97716						21.2833	4.86262				21.2833	4.91832
21.3	4.95364						21.3	4.85535				21.3	4.91603
21.3167	4.94243						21.3167	4.84827				21.3167	4.91434
21.3333	4.94244						21.3333	4.84412				21.3333	4.91262
21.35	4.9438						21.35	4.84258				21.35	4.91083
21.3667	4.94585						21.3667	4.84184				21.3667	4.9096
21.3833	4.9477						21.3833	4.84135				21.3833	4.90881
21.4	4.94865						21.4	4.8412				21.4	4.908
21.4167	4.94832						21.4167	4.84104				21.4167	4.90663
21.4333	4.94812						21.4333	4.84106				21.4333	4.90618
21.45	4.94842						21.45	4.8412				21.45	4.90639
21.4667	4.94893						21.4667	4.84099				21.4667	4.90663
21.4833	4.94951						21.4833	4.84048				21.4833	4.90631
21.5	4.95016						21.5	4.8404				21.5	4.90594
21.5167	4.95076						21.5167	4.84064				21.5167	4.90572
21.5333	4.95135						21.5333	4.84072				21.5333	4.90565
21.55	4.95182						21.55	4.8408				21.55	4.90573
21.5667	4.95193						21.5667	4.84086				21.5667	4.90574
21.5833	4.95183						21.5833	4.84103				21.5833	4.90588
21.6	4.95161						21.6	4.84125				21.6	4.90623
21.6167	4.95155						21.6167	4.84159				21.6167	4.9065
21.6333	4.95149						21.6333	4.84195				21.6333	4.90649
21.65	4.95158						21.65	4.84209				21.65	4.90662
21.6667	4.95204						21.6667	4.84204				21.6667	4.90679
21.6833	4.95258						21.6833	4.84209				21.6833	4.90694
21.7	4.95329						21.7	4.84211				21.7	4.9068
21.7167	4.95354						21.7167	4.84209				21.7167	4.90702
21.7333	4.95374						21.7333	4.84209				21.7333	4.9072
21.75	4.95401						21.75	4.84228				21.75	4.90739
21.7667	4.95435						21.7667	4.84234				21.7667	4.90733
21.7833	4.95457						21.7833	4.84224				21.7833	4.90716
21.8	4.95487						21.8	4.84231				21.8	4.90715
21.8167	4.95523						21.8167	4.84238				21.8167	4.90733
21.8333	4.95558						21.8333	4.84241				21.8333	4.90737
21.85	4.95587						21.85	4.84247				21.85	4.90722
21.8667	4.95616						21.8667	4.84249				21.8667	4.90732
21.8833	4.95637						21.8833	4.84248				21.8833	4.90716
21.9	4.95679						21.9	4.84252				21.9	4.90715
21.9167	4.95724						21.9167	4.84256				21.9167	4.90711
21.9333	4.95748						21.9333	4.84262				21.9333	4.90733
21.95	4.95756						21.95	4.84253				21.95	4.90757
21.9667	4.95762						21.9667	4.84234				21.9667	4.9078
21.9833	4.95771						21.9833	4.84235				21.9833	4.90796
22	4.95775						22	4.84264				22	4.90836
22.0167	4.95778						22.0167	4.84295				22.0167	4.90864
22.0333	4.95788						22.0333	4.84328				22.0333	4.90857
22.05	4.95815						22.05	4.84336				22.05	4.90837
22.0667	4.95833						22.0667	4.84344				22.0667	4.90837
22.0833	4.95841						22.0833	4.84351				22.0833	4.90813
22.1	4.95829						22.1	4.84353				22.1	4.90802
22.1167	4.95809						22.1167	4.84362				22.1167	4.90809
22.1333	4.95793						22.1333	4.84361				22.1333	4.9083
22.15	4.95777						22.15	4.84346				22.15	4.90826
22.1667	4.95772						22.1667	4.84322				22.1667	4.9082
22.1833	4.95787						22.1833	4.84315				22.1833	4.9082
22.2	4.95803						22.2	4.84319				22.2	4.90831
22.2167	4.95832						22.2167	4.84322				22.2167	4.90828
22.2333	4.95863						22.2333	4.84329				22.2333	4.90805
22.25	4.95885						22.25	4.84333				22.25	4.90796
22.2667	4.95922						22.2667	4.84323				22.2667	4.90814
22.2833	4.95961						22.2833	4.8431				22.2833	4.90787
22.3	4.95977						22.3	4.84306				22.3	4.90732
22.3167	4.95965						22.3167	4.84305				22.3167	4.9071
22.3333	4.95948						22.3333	4.8428				22.3333	4.9071
22.35	4.95951						22.35	4.8426				22.35	4.90705
22.3667	4.95943						22.3667	4.84247				22.3667	4.90705
22.3833	4.95931						22.3833	4.84229				22.3833	4.9071
22.4	4.95921						22.4	4.84209				22.4	4.90672
22.4167	4.95897						22.4167	4.84182				22.4167	4.90676
22.4333	4.95888						22.4333	4.84149				22.4333	4.90682
22.45	4.95914						22.45	4.84109				22.45	4.90702
22.4667	4.95895						22.4667	4.84096				22.4667	4.90712
22.4833	4.95888						22.4833	4.84092				22.4833	4.90701
22.5	4.95875						22.5	4.84106				22.5	4.90713
22.5167	4.95859						22.5167	4.84122				22.5167	4.90716
22.5333	4.95841						22.5333	4.84138				22.5333	4.90717
22.55	4.95786						22.55	4.84161				22.55	4.90715
22.5667	4.95724						22.5667	4.84164				22.5667	4.90717
22.5833	4.95689						22.5833	4.84156				22.5833	4.90749
22.6	4.95653						22.6	4.84147				22.6	4.90759
22.6167	4.95619						22.6167	4.84145				22.6167	4.90763
22.6333	4.95611						22.6333	4.84151				22.6333	4.90767
22.65	4.95634						22.65	4.84144				22.65	4.90759
22.6667	4.95626						22.6667	4.84158				22.6667	4.9076
22.6833	4.95627						22.6833	4.84154				22.6833	4.90761
22.7	4.95642						22.7	4.84172				22.7	4.90769
22.7167	4.95647						22.7167	4.84169				22.7167	4.90773
22.7333	4.95648						22.7333	4.84168				22.7333	4.9078
22.75	4.95679						22.75	4.8416				22.75	4.90771
22.7667	4.95696						22.7667	4.84143				22.7667	4.90768
22.7833	4.95701						22.7833	4.84143				22.7833	4.90784
22.8	4.957						22.8	4.84148				22.8	4.90795
22.8167	4.95696						22.8167	4.84156				22.8167	4.90802
22.8333	4.9567						22.8333	4.84145				22.8333	4.90793
22.85	4.95643						22.85	4.84107				22.85	4.90799
22.8667	4.95625						22.8667	4.84101				22.8667	4.90801
22.8833	4.95647						22.8833	4.84081				22.8833	4.90782
22.9	4.95666						22.9	4.8407				22.9	4.9078
22.9167	4.95672						22.9167	4.84056				22.9167	4.90791
22.9333	4.95652						22.9333	4.84003				22.9333	4.90813
22.95	4.95616						22.95	4.83937				22.95	4.90814
22.9667	4.95582						22.9667	4.83937				22.9667	4.90817
22.9833	4.95497						22.9833	4.84046				22.9833	4.90819
23	4.95453						23	4.84109				23	4.90818
23.0167	4.95705						23.0167	4.84091				23.0167	4.90928
23.0333	4.95632						23.0333	4.84106				23.0333	4.90851
23.05	4.92938						23.05	4.83774				23.05	4.90156
23.0667	4.87028						23.0667	4.81883				23.0667	4.89146
23.0833	4.80678						23.0833	4.80566				23.0833	4.88559
23.1	4.73712						23.1	4.79319				23.1	4.87707
23.1167	4.69985						23.1167	4.79805				23.1167	4.87921
23.1333	4.70248						23.1333	4.80662				23.1333	4.88278
23.15	4.7403						23.15	4.81252				23.15	4.8855
23.1667	4.81634						23.1667	4.81898				23.1667	4.89081
23.1833	4.90658						23.1833	4.83518				23.1833	4.90171
23.2	4.98582						23.2	4.85318				23.2	4.91687
23.2167	5.0323						23.2167	4.86434				23.2167	4.92076
23.2333	5.04279						23.2333	4.86778				23.2333	4.92269
23.25	5.03167						23.25	4.86665				23.25	4.9213
23.2667	5.00578						23.2667	4.8627				23.2667	4.91995
23.2833	4.97591						23.2833	4.85823				23.2833	4.91803
23.3	4.95693						23.3	4.85485				23.3	4.91563
23.3167	4.95166						23.3167	4.85099				23.3167	4.91377
23.3333	4.95106						23.3333	4.8488				23.3333	4.91176
23.35	4.95172						23.35	4.84759				23.35	4.90958
23.3667	4.95229						23.3667	4.84633				23.3667	4.90735
23.3833	4.95264						23.3833	4.84497				23.3833	4.90634
23.4	4.95308						23.4	4.84432				23.4	4.90578
23.4167	4.95352						23.4167	4.84267				23.4167	4.90541
23.4333	4.95414						23.4333	4.84142				23.4333	4.90529
23.45	4.95449						23.45	4.84049				23.45	4.90506
23.4667	4.95434						23.4667	4.83927				23.4667	4.90491
23.4833	4.95469						23.4833	4.8384				23.4833	4.9046
23.5	4.95514						23.5	4.83826				23.5	4.90408
23.5167	4.95579						23.5167	4.83831				23.5167	4.90356
23.5333	4.9561						23.5333	4.83826				23.5333	4.90344
23.55	4.95635						23.55	4.83825				23.55	4.90356
23.5667	4.95655						23.5667	4.83823				23.5667	4.90375
23.5833	4.95676						23.5833	4.83796				23.5833	4.90389
23.6	4.95717						23.6	4.83758				23.6	4.90397
23.6167	4.95739						23.6167	4.83733				23.6167	4.90419
23.6333	4.95734						23.6333	4.83713				23.6333	4.90437
23.65	4.95719						23.65	4.83716				23.65	4.90437
23.6667	4.95682						23.6667	4.83687				23.6667	4.90446
23.6833	4.95671						23.6833	4.83643				23.6833	4.90439
23.7	4.95687						23.7	4.83593				23.7	4.90432
23.7167	4.95674						23.7167	4.83561				23.7167	4.90441
23.7333	4.95661						23.7333	4.83534				23.7333	4.90454
23.75	4.95643						23.75	4.83494				23.75	4.9045
23.7667	4.9565						23.7667	4.83464				23.7667	4.90473
23.7833	4.95701						23.7833	4.83439				23.7833	4.90512
23.8	4.95741						23.8	4.83409				23.8	4.90535
23.8167	4.95746						23.8167	4.83354				23.8167	4.90561
23.8333	4.95737						23.8333	4.8332				23.8333	4.90591
23.85	4.95717						23.85	4.83301				23.85	4.90597
23.8667	4.95689						23.8667	4.83291				23.8667	4.90593
23.8833	4.95662						23.8833	4.83281				23.8833	4.90593
23.9	4.95639						23.9	4.83266				23.9	4.90584
23.9167	4.95616						23.9167	4.83247				23.9167	4.90572
23.9333	4.95598						23.9333	4.83221				23.9333	4.90562
23.95	4.95572						23.95	4.83198				23.95	4.90582
23.9667	4.95557						23.9667	4.83193				23.9667	4.90605
23.9833	4.95544						23.9833	4.83199				23.9833	4.90638
24	4.95536						24	4.8322				24	4.90656
24.0167	4.95493						24.0167	4.83243				24.0167	4.90675
24.0333	4.95451						24.0333	4.83268				24.0333	4.90697
24.05	4.95454						24.05	4.83293				24.05	4.907
24.0667	4.95458						24.0667	4.83361				24.0667	4.90726
24.0833	4.95461						24.0833	4.83404				24.0833	4.9075
24.1	4.95461						24.1	4.83455				24.1	4.90728
24.1167	4.95432						24.1167	4.83466				24.1167	4.90715
24.1333	4.95401						24.1333	4.83463				24.1333	4.90711
24.15	4.95373						24.15	4.83475				24.15	4.90714
24.1667	4.9535						24.1667	4.83437				24.1667	4.90735
24.1833	4.95341						24.1833	4.83437				24.1833	4.90771
24.2	4.9537						24.2	4.83426				24.2	4.90769
24.2167	4.95409						24.2167	4.83418				24.2167	4.90768
24.2333	4.95426						24.2333	4.83434				24.2333	4.90775
24.25	4.95424						24.25	4.83455				24.25	4.90771
24.2667	4.95419						24.2667	4.83465				24.2667	4.90743
24.2833	4.95433						24.2833	4.83491				24.2833	4.90717
24.3	4.95436						24.3	4.83509				24.3	4.90705
24.3167	4.95434						24.3167	4.83505				24.3167	4.90684
24.3333	4.95452						24.3333	4.83512				24.3333	4.90676
24.35	4.95476						24.35	4.83513				24.35	4.90656
24.3667	4.95488						24.3667	4.83495				24.3667	4.90626
24.3833	4.95476						24.3833	4.8344				24.3833	4.90647
24.4	4.95462						24.4	4.83366				24.4	4.9064
24.4167	4.95453						24.4167	4.83346				24.4167	4.90609
24.4333	4.95442						24.4333	4.83349				24.4333	4.90605
24.45	4.95448						24.45	4.83372				24.45	4.90611
24.4667	4.95432						24.4667	4.83409				24.4667	4.90613
24.4833	4.95431						24.4833	4.83461				24.4833	4.9061
24.5	4.95439						24.5	4.8351				24.5	4.90594
24.5167	4.95414						24.5167	4.83526				24.5167	4.90581
24.5333	4.95375						24.5333	4.83529				24.5333	4.9056
24.55	4.95328						24.55	4.83542				24.55	4.90548
24.5667	4.95304						24.5667	4.83548				24.5667	4.90566
24.5833	4.95291						24.5833	4.83548				24.5833	4.90577
24.6	4.95294						24.6	4.83584				24.6	4.90595
24.6167	4.95294						24.6167	4.83592				24.6167	4.9059
24.6333	4.95319						24.6333	4.83593				24.6333	4.90586
24.65	4.95352						24.65	4.83611				24.65	4.90574
24.6667	4.95368						24.6667	4.83631				24.6667	4.90551
24.6833	4.95373						24.6833	4.83654				24.6833	4.90549
24.7	4.95381						24.7	4.83674				24.7	4.90549
24.7167	4.95394						24.7167	4.83717				24.7167	4.90576
24.7333	4.95415						24.7333	4.83748				24.7333	4.90559
24.75	4.95436						24.75	4.83825				24.75	4.90537
24.7667	4.95443						24.7667	4.83797				24.7667	4.90543
24.7833	4.95435						24.7833	4.83781				24.7833	4.90538
24.8	4.95429						24.8	4.83765				24.8	4.90528
24.8167	4.95416						24.8167	4.83779				24.8167	4.90523
24.8333	4.95391						24.8333	4.83857				24.8333	4.90544
24.85	4.95389						24.85	4.83851				24.85	4.90556
24.8667	4.95411						24.8667	4.83814				24.8667	4.90568
24.8833	4.95449						24.8833	4.83759				24.8833	4.90549
24.9	4.95471						24.9	4.81901				24.9	4.90532
24.9167	4.95462						24.9167	4.78433				24.9167	4.90529
24.9333	4.95455						24.9333	4.75534				24.9333	4.90536
24.95	4.95441						24.95	4.74535				24.95	4.90549
24.9667	4.95354						24.9667	4.74944				24.9667	4.90585
24.9833	4.95218						24.9833	4.76073				24.9833	4.90573
25	4.95181						25	4.76901				25	4.90666
25.0167	4.9524						25.0167	4.78083				25.0167	4.90735
25.0333	4.95129						25.0333	4.78808				25.0333	4.90793
25.05	4.93077						25.05	4.78499				25.05	4.90691
25.0667	4.87618						25.0667	4.77945				25.0667	4.89291
25.0833	4.81232						25.0833	4.77309				25.0833	4.8822
25.1	4.74596						25.1	4.7721				25.1	4.87606
25.1167	4.70647						25.1167	4.77167				25.1167	4.87533
25.1333	4.70518						25.1333	4.77834				25.1333	4.87917
25.15	4.74252						25.15	4.7841				25.15	4.88455
25.1667	4.81526						25.1667	4.79957				25.1667	4.89131
25.1833	4.90057						25.1833	4.81499				25.1833	4.89783
25.2	4.97674						25.2	4.82836				25.2	4.90924
25.2167	5.02354						25.2167	4.84204				25.2167	4.91911
25.2333	5.03538						25.2333	4.84712				25.2333	4.92419
25.25	5.02313						25.25	4.84646				25.25	4.92475
25.2667	5.00094						25.2667	4.8444				25.2667	4.92369
25.2833	4.97814						25.2833	4.84087				25.2833	4.91788
25.3	4.95824						25.3	4.83671				25.3	4.91361
25.3167	4.94688						25.3167	4.83383				25.3167	4.91117
25.3333	4.94597						25.3333	4.83175				25.3333	4.90842
25.35	4.94665						25.35	4.8292				25.35	4.90677
25.3667	4.9472						25.3667	4.8273				25.3667	4.90541
25.3833	4.94671						25.3833	4.82539				25.3833	4.90472
25.4	4.94648						25.4	4.82496				25.4	4.90427
25.4167	4.94647						25.4167	4.82515				25.4167	4.90416
25.4333	4.9456						25.4333	4.8257				25.4333	4.90388
25.45	4.9445						25.45	4.82631				25.45	4.90343
25.4667	4.94435						25.4667	4.82665				25.4667	4.90264
25.4833	4.94382						25.4833	4.82753				25.4833	4.9019
25.5	4.94273						25.5	4.82868				25.5	4.90173
25.5167	4.94195						25.5167	4.82908				25.5167	4.90167
25.5333	4.94088						25.5333	4.82919				25.5333	4.902
25.55	4.93716						25.55	4.82839				25.55	4.90224
25.5667	4.93041						25.5667	4.82702				25.5667	4.90231
25.5833	4.91982						25.5833	4.82669				25.5833	4.90252
25.6	4.91104						25.6	4.82688				25.6	4.90276
25.6167	4.91009						25.6167	4.82715				25.6167	4.90284
25.6333	4.91199						25.6333	4.82746				25.6333	4.90308
25.65	4.91309						25.65	4.82829				25.65	4.90304
25.6667	4.91538						25.6667	4.82955				25.6667	4.90311
25.6833	4.9192						25.6833	4.83002				25.6833	4.90314
25.7	4.91981						25.7	4.83035				25.7	4.90342
25.7167	4.90109						25.7167	4.82978				25.7167	4.90353
25.7333	4.88028						25.7333	4.82936				25.7333	4.90356
25.75	4.87229						25.75	4.83007				25.75	4.90356
25.7667	4.86955						25.7667	4.82985				25.7667	4.90375
25.7833	4.8725						25.7833	4.83006				25.7833	4.90398
25.8	4.87786						25.8	4.8309				25.8	4.90424
25.8167	4.88154						25.8167	4.83066				25.8167	4.90449
25.8333	4.88715						25.8333	4.83026				25.8333	4.90451
25.85	4.89266						25.85	4.82976				25.85	4.90429
25.8667	4.89711						25.8667	4.82864				25.8667	4.90434
25.8833	4.90111						25.8833	4.82886				25.8833	4.90434
25.9	4.90446						25.9	4.82926				25.9	4.90426
25.9167	4.90777						25.9167	4.82941				25.9167	4.90431
25.9333	4.91136						25.9333	4.83033				25.9333	4.90449
25.95	4.91466						25.95	4.8308				25.95	4.90441
25.9667	4.91702						25.9667	4.83034				25.9667	4.90412
25.9833	4.91922						25.9833	4.82908				25.9833	4.90406
26	4.92103						26	4.82845				26	4.90403
26.0167	4.92328						26.0167	4.82753				26.0167	4.90408
26.0333	4.92473						26.0333	4.82655				26.0333	4.90418
26.05	4.92637						26.05	4.82598				26.05	4.90435
26.0667	4.92762						26.0667	4.82714				26.0667	4.90455
26.0833	4.92893						26.0833	4.82972				26.0833	4.90479
26.1	4.93024						26.1	4.8318				26.1	4.90508
26.1167	4.9317						26.1167	4.82991				26.1167	4.90509
26.1333	4.93287						26.1333	4.82825				26.1333	4.90493
26.15	4.93371						26.15	4.82701				26.15	4.90497
26.1667	4.934						26.1667	4.8273				26.1667	4.90512
26.1833	4.93427						26.1833	4.82881				26.1833	4.90512
26.2	4.93459						26.2	4.8293				26.2	4.90511
26.2167	4.93461						26.2167	4.82904				26.2167	4.90526
26.2333	4.93463						26.2333	4.8301				26.2333	4.9054
26.25	4.93498						26.25	4.83257				26.25	4.90564
26.2667	4.93509						26.2667	4.8323				26.2667	4.90579
26.2833	4.93527						26.2833	4.82887				26.2833	4.906
26.3	4.93536						26.3	4.83128				26.3	4.90589
26.3167	4.93525						26.3167	4.83032				26.3167	4.90584
26.3333	4.93458						26.3333	4.83161				26.3333	4.90564
26.35	4.93433						26.35	4.82843				26.35	4.90564
26.3667	4.93411						26.3667	4.82529				26.3667	4.90557
26.3833	4.93385						26.3833	4.82685				26.3833	4.9054
26.4	4.93376						26.4	4.82785				26.4	4.90542
26.4167	4.93342						26.4167	4.82733				26.4167	4.90525
26.4333	4.93271						26.4333	4.82972				26.4333	4.90526
26.45	4.93199						26.45	4.83047				26.45	4.90532
26.4667	4.93177						26.4667	4.82878				26.4667	4.90523
26.4833	4.93155						26.4833	4.82812				26.4833	4.90519
26.5	4.93147						26.5	4.83038				26.5	4.90521
26.5167	4.93144						26.5167	4.82821				26.5167	4.90525
26.5333	4.93132						26.5333	4.82909				26.5333	4.90502
26.55	4.93114						26.55	4.83409				26.55	4.90487
26.5667	4.93098						26.5667	4.83299				26.5667	4.9048
26.5833	4.93106						26.5833	4.82853				26.5833	4.90477
26.6	4.93135						26.6	4.8265				26.6	4.90476
26.6167	4.93166						26.6167	4.82644				26.6167	4.90479
26.6333	4.93194						26.6333	4.82664				26.6333	4.90487
26.65	4.9324						26.65	4.83112				26.65	4.90487
26.6667	4.93264						26.6667	4.82962				26.6667	4.90478
26.6833	4.93275						26.6833	4.82676				26.6833	4.90472
26.7	4.93288						26.7	4.82336				26.7	4.90484
26.7167	4.93296						26.7167	4.82415				26.7167	4.90472
26.7333	4.93315						26.7333	4.83018				26.7333	4.90452
26.75	4.93341						26.75	4.82795				26.75	4.90449
26.7667	4.93359						26.7667	4.82923				26.7667	4.90447
26.7833	4.9337						26.7833	4.82663				26.7833	4.90431
26.8	4.93371						26.8	4.82586				26.8	4.90441
26.8167	4.9339						26.8167	4.82439				26.8167	4.90442
26.8333	4.93412						26.8333	4.8263				26.8333	4.90423
26.85	4.93434						26.85	4.82541				26.85	4.90405
26.8667	4.93475						26.8667	4.82436				26.8667	4.90387
26.8833	4.93546						26.8833	4.82464				26.8833	4.90379
26.9	4.93567						26.9	4.82381				26.9	4.90359
26.9167	4.93575						26.9167	4.82344				26.9167	4.90344
26.9333	4.93561						26.9333	4.82333				26.9333	4.90345
26.95	4.93572						26.95	4.82222				26.95	4.90336
26.9667	4.93573						26.9667	4.82278				26.9667	4.90331
26.9833	4.93583						26.9833	4.82574				26.9833	4.90262
27	4.93585						27	4.82589				27	4.9018
27.0167	4.93591						27.0167	4.82749				27.0167	4.9011
27.0333	4.93672						27.0333	4.82933				27.0333	4.90047
27.05	4.92751						27.05	4.82603				27.05	4.90228
27.0667	4.87736						27.0667	4.80984				27.0667	4.8957
27.0833	4.82359						27.0833	4.80102				27.0833	4.88614
27.1	4.76314						27.1	4.79362				27.1	4.88048
27.1167	4.72175						27.1167	4.79437				27.1167	4.87784
27.1333	4.71369						27.1333	4.79516				27.1333	4.88068
27.15	4.73446						27.15	4.79774				27.15	4.88409
27.1667	4.78538						27.1667	4.80329				27.1667	4.89245
27.1833	4.86019						27.1833	4.81674				27.1833	4.89841
27.2	4.93405						27.2	4.83089				27.2	4.91015
27.2167	4.98954						27.2167	4.84531				27.2167	4.91627
27.2333	5.01767						27.2333	4.84826				27.2333	4.91995
27.25	5.0168						27.25	4.84614				27.25	4.92018
27.2667	5.0033						27.2667	4.84335				27.2667	4.91997
27.2833	4.97873						27.2833	4.83616				27.2833	4.91933
27.3	4.95299						27.3	4.82944				27.3	4.91864
27.3167	4.93294						27.3167	4.82625				27.3167	4.91523
27.3333	4.923						27.3333	4.82624				27.3333	4.91247
27.35	4.92042						27.35	4.82559				27.35	4.90709
27.3667	4.92251						27.3667	4.82487				27.3667	4.90445
27.3833	4.9248						27.3833	4.82398				27.3833	4.90283
27.4	4.92606						27.4	4.82294				27.4	4.90209
27.4167	4.92705						27.4167	4.82253				27.4167	4.90201
27.4333	4.92769						27.4333	4.8223				27.4333	4.9021
27.45	4.92829						27.45	4.82171				27.45	4.90229
27.4667	4.92893						27.4667	4.82123				27.4667	4.90227
27.4833	4.92958						27.4833	4.82105				27.4833	4.90209
27.5	4.93019						27.5	4.82102				27.5	4.90205
27.5167	4.93096						27.5167	4.82118				27.5167	4.90204
27.5333	4.93173						27.5333	4.82086				27.5333	4.90204
27.55	4.93249						27.55	4.82099				27.55	4.90202
27.5667	4.93294						27.5667	4.82106				27.5667	4.902
27.5833	4.93297						27.5833	4.82132				27.5833	4.90209
27.6	4.93303						27.6	4.82157				27.6	4.90234
27.6167	4.93311						27.6167	4.82157				27.6167	4.90253
27.6333	4.93322						27.6333	4.82169				27.6333	4.90265
27.65	4.93338						27.65	4.82221				27.65	4.90268
27.6667	4.93359						27.6667	4.82274				27.6667	4.90263
27.6833	4.93378						27.6833	4.82302				27.6833	4.90293
27.7	4.934						27.7	4.82334				27.7	4.9031
27.7167	4.93411						27.7167	4.82369				27.7167	4.90313
27.7333	4.93399						27.7333	4.82402				27.7333	4.90317
27.75	4.93401						27.75	4.82462				27.75	4.9032
27.7667	4.93419						27.7667	4.82606				27.7667	4.90346
27.7833	4.93412						27.7833	4.82737				27.7833	4.90382
27.8	4.93394						27.8	4.82806				27.8	4.90412
27.8167	4.93385						27.8167	4.82859				27.8167	4.90412
27.8333	4.93373						27.8333	4.82907				27.8333	4.90405
27.85	4.93363						27.85	4.82961				27.85	4.904
27.8667	4.93351						27.8667	4.831				27.8667	4.90396
27.8833	4.93331						27.8833	4.83263				27.8833	4.90394
27.9	4.93314						27.9	4.83663				27.9	4.90405
27.9167	4.93325						27.9167	4.83954				27.9167	4.90421
27.9333	4.93326						27.9333	4.83946				27.9333	4.90441
27.95	4.93315						27.95	4.8391				27.95	4.90435
27.9667	4.93312						27.9667	4.83858				27.9667	4.90448
27.9833	4.93293						27.9833	4.83759				27.9833	4.90475
28	4.93266						28	4.83673				28	4.90464
28.0167	4.93218						28.0167	4.83616				28.0167	4.90452
28.0333	4.93189						28.0333	4.83617				28.0333	4.9045
28.05	4.93189						28.05	4.8364				28.05	4.90452
28.0667	4.93208						28.0667	4.83578				28.0667	4.90435
28.0833	4.93212						28.0833	4.83498				28.0833	4.9044
28.1	4.93192						28.1	4.83387				28.1	4.90413
28.1167	4.93175						28.1167	4.83326				28.1167	4.90418
28.1333	4.9317						28.1333	4.83278				28.1333	4.9043
28.15	4.93149						28.15	4.83235				28.15	4.90442
28.1667	4.93148						28.1667	4.8317				28.1667	4.90469
28.1833	4.93178						28.1833	4.83133				28.1833	4.9046
28.2	4.93196						28.2	4.83103				28.2	4.90449
28.2167	4.93208						28.2167	4.83092				28.2167	4.90445
28.2333	4.93194						28.2333	4.83074				28.2333	4.90451
28.25	4.93178						28.25	4.83093				28.25	4.90434
28.2667	4.93169						28.2667	4.83098				28.2667	4.9042
28.2833	4.93167						28.2833	4.83086				28.2833	4.90395
28.3	4.93155						28.3	4.83072				28.3	4.9038
28.3167	4.93165						28.3167	4.83055				28.3167	4.90374
28.3333	4.9317						28.3333	4.83018				28.3333	4.90377
28.35	4.93194						28.35	4.82989				28.35	4.90373
28.3667	4.93207						28.3667	4.82995				28.3667	4.90355
28.3833	4.93217						28.3833	4.82991				28.3833	4.90347
28.4	4.93221						28.4	4.82999				28.4	4.9037
28.4167	4.93209						28.4167	4.82998				28.4167	4.90354
28.4333	4.93204						28.4333	4.83002				28.4333	4.90331
28.45	4.93232						28.45	4.8302				28.45	4.9033
28.4667	4.93265						28.4667	4.8305				28.4667	4.90342
28.4833	4.93291						28.4833	4.83046				28.4833	4.90355
28.5	4.9329						28.5	4.83044				28.5	4.90363
28.5167	4.93267						28.5167	4.83039				28.5167	4.90351
28.5333	4.93248						28.5333	4.83016				28.5333	4.9034
28.55	4.93262						28.55	4.82991				28.55	4.90344
28.5667	4.93289						28.5667	4.8297				28.5667	4.90342
28.5833	4.93319						28.5833	4.82924				28.5833	4.90336
28.6	4.93355						28.6	4.82928				28.6	4.90348
28.6167	4.93392						28.6167	4.8294				28.6167	4.90359
28.6333	4.93403						28.6333	4.82957				28.6333	4.90348
28.65	4.93409						28.65	4.82932				28.65	4.90336
28.6667	4.93403						28.6667	4.82917				28.6667	4.90355
28.6833	4.93368						28.6833	4.82911				28.6833	4.90359
28.7	4.93342						28.7	4.82889				28.7	4.90361
28.7167	4.93324						28.7167	4.82902				28.7167	4.90364
28.7333	4.93327						28.7333	4.82927				28.7333	4.9036
28.75	4.93345						28.75	4.82957				28.75	4.90369
28.7667	4.93361						28.7667	4.82955				28.7667	4.90366
28.7833	4.93332						28.7833	4.82949				28.7833	4.9036
28.8	4.93306						28.8	4.82927				28.8	4.90354
28.8167	4.93285						28.8167	4.82913				28.8167	4.90351
28.8333	4.93276						28.8333	4.82934				28.8333	4.90371
28.85	4.9326						28.85	4.82973				28.85	4.90386
28.8667	4.93259						28.8667	4.82976				28.8667	4.904
28.8833	4.93232						28.8833	4.82984				28.8833	4.90416
28.9	4.93183						28.9	4.82985				28.9	4.90422
28.9167	4.93143						28.9167	4.82983				28.9167	4.90432
28.9333	4.9316						28.9333	4.82946				28.9333	4.90426
28.95	4.93223						28.95	4.82876				28.95	4.90442
28.9667	4.93236						28.9667	4.82787				28.9667	4.90462
28.9833	4.93146						28.9833	4.82794				28.9833	4.90454
29	4.93161						29	4.82797				29	4.9054
29.0167	4.93206						29.0167	4.82709				29.0167	4.90538
29.0333	4.93484						29.0333	4.82875				29.0333	4.90683
29.05	4.9342						29.05	4.82874				29.05	4.90515
29.0667	4.8889						29.0667	4.82618				29.0667	4.89095
29.0833	4.83758						29.0833	4.8147				29.0833	4.88109
29.1	4.77909						29.1	4.80652				29.1	4.87531
29.1167	4.73258						29.1167	4.79639				29.1167	4.87628
29.1333	4.72219						29.1333	4.79591				29.1333	4.87935
29.15	4.7311						29.15	4.79682				29.15	4.88256
29.1667	4.77918						29.1667	4.79942				29.1667	4.88922
29.1833	4.84911						29.1833	4.80776				29.1833	4.89922
29.2	4.92646						29.2	4.8244				29.2	4.90841
29.2167	4.9834						29.2167	4.83934				29.2167	4.91473
29.2333	5.01473						29.2333	4.85493				29.2333	4.91647
29.25	5.02188						29.25	4.8588				29.25	4.91818
29.2667	5.01171						29.2667	4.85658				29.2667	4.91782
29.2833	4.99172						29.2833	4.85272				29.2833	4.91831
29.3	4.96711						29.3	4.84976				29.3	4.91597
29.3167	4.94761						29.3167	4.8475				29.3167	4.91137
29.3333	4.93639						29.3333	4.84462				29.3333	4.9081
29.35	4.92941						29.35	4.84226				29.35	4.90547
29.3667	4.92771						29.3667	4.84029				29.3667	4.90381
29.3833	4.92694						29.3833	4.8376				29.3833	4.90283
29.4	4.92678						29.4	4.83507				29.4	4.90217
29.4167	4.92698						29.4167	4.83415				29.4167	4.90187
29.4333	4.92689						29.4333	4.83331				29.4333	4.90163
29.45	4.92721						29.45	4.83236				29.45	4.90147
29.4667	4.92802						29.4667	4.83211				29.4667	4.90112
29.4833	4.92875						29.4833	4.83127				29.4833	4.90061
29.5	4.92908						29.5	4.83032				29.5	4.90018
29.5167	4.92911						29.5167	4.82919				29.5167	4.8999
29.5333	4.92941						29.5333	4.82859				29.5333	4.89975
29.55	4.92984						29.55	4.82793				29.55	4.8998
29.5667	4.93034						29.5667	4.82765				29.5667	4.89992
29.5833	4.93101						29.5833	4.82788				29.5833	4.90003
29.6	4.93174						29.6	4.82837				29.6	4.90007
29.6167	4.9324						29.6167	4.82857				29.6167	4.90017
29.6333	4.9329						29.6333	4.82862				29.6333	4.90034
29.65	4.93328						29.65	4.82861				29.65	4.90056
29.6667	4.9336						29.6667	4.82855				29.6667	4.90074
29.6833	4.93405						29.6833	4.82867				29.6833	4.90073
29.7	4.93467						29.7	4.82884				29.7	4.90075
29.7167	4.93518						29.7167	4.82953				29.7167	4.90073
29.7333	4.93555						29.7333	4.82985				29.7333	4.90067
29.75	4.93562						29.75	4.83002				29.75	4.90078
29.7667	4.93553						29.7667	4.83007				29.7667	4.90107
29.7833	4.93577						29.7833	4.83009				29.7833	4.90128
29.8	4.93597						29.8	4.8304				29.8	4.90129
29.8167	4.9361						29.8167	4.83083				29.8167	4.90131
29.8333	4.93624						29.8333	4.83116				29.8333	4.90164
29.85	4.93634						29.85	4.83137				29.85	4.90197
29.8667	4.93638						29.8667	4.83114				29.8667	4.90199
29.8833	4.93639						29.8833	4.83063				29.8833	4.90187
29.9	4.93626						29.9	4.83046				29.9	4.90174
29.9167	4.93591						29.9167	4.83072				29.9167	4.90181
29.9333	4.9355						29.9333	4.83043				29.9333	4.90165
29.95	4.93509						29.95	4.8292				29.95	4.90146
29.9667	4.9349						29.9667	4.82938				29.9667	4.90148
29.9833	4.93487						29.9833	4.82852				29.9833	4.90158
30	4.93489						30	4.82353				30	4.90178
30.0167	4.93482						30.0167	4.82386				30.0167	4.90203
30.0333	4.9345						30.0333	4.82545				30.0333	4.90217
30.05	4.93408						30.05	4.82548				30.05	4.90217
30.0667	4.93367						30.0667	4.82546				30.0667	4.90224
30.0833	4.93352						30.0833	4.82539				30.0833	4.90226
30.1	4.93359						30.1	4.8253				30.1	4.90243
30.1167	4.93348						30.1167	4.8256				30.1167	4.90254
30.1333	4.93318						30.1333	4.8258				30.1333	4.90241
30.15	4.93279						30.15	4.82594				30.15	4.90229
30.1667	4.93252						30.1667	4.82585				30.1667	4.90217
30.1833	4.93243						30.1833	4.82645				30.1833	4.90203
30.2	4.93253						30.2	4.8273				30.2	4.90209
30.2167	4.93263						30.2167	4.82768				30.2167	4.90229
30.2333	4.93271						30.2333	4.82774				30.2333	4.90211
30.25	4.93276						30.25	4.82781				30.25	4.90177
30.2667	4.93293						30.2667	4.82779				30.2667	4.90171
30.2833	4.93317						30.2833	4.82774				30.2833	4.90167
30.3	4.93326						30.3	4.82803				30.3	4.90156
30.3167	4.93319						30.3167	4.82827				30.3167	4.90131
30.3333	4.93307						30.3333	4.82836				30.3333	4.90129
30.35	4.93303						30.35	4.82879				30.35	4.90136
30.3667	4.93322						30.3667	4.82908				30.3667	4.90123
30.3833	4.93359						30.3833	4.82946				30.3833	4.90102
30.4	4.93389						30.4	4.82978				30.4	4.9008
30.4167	4.93392						30.4167	4.82974				30.4167	4.90054
30.4333	4.93373						30.4333	4.82976				30.4333	4.90031
30.45	4.9335						30.45	4.82983				30.45	4.90036
30.4667	4.93335						30.4667	4.83006				30.4667	4.90038
30.4833	4.93344						30.4833	4.83024				30.4833	4.90013
30.5	4.9336						30.5	4.8301				30.5	4.90029
30.5167	4.93365						30.5167	4.82999				30.5167	4.90076
30.5333	4.93355						30.5333	4.82992				30.5333	4.90097
30.55	4.93339						30.55	4.82985				30.55	4.90122
30.5667	4.93336						30.5667	4.82998				30.5667	4.90149
30.5833	4.93344						30.5833	4.82997				30.5833	4.90153
30.6	4.9335						30.6	4.83022				30.6	4.90161
30.6167	4.93333						30.6167	4.83048				30.6167	4.90162
30.6333	4.93319						30.6333	4.83068				30.6333	4.90158
30.65	4.93327						30.65	4.8306				30.65	4.9016
30.6667	4.93322						30.6667	4.83025				30.6667	4.9016
30.6833	4.93323						30.6833	4.83009				30.6833	4.90184
30.7	4.93318						30.7	4.83016				30.7	4.90202
30.7167	4.93299						30.7167	4.83011				30.7167	4.9023
30.7333	4.93283						30.7333	4.83007				30.7333	4.90257
30.75	4.93294						30.75	4.83002				30.75	4.90275
30.7667	4.93305						30.7667	4.82974				30.7667	4.90285
30.7833	4.93312						30.7833	4.82965				30.7833	4.90273
30.8	4.93333						30.8	4.82955				30.8	4.90268
30.8167	4.9333						30.8167	4.82957				30.8167	4.90262
30.8333	4.93302						30.8333	4.82956				30.8333	4.90291
30.85	4.93272						30.85	4.82949				30.85	4.90305
30.8667	4.93251						30.8667	4.82943				30.8667	4.903
30.8833	4.93238						30.8833	4.82911				30.8833	4.903
30.9	4.93212						30.9	4.8286				30.9	4.90321
30.9167	4.93201						30.9167	4.82811				30.9167	4.90335
30.9333	4.93181						30.9333	4.82812				30.9333	4.90374
30.95	4.93142						30.95	4.82785				30.95	4.90397
30.9667	4.93111						30.9667	4.82689				30.9667	4.90406
30.9833	4.93046						30.9833	4.82706				30.9833	4.90429
31	4.92908						31	4.82762				31	4.90519
31.0167	4.92779						31.0167	4.82761				31.0167	4.90405
31.0333	4.93033						31.0333	4.82579				31.0333	4.90403
31.05	4.93385						31.05	4.82472				31.05	4.90271
31.0667	4.89442						31.0667	4.80658				31.0667	4.89146
31.0833	4.84704						31.0833	4.79871				31.0833	4.87937
31.1	4.79409						31.1	4.79366				31.1	4.8753
31.1167	4.74797						31.1167	4.7943				31.1167	4.87352
31.1333	4.7353						31.1333	4.79533				31.1333	4.87398
31.15	4.74202						31.15	4.79858				31.15	4.8793
31.1667	4.77857						31.1667	4.80859				31.1667	4.88423
31.1833	4.84424						31.1833	4.82516				31.1833	4.8941
31.2	4.9213						31.2	4.84149				31.2	4.90406
31.2167	4.98084						31.2167	4.85358				31.2167	4.91176
31.2333	5.01573						31.2333	4.85646				31.2333	4.91831
31.25	5.0209						31.25	4.85444				31.25	4.91935
31.2667	5.00955						31.2667	4.85077				31.2667	4.91824
31.2833	4.99376						31.2833	4.8476				31.2833	4.9163
31.3	4.97237						31.3	4.84567				31.3	4.91459
31.3167	4.94916						31.3167	4.84436				31.3167	4.91192
31.3333	4.93493						31.3333	4.84244				31.3333	4.90879
31.35	4.92706						31.35	4.8411				31.35	4.90194
31.3667	4.92415						31.3667	4.84001				31.3667	4.90016
31.3833	4.92423						31.3833	4.83851				31.3833	4.89969
31.4	4.92528						31.4	4.83656				31.4	4.89921
31.4167	4.92626						31.4167	4.83468				31.4167	4.89913
31.4333	4.92698						31.4333	4.83379				31.4333	4.89853
31.45	4.92718						31.45	4.83289				31.45	4.89827
31.4667	4.92756						31.4667	4.83246				31.4667	4.89792
31.4833	4.92841						31.4833	4.83249				31.4833	4.89759
31.5	4.92901						31.5	4.83227				31.5	4.89744
31.5167	4.92926						31.5167	4.83195				31.5167	4.89759
31.5333	4.92964						31.5333	4.8318				31.5333	4.89771
31.55	4.93007						31.55	4.83162				31.55	4.89779
31.5667	4.93058						31.5667	4.83121				31.5667	4.89797
31.5833	4.931						31.5833	4.83075				31.5833	4.89798
31.6	4.93138						31.6	4.83049				31.6	4.89804
31.6167	4.93144						31.6167	4.8304				31.6167	4.89802
31.6333	4.9314						31.6333	4.82985				31.6333	4.89796
31.65	4.93139						31.65	4.82954				31.65	4.89831
31.6667	4.93158						31.6667	4.82927				31.6667	4.89854
31.6833	4.93168						31.6833	4.82906				31.6833	4.89861
31.7	4.93176						31.7	4.82885				31.7	4.89861
31.7167	4.93211						31.7167	4.82872				31.7167	4.8986
31.7333	4.93239						31.7333	4.82856				31.7333	4.89864
31.75	4.93249						31.75	4.82852				31.75	4.89863
31.7667	4.93245						31.7667	4.82822				31.7667	4.89871
31.7833	4.93228						31.7833	4.82809				31.7833	4.899
31.8	4.93214						31.8	4.82787				31.8	4.89915
31.8167	4.93208						31.8167	4.82738				31.8167	4.89902
31.8333	4.93219						31.8333	4.82753				31.8333	4.89905
31.85	4.93229						31.85	4.82757				31.85	4.89895
31.8667	4.93251						31.8667	4.82705				31.8667	4.89893
31.8833	4.93262						31.8833	4.82718				31.8833	4.89883
31.9	4.93275						31.9	4.82716				31.9	4.89867
31.9167	4.93292						31.9167	4.82724				31.9167	4.89854
31.9333	4.93296						31.9333	4.82744				31.9333	4.89853
31.95	4.93316						31.95	4.82764				31.95	4.89911
31.9667	4.93344						31.9667	4.82785				31.9667	4.89937
31.9833	4.93367						31.9833	4.82789				31.9833	4.89942
32	4.93393						32	4.82753				32	4.8994
32.0167	4.93425						32.0167	4.82755				32.0167	4.89933
32.0333	4.93447						32.0333	4.82799				32.0333	4.89947
32.05	4.93443						32.05	4.82842				32.05	4.89971
32.0667	4.93448						32.0667	4.8287				32.0667	4.8998
32.0833	4.93455						32.0833	4.82874				32.0833	4.9
32.1	4.93456						32.1	4.82867				32.1	4.90009
32.1167	4.93462						32.1167	4.82872				32.1167	4.9001
32.1333	4.93454						32.1333	4.82865				32.1333	4.90044
32.15	4.93436						32.15	4.82844				32.15	4.90045
32.1667	4.93422						32.1667	4.82824				32.1667	4.90023
32.1833	4.9341						32.1833	4.8281				32.1833	4.90009
32.2	4.93407						32.2	4.82803				32.2	4.89999
32.2167	4.93407						32.2167	4.82836				32.2167	4.89973
32.2333	4.93412						32.2333	4.82879				32.2333	4.89944
32.25	4.93412						32.25	4.82927				32.25	4.89912
32.2667	4.93418						32.2667	4.82942				32.2667	4.89885
32.2833	4.93422						32.2833	4.82943				32.2833	4.89861
32.3	4.93421						32.3	4.82935				32.3	4.89867
32.3167	4.93414						32.3167	4.82957				32.3167	4.89866
32.3333	4.93396						32.3333	4.83002				32.3333	4.89873
32.35	4.93375						32.35	4.83018				32.35	4.89863
32.3667	4.93333						32.3667	4.82991				32.3667	4.89861
32.3833	4.93301						32.3833	4.82975				32.3833	4.8985
32.4	4.93266						32.4	4.82991				32.4	4.89809
32.4167	4.93253						32.4167	4.82983				32.4167	4.89791
32.4333	4.93268						32.4333	4.82936				32.4333	4.89777
32.45	4.93287						32.45	4.82898				32.45	4.89751
32.4667	4.93297						32.4667	4.82854				32.4667	4.89747
32.4833	4.93303						32.4833	4.82825				32.4833	4.89753
32.5	4.9331						32.5	4.82789				32.5	4.8978
32.5167	4.93306						32.5167	4.82768				32.5167	4.89785
32.5333	4.93295						32.5333	4.82746				32.5333	4.89792
32.55	4.93292						32.55	4.82666				32.55	4.89812
32.5667	4.93318						32.5667	4.82597				32.5667	4.89854
32.5833	4.93324						32.5833	4.82572				32.5833	4.89871
32.6	4.93316						32.6	4.8259				32.6	4.89877
32.6167	4.9332						32.6167	4.82614				32.6167	4.89888
32.6333	4.93327						32.6333	4.82612				32.6333	4.89882
32.65	4.93333						32.65	4.82615				32.65	4.89891
32.6667	4.93335						32.6667	4.82588				32.6667	4.89897
32.6833	4.93334						32.6833	4.82558				32.6833	4.89917
32.7	4.93358						32.7	4.82543				32.7	4.89939
32.7167	4.93376						32.7167	4.82517				32.7167	4.89949
32.7333	4.93404						32.7333	4.82476				32.7333	4.89994
32.75	4.93417						32.75	4.82459				32.75	4.90028
32.7667	4.93402						32.7667	4.82512				32.7667	4.90041
32.7833	4.93378						32.7833	4.82515				32.7833	4.90062
32.8	4.93357						32.8	4.82514				32.8	4.90052
32.8167	4.93353						32.8167	4.82464				32.8167	4.90047
32.8333	4.93347						32.8333	4.82451				32.8333	4.90044
32.85	4.93344						32.85	4.82441				32.85	4.90046
32.8667	4.93338						32.8667	4.82439				32.8667	4.90039
32.8833	4.93313						32.8833	4.82412				32.8833	4.90051
32.9	4.93278						32.9	4.82356				32.9	4.9006
32.9167	4.93259						32.9167	4.82268				32.9167	4.90081
32.9333	4.93223						32.9333	4.82246				32.9333	4.90067
32.95	4.93184						32.95	4.82225				32.95	4.90056
32.9667	4.93152						32.9667	4.82224				32.9667	4.90045
32.9833	4.93154						32.9833	4.82253				32.9833	4.90039
33	4.93208						33	4.82413				33	4.90101
33.0167	4.93223						33.0167	4.82487				33.0167	4.90138
33.0333	4.93345						33.0333	4.82564				33.0333	4.90267
33.05	4.92972						33.05	4.82056				33.05	4.90272
33.0667	4.88775						33.0667	4.80449				33.0667	4.8906
33.0833	4.83929						33.0833	4.79652				33.0833	4.87723
33.1	4.78535						33.1	4.79203				33.1	4.87266
33.1167	4.74404						33.1167	4.79425				33.1167	4.87363
33.1333	4.73649						33.1333	4.79589				33.1333	4.87764
33.15	4.74635						33.15	4.79962				33.15	4.88191
33.1667	4.79213						33.1667	4.80406				33.1667	4.88503
33.1833	4.85878						33.1833	4.82009				33.1833	4.89025
33.2	4.93148						33.2	4.83749				33.2	4.90053
33.2167	4.98897						33.2167	4.85113				33.2167	4.91235
33.2333	5.01969						33.2333	4.85755				33.2333	4.91728
33.25	5.02213						33.25	4.85415				33.25	4.9178
33.2667	5.00769						33.2667	4.84893				33.2667	4.91584
33.2833	4.9837						33.2833	4.84342				33.2833	4.91379
33.3	4.96235						33.3	4.83662				33.3	4.91137
33.3167	4.94377						33.3167	4.83236				33.3167	4.90925
33.3333	4.93263						33.3333	4.83009				33.3333	4.90651
33.35	4.92757						33.35	4.82888				33.35	4.90419
33.3667	4.92691						33.3667	4.82806				33.3667	4.90163
[truncated: 580 more rows]
