# Supplementary material for: Small-molecule properties define partitioning into biomolecular condensates
Source: Nat Chem. 2024 Sep 13;16(11):1794–802. doi: 10.1038/s41557-024-01630-w (PMC11527791; doi:10.1038/s41557-024-01630-w)
Supplement: Supplementary file 20 — Excel files used for each plot. [file 41557_2024_1630_MOESM20_ESM.zip › Figure_4/Figure_4_Data_Plotted.xlsx]

## Sheet: Figure_4_Data_Plotted
Buffer_Drug Name	Buffer_Mean_PC	VAR3	VAR4	Lysate_Drug Name	Lysate_Mean_PC	VAR7	VAR8	Xenopus_Drug Name	Xenopus_Mean_PC	VAR11	VAR12	VAR13	VAR14	VAR15
(-) Levobunolol	-0.19382			(-) Levobunolol	-0.107905			(-) Levobunolol	-0.0315171				0	0
(+) Levobunolol	-0.19382			(+) Levobunolol	-0.107905			(+) Levobunolol	-0.0315171				0.001	0.001
(D-) Norgestrel	0.419956			(D-) Norgestrel	0.164353			(D-) Norgestrel	0.434569				1	1
(L) Thyroxine	1.55509			(L) Thyroxine	0.324282			(L) Thyroxine	0.485721				10	10
(R) Propranolol	0.451786			(R) Propranolol	0.152288			(R) Propranolol	0.396199				100	100
(R)-Duloxetine	1.57576			(R)-Duloxetine	0.824776			(R)-Duloxetine	0.696356				1000	1000
(R)-Tamsulosin	0.466868			(R)-Tamsulosin	-0.180456			(R)-Tamsulosin	0.0569049				10000	10000
(S)-(-)-Propran	0.451786			(S)-(-)-Propran	0.164353			(S)-(-)-Propran	0.396199				100000	100000
(S,-) Eticlopri	1.75051			(S,-) Eticlopri	0.764176			(S,-) Eticlopri	1.42472
(Z,E) Clomiphen	2.09882			(Z,E) Clomiphen	1.15685			(Z,E) Clomiphen	1.67486
Abemaciclib	1.97025			Abemaciclib	0.950365			Abemaciclib	0.0899051
Acenocoumarol	0.225309			Acenocoumarol	-0.124939			Acenocoumarol	0.0211893
Acetopromazine	1.57933			Acetopromazine	0.311754			Acetopromazine	0.403121
Acetyl spiramyc	0.586587			Acetyl spiramyc	0.198657			Acetyl spiramyc	0.515874
Alclometasone d	1.03262			Alclometasone d	1.02531			Alclometasone d	1.99577
Alfaxalone	0.727541			Alfaxalone	-0.0315171			Alfaxalone	0.372912
Alfuzosin hydro	-0.0132283			Alfuzosin hydro	-0.09691			Alfuzosin hydro	-0.356547
Allopurinol	0.235528			Allopurinol	-0.60206			Allopurinol	0.232996
Altrenogest	1.28103			Altrenogest	-0.69897			Altrenogest	0.257679
Ambrisentan	0.342423			Ambrisentan	-0.259637			Ambrisentan	0.130334
Ambroxol hydroc	0.103804			Ambroxol hydroc	0.1959			Ambroxol hydroc	-0.102373
Amcinonide	2.03914			Amcinonide	0.0413927			Amcinonide	-0.148742
Amethopterin	-0.148742			Amethopterin	-0.537602			Amethopterin	-0.251812
Aminacrine	0.330414			Aminacrine	0.123852			Aminacrine	-0.148742
Aminocaproic ac	0.123852			Aminocaproic ac	0.330414			Aminocaproic ac	0.0827854
Aminohippuric a	0.00432137			Aminohippuric a	0.049218			Aminohippuric a	-0.21467
Aminophylline	-0.244125			Aminophylline	0.049218			Aminophylline	-0.148742
Amisulpride	-0.259637			Amisulpride	-0.142668			Amisulpride	-0.366532
Amlexanox	0.639486			Amlexanox	-0.05061			Amlexanox	0.184691
Amlodipine	1.76879			Amlodipine	0.340444			Amlodipine	0.633468
Amorolfine hydr	2.79731			Amorolfine hydr	-0.207608			Amorolfine hydr	0.161368
Amprenavir	0.453318			Amprenavir	-0.161151			Amprenavir	0.0899051
Anagrelide	0.519828			Anagrelide	0.0606978			Anagrelide	0.209515
Anastrozole	0.544068			Anastrozole	-0.251812			Anastrozole	-0.0222764
Apramycin	0.999565			Apramycin	0.075547			Apramycin	0.220108
Aprepitant	2.10305			Aprepitant	0.546543			Aprepitant	0.885926
Argatroban	0.574031			Argatroban	-0.148742			Argatroban	0.0827854
Aripiprazole	3.27985			Aripiprazole	1.22917			Aripiprazole	0.758912
Arotinolol hydr	0.385606			Arotinolol hydr	-0.173925			Arotinolol hydr	-0.136677
Articaine hydro	-0.39794			Articaine hydro	-0.0409586			Articaine hydro	0.00860017
Avanafil	1.49499			Avanafil	-0.0409586			Avanafil	0.352183
Avobenzone	2.63234			Avobenzone	-0.00436481			Avobenzone	0.123852
Azaperone	0.720159			Azaperone	0.0863598			Azaperone	0.238046
Azasetron hydro	0.445604			Azasetron hydro	-0.337242			Azasetron hydro	-0.327902
Azelastine hydr	1.72115			Azelastine hydr	0.173186			Azelastine hydr	0.334454
Azithromycin	0.778151			Azithromycin	-0.09691			Azithromycin	-0.091515
Bambuterol hydr	-0.124939			Bambuterol hydr	-0.09691			Bambuterol hydr	-0.19382
Beclamide	0.243038			Beclamide	-0.376751			Beclamide	0.0530784
Beclomethasone	2.5629			Beclomethasone	0.243038			Beclomethasone	1.99585
Befunolol	0.367356			Befunolol	-0.142668			Befunolol	-0.00436481
Bendazac	0.30103			Bendazac	-0.207608			Bendazac	0.0681859
Benfluorex	0.869232			Benfluorex	0.161368			Benfluorex	2.76344
Benidipine hydr	3.47388			Benidipine hydr	1.86136			Benidipine hydr	1.04415
Benperidol	1.04999			Benperidol	0.0413927			Benperidol	0.0253059
Benzarone	1.77349			Benzarone	0.622214			Benzarone	0.832509
Benziodarone	2.74813			Benziodarone	0.682145			Benziodarone	0.731589
Benzocaine	0.283301			Benzocaine	0.330414			Benzocaine	-0.173925
Benzthiazide	0.526339			Benzthiazide	-0.119186			Benzthiazide	0.247973
Benztropine mes	1.72746			Benztropine mes	0.31597			Benztropine mes	0.607455
Besifloxacin hy	0.550228			Besifloxacin hy	-0.107905			Besifloxacin hy	0.267172
Betamethasone	-0.00877392			Betamethasone	-0.161151			Betamethasone	-0.142668
Betamipron	-0.173925			Betamipron	-0.508638			Betamipron	-0.309804
Betaxolol hydro	-0.200659			Betaxolol hydro	-0.167491			Betaxolol hydro	-0.0757207
Bezafibrate	-0.0177288			Bezafibrate	-0.221849			Bezafibrate	-0.19382
Bimatoprost	-0.142668			Bimatoprost	0.359835			Bimatoprost	0.642465
Biperiden hydro	1.13862			Biperiden hydro	0.482874			Biperiden hydro	0.864511
Bosentan	1.45454			Bosentan	0.045323			Bosentan	0.445604
Bosutinib	2.60204			Bosutinib	0.369216			Bosutinib	0.330414
Brimonidine L-t	-0.366532			Brimonidine L-t	-1.09691			Brimonidine L-t	-0.468521
Brinzolamide	-0.0809219			Brinzolamide	-0.267606			Brinzolamide	-0.366532
Bromfenac	0.338456			Bromfenac	-0.142668			Bromfenac	0.225309
Bromhexine hydr	2.60282			Bromhexine hydr	1.61805			Bromhexine hydr	1.40312
Bromocryptine m	2.20997			Bromocryptine m	0.974512			Bromocryptine m	0.11059
Bromopride	-0.0222764			Bromopride	-0.124939			Bromopride	-0.0604807
Bromperidol	1.51786			Bromperidol	0.374748			Bromperidol	0.354108
Brompheniramine	0.547775			Brompheniramine	0.0413927			Brompheniramine	0.0128372
Bucetin	0.255273			Bucetin	-0.236572			Bucetin	-0.124939
Budesonide	0.622214			Budesonide	-0.0861861			Budesonide	0.0293838
Buflomedil hydr	0.09691			Buflomedil hydr	-0.154902			Buflomedil hydr	-0.21467
Buformin	0.495544			Buformin	-0.337242			Buformin	-0.21467
Bunazosin hydro	0.705008			Bunazosin hydro	-0.0177288			Bunazosin hydro	0
Buspirone hydro	0.792392			Buspirone hydro	-0.167491			Buspirone hydro	0.0863598
Butamben	0.685742			Butamben	0.485721			Butamben	0.96426
Butenafine hydr	2.32474			Butenafine hydr	1.20249			Butenafine hydr	1.87344
Butoconazole ni	3.12298			Butoconazole ni	1.25406			Butoconazole ni	0.85309
Camylofine chlo	1.02938			Camylofine chlo	0.371068			Camylofine chlo	0.664642
Candesartan	0.507856			Candesartan	-0.173925			Candesartan	0.0681859
Canrenone	1.031			Canrenone	0.049218			Canrenone	0.456366
Capecitabine	0.260071			Capecitabine	-0.173925			Capecitabine	0.0530784
Carazolol	0.466868			Carazolol	-0.0362122			Carazolol	0.187521
Carbetapentane	-0.366532			Carbetapentane	0.260071			Carbetapentane	0.361728
Carbinoxamine m	0.276462			Carbinoxamine m	0.238046			Carbinoxamine m	0.0293838
Carisoprodol	0.146128			Carisoprodol	-0.221849			Carisoprodol	-0.167491
Carvedilol	2.23555			Carvedilol	0.622214			Carvedilol	0.485721
Celecoxib	2.0667			Celecoxib	0.588832			Celecoxib	1.00389
Celiprolol hydr	-0.337242			Celiprolol hydr	-0.119186			Celiprolol hydr	-0.236572
Cetirizine dihy	0.444045			Cetirizine dihy	-0.148742			Cetirizine dihy	0.0170333
Chlorcyclizine	1.57449			Chlorcyclizine	0.634477			Chlorcyclizine	0.949878
Chlormadinone a	1.81378			Chlormadinone a	0.708421			Chlormadinone a	0.235528
Chlormezanone	-0.119186			Chlormezanone	-0.0315171			Chlormezanone	0.0374265
Chlormidazole	1.30081			Chlormidazole	0.382017			Chlormidazole	0.865696
Chloropyramine	1.05038			Chloropyramine	0.579784			Chloropyramine	0.472756
Chlorpromazine	0.462398			Chlorpromazine	-0.0809219			Chlorpromazine	0.0681859
Chlorpropamide	-0.0705811			Chlorpropamide	-0.221849			Chlorpropamide	-0.221849
Chlorprothixene	1.01115			Chlorprothixene	0.889302			Chlorprothixene	1.18583
Chlorquinaldol	2.123			Chlorquinaldol	1.38093			Chlorquinaldol	0.445604
Chlorthalidone	0.0211893			Chlorthalidone	-0.0457575			Chlorthalidone	-0.107905
Ciclesonide	3.52774			Ciclesonide	0.0863598			Ciclesonide	1.61826
Cilnidipine	3.29145			Cilnidipine	0.113943			Cilnidipine	-0.207608
Cilostazol	0.865104			Cilostazol	-0.0861861			Cilostazol	0.0253059
Cinacalcet hydr	3.25864			Cinacalcet hydr	1.00732			Cinacalcet hydr	1.67071
Cinepazide male	0.285557			Cinepazide male	-0.21467			Cinepazide male	-0.091515
Cinoxacin	0.503791			Cinoxacin	-0.229148			Cinoxacin	-0.124939
Cisapride	1.69443			Cisapride	0.222716			Cisapride	0.11059
Citalopram hydr	0.667453			Citalopram hydr	0.127105			Citalopram hydr	0.25042
Citiolone	1.78419			Citiolone	-0.180456			Citiolone	0.0530784
Clarithromycin	1.33686			Clarithromycin	-0.244125			Clarithromycin	0.0293838
Clebopride male	-0.00877392			Clebopride male	0.0211893			Clebopride male	-0.0655015
Clenbuterol hyd	-0.142668			Clenbuterol hyd	-0.0409586			Clenbuterol hyd	-0.148742
Climbazole	1.03383			Climbazole	0.0170333			Climbazole	0.681241
Clobetasol prop	1.10721			Clobetasol prop	0.222716			Clobetasol prop	0.673942
Clobutinol hydr	0.553883			Clobutinol hydr	0.161368			Clobutinol hydr	0.155336
Clocortolone pi	2.74117			Clocortolone pi	-0.0809219			Clocortolone pi	0.838849
Clonixin lysina	0.352183			Clonixin lysina	-0.124939			Clonixin lysina	0.133539
Clopamide	-0.0705811			Clopamide	-0.148742			Clopamide	-0.283997
Cloperastine hy	1.81131			Cloperastine hy	0.745855			Cloperastine hy	1.19618
Clorgyline hydr	1.28217			Clorgyline hydr	1.63124			Clorgyline hydr	1.38256
Clozapine	-0.0362122			Clozapine	0.220108			Clozapine	0.326336
Corticosterone	0.240549			Corticosterone	-0.180456			Corticosterone	-0.0177288
Cortisol acetat	0.292256			Cortisol acetat	0.0374265			Cortisol acetat	0.0827854
Cyclizine hydro	0.808211			Cyclizine hydro	0.181844			Cyclizine hydro	0.390935
Cyclobenzaprine	1.65839			Cyclobenzaprine	0.531479			Cyclobenzaprine	0.650308
Cycloheximide	0.178977			Cycloheximide	-0.167491			Cycloheximide	-0.366532
Cyclopentolate	0.225309			Cyclopentolate	-0.0705811			Cyclopentolate	0.334454
Cyclophosphamid	0.193125			Cyclophosphamid	-0.251812			Cyclophosphamid	-0.167491
Cyproterone ace	1.90108			Cyproterone ace	0.621176			Cyproterone ace	0.718502
Cytarabine	0.217484			Cytarabine	0.541579			Cytarabine	-0.420216
D,L-Penicillami	-0.09691			D,L-Penicillami	0.419956			D,L-Penicillami	0.075547
Dalfampridine	0.274158			Dalfampridine	0.509203			Dalfampridine	-0.229148
Darifenacin hyd	1.18156			Darifenacin hyd	0.133539			Darifenacin hyd	0.480007
Darunavir	0.854306			Darunavir	-0.161151			Darunavir	-0.00436481
Dasabuvir	2.47392			Dasabuvir	0.469822			Dasabuvir	0.725095
Daunorubicin hy	1.53782			Daunorubicin hy	0.243038			Daunorubicin hy	0.342423
Deflazacort	0.474216			Deflazacort	0.32838			Deflazacort	0.992111
Delapril Hydroc	0.421604			Delapril Hydroc	-0.091515			Delapril Hydroc	0.0863598
Delavirdine	1.233			Delavirdine	0.123852			Delavirdine	0.450249
Deptropine citr	1.33925			Deptropine citr	0.680336			Deptropine citr	0.700704
Dequalinium dic	0.797268			Dequalinium dic	-0.0132283			Dequalinium dic	0.466868
Desipramine hyd	-0.275724			Desipramine hyd	0.181844			Desipramine hyd	0.390935
Desloratadine	0.968016			Desloratadine	0.324282			Desloratadine	0.133539
Dexfenfluramine	0.928908			Dexfenfluramine	-0.0362122			Dexfenfluramine	0.170262
Dextromethorpha	-0.376751			Dextromethorpha	0.045323			Dextromethorpha	0.130334
Dibenzepine hyd	0.30963			Dibenzepine hyd	-0.05061			Dibenzepine hyd	-0.05061
Dicumarol	1.35083			Dicumarol	0.049218			Dicumarol	0.477121
Dienogest	0.285557			Dienogest	-0.167491			Dienogest	-0.0655015
Diflorasone Dia	1.33122			Diflorasone Dia	-0.221849			Diflorasone Dia	2.88129
Digitoxigenin	0.303196			Digitoxigenin	-0.161151			Digitoxigenin	-0.00436481
Dilevalol	0.640481			Dilevalol	-0.0705811			Dilevalol	0.382017
Dimethadione	-0.091515			Dimethadione	0.676694			Dimethadione	0.120574
Dimethisoquin h	2.54665			Dimethisoquin h	0.759668			Dimethisoquin h	1.70961
Dimetridazole	0.0934217			Dimetridazole	-0.420216			Dimetridazole	-0.0362122
Diosmin	-0.39794			Diosmin	-0.537602			Diosmin	-0.568636
Diphenylpyralin	0.697229			Diphenylpyralin	0.675778			Diphenylpyralin	0.376577
DO 897/99	1.81371			DO 897/99	0.181844			DO 897/99	0.450249
Dofetilide	-0.29243			Dofetilide	-0.148742			Dofetilide	-0.0268721
Dolasetron mesi	0.11059			Dolasetron mesi	0.556303			Dolasetron mesi	0.658965
Dolutegravir	1.34104			Dolutegravir	0.133539			Dolutegravir	0.11059
Domperidone	0.245513			Domperidone	0.296665			Domperidone	0.220108
Donepezil hydro	1.42045			Donepezil hydro	-0.0555173			Donepezil hydro	0.187521
Dosulepin hydro	1.45954			Dosulepin hydro	0.510545			Dosulepin hydro	0.561101
Doxapram hydroc	0.622214			Doxapram hydroc	-0.187087			Doxapram hydroc	0.10721
Doxazosin mesyl	1.77931			Doxazosin mesyl	0.139879			Doxazosin mesyl	0.453318
Doxofylline	-0.259637			Doxofylline	1.10721			Doxofylline	0.426511
D-phenylalanine	-0.130768			D-phenylalanine	0.326336			D-phenylalanine	-0.30103
Drofenine hydro	2.18435			Drofenine hydro	0.751279			Drofenine hydro	1.41531
Dronedarone hyd	2.95723			Dronedarone hyd	0.930949			Dronedarone hyd	0.979093
Droperidol	0.243038			Droperidol	0.075547			Droperidol	0.1959
Dydrogesterone	1.26788			Dydrogesterone	0.164353			Dydrogesterone	0.434569
Ebastine	4.04616			Ebastine	1.12123			Ebastine	1.59737
Efaroxan hydroc	0.100371			Efaroxan hydroc	-0.161151			Efaroxan hydroc	-0.09691
Efavirenz	2.01674			Efavirenz	0.801404			Efavirenz	0.854306
Eletriptan	0.802774			Eletriptan	-0.107905			Eletriptan	0.071882
Empagliflozin	0.513218			Empagliflozin	-0.119186			Empagliflozin	0.161368
Enocitabine	2.62436			Enocitabine	1.2335			Enocitabine	2.22668
Eperisone Hydro	0.824776			Eperisone Hydro	0.0863598			Eperisone Hydro	0.911158
Epirubicin hydr	0.63749			Epirubicin hydr	0.346353			Epirubicin hydr	0.320146
Eprosartan mesy	0.173186			Eprosartan mesy	-0.187087			Eprosartan mesy	-0.0555173
Erlotinib	1.17085			Erlotinib	0.130334			Erlotinib	0.0211893
Escitalopram ox	0.961421			Escitalopram ox	-0.0315171			Escitalopram ox	0.158362
Estramustine	3.03993			Estramustine	0.586587			Estramustine	0.721811
Estriol	1.306			Estriol	-0.251812			Estriol	-0.09691
Estrone	0.596597			Estrone	-0.0604807			Estrone	0.682145
Ethacridine lac	0.240549			Ethacridine lac	-0.267606			Ethacridine lac	0.630428
Ethamivan	-0.00877392			Ethamivan	-0.142668			Ethamivan	-0.29243
Ethaverine hydr	1.91105			Ethaverine hydr	0.684845			Ethaverine hydr	1.18498
Ethenzamide	-0.130768			Ethenzamide	0.326336			Ethenzamide	-0.30103
Ethopropazine h	1.80271			Ethopropazine h	0.437751			Ethopropazine h	1.24353
Ethynodiol diac	1.08778			Ethynodiol diac	0.552668			Ethynodiol diac	0.870404
Etifenin	-0.0132283			Etifenin	-0.142668			Etifenin	-0.267606
Etiroxate hydro	3.40782			Etiroxate hydro	1.50515			Etiroxate hydro	1.13956
Etodolac	0.0128372			Etodolac	1.26858			Etodolac	0.390935
Etofenamate	1.99765			Etofenamate	0			Etofenamate	1.8311
Etomidate	0.544068			Etomidate	0.305351			Etomidate	-0.0268721
Etoposide	0.31597			Etoposide	-0.0809219			Etoposide	-0.148742
Etoricoxib	0.421604			Etoricoxib	-0.142668			Etoricoxib	-0.0268721
Etravirine	3.47653			Etravirine	0.883093			Etravirine	0.798651
Exalamide	1.24055			Exalamide	0.287802			Exalamide	0.988559
Exemestane	0.892651			Exemestane	0.0569049			Exemestane	0.0681859
Felodipine	2.11424			Felodipine	1.18412			Felodipine	0.596597
Fenclozic acid	0.257679			Fenclozic acid	-0.142668			Fenclozic acid	-0.167491
Fentiazac	0.525045			Fentiazac	-0.0604807			Fentiazac	-0.0457575
Fexofenadine hy	0.354108			Fexofenadine hy	-0.136677			Fexofenadine hy	1.14768
Finasteride	0.758912			Finasteride	-0.0705811			Finasteride	0.103804
Flecainide acet	0.482874			Flecainide acet	-0.130768			Flecainide acet	0.0569049
Fleroxacin	0.980458			Fleroxacin	0.158362			Fleroxacin	0.96426
Florfenicol	0.0293838			Florfenicol	-0.200659			Florfenicol	-0.200659
Flosequinan	0.0791812			Flosequinan	-0.387216			Flosequinan	-0.318759
Flubendazol	0.683947			Flubendazol	0.0569049			Flubendazol	-0.0457575
Fluconazole	-0.00877392			Fluconazole	-0.275724			Fluconazole	-0.244125
Flumethasone	0.292256			Flumethasone	-0.0861861			Flumethasone	0.0899051
Flumethasone pi	2.01966			Flumethasone pi	0.0374265			Flumethasone pi	0.627366
Flunisolide	0.290035			Flunisolide	-0.161151			Flunisolide	-0.0705811
Flunixin meglum	0.587711			Flunixin meglum	-0.119186			Flunixin meglum	0.209515
Fluocinolone ac	0.694605			Fluocinolone ac	-0.161151			Fluocinolone ac	0.127105
Fluocinonide	0.720986			Fluocinonide	-0.236572			Fluocinonide	2.15324
Fluorometholone	0.471292			Fluorometholone	-0.180456			Fluorometholone	-0.0655015
Fluoxetine hydr	1.66314			Fluoxetine hydr	0.456366			Fluoxetine hydr	0.69897
Flupentixol dih	2.84934			Flupentixol dih	0.849419			Flupentixol dih	0.691081
Flurandrenolide	0.152288			Flurandrenolide	-0.29243			Flurandrenolide	0.0211893
Fluspirilene	2.18631			Fluspirilene	0.986324			Fluspirilene	0.752048
Fluticasone pro	2.19285			Fluticasone pro	0.523746			Fluticasone pro	0.697229
Fluvoxamine mal	0.818226			Fluvoxamine mal	0.338456			Fluvoxamine mal	0.238046
Fosinopril	1.80359			Fosinopril	0.501059			Fosinopril	0.669317
Furazolidone	-0.30103			Furazolidone	-0.091515			Furazolidone	-0.376751
Gatifloxacin	0.719331			Gatifloxacin	0.662758			Gatifloxacin	-0.130768
Gefitinib	0.939519			Gefitinib	0.429752			Gefitinib	0.330414
Gemcitabine	0.447158			Gemcitabine	-0.221849			Gemcitabine	0.0374265
Gemifloxacin me	0.565848			Gemifloxacin me	0.0791812			Gemifloxacin me	0.164353
Gliclazide	0.198657			Gliclazide	-0.236572			Gliclazide	-0.356547
Glimepiride	0.752816			Glimepiride	-0.136677			Glimepiride	0.485721
Gliquidone	1.69862			Gliquidone	0.100371			Gliquidone	0.745855
Granisetron	0.307496			Granisetron	-0.102373			Granisetron	0.0170333
Guanfacine hydr	-0.05061			Guanfacine hydr	0.146128			Guanfacine hydr	0.30103
Halcinonide	1.42078			Halcinonide	0.103804			Halcinonide	0.534026
Halofantrine hy	3.3544			Halofantrine hy	-1.69897			Halofantrine hy	-3.32148
Hexylcaine hydr	0.800717			Hexylcaine hydr	0.0606978			Hexylcaine hydr	0.220108
Hycanthone	-0.136677			Hycanthone	0.176091			Hycanthone	0.0569049
Hymecromone	0.193125			Hymecromone	-0.136677			Hymecromone	0.075547
Ibudilast	0.943			Ibudilast	0.674861			Ibudilast	1.15014
Ibuprofen Picon	3.39669			Ibuprofen Picon	1.78796			Ibuprofen Picon	1.73862
Ibutilide fumar	0.469822			Ibutilide fumar	-0.119186			Ibutilide fumar	0.190332
Idebenone	2.02841			Idebenone	0.348305			Idebenone	0.423246
Imatinib	1.718			Imatinib	0.0827854			Imatinib	0.164353
Imidapril hydro	0.0934217			Imidapril hydro	0.523746			Imidapril hydro	-0.09691
Imiquimod	1.13162			Imiquimod	0.11059			Imiquimod	0.178977
Indatraline hyd	1.50501			Indatraline hyd	1.55145			Indatraline hyd	0.808886
Indinavir sulfa	0.905256			Indinavir sulfa	-0.19382			Indinavir sulfa	0.0569049
Indoprofen	0.152288			Indoprofen	-0.229148			Indoprofen	-0.113509
Iobenguane sulf	0.201397			Iobenguane sulf	0.113943			Iobenguane sulf	0.136721
Iocetamic acid	0.252853			Iocetamic acid	-0.173925			Iocetamic acid	0.0530784
Iopanoic acid	0.39794			Iopanoic acid	0.100371			Iopanoic acid	0.346353
Ipriflavone	2.65456			Ipriflavone	1.36192			Ipriflavone	1.39915
Ipsapirone	0.758912			Ipsapirone	0.318063			Ipsapirone	0.0211893
Irbesartan	0.781037			Irbesartan	-0.09691			Irbesartan	0.0170333
Irinotecan hydr	0.146128			Irinotecan hydr	0.311754			Irinotecan hydr	-0.00877392
Irsogladine mal	0.170262			Irsogladine mal	-0.154902			Irsogladine mal	0.00860017
Isocarboxazid	0.276462			Isocarboxazid	-0.0861861			Isocarboxazid	0.0253059
Ivabradine hydr	0.468347			Ivabradine hydr	-0.229148			Ivabradine hydr	-0.102373
Ketanserin tart	0.161368			Ketanserin tart	0.0253059			Ketanserin tart	0.075547
Ketoconazole	1.02078			Ketoconazole	0.262451			Ketoconazole	0.064458
Ketorolac trome	0.230449			Ketorolac trome	-0.200659			Ketorolac trome	-0.136677
Ketotifen fumar	-0.244125			Ketotifen fumar	0.0899051			Ketotifen fumar	0.149219
Lamotrigine	-0.0409586			Lamotrigine	0.0413927			Lamotrigine	-0.29243
Lansoprazole	0.600973			Lansoprazole	-0.229148			Lansoprazole	0.385606
Latanoprost	1.81987			Latanoprost	-0.0809219			Latanoprost	1.54814
Letrozole	0.426511			Letrozole	-0.236572			Letrozole	0.0293838
Levocabastine h	0.513218			Levocabastine h	-0.207608			Levocabastine h	0.045323
Levocarnitine	0.320146			Levocarnitine	-0.522879			Levocarnitine	-0.408935
Levofloxacin	0.40654			Levofloxacin	1.1089			Levofloxacin	-0.443697
Levopropoxyphen	0.488551			Levopropoxyphen	0.075547			Levopropoxyphen	0.633468
Lidoflazine	1.66894			Lidoflazine	0.928908			Lidoflazine	0.622214
Linezolid	0.0128372			Linezolid	-0.113509			Linezolid	-0.29243
Liothyronine	1.20003			Liothyronine	0.41162			Liothyronine	0.457882
Liranaftate	2.3973			Liranaftate	1.59351			Liranaftate	1.46494
Lobenzarit diso	0.269513			Lobenzarit diso	-0.0315171			Lobenzarit diso	0.045323
Lofexidine	0.149219			Lofexidine	0.00432137			Lofexidine	-0.124939
Lomerizine dihy	3.67464			Lomerizine dihy	1.32015			Lomerizine dihy	1.65562
Lomitapide	3.65042			Lomitapide	0.79379			Lomitapide	0.901458
Lopinavir	1.54949			Lopinavir	0.346353			Lopinavir	0.526339
Loratadine	2.32675			Loratadine	1.02776			Loratadine	1.32056
Loteprednol eta	1.83059			Loteprednol eta	0.257679			Loteprednol eta	1.00775
Lovastatin	0.747412			Lovastatin	0.661813			Lovastatin	0.511883
Lumiracoxib	0.564666			Lumiracoxib	-0.0757207			Lumiracoxib	0.480007
Luteolin	1.65283			Luteolin	0.344392			Luteolin	0.372912
Malotilate	1.67136			Malotilate	1.05994			Malotilate	1.5753
Manidipine Dihy	3.84837			Manidipine Dihy	1.19033			Manidipine Dihy	0.952308
Maprotiline hyd	-0.275724			Maprotiline hyd	0.307496			Maprotiline hyd	0.586587
Mecamylamine hy	-0.187087			Mecamylamine hy	-0.161151			Mecamylamine hy	0.0211893
Meclozine dihyd	3.06144			Meclozine dihyd	1.1959			Meclozine dihyd	1.61098
Medrysone	0.39794			Medrysone	-0.0655015			Medrysone	0.487138
Megestrol aceta	1.08778			Megestrol aceta	0.55145			Megestrol aceta	0.870404
Melatonin	-0.091515			Melatonin	-0.0861861			Melatonin	-0.275724
Melengestrol ac	2.24507			Melengestrol ac	0.596597			Melengestrol ac	0.905796
Meloxicam	0.209515			Meloxicam	0.075547			Meloxicam	0.230449
Memantine hydro	0.31597			Memantine hydro	-0.00436481			Memantine hydro	0.227887
Mephenytoin	0.209515			Mephenytoin	-0.337242			Mephenytoin	0.0128372
Mepivacaine hyd	-0.0861861			Mepivacaine hyd	-0.136677			Mepivacaine hyd	0.00860017
Meprylcaine hyd	0.262451			Meprylcaine hyd	0.320146			Meprylcaine hyd	0.642465
Meptazinol hydr	-0.327902			Meptazinol hydr	-0.124939			Meptazinol hydr	-0.0222764
Mesoridazine be	1.11826			Mesoridazine be	0.00432137			Mesoridazine be	0.209515
Metergoline	0.419956			Metergoline	0.569374			Metergoline	0.456366
Methacycline hy	0.320146			Methacycline hy	-0.161151			Methacycline hy	-0.0177288
Methandrostenol	0.58995			Methandrostenol	-0.229148			Methandrostenol	0.569374
Methapyrilene h	-0.30103			Methapyrilene h	0.00860017			Methapyrilene h	0.00432137
Methazolamide	0.00432137			Methazolamide	-0.207608			Methazolamide	-0.119186
Methicillin sod	-0.148742			Methicillin sod	-0.21467			Methicillin sod	0.549003
Methotrimeprazi	1.47202			Methotrimeprazi	0.942008			Methotrimeprazi	0.829947
Methylergometri	-0.00877392			Methylergometri	0.0413927			Methylergometri	-0.0177288
Metixene hydroc	1.91466			Metixene hydroc	0.764923			Metixene hydroc	0.748188
Mevastatin	1.96548			Mevastatin	0.559907			Mevastatin	0.342423
Mibefradil hydr	2.58453			Mibefradil hydr	0.624282			Mibefradil hydr	0.919601
Midecamycin	1.90757			Midecamycin	-0.443697			Midecamycin	-0.102373
Mifepristone	0.567026			Mifepristone	0.681241			Mifepristone	-0.148742
Milnacipran hyd	0.30963			Milnacipran hyd	-0.136677			Milnacipran hyd	0.00860017
Minocycline hyd	-0.366532			Minocycline hyd	1.1038			Minocycline hyd	1.35679
Mirabegron	-0.207608			Mirabegron	0.064458			Mirabegron	0.184691
Mitomycin C	0.152288			Mitomycin C	0.593286			Mitomycin C	0.354108
Mizolastine	1.0141			Mizolastine	0.071882			Mizolastine	0.240549
Mofezolac	0.40824			Mofezolac	-0.207608			Mofezolac	0.103804
Molsidomine	-0.267606			Molsidomine	0.271842			Molsidomine	0.40654
Mometasone furo	2.82333			Mometasone furo	1.23855			Mometasone furo	0.636488
Moricizine hydr	0.888179			Moricizine hydr	0.0170333			Moricizine hydr	0.342423
Mosapride	1.68323			Mosapride	0.113943			Mosapride	0.214844
Moxifloxacin	0.710963			Moxifloxacin	-0.107905			Moxifloxacin	0.184691
Moxonidine	-0.283997			Moxonidine	-0.677781			Moxonidine	-0.721246
Nadifloxacin	0.563481			Nadifloxacin	-0.142668			Nadifloxacin	0.0791812
Nadolol	-0.537602			Nadolol	-0.346787			Nadolol	-0.200659
Nafronyl oxalat	-0.318759			Nafronyl oxalat	0.519828			Nafronyl oxalat	1.42275
Naftifine hydro	2.45593			Naftifine hydro	0.563481			Naftifine hydro	1.51825
Naftopidil dihy	1.84448			Naftopidil dihy	0.113943			Naftopidil dihy	0.958564
Nalmefene hydro	-0.148742			Nalmefene hydro	0.0211893			Nalmefene hydro	0.278754
Nandrolone	0.487138			Nandrolone	-0.187087			Nandrolone	0.045323
Nateglinide	0.536558			Nateglinide	-0.187087			Nateglinide	0.361728
Nebularine	-0.568636			Nebularine	0.1959			Nebularine	-0.200659
Nefazodone hydr	0.966611			Nefazodone hydr	0.690196			Nefazodone hydr	0.961421
Nefiracetam	0.220108			Nefiracetam	0.220108			Nefiracetam	1.53593
Nelarabine	-0.148742			Nelarabine	-0.124939			Nelarabine	0.528917
Nelfinavir mesy	3.22245			Nelfinavir mesy	0.634477			Nelfinavir mesy	0.584331
Nepafenac	0.340444			Nepafenac	-0.19382			Nepafenac	0.133539
Nevirapine	0.187521			Nevirapine	-0.180456			Nevirapine	-0.0362122
Nicardipine hyd	1.35334			Nicardipine hyd	1.47538			Nicardipine hyd	1.35315
Nifekalant	0.296665			Nifekalant	0.164353			Nifekalant	0.071882
Nimodipine	1.18184			Nimodipine	0.556303			Nimodipine	1.077
Nisoldipine	0.0681859			Nisoldipine	-0.00877392			Nisoldipine	-0.0457575
Nitrocaramiphen	0.737193			Nitrocaramiphen	0.209515			Nitrocaramiphen	0.801404
Nizatidine	-0.337242			Nizatidine	0.222716			Nizatidine	-0.508638
Norcyclobenzapr	1.4504			Norcyclobenzapr	0.281033			Norcyclobenzapr	0.450249
Norgestimate	2.70044			Norgestimate	1.30707			Norgestimate	0.687529
Nylidrin	0.214844			Nylidrin	-0.0555173			Nylidrin	0.193125
Octoclothepin m	2.73727			Octoclothepin m	1.16376			Octoclothepin m	1.31366
Olopatadine hyd	0.340444			Olopatadine hyd	-0.187087			Olopatadine hyd	-0.05061
Omeprazole	0.00432137			Omeprazole	-0.431798			Omeprazole	0.167317
Opipramol dihyd	0.768638			Opipramol dihyd	0.190332			Opipramol dihyd	0.267172
Oseltamivir pho	0.322219			Oseltamivir pho	-0.229148			Oseltamivir pho	0.0827854
o-Sulfanilamide	0.0827854			o-Sulfanilamide	-0.251812			o-Sulfanilamide	-0.221849
Oxcarbazepine	0.071882			Oxcarbazepine	-0.154902			Oxcarbazepine	-0.29243
Oxeladin citrat	0.795185			Oxeladin citrat	-0.537602			Oxeladin citrat	0.555094
Oxfendazole	0.376577			Oxfendazole	-0.142668			Oxfendazole	0.0211893
Oxibendazol	0.290035			Oxibendazol	-0.0861861			Oxibendazol	-0.0705811
Oxiconazole nit	3.01965			Oxiconazole nit	1.30942			Oxiconazole nit	1.36791
Oxprenolol hydr	0.181844			Oxprenolol hydr	-0.0555173			Oxprenolol hydr	-0.229148
Oxybenzone	1.88104			Oxybenzone	0.905796			Oxybenzone	0.914343
Oxymetholone	0.414973			Oxymetholone	-0.0315171			Oxymetholone	0.372912
Oxyphenisatin	1.2783			Oxyphenisatin	0.238046			Oxyphenisatin	0.389166
Ozagrel hydroch	-0.29243			Ozagrel hydroch	-0.09691			Ozagrel hydroch	-0.221849
Paliperidone	0.0413927			Paliperidone	-0.0757207			Paliperidone	-0.136677
Palonosetron hy	0.40824			Palonosetron hy	-0.0268721			Palonosetron hy	0.170262
Papaverine hydr	0.537819			Papaverine hydr	-0.0362122			Papaverine hydr	0.0374265
Parbendazole	0.947924			Parbendazole	0.572872			Parbendazole	0.521138
Paroxetine hydr	1.3897			Paroxetine hydr	0.553883			Paroxetine hydr	0.645422
Paroxypropione	0.290035			Paroxypropione	-0.236572			Paroxypropione	0.0606978
Pepstatin A	0.0334238			Pepstatin A	0.198657			Pepstatin A	0.0791812
Perospirone hyd	2.04891			Perospirone hyd	0.184691			Perospirone hyd	-0.0604807
Phenacetin	0.11059			Phenacetin	-0.187087			Phenacetin	-0.259637
Phenazopyridine	0.482874			Phenazopyridine	0.431364			Phenazopyridine	0.334454
Phenolphthalein	1.19451			Phenolphthalein	0.164353			Phenolphthalein	0.33646
Phenoxybenzamin	2.05396			Phenoxybenzamin	0.440909			Phenoxybenzamin	-0.244125
Phensuximide	0.127105			Phensuximide	-0.0655015			Phensuximide	0.0827854
Phthalylsulface	0.133539			Phthalylsulface	-0.468521			Phthalylsulface	-0.142668
Phthalylsulfath	0.0374265			Phthalylsulfath	-0.200659			Phthalylsulfath	-0.136677
Pilsicainide Hy	0.262451			Pilsicainide Hy	-0.173925			Pilsicainide Hy	-0.113509
Piperacetazine	1.11394			Piperacetazine	0.354108			Piperacetazine	0.367356
Piperidolate hy	0.972203			Piperidolate hy	0.222716			Piperidolate hy	0.93902
Pirenperone	0.416641			Pirenperone	-0.0132283			Pirenperone	-0.0861861
Piretanide	0.20412			Piretanide	-0.251812			Piretanide	-0.00877392
Pirfenidone	0.0899051			Pirfenidone	0.0211893			Pirfenidone	0.0128372
Piribedil	0.680336			Piribedil	-0.337242			Piribedil	0.403121
Piromidic acid	0.635484			Piromidic acid	-0.200659			Piromidic acid	0.09691
Pitavastatin ca	0.222716			Pitavastatin ca	-0.113509			Pitavastatin ca	0.170262
Pizotifen malat	1.4221			Pizotifen malat	0.764923			Pizotifen malat	0.867467
Pomalidomide	0.344392			Pomalidomide	0.00860017			Pomalidomide	-0.154902
Posaconazole hy	1.98556			Posaconazole hy	0.30103			Posaconazole hy	0.604226
Pramoxine hydro	1.58861			Pramoxine hydro	0.0253059			Pramoxine hydro	1.14644
Pranlukast	2.39322			Pranlukast	0.49693			Pranlukast	0.380211
Pranoprofen	0.222716			Pranoprofen	-0.200659			Pranoprofen	-0.136677
Prasugrel	1.79141			Prasugrel	0.371068			Prasugrel	0.63749
Prazosin hydroc	-0.275724			Prazosin hydroc	-0.0409586			Prazosin hydroc	0.0569049
Prednicarbate	1.65514			Prednicarbate	0.532754			Prednicarbate	0.0569049
Prenylamine lac	2.35782			Prenylamine lac	1.0187			Prenylamine lac	1.24674
Pridinol methan	0.571709			Pridinol methan	0.416641			Pridinol methan	0.262451
Prifinium Bromi	0.945961			Prifinium Bromi	-0.173925			Prifinium Bromi	0.143015
Probenecid	0.201397			Probenecid	-0.275724			Probenecid	-0.283997
Prochlorperazin	0.929419			Prochlorperazin	1.05231			Prochlorperazin	0.940018
Procyclidine hy	0.879096			Procyclidine hy	0.454845			Procyclidine hy	0.459392
Proflavine hemi	0.547775			Proflavine hemi	0.0170333			Proflavine hemi	-0.318759
Progesterone	2.0811			Progesterone	0.523746			Progesterone	0.917506
Proguanil hydro	0.597695			Proguanil hydro	0.33646			Proguanil hydro	0.557507
Promazine hydro	1.31681			Promazine hydro	0.782473			Promazine hydro	0.652246
Promethazine hy	1.1427			Promethazine hy	0.810904			Promethazine hy	0.652246
Pronethalol hyd	0.311754			Pronethalol hyd	-0.142668			Pronethalol hyd	0.00432137
Propafenone hyd	1.3166			Propafenone hyd	0.09691			Propafenone hyd	0.462398
Proparacaine hy	0.227887			Proparacaine hy	0.522444			Proparacaine hy	0.049218
Propoxycaine hy	-0.0132283			Propoxycaine hy	-0.0809219			Propoxycaine hy	-0.091515
Protriptyline h	0.923244			Protriptyline h	0.367356			Protriptyline h	0.518514
Pyridoxine hydr	-0.236572			Pyridoxine hydr	-0.508638			Pyridoxine hydr	0.322219
Pyrithyldione	0.071882			Pyrithyldione	-0.154902			Pyrithyldione	-0.167491
Quatacaine	-0.327902			Quatacaine	-0.537602			Quatacaine	0.103804
Quetiapine hemi	0.658011			Quetiapine hemi	-0.0177288			Quetiapine hemi	0.0413927
Quinine ethyl c	1.17377			Quinine ethyl c	0.120574			Quinine ethyl c	0.902547
Raclopride	0.075547			Raclopride	-0.0757207			Raclopride	0.320146
Raloxifene hydr	2.51808			Raloxifene hydr	0.33646			Raloxifene hydr	0.324282
Ramipril	0.173186			Ramipril	0.522444			Ramipril	0.181844
Ranolazine	0.392697			Ranolazine	-0.187087			Ranolazine	0.00432137
Rebamipide	0.247973			Rebamipide	-0.173925			Rebamipide	0.0170333
Reboxetine mesy	0.953276			Reboxetine mesy	0.127105			Reboxetine mesy	0.232996
Remoxipride hyd	0.230449			Remoxipride hyd	-0.136677			Remoxipride hyd	-0.00877392
Repaglinide	0.773055			Repaglinide	-0.00877392			Repaglinide	0.344392
Repirinast	2.75757			Repirinast	0.173186			Repirinast	-0.29243
Reserpine	2.60059			Reserpine	0.424882			Reserpine	0.518514
Riboflavine	0.418301			Riboflavine	-0.142668			Riboflavine	0.071882
Rifaximin	2.19684			Rifaximin	-0.00436481			Rifaximin	0.460898
Rimantadine hyd	0.575188			Rimantadine hyd	0.0569049			Rimantadine hyd	0.0681859
Rimexolone	1.44607			Rimexolone	0.519828			Rimexolone	0.526339
Rimonabant	3.63194			Rimonabant	1.07555			Rimonabant	1.344
Risperidone	0.507856			Risperidone	-0.0705811			Risperidone	0.10721
Ritonavir	2.47952			Ritonavir	0.0827854			Ritonavir	0.597695
Rofecoxib	0.418301			Rofecoxib	-0.0757207			Rofecoxib	-0.0555173
Rolipram	0.401401			Rolipram	-0.259637			Rolipram	-0.00877392
Ropinirole hydr	-0.119186			Ropinirole hydr	-0.173925			Ropinirole hydr	-0.443697
Ropivacaine hyd	0.517196			Ropivacaine hyd	0.0211893			Ropivacaine hyd	-0.0362122
Rosiglitazone h	0.745075			Rosiglitazone h	0.0606978			Rosiglitazone h	0.0413927
Rosuvastatin	0.374748			Rosuvastatin	-0.251812			Rosuvastatin	0.0569049
Roxithromycin	1.11126			Roxithromycin	-0.113509			Roxithromycin	-0.09691
Rufinamide	0.187521			Rufinamide	-0.154902			Rufinamide	-0.0861861
Safinamide	0.383815			Safinamide	0.10721			Safinamide	-0.05061
Salmeterol	1.27207			Salmeterol	0.359835			Salmeterol	0.642465
Saquinavir mesy	2.06789			Saquinavir mesy	0.401401			Saquinavir mesy	0.528917
Sarafloxacin	0.206826			Sarafloxacin	0			Sarafloxacin	0.348305
Scopolamine hyd	-0.275724			Scopolamine hyd	0.421604			Scopolamine hyd	-0.187087
Secnidazole	-0.180456			Secnidazole	0.120574			Secnidazole	-0.05061
Sertindole	2.35995			Sertindole	0.595496			Sertindole	0.4133
Sertraline	1.87783			Sertraline	1.662			Sertraline	0.931458
Sibutramine hyd	2.55009			Sibutramine hyd	0.049218			Sibutramine hyd	1.25406
Sildenafil	1.48572			Sildenafil	-0.0705811			Sildenafil	0.399674
Simvastatin	1.90907			Simvastatin	0.5302			Simvastatin	0.170262
Spiramycin	-0.508638			Spiramycin	0.31597			Spiramycin	0.260071
Sulconazole nit	2.97729			Sulconazole nit	1.23325			Sulconazole nit	1.06371
Sulfabenzamide	0.178977			Sulfabenzamide	-0.200659			Sulfabenzamide	-0.309804
Sulfachloropyri	0.225309			Sulfachloropyri	-0.229148			Sulfachloropyri	-0.124939
Sulfadimethoxin	0.262451			Sulfadimethoxin	-0.207608			Sulfadimethoxin	-0.0409586
Sulfadoxine	0.190332			Sulfadoxine	-0.229148			Sulfadoxine	-0.124939
Sulfamerazine	0.206826			Sulfamerazine	-0.251812			Sulfamerazine	-0.187087
Sulfameter	0.245513			Sulfameter	-0.251812			Sulfameter	-0.142668
Sulfamethizole	0.170262			Sulfamethizole	-0.180456			Sulfamethizole	-0.187087
Sulfamethoxypyr	0.245513			Sulfamethoxypyr	-0.251812			Sulfamethoxypyr	-0.142668
Sulfamonomethox	0.139879			Sulfamonomethox	-0.251812			Sulfamonomethox	-0.142668
Sulfanilamide	-0.236572			Sulfanilamide	-0.251812			Sulfanilamide	-0.221849
Sulfapyridine	0.220108			Sulfapyridine	-0.244125			Sulfapyridine	-0.236572
Sulfasalazine	0.503791			Sulfasalazine	-0.0222764			Sulfasalazine	0.045323
Sulfisoxazole	0.049218			Sulfisoxazole	-0.187087			Sulfisoxazole	-0.30103
Suloctidil	3.43576			Suloctidil	1.36511			Suloctidil	1.52114
Suprofen	0.181844			Suprofen	-0.244125			Suprofen	-0.107905
Tacrine hydroch	0.00860017			Tacrine hydroch	0.0791812			Tacrine hydroch	-0.113509
Tadalafil	0.904716			Tadalafil	0.00860017			Tadalafil	0.262451
Tandospirone	0.733197			Tandospirone	-0.346787			Tandospirone	0.00432137
Tazarotene	2.78876			Tazarotene	1.41913			Tazarotene	1.57933
Tegaserod malea	2.6874			Tegaserod malea	0.658011			Tegaserod malea	0.380211
Telmisartan	1.41027			Telmisartan	0.0293838			Telmisartan	0.401401
Tenoxicam	0.176091			Tenoxicam	-0.200659			Tenoxicam	-0.244125
Terconazole	1.69073			Terconazole	0.214844			Terconazole	0.361728
Tetracaine hydr	0.745855			Tetracaine hydr	0.152288			Tetracaine hydr	0.193125
Tetrahydrozolin	-0.337242			Tetrahydrozolin	-0.148742			Tetrahydrozolin	-0.136677
Tetramisole hyd	-0.443697			Tetramisole hyd	-0.0362122			Tetramisole hyd	0.0170333
Thiethylperazin	2.42321			Thiethylperazin	0.383815			Thiethylperazin	0.318063
Thyrotropin-Rel	0.240549			Thyrotropin-Rel	0.334454			Thyrotropin-Rel	0.506505
Tiabendazole	-0.309804			Tiabendazole	-0.408935			Tiabendazole	-0.200659
Tiagabine hydro	0.534026			Tiagabine hydro	-0.154902			Tiagabine hydro	0.071882
Tiaprofenic aci	0.283301			Tiaprofenic aci	-0.229148			Tiaprofenic aci	-0.29243
Tiaramide Hydro	0.113943			Tiaramide Hydro	-0.30103			Tiaramide Hydro	-0.05061
Ticagrelor	2.57848			Ticagrelor	0.521138			Ticagrelor	0.611723
Timolol maleate	-0.0315171			Timolol maleate	-0.229148			Timolol maleate	-0.21467
Tinidazole	0.170262			Tinidazole	-0.251812			Tinidazole	-0.187087
Tirofiban hydro	0.10721			Tirofiban hydro	-0.180456			Tirofiban hydro	-0.244125
Tizanidine hydr	-0.468521			Tizanidine hydr	-0.30103			Tizanidine hydr	-0.508638
Tolazamide	0.294466			Tolazamide	-0.259637			Tolazamide	-0.537602
Tolperisone hyd	0.240549			Tolperisone hyd	-0.267606			Tolperisone hyd	0.633468
Tolterodine tar	1.10619			Tolterodine tar	0.0791812			Tolterodine tar	0.39794
Tolvaptan	1.42894			Tolvaptan	0.222716			Tolvaptan	0.511883
Tomoxetine hydr	1.17926			Tomoxetine hydr	0.0827854			Tomoxetine hydr	0.390935
Topotecan	0.152288			Topotecan	-0.455932			Topotecan	-0.167491
Toremifene	3.01843			Toremifene	1.4143			Toremifene	1.39129
Torsemide	0.274158			Torsemide	-0.21467			Torsemide	0.045323
Tosufloxacin hy	0.378398			Tosufloxacin hy	0			Tosufloxacin hy	0.25042
Tracazolate hyd	2.99763			Tracazolate hyd	1.28713			Tracazolate hyd	1.54765
Tramadol hydroc	0.260071			Tramadol hydroc	0.217484			Tramadol hydroc	-0.124939
Tranilast	0.4133			Tranilast	-0.236572			Tranilast	-0.0315171
Trapidil	0.139879			Trapidil	-0.19382			Trapidil	-0.0555173
Tribenoside	1.82445			Tribenoside	-0.180456			Tribenoside	0.10721
Triclabendazole	3.31987			Triclabendazole	1.44607			Triclabendazole	0.666518
Trihexyphenidyl	1.32634			Trihexyphenidyl	0.482874			Trihexyphenidyl	0.908485
Trimetozine	0.133539			Trimetozine	-0.244125			Trimetozine	-0.21467
Trimipramine ma	1.5841			Trimipramine ma	0.311754			Trimipramine ma	1.21245
Trioxsalen	1.73727			Trioxsalen	0.900367			Trioxsalen	0.914343
Tripamide	0.862728			Tripamide	-0.161151			Tripamide	-0.19382
Tripelennamine	0.514548			Tripelennamine	-0.0655015			Tripelennamine	0.190332
Tropisetron hyd	0.0791812			Tropisetron hyd	0.071882			Tropisetron hyd	-0.0362122
Tulobuterol Hyd	0.075547			Tulobuterol hyd	-0.130768			Tulobuterol hyd	0.0170333
Tylosin	0.495544			Tylosin	-0.283997			Tylosin	-0.366532
Ufenamate	2.2048			Ufenamate	0.225309			Ufenamate	-0.091515
Valdecoxib	1.0013			Valdecoxib	0.0170333			Valdecoxib	0.354108
Valsartan	0.401401			Valsartan	-0.19382			Valsartan	0.0128372
Vandetanib	2.27807			Vandetanib	0.267172			Vandetanib	0.369216
Vatalanib	0.829947			Vatalanib	0.206826			Vatalanib	-0.0861861
Venlafaxine	0.40824			Venlafaxine	0.313867			Venlafaxine	-0.05061
Vidarabine	0.252853			Vidarabine	0.445604			Vidarabine	-0.387216
Viloxazine hydr	-0.346787			Viloxazine hydr	0.0334238			Viloxazine hydr	0.113943
Vonoprazan	0.718502			Vonoprazan	-0.113509			Vonoprazan	0.235528
Voriconazole	0.344392			Voriconazole	-0.207608			Voriconazole	-0.102373
Xylazine	0.357935			Xylazine	-0.0268721			Xylazine	-0.21467
Yohimbine hydro	0.243038			Yohimbine hydro	0			Yohimbine hydro	-0.136677
Zalcitabine	0.287802			Zalcitabine	-0.508638			Zalcitabine	-0.420216
Zaleplon	0.322219			Zaleplon	-0.207608			Zaleplon	-0.200659
Zaltoprofen	0.361728			Zaltoprofen	-0.154902			Zaltoprofen	0.344392
Zardaverine	0.419956			Zardaverine	-0.167491			Zardaverine	0.10721
Zidovudine	-0.958607			Zidovudine	0.444045			Zidovudine	-0.568636
Zonisamide	0.230449			Zonisamide	-0.229148			Zonisamide	-0.154902
Zotepine	3.05023			Zotepine	0.900913			Zotepine	1.31154
Zoxazolamine	-0.0861861			Zoxazolamine	-0.0861861			Zoxazolamine	0.0681859
Zuclopenthixol	1.58274			Zuclopenthixol	1.12646			Zuclopenthixol	0.462398
