# Supplementary material for: Small-molecule properties define partitioning into biomolecular condensates
Source: Nat Chem. 2024 Sep 13;16(11):1794–802. doi: 10.1038/s41557-024-01630-w (PMC11527791; doi:10.1038/s41557-024-01630-w)
Supplement: Supplementary file 22 — Excel files used for each plot. [file 41557_2024_1630_MOESM22_ESM.zip › Extended_Figure_2/Extended_Figure_2B-D_F_H.xlsx]

## Sheet: Extended_Figure_2A
Sample NamecGASDNA	Mean_PC	Replicate-1	Replicate-2	Sample Nam-SUMOSIM	Mean_PC	Replicate-1	Replicate-2	Sample name_SH3PRM	Mean_PC	Replicate-1	Replicate-2	Sample name_Dhh1	Mean_PC	Replicate-1	Replicate-2	Sample Name-cGAS	Mean_PC	Replicate-1	Replicate-2	Sample Nam-SUMOSIM	Mean_PC	Replicate-1	Replicate-2	Sample name_SH3PRM	Mean_PC	Replicate-1	Replicate-2	Sample name_Dhh1	Mean_PC	Replicate-1	Replicate-2
CTRL	1	1	1	CTRL	1	1	1	CTRL	1	1	1	DMSO	1	1	1	CTRL	1	1	1	CTRL	1	1	1	CTRL	1	1	1	DMSO	1	1	1
Drug Lib#1	1.08483	1.26	0.91	Drug Lib#1	1.10195	1.22	0.98	Drug Lib#1	0.908366	1	0.82	Drug Lib#1	1.09158	1.39	0.8	Drug Lib#1	0.907806	0.88	0.93	Drug Lib#1	1.14689	1.27	1.02	Drug Lib#1	0.911172	1.09	0.74	Drug Lib#1	1.00024	1.05	0.95
Drug Lib#2	0.979039	0.94	1.02	Drug Lib#2	1.15144	1.25	1.06	Drug Lib#2	1.04351	1.3	0.79	Drug Lib#2	1.05712	1.38	0.74	Drug Lib#2	1.00696	0.89	1.12	Drug Lib#2	1.14586	1.23	1.07	Drug Lib#2	1.00292	1.03	0.98	Drug Lib#2	1.02873	1.2	0.86
Drug Lib#3	1.11909	1.34	0.9	Drug Lib#3	1.09827	1.17	1.03	Drug Lib#3	1.00462	1.27	0.74	Drug Lib#3	0.825902	0.91	0.74	Drug Lib#3	1.00613	0.85	1.16	Drug Lib#3	1.28652	1.41	1.17	Drug Lib#3	0.979415	1.02	0.94	Drug Lib#3	1.01417	1.1	0.93
Drug Lib#4	0.976553	1.03	0.92	Drug Lib#4	1.0062	1.08	0.94	Drug Lib#4	0.849912	0.95	0.75	Drug Lib#4	0.831289	0.91	0.75	Drug Lib#4	1.0265	0.94	1.12	Drug Lib#4	1.01769	1.1	0.93	Drug Lib#4	0.852582	0.95	0.76	Drug Lib#4	0.877935	0.87	0.89
Drug Lib#5	1.09231	1.16	1.03	Drug Lib#5	1.17097	1.41	0.93	Drug Lib#5	0.949949	1.08	0.82	Drug Lib#5	0.922907	0.98	0.87	Drug Lib#5	0.960761	0.81	1.12	Drug Lib#5	1.22051	1.17	1.27	Drug Lib#5	0.915575	0.91	0.92	Drug Lib#5	0.828443	0.71	0.95
