# Supplementary material for: Small-molecule properties define partitioning into biomolecular condensates
Source: Nat Chem. 2024 Sep 13;16(11):1794–802. doi: 10.1038/s41557-024-01630-w (PMC11527791; doi:10.1038/s41557-024-01630-w)
Supplement: Supplementary file 22 — Excel files used for each plot. [file 41557_2024_1630_MOESM22_ESM.zip › Extended_Figure_2/Extended_Figure_2I.CSV]

1.000000000000000e+0
9.503001772465077e-1
8.560626574551291e-1
9.267986228790126e-1
8.893397173513616e-1
9.508845635260040e-1
