# Supplementary material for: Small-molecule properties define partitioning into biomolecular condensates
Source: Nat Chem. 2024 Sep 13;16(11):1794–802. doi: 10.1038/s41557-024-01630-w (PMC11527791; doi:10.1038/s41557-024-01630-w)
Supplement: Supplementary file 23 — Excel files used for each plot. [file 41557_2024_1630_MOESM23_ESM.zip]

Archive with 2 entries (2 files):
- Extended_Figure_3/Extended_Figure_3A.xlsx
- Extended_Figure_3/Extended_Figure_3b.xlsx
