# Supplementary material for: Small-molecule properties define partitioning into biomolecular condensates
Source: Nat Chem. 2024 Sep 13;16(11):1794–802. doi: 10.1038/s41557-024-01630-w (PMC11527791; doi:10.1038/s41557-024-01630-w)
Supplement: Supplementary file 23 — Excel files used for each plot. [file 41557_2024_1630_MOESM23_ESM.zip › Extended_Figure_3/Extended_Figure_3A.xlsx]

## Sheet: Extended_Figure_3A
Drug Name	Mean_80_PC	Mean_240_PC	VAR14	VAR15	VAR16
Abemaciclib	1.61266	0.836569		-2	-2
Acetanilide	0.162478	0.114131		-1	-1
Avanafil	1.46634	0.964697		0	0
Beclamide	0.25337	-0.0536182		1	1
Befunolol	0.358381	0.200594		2	2
Bendazac	0.293827	-0.103388		3	3
Benziodarone	3.25961	3.1285		4	4
Bromfenac	0.341077	0.0373775		5	5
Bucetin	0.263457	-0.0371294
Budralazine	1.27043	0.718399
Buformin	0.479611	0.0349252
Carazolol	0.465081	0.425475
Chlormidazole	1.25293	1.29844
Chlorpromazine	0.455091	0.278164
Chlorquinaldol	2.52617	1.38579
Chromocarb	1.7021	-0.298703
Climbazole	1.00978	0.861938
Cyclofenil	2.13116	0.0277065
Cyclophosphamid	0.206321	-0.136247
Cyromazine	0.281213	0.0258111
Dalfampridine	0.2619	-0.056066
Dichlorisone ac	1.4476	0.990982
Dilevalol	0.638892	0.252315
Dimetridazole	0.10914	0.0380072
D-Pantethine	-0.199637	-0.126985
Ebastine	4.57642	3.9727
Ebrotidine	1.64609	0.962278
Eletriptan	0.786558	0.51355
Empagliflozin	0.51508	0.0800047
Enocitabine	2.59204	3.54468
Eprobemide	0.0813337	-0.331428
Ethenzamide	0.190857	0.506369
Etravirine	3.70501	3.5489
Exalamide	1.21386	0.800182
Fenclozic acid	0.253204	-0.124158
Feprazone	1.98788	0.147586
Flosequinan	0.0356559	-0.173129
Gestodene	0.929361	0.563513
Ibuprofen Picon	2.83243	2.58284
Indometacin far	1.64335	0.606208
Lanoconazole	1.85824	1.80729
Levocarnitine	0.311117	-0.202365
Lomitapide	3.90247	3.30583
Loxoprofen	0.231281	-0.295979
Lumiracoxib	0.557847	0.190073
Malotilate	1.81087	1.37583
Metacetamol	0.848041	0.110371
Methandrostenol	0.579111	0.365179
Mevastatin	1.98009	0.321796
Mexenone	1.51314	1.93605
Midecamycin	1.89135	1.14773
Mizoribine	1.64438	1.23499
Mofezolac	0.400285	0.015973
Moguisteine	0.492841	0.021647
Mosapride	1.65335	1.47226
Nefiracetam	0.210149	1.00886
Nepafenac	0.340964	0.106591
Nikethamide	-0.00364121	0.170146
Orotic acid	-0.0816213	0.947805
Oxyphenisatin	1.28817	0.832954
Paroxypropione	0.306438	-0.0153035
Phenolphthalein	1.18046	1.31443
Prasterone	0.739744	0.301443
Prosultiamine	-0.328979	-0.268953
Quatacaine	-0.3313	0.170095
Riboflavine	-0.0712381	-0.017733
Rimonabant	3.98271	3.35549
Rolipram	0.408557	-0.0193059
Rufinamide	0.209965	0.868409
Safinamide	0.389958	0.143332
Salinomycin sod	2.43348	1.99989
Sofalcone	2.72615	2.64641
Tacrolimus Mono	2.59154	0.181775
Tandospirone	0.720914	0.189266
Ticagrelor	2.55345	1.94281
Trandolapril	0.245169	0.769721
Tripamide	0.841344	0.441929
Vonoprazan	0.709447	0.366845
Zaltoprofen	0.356561	0.0887784
