# Supplementary material for: Small-molecule properties define partitioning into biomolecular condensates
Source: Nat Chem. 2024 Sep 13;16(11):1794–802. doi: 10.1038/s41557-024-01630-w (PMC11527791; doi:10.1038/s41557-024-01630-w)
Supplement: Supplementary file 23 — Excel files used for each plot. [file 41557_2024_1630_MOESM23_ESM.zip › Extended_Figure_3/Extended_Figure_3b.xlsx]

## Sheet: Extended_Figure_3b
Mean_PC_SUMOSIM_Microscopy	Mean_PC_SUMOSIM_Mass Spec	Drug position	Mean_PC_SH3PRM_Microscopy	Mean_PC_SH3PRM_Mass Spec	Drug Position		Mean_PC_Dhh1_Microscopy	Mean_PC_Dhh1_Mass Spec	Drug Position		Mean_PC_cGASDNA_Microscopy	Mean_PC_cGASDNA_Mass Spec	Drug Position
0.677022	0.276488	16D02	0.389166	0.312316	16D02		0.923244	0.456378	16D02		1.12969	0.777883	16DO2
-1	-0.564862	07A10	1.07773	2.20267	11F06		1.0835	0.993896	02G03		0.579784	0.843462	02G03
0.245287	1.19348	02G03	0.517409	-0.243627	06G11		0.71748	1.63616	05EE05		-0.148742	-0.0483937	05F05
0.199932	0.832873	19F11	1.24576	1.24144	02G03		0.269346	-0.211197	05F05		0.320146	-0.102624	08A03
0.190332	0.301235	05E05	0.8769	0.745675	19F11		0.879354	1.03228	14A09		0.63749	0.665237	16F09
0.117271	0.307417	13A05	1.01745	0.870252	05EE05		1.06709	0.406738	04H09		1.73791	1.05563	07A08
0.0293838	-0.0505742	05F05	0.268312	-0.890245	13A05		2.4518	2.70201	08F02		0.812245	0.242567	17A08
0.909879	-0.398171	04H09	0.217456	-0.0745473	05F05		1.27944	0.671435	16G02		2.02321	2.19766	19F08
0.468347	0.989208	16F09	0.684845	0.507334	14A09		0.838849	0.566176	07A08		2.14876	1.60886	13F11
0.479707	1.52141	07A08	1.15168	1.75252	08A03		1.4138	0.241097	17A08
2.17831	3.28993	19F08	0.22049	0.0586452	04H09		2.38791	1.65434	13F11
1.25792	1.35548	13F11	0.726727	0.842286	09E04
			0.680336	0.676802	16F09
			2.36594	3.19716	08F02
			-0.0861861	0.240872	07A08
			0.245513	0.169844	16G02
			1.993	3.01513	19F08
			1.08999	0.850021	13F11

## Sheet: Statistical_Values
Mean_PC_SUMOSIM_Microscopy	Mean_PC_SUMOSIM_Mass Spec	Drug Position(Drug Identifier)	Column(A-B)^2				Mean_PC_SH3PRM_Microscopy	Mean_PC_SH3PRM_Mass Spec	Drug Position(Drug Identifier)	Column(H-I)^2				Mean_PC_Dhh1_Microscopy	Mean_PC_Dhh1_Mass Spec	Drug Position(Drug Identifier)	Column(O-P)^2				Mean_PC_cGASDNA_Microscopy	Mean_PC_cGASDNA_Mass Spec	Drug Position(Drug Identifier)	Column(V-W)^2
0.677022	0.276488	16D02	0.160427	Pearson	0.757759		0.389166	0.312316	16D02	0.00590591	Pearson	0.909113		0.923244	0.456378	16D02	0.217964	Pearson	0.719852		1.12969	0.777883	16DO2	0.123768	Pearson	0.891679
-1	-0.564862	07A10	0.189345	RSQ	0.574199		1.07773	2.20267	11F06	1.2655	RSQ	0.826487		1.0835	0.993896	02G03	0.00802942	RSQ	0.518187		0.579784	0.843462	02G03	0.0695263	RSQ	0.795092
0.245287	1.19348	02G03	0.899063	RMSD	0.708104		0.517409	-0.243627	06G11	0.579176	RMSD	0.560509		0.71748	1.63616	05EE05	0.843973	RMSD	0.616465		-0.148742	-0.0483937	05F05	0.0100697	RMSD	0.407543
0.199932	0.832873	19F11	0.400615				1.24576	1.24144	02G03	1.86602e-05				0.269346	-0.211197	05F05	0.230921				0.320146	-0.102624	08A03	0.178735
0.190332	0.301235	05E05	0.0122996				0.8769	0.745675	19F11	0.0172202				0.879354	1.03228	14A09	0.0233865				0.63749	0.665237	16F09	0.000769891
0.117271	0.307417	13A05	0.0361553				1.01745	0.870252	05EE05	0.0216675				1.06709	0.406738	04H09	0.436063				1.73791	1.05563	07A08	0.465498
0.0293838	-0.0505742	05F05	0.00639327				0.268312	-0.890245	13A05	1.34225				2.4518	2.70201	08F02	0.062605				0.812245	0.242567	17A08	0.324533
0.909879	-0.398171	04H09	1.71099				0.217456	-0.0745473	05F05	0.0852661				1.27944	0.671435	16G02	0.369669				2.02321	2.19766	19F08	0.0304321
0.468347	0.989208	16F09	0.271296				0.684845	0.507334	14A09	0.0315101				0.838849	0.566176	07A08	0.0743504				2.14876	1.60886	13F11	0.29149
0.479707	1.52141	07A08	1.08514				1.15168	1.75252	08A03	0.361018				1.4138	0.241097	17A08	1.37524
2.17831	3.28993	19F08	1.2357				0.22049	0.0586452	04H09	0.0261938				2.38791	1.65434	13F11	0.538118
1.25792	1.35548	13F11	0.00951881				0.726727	0.842286	09E04	0.0133538
							0.680336	0.676802	16F09	1.24874e-05
							2.36594	3.19716	08F02	0.690927
							-0.0861861	0.240872	07A08	0.106967
							0.245513	0.169844	16G02	0.00572568
							1.993	3.01513	19F08	1.04477
							1.08999	0.850021	13F11	0.057585
