# Supplementary material for: Small-molecule properties define partitioning into biomolecular condensates
Source: Nat Chem. 2024 Sep 13;16(11):1794–802. doi: 10.1038/s41557-024-01630-w (PMC11527791; doi:10.1038/s41557-024-01630-w)
Supplement: Supplementary file 24 — Additional HTML files for interactive UMAP. [file 41557_2024_1630_MOESM24_ESM.zip]

Archive with 2 entries (2 files):
- Extended_Figure_4/Extended_Figure_4A-C-Condensate_PC_Plotting_Rawdata.csv
- Extended_Figure_4/Extended_Figure_4D_Condensate_PC_Correlation_Plotting_rawdata.xlsx
