# Supplementary material for: Small-molecule properties define partitioning into biomolecular condensates
Source: Nat Chem. 2024 Sep 13;16(11):1794–802. doi: 10.1038/s41557-024-01630-w (PMC11527791; doi:10.1038/s41557-024-01630-w)
Supplement: Supplementary file 24 — Additional HTML files for interactive UMAP. [file 41557_2024_1630_MOESM24_ESM.zip › Extended_Figure_4/Extended_Figure_4D_Condensate_PC_Correlation_Plotting_rawdata.xlsx]

## Sheet: SH3PRM-cGASDNA
Mean_LogPC_SH3PRM	Mean_LogPC_cGASDNA			[Column A-B]^2
-0.04	1.12			1.3456		Pearson	0.840842
-0.12	0.41			0.2809		RSQ	0.707015
1.76	1.8			0.0016		RMSD	0.588765
-0.11	0.44			0.3025
0.76	0.82			0.0036
0.1	0.05			0.0025
-0.18	-0.14			0.0016
-0.11	0.48			0.3481
0.13	0.02			0.0121
-0.03	-0.53			0.25
1.27	1.17			0.01
-0.08	0.6			0.4624
3.19	3.65			0.2116
-0.14	-0.09			0.0025
1.01	0.89			0.0144
-0.14	-0.38			0.0576
-0.26	-0.62			0.1296
-0.09	0.68			0.5929
-0.08	0.23			0.0961
-0.07	0.66			0.5329
-0.06	-0.22			0.0256
0.37	0.77			0.16
0.86	0.81			0.0025
-0.43	-0.47			0.0016
1.75	2.56			0.6561
-0.09	-0.56			0.2209
0.03	-0.24			0.0729
0.5	0.13			0.1369
-0.17	1.26			2.0449
0.03	0.89			0.7396
0.00276	1.08			1.16045
-0.26	0.54			0.64
-0.29	0.18			0.2209
0.71	0.15			0.3136
-0.21	-0.1			0.0121
-0.004	-0.88			0.767376
-0.1	-0.17			0.0049
0.47	0.89			0.1764
0.54	0.81			0.0729
0.76	0.09			0.4489
1.37	0.93			0.1936
-0.37	-0.07			0.09
-0.1	0.34			0.1936
1.6	2.46			0.7396
0.17	-0.25			0.1764
-0.21	-0.45			0.0576
-0.07	0.36			0.1849
0.31	0.78			0.2209
-0.19	0.39			0.3364
-0.08	-0.34			0.0676
3.77	3.65			0.0144
-0.17	-0.38			0.0441
-0.21	-0.29			0.0064
-0.07	-0.14			0.0049
0.26	0.52			0.0676
0.18	0.46			0.0784
2.95	-0.01			8.7616
0.03	0.65			0.3844
1.04	0.55			0.2401
0.02	0.43			0.1681
-0.08	0.28			0.1296
0.76	0.03			0.5329
0.29	0.7			0.1681
-0.26	-0.02			0.0576
2.34	2.08			0.0676
-0.41	0.37			0.6084
0.00302	-0.16			0.0265755
2.67	3			0.1089
-0.12	-0.12			0
1.49	1.99			0.25
0.07	0.06			0.0001
3.09	2.52			0.3249
0.01	0.2			0.0361
-0.57	0.24			0.6561
1.42	1.36			0.0036
1.32	1.13			0.0361
1.19	1.12			0.0049
2.56	2.38			0.0324
-0.02	0.00316			0.000536386
-0.11	-0.3			0.0361
0.12	0.83			0.5041
0.23	-0.02			0.0625
0.87	0.63			0.0576
0.04	-0.15			0.0361
0.03	-0.78			0.6561
-0.07	-0.14			0.0049
2.61	3.27			0.4356
-0.31	-0.61			0.09
2.2	3.59			1.9321
0.05	0.08			0.0009
-0.26	0.37			0.3969
0.41	0.96			0.3025
0.09	-0.33			0.1764
0.12	0.00292			0.0137077
1.99	2.09			0.01
3.19	3.62			0.1849
-0.66	0.64			1.69
0.25	0.55			0.09
0.6	0.87			0.0729
2.57	2.78			0.0441
2	2.25			0.0625
2.6	3.03			0.1849
-0.89	1.28			4.7089
0.4	0.7			0.09
0.95	0.53			0.1764
-0.42	0.23			0.4225
2.66	2.64			0.0004
0.13	0.88			0.5625
-0.08	-0.36			0.0784
-0.05	-0.17			0.0144
0.44	0.86			0.1764
0.32	0.67			0.1225
0.6	0.72			0.0144
0.49	1.14			0.4225
1.37	1.3			0.0049
-0.13	-0.24			0.0121
0.02	2.87			8.1225
0.19	0.43			0.0576
2.78	2.31			0.2209
3.09	2.94			0.0225
-0.29	-0.15			0.0196
0.11	0.85			0.5476
-0.39	0.03			0.1764
1.88	1.79			0.0081
-0.21	-0.4			0.0361
0.07	0.58			0.2601
0.1	-0.04			0.0196
-0.15	-0.04			0.0121
0.3	-0.53			0.6889
0.07	-0.000747			0.00500514
0.14	0.68			0.2916
-0.66	0.00406			0.440976
0.33	0.44			0.0121
0.04	0.43			0.1521
-0.57	0.87			2.0736
0.43	1.01			0.3364
3.18	2.42			0.5776
3.11	3.28			0.0289
-0.55	0.56			1.2321
0.1	0.56			0.2116
0.06	1.11			1.1025
-0.14	0.5			0.4096
-0.05	-0.16			0.0121
-0.07	-0.42			0.1225
-0.34	0.2			0.2916
-0.64	0.03			0.4489
-0.22	-0.24			0.0004
1.96	1.39			0.3249
-0.38	-0.35			0.0009
1.85	1.67			0.0324
-0.1	-0.29			0.0361
1.19	0.71			0.2304
0.03	0.05			0.0004
0.72	-0.05			0.5929
0.05	-0.05			0.01
0.64	-0.07			0.5041
0.87	0.77			0.01
0.93	1.94			1.0201
-0.12	-0.1			0.0004
0.9	1.45			0.3025
-0.17	0.47			0.4096
1.58	1.49			0.0081
-0.31	-0.14			0.0289
-0.06	1.28			1.7956
1.11	1.4			0.0841
0.05	-0.23			0.0784
0.000336	-0.11			0.012174
1.95	1.9			0.0025
2.38	2.38			0
-0.25	-0.53			0.0784
3.25	3.86			0.3721
3.11	2.95			0.0256
0.8	0.64			0.0256
3.18	3.08			0.01
3.04	2.7			0.1156
-0.1	-0.31			0.0441
1.28	1.01			0.0729
-0.42	0.06			0.2304
0.28	-0.06			0.1156
0.69	1.05			0.1296
1.06	1.5			0.1936
-0.08	-0.23			0.0225
-0.2	0.11			0.0961
0.35	1.01			0.4356
0.45	-0.41			0.7396
-0.07	-0.4			0.1089
1.85	1.84			0.0001
0.91	1.57			0.4356
-0.65	0.13			0.6084
2.51	3.38			0.7569
3.61	3.34			0.0729
	0.27
1.04	0.81			0.0529
-0.13	-0.65			0.2704
-0.08	0.32			0.16
-0.05	-0.14			0.0081
1.48	1.38			0.01
2.4	2			0.16
-0.1	-1.04			0.8836
2.3	1.81			0.2401
0.01	0.65			0.4096
2.44	2.64			0.04
1.55	2.48			0.8649
-0.11	0.43			0.2916
0.01	0.25			0.0576
0.27	0.5			0.0529
-0.19	0.16			0.1225
0.6	0.77			0.0289
2.32	0.43			3.5721
-0.18	0.14			0.1024
-0.64	1.55			4.7961
0.72	0.79			0.0049
1.37	1.34			0.0009
1.75	2.27			0.2704
-0.16	0.1			0.0676
0.35	0.79			0.1936
0.48	0.62			0.0196
2.33	2.44			0.0121
0.24	1.06			0.6724
0.01	1.19			1.3924
0.24	-0.13			0.1369
-0.27	0.82			1.1881
0.2	0.05			0.0225
1.29	1.12			0.0289
-0.1	0.18			0.0784
-0.27	0.82			1.1881
0.11	0.98			0.7569
0.41	0.62			0.0441
0.04	0.14			0.01
-0.13	0.02			0.0225
0.11	0.27			0.0256
0.04	-0.03			0.0049
-0.24	0.1			0.1156
-0.72	0.02			0.5476
1.28	1.5			0.0484
1.92	2.11			0.0361
2.4	1.19			1.4641
0.07	0.22			0.0225
-0.11	-0.31			0.04
1.27	2.14			0.7569
0.1	0.21			0.0121
0.37	0.6			0.0529
-0.07	0.38			0.2025
-0.41	0.05			0.2116
2.29	1.36			0.8649
-0.37	-0.31			0.0036
0.25	0.79			0.2916
-0.01	0.32			0.1089
0.55	0.4			0.0225
0.1	1.12			1.0404
-0.05	-0.13			0.0064
-0.67	0.02			0.4761
-0.54	-0.03			0.2601
-0.89	0.24			1.2769
0.28	1.05			0.5929
-0.29	0.6			0.7921
1.24	0.84			0.16
-0.06	-0.34			0.0784
3.2	2.82			0.1444
0.96	1.16			0.04
1.24	0.79			0.2025
-0.1	-0.18			0.0064
0.98	0.76			0.0484
0.58	0.43			0.0225
0.43	0.76			0.1089
0.1	0.73			0.3969
0.000403	0.47			0.220521
0.9	1.15			0.0625
0.07	0.47			0.16
-0.17	0.76			0.8649
0.05	1.27			1.4884
2.25	1.1			1.3225
2.31	3.06			0.5625
0.43	0.59			0.0256
-0.09	-0.33			0.0576
-0.63	0.84			2.1609
0.44	1.11			0.4489
3.64	3.6			0.0016
1.44	1.04			0.16
2	2.96			0.9216
-0.27	-0.38			0.0121
1.75	2.09			0.1156
0.3	0.13			0.0289
-0.00192	-0.17			0.0282509
0.21	1.27			1.1236
2.02	2.6			0.3364
0.13	-0.13			0.0676
-0.15	0.07			0.0484
1.4	1.04			0.1296
0.9	1.61			0.5041
0.66	0.61			0.0025
0.17	-0.24			0.1681
-0.14	-0.38			0.0576
0.17	0.41			0.0576
0.06	0.17			0.0121
0.97	1.01			0.0016
-0.09	-0.26			0.0289
0.08	-0.01			0.0081
-0.34	0.56			0.81
0.9	1.99			1.1881
2.5	1.63			0.7569
1.48	1.32			0.0256
0.44	1.1			0.4356
-0.35	0.35			0.49
0.82	1.18			0.1296
-0.02	-0.47			0.2025
-0.13	-0.15			0.0004
1.61	2.27			0.4356
0.32	1.27			0.9025
-0.2	-0.19			0.0001
-0.45	1.07			2.3104
1.45	1.11			0.1156
-0.0033	0.32			0.104523
-0.08	-0.19			0.0121
-0.53	-0.49			0.0016
3.73	3.75			0.0004
-0.16	0.35			0.2601
-0.06	0.51			0.3249
0.03	-0.92			0.9025
0.22	0.29			0.0049
3.07	3.21			0.0196
-0.25	-0.27			0.0004
0.25	0.94			0.4761
0.05	0.61			0.3136
0.61	-0.1			0.5041
-0.14	-0.46			0.1024
-0.02	0.4			0.1764
1.47	2.92			2.1025
1.3	1.76			0.2116
0.01	-0.22			0.0529
-0.05	-0.02			0.0009
1.51	1.76			0.0625
0.46	0.79			0.1089
-0.06	-0.06			0
0.31	0.6			0.0841
-0.03	1.57			2.56
-0.08	-0.15			0.0049
0.04	-0.71			0.5625
0.47	0.94			0.2209
0.05	0.49			0.1936
0.28	1.17			0.7921
1.58	1.92			0.1156
0.12	2.82			7.29
0.05	0.12			0.0049
0.54	0.83			0.0841
-0.12	0.26			0.1444
0.45	2.01			2.4336
0.18	0.26			0.0064
0.07	0.9			0.6889
0.39	0.76			0.1369
-0.27	-0.09			0.0324
1.84	2.73			0.7921
0.21	2.9			7.2361
1.8	1.91			0.0121
-0.59	0.39			0.9604
0.38	1.65			1.6129
1.55	1.72			0.0289
3.23	3.39			0.0256
-0.12	-0.15			0.0009
-0.54	-0.35			0.0361
0.03	0.76			0.5329
-0.04	0.68			0.5184
-0.18	0.51			0.4761
0.35	0.69			0.1156
0.31	1.18			0.7569
0.47	0.8			0.1089
-0.2	-0.2			0
0.6	0.92			0.1024
0.12	-0.17			0.0841
1.54	1.27			0.0729
-0.19	-0.04			0.0225
-0.12	-0.04			0.0064
0.15	0.37			0.0484
0.21	0.68			0.2209
1.22	1.19			0.0009
3.62	3.55			0.0049
0.36	0.47			0.0121
-0.11	-1.13			1.0404
2.41	1.21			1.44
0.07	0.14			0.0049
-0.24	0.98			1.4884
-0.01	1.08			1.1881
-0.12	0.72			0.7056
0.05	0.2			0.0225
-0.02	-0.67			0.4225
0.6	0.87			0.0729
3.38	2.77			0.3721
-0.12	-0.13			0.0001
0.05	0.11			0.0036
-0.03	0.59			0.3844
-0.47	0.47			0.8836
0.79	0.8			0.0001
-0.07	0.12			0.0361
0.77	1.42			0.4225
0.34	0.5			0.0256
3.16	3.03			0.0169
-0.08	0.01			0.0081
-0.01	-0.02			0.0001
0.05	0.22			0.0289
0.16	0.67			0.2601
0.41	0.4			0.0001
0.55	0.71			0.0256
-0.12	0.09			0.0441
0.02	-0.45			0.2209
-0.03	0.32			0.1225
2.87	3.31			0.1936
-0.16	0.6			0.5776
-0.12	-0.27			0.0225
-0.06	0.96			1.0404
0.23	0.3			0.0049
-0.09	-0.12			0.0009
-0.00453	0.14			0.0208889
0.79	1.37			0.3364
-0.26	0.71			0.9409
3.39	3.22			0.0289
-0.02	-0.07			0.0025
1.26	0.65			0.3721
0.36	0.6			0.0576
1.19	1.5			0.0961
-0.000301	-0.22			0.0482677
-0.06	0.03			0.0081
-0.15	0.29			0.1936
-0.39	0.16			0.3025
-0.24	-0.75			0.2601
2.9	3.16			0.0676
-0.14	0.39			0.2809
1.92	1.86			0.0036
0.49	0.19			0.09
0.99	1.59			0.36
-0.25	-0.06			0.0361
-0.00335	0.15			0.0235162
-0.08	-0.35			0.0729
-0.12	-0.04			0.0064
0.09	-0.12			0.0441
-0.48	0.08			0.3136
-0.09	0.57			0.4356
-0.46	-0.46			0
2.26	2.4			0.0196
0.22	1.66			2.0736
-0.15	-0.15			0
1.26	1.41			0.0225
0.02	0.69			0.4489
-0.25	-0.02			0.0529
-0.34	0.13			0.2209
3.28	3.68			0.16
2.99	2.91			0.0064
1.03	1.27			0.0576
1.47	1.91			0.1936
2.14	2.74			0.36
1.6	1.78			0.0324
1.12	0.81			0.0961
1.44	1.22			0.0484
0.45	0.68			0.0529
1.99	1.39			0.36
-0.12	0.28			0.16
1.91	1.26			0.4225
3.64	3.61			0.0009
0.11	0.46			0.1225
-0.04	-0.04			0
0.26	0.82			0.3136
-0.56	0.85			1.9881
-0.23	-0.53			0.09
0.63	-0.49			1.2544
3.17	2.51			0.4356
0.05	0.67			0.3844
0.17	0.84			0.4489
-0.08	-0.18			0.01
1.11	0.96			0.0225
-0.14	1.13			1.6129
2.21	1.88			0.1089
0.12	0.3			0.0324
-0.4	0.03			0.1849
-0.16	0.02			0.0324
-0.17	-0.05			0.0144
-0.44	-0.44			0
-0.31	-0.35			0.0016
-0.06	-0.27			0.0441
-0.06	0.19			0.0625
-0.03	-0.14			0.0121
0.87	1.32			0.2025
-0.01	-0.25			0.0576
-0.04	0.36			0.16
-0.05	1.65			2.89
-0.1	-0.32			0.0484
0.33	0.7			0.1369
0.21	-0.15			0.1296
-0.07	0.05			0.0144
0.98	1.15			0.0289
-0.19	0.36			0.3025
2.45	2.46			0.0001
1.06	0.24			0.6724
-0.07	-0.05			0.0004
0.00474	-0.23			0.0551029
0.56	1.32			0.5776
-0.31	-0.28			0.0009
0.39	0.12			0.0729
1.47	2.13			0.4356
-0.25	0.66			0.8281
1.19	0.91			0.0784
1.95	1.73			0.0484
2.63	3.31			0.4624
1.11	0.94			0.0289
1.03	2.35			1.7424
0.14	-0.27			0.1681
0.01	-0.05			0.0036
-0.14	0.39			0.2809
-0.11	0.42			0.2809
-0.06	-0.41			0.1225
0.41	0.48			0.0049
0.81	0.14			0.4489
0.38	1.24			0.7396
-0.15	-0.5			0.1225
0.18	0.32			0.0196
-0.13	0.33			0.2116
-0.11	0.19			0.09
3.13	2.99			0.0196
-0.04	-0.12			0.0064
0.46	0.85			0.1521
-0.05	0.98			1.0609
1.19	1.6			0.1681
0.47	-0.01			0.2304
-0.82	-0.19			0.3969
-0.22	-0.47			0.0625
0.23	1.36			1.2769
-0.16	-0.04			0.0144
0.66	0.19			0.2209
-0.16	1.35			2.2801
2.72	2.25			0.2209
1.38	1.99			0.3721
-0.07	0.84			0.8281
-0.29	0.76			1.1025
-0.08	-0.4			0.1024
0.05	0.06			0.0001
-0.13	0.12			0.0625
0.37	0.34			0.0009
1.25	1.7			0.2025
-0.17	0.35			0.2704
-0.07	0.04			0.0121
0.21	-0.16			0.1369
2.68	2.46			0.0484
-0.09	-0.21			0.0144
0.04	0.18			0.0196
-0.19	0.84			1.0609
0.15	0.25			0.01
2.12	4.02			3.61
0.53	2.73			4.84
-0.39	-0.8			0.1681
0.52	0.61			0.0081
-0.05	0.19			0.0576
-0.16	-0.29			0.0169
-0.28	0.23			0.2601
3.02	2.2			0.6724
1.57	2.41			0.7056
0.95	2.05			1.21
-0.15	-0.07			0.0064
-0.09	-0.01			0.0064
0.6	1.6			1
0.13	0.97			0.7056
0.86	1.05			0.0361
-0.23	-0.53			0.09
0.64	0.78			0.0196
-0.26	-0.09			0.0289
-0.16	0.54			0.49
-0.39	0.58			0.9409
2.35	3.03			0.4624
-0.26	0.4			0.4356
-0.27	0.48			0.5625
2.29	2.14			0.0225
-0.16	-0.02			0.0196
-0.26	0.93			1.4161
-0.08	0.05			0.0169
-0.14	-0.44			0.09
-0.27	1.29			2.4336
-0.11	0.3			0.1681
-0.1	-0.59			0.2401
0.01	0.25			0.0576
0.21	0.08			0.0169
2.22	2.56			0.1156
-0.23	0.95			1.3924
-0.31	-0.01			0.09
-0.59	0.34			0.8649
1.1	1.34			0.0576
-0.01	0.2			0.0441
-0.03	0.27			0.09
3.11	3.3			0.0361
0.65	0.3			0.1225
-0.27	-0.14			0.0169
1.33	0.95			0.1444
-0.05	-0.19			0.0196
1.12	1.17			0.0025
1.83	1.66			0.0289
-0.15	-0.26			0.0121
-0.08	0.17			0.0625
0.3	0.44			0.0196
0.64	1.11			0.2209
0.15	0.67			0.2704
-0.11	-0.22			0.0121
-0.14	-0.64			0.25
-0.12	0.14			0.0676
-0.08	0.74			0.6724
-0.32	0.53			0.7225
1.18	2.04			0.7396
-0.06	0.98			1.0816
1.17	1.09			0.0064
0.48	0.84			0.1296
-0.28	-0.03			0.0625
0.28	0.83			0.3025
-0.08	-0.28			0.04
-0.19	-0.55			0.1296
1	1.34			0.1156
2.02	1.56			0.2116
1.52	1.68			0.0256
-0.05	1.55			2.56
-0.51	-0.12			0.1521
-0.18	-0.03			0.0225
-0.04	-0.09			0.0025
-0.02	0.41			0.1849
-0.05	-0.04			0.0001
-0.03	-0.1			0.0049
0.35	0.4			0.0025
-0.12	0.24			0.1296
-0.00447	-0.55			0.297603
0.89	1.17			0.0784
1.74	2.36			0.3844
1.58	1.47			0.0121
-0.26	-0.46			0.04
1.17	0.94			0.0529
-0.02	1.38			1.96
-0.09	0.02			0.0121
0.51	0.72			0.0441
0.45	0.93			0.2304
-0.07	0.16			0.0529
0.2	0.02			0.0324
0.1	1.02			0.8464
0.31	-0.03			0.1156
-0.04	-0.12			0.0064
0.02	0.48			0.2116
0.7	1.28			0.3364
-0.08	-0.09			0.0001
1.75	-0.1			3.4225
1.53	2.46			0.8649
-0.25	-0.53			0.0784
1.13	0.44			0.4761
2.53	2.61			0.0064
-0.19	0.03			0.0484
-0.37	0.03			0.16
0.16	0.21			0.0025
1.18	2.03			0.7225
0.27	0.49			0.0484
0.02	0.39			0.1369
-0.04	-0.67			0.3969
1.71	2.71			1
-0.02	0.4			0.1764
0.47	0.05			0.1764
-0.15	-0.69			0.2916
0.24	0.31			0.0049
-0.08	-0.21			0.0169
-0.08	-0.17			0.0081
-0.15	-0.34			0.0361
1.69	1.98			0.0841
0.39	0.72			0.1089
1.42	1.94			0.2704
-0.08	-0.28			0.04
0.1	0.27			0.0289
-0.02	0.96			0.9604
0.62	0.96			0.1156
-0.27	0.17			0.1936
-0.12	0.32			0.1936
0.06	0.57			0.2601
-0.26	0.61			0.7569
-0.1	0.28			0.1444
-0.15	-0.1			0.0025
-0.27	-0.07			0.04
0.02	0.43			0.1681
-0.08	-0.57			0.2401
-0.15	-0.18			0.0009
-0.26	-0.11			0.0225
-0.11	0.12			0.0529
-0.16	0.71			0.7569
-0.45	-0.64			0.0361
0.13	0.32			0.0361
0.05	-0.06			0.0121
-0.94	-0.34			0.36
2.01	2.1			0.0081
-0.06	0.35			0.1681
-0.14	-0.26			0.0144
-0.05	0.59			0.4096
-0.1	0.18			0.0784
0.04	0.47			0.1849
-0.26	-0.09			0.0289
0.82	1.1			0.0784
1.96	2.13			0.0289
0.42	0.23			0.0361
1.09	1.58			0.2401
0.28	0.48			0.04
1.73	1.45			0.0784
1.83	1.5			0.1089
0.27	0.53			0.0676
-0.51	-0.16			0.1225
0.85	1.61			0.5776
3.69	3.81			0.0144
-0.2	0.42			0.3844
1.83	1.56			0.0729
-0.7	0.3			1
-0.21	0.58			0.6241
-0.07	-0.26			0.0361
-0.3	0.01			0.0961
-0.73	-0.03			0.49
0.56	0.57			0.0001
-0.05	0.05			0.01
-0.33	0.56			0.7921
-0.09	-0.2			0.0121
0.04	0.65			0.3721
0.16	-0.76			0.8464
-0.01	0.55			0.3136
-0.08	-0.18			0.01
0.36	0.67			0.0961
1.73	1.94			0.0441
0.19	0.18			0.0001
1.6	0.13			2.1609
-0.27	1.46			2.9929
3.04	3.01			0.0009
1.89	1.47			0.1764
1.39	1.91			0.2704
2.5	1.23			1.6129
0.84	0.74			0.01
1.81	2.53			0.5184
2.7	2.63			0.0049
-0.09	-0.62			0.2809
0.14	0.47			0.1089
0.01	-0.02			0.0009
1.68	1.62			0.0036
-0.29	-0.65			0.1296
2.55	3.29			0.5476
-0.15	-0.07			0.0064
-0.22	-1.3			1.1664
-0.16	-0.09			0.0049
-0.13	-0.07			0.0036
-0.13	0.04			0.0289
-0.07	1.02			1.1881
-0.26	0.06			0.1024
-0.11	-0.23			0.0144
-0.11	-0.3			0.0361
-0.09	-0.26			0.0289
-0.11	-0.24			0.0169
-0.06	-0.24			0.0324
-0.06	-0.07			0.0001
-0.18	-0.43			0.0625
0.41	0.9			0.2401
0.00168	-0.78			0.611024
-0.02	-0.07			0.0025
-0.04	0.18			0.0484
-0.26	-0.3			0.0016
3.33	3.53			0.04
-0.15	-0.38			0.0529
-0.23	-0.11			0.0144
-0.11	-0.12			0.0001
-0.33	-0.16			0.0289
-0.02	0.32			0.1156
1.74	1.55			0.0361
0.84	0.79			0.0025
3.41	3.01			0.16
-0.09	0.27			0.1296
1.99	1.63			0.1296
1.3	1.33			0.0009
0.37	0.89			0.2704
0.06	0.22			0.0256
-0.17	0.18			0.1225
3.14	2.97			0.0289
0.14	0.65			0.2601
-0.34	0.26			0.36
-0.19	-0.75			0.3136
-0.32	0.17			0.2401
-0.37	0.03			0.16
-0.07	-1.03			0.9216
-0.07	-0.98			0.8281
2.59	2.45			0.0196
-0.1	-0.68			0.3364
0.03	-0.15			0.0324
0.5	0.57			0.0049
1.16	1.72			0.3136
-0.16	-0.06			0.01
0.18	0.23			0.0025
-0.12	0.41			0.2809
-0.07	0.02			0.0081
-0.03	-0.61			0.3364
0.87	1.07			0.04
2.42	2.08			0.1156
2.53	1.58			0.9025
-0.5	1.16			2.7556
-0.12	-0.39			0.0729
2.26	2.7			0.1936
-0.1	0.54			0.4096
-0.13	-0.39			0.0676
-0.08	0.4			0.2304
-0.17	-0.27			0.01
-0.09	-0.8			0.5041
-0.05	-0.39			0.1156
0.92	1.03			0.0121
0.17	1.29			1.2544
1.03	0.86			0.0289
-0.35	0.25			0.36
1.57	1.44			0.0169
0.19	0.26			0.0049
-0.23	0.19			0.1764
2.74	3.41			0.4489
0.1	0.56			0.2116
0.23	-0.7			0.8649
2.98	2.21			0.5929
-0.83	-0.23			0.36
0.01	0.6			0.3481
0.19	0.55			0.1296
-0.29	-0.05			0.0576
1.25	2.04			0.6241
2.86	3			0.0196
1.86	1.86			0
1.6	1.37			0.0529
0.45	0.79			0.1156
1.02	1.58			0.3136
-0.03	-0.53			0.25
0.02	0.09			0.0049
-0.1	-0.47			0.1369
-0.13	-0.2			0.0049
1.22	0.96			0.0676
0.58	0.45			0.0169
-0.42	0.3			0.5184
-0.33	0.02			0.1225
2.11	0.74			1.8769
-0.12	-0.12			0
-0.04	0.06			0.01
-0.13	-0.39			0.0676
-0.52	-0.15			0.1369
-0.34	0.16			0.25
0.03	0.67			0.4096
0.32	0.1			0.0484
0.68	0.67			0.0001
1.15	0.71			0.1936
0.13	0.58			0.2025
1.37	0.78			0.3481
-0.83	-0.14			0.4761
-0.16	0.91			1.1449
3.48	3.28			0.04
-0.23	0.77			1
-0.44	-0.11			0.1089
-0.3	0.01			0.0961
1.44	1.59			0.0225
0.39	0.49			0.01
-0.36	-0.1			0.0676
-0.23	0.09			0.1024
-0.23	0.01			0.0576
-0.05	-0.23			0.0324
0.01	0.01			0
2.2	2.58			0.1444
-0.15	0.01			0.0256
0.11	0.43			0.1024
0.06	0.57			0.2601
-0.11	0.39			0.25
-0.23	-1.05			0.6724
2.54	2.03			0.2601
-0.04	0.22			0.0676
0.79	1.45			0.4356

## Sheet: SH3PRM-Dhh1
Mean_LogPC_SH3PRM	Mean_LogPC_Dhh1			[Column A-B]^2
-0.04	0.96			1		Pearson	0.874834
-0.12	0.03			0.0225		RSQ	0.765335
1.76	2.09			0.1089		RMSD	0.55862
-0.11	0.5			0.3721
0.76	1.07			0.0961
0.1	0.34			0.0576
-0.18	-0.18			0
-0.11	0.49			0.36
0.13	-0.1			0.0529
-0.03	-0.82			0.6241
1.27	0.93			0.1156
-0.08	0.41			0.2401
3.19	3.49			0.09
-0.14	-0.01			0.0169
-0.14	0.93			1.1449
-0.26	-0.23			0.0009
-0.09	0.56			0.4225
-0.08	0.31			0.1521
-0.07	0.06			0.0169
-0.06	0.21			0.0729
0.37	0.66			0.0841
-0.43	-0.69			0.0676
1.75	2.01			0.0676
0.03	0.25			0.0484
2.65	1.92			0.5329
0.5	0.75			0.0625
-0.17	1.08			1.5625
0.03	1.1			1.1449
0.00276	0.54			0.288627
-0.26	0.52			0.6084
-0.29	0.1			0.1521
0.71	0.76			0.0025
-0.21	1.25			2.1316
-0.004	0.25			0.064516
-0.1	-0.16			0.0036
0.47	0.29			0.0324
0.54	0.55			0.0001
0.76	0.74			0.0004
1.37	1.02			0.1225
0.17	0.08			0.0081
-0.07	-0.07			0
0.31	0.46			0.0225
-0.19	0.15			0.1156
-0.08	-0.1			0.0004
3.77	3.87			0.01
-0.17	-0.09			0.0064
-0.21	-0.23			0.0004
-0.07	0.08			0.0225
0.26	0.53			0.0729
0.18	0.77			0.3481
-0.13	0.68			0.6561
2.95	1.3			2.7225
0.03	0.75			0.5184
0.43	0.78			0.1225
0.02	0.42			0.16
-0.08	0.41			0.2401
-0.18	-0.09			0.0081
0.76	0.66			0.01
0.29	0.84			0.3025
-0.26	0.29			0.3025
0.71	0.08			0.3969
2.34	2.38			0.0016
-0.41	-0.22			0.0361
0.00302	0.08			0.00592592
-0.12	-0.14			0.0004
1.49	2.27			0.6084
0.07	0.2			0.0169
3.09	2.63			0.2116
0.01	0.37			0.1296
-0.57	0.2			0.5929
1.42	1.25			0.0289
1.32	1.25			0.0049
1.19	1.45			0.0676
2.56	3.14			0.3364
-0.02	0.2			0.0484
0.12	0.81			0.4761
0.23	0.39			0.0256
0.87	0.82			0.0025
0.04	0.07			0.0009
0.67	0.79			0.0144
0.03	0.25			0.0484
-0.07	-0.03			0.0016
2.61	2.64			0.0009
-0.31	0.17			0.2304
2.2	1.85			0.1225
0.05	0.16			0.0121
0.41	0.15			0.0676
0.09	0.35			0.0676
0.12	0.19			0.0049
1.99	2.02			0.0009
3.19	3.18			0.0001
-0.66	0.28			0.8836
0.25	0.85			0.36
0.6	0.51			0.0081
2.57	2.56			0.0001
2	2.26			0.0676
-0.89	-0.05			0.7056
0.65	1			0.1225
0.95	0.76			0.0361
-0.42	0.37			0.6241
0.22	0.98			0.5776
2.66	2.42			0.0576
0.13	0.59			0.2116
-0.05	-0.01			0.0016
0.32	0.82			0.25
0.6	0.44			0.0256
0.11	0.9			0.6241
1.37	1.59			0.0484
-0.13	0.11			0.0576
0.02	2.15			4.5369
0.19	0.68			0.2401
2.78	3.11			0.1089
3.09	3.09			0
-0.29	-0.01			0.0784
0.11	1.03			0.8464
-0.39	0.02			0.1681
1.88	2.13			0.0625
-0.21	0.03			0.0576
0.07	0.19			0.0144
1.31	-0.29			2.56
0.1	0.24			0.0196
-0.15	-0.14			0.0001
0.3	0.09			0.0441
0.07	0.46			0.1521
0.14	0.46			0.1024
-0.66	0.27			0.8649
0.33	0.45			0.0144
0.04	0.41			0.1369
-0.57	0.04			0.3721
0.43	0.72			0.0841
3.18	3.33			0.0225
3.11	3.15			0.0016
0.16	0.49			0.1089
-0.55	0.03			0.3364
0.1	0.84			0.5476
0.06	0.95			0.7921
-0.14	0.29			0.1849
-0.05	0.28			0.1089
-0.07	0.04			0.0121
-0.34	-0.05			0.0841
-0.64	-0.01			0.3969
1.96	1.87			0.0081
-0.1	0.09			0.0361
-0.38	0.15			0.2809
1.85	1.66			0.0361
-0.1	0.36			0.2116
0.03	0.24			0.0441
0.64	0.41			0.0529
0.87	0.83			0.0016
0.93	1.66			0.5329
-0.12	-0.00107			0.0141443
0.9	1.53			0.3969
-0.17	0.23			0.16
1.58	1.82			0.0576
-0.31	0.11			0.1764
-0.06	1.5			2.4336
1.11	1.22			0.0121
0.05	0.23			0.0324
0.000336	0.31			0.0958918
1.95	1.82			0.0169
2.38	2.13			0.0625
-0.25	0.17			0.1764
3.11	2.11			1
0.8	0.72			0.0064
3.18	3.46			0.0784
3.04	3.16			0.0144
0.14	0.75			0.3721
1.28	1.5			0.0484
-0.42	0.2			0.3844
0.28	0.14			0.0196
0.69	0.77			0.0064
1.06	1.41			0.1225
-0.08	-0.01			0.0049
-0.2	-0.04			0.0256
0.35	1.08			0.5329
0.45	0.63			0.0324
1.85	2			0.0225
0.91	1.6			0.4761
-0.65	0.02			0.4489
3.61	3.49			0.0144
1.04	0.97			0.0049
-0.13	0.15			0.0784
-0.08	0.56			0.4096
-0.05	0.02			0.0049
1.48	1.03			0.2025
2.4	2.28			0.0144
-0.1	0.17			0.0729
2.3	2.48			0.0324
1.55	1.86			0.0961
-0.11	0.64			0.5625
0.01	0.16			0.0225
-0.11	0.24			0.1225
0.27	0.32			0.0025
-0.11	0.21			0.1024
-0.19	0.53			0.5184
0.6	0.59			0.0001
2.32	2.18			0.0196
1.89	1.08			0.6561
-0.18	0.03			0.0441
-0.38	-0.01			0.1369
-0.64	1.03			2.7889
0.72	0.92			0.04
0.35	1.15			0.64
0.48	0.54			0.0036
2.33	2.53			0.04
0.24	0.57			0.1089
0.01	0.05			0.0016
0.24	0.05			0.0361
-0.27	0.81			1.1664
0.2	0.34			0.0196
1.29	1.08			0.0441
0.86	0.49			0.1369
-0.1	0.44			0.2916
-0.27	0.89			1.3456
0.11	1.29			1.3924
0.04	0.53			0.2401
0.11	0.02			0.0081
-0.18	0.13			0.0961
0.04	0.38			0.1156
-0.24	0.11			0.1225
-0.72	0.13			0.7225
1.28	1.37			0.0081
1.92	2.18			0.0676
2.4	2.04			0.1296
0.07	0.65			0.3364
-0.11	-0.13			0.0004
1.27	0.82			0.2025
0.37	0.2			0.0289
-0.07	0.34			0.1681
-0.41	0.21			0.3844
2.29	1.6			0.4761
-0.37	0.16			0.2809
0.25	1.08			0.6889
-0.01	0.23			0.0576
0.55	0.33			0.0484
0.1	1.02			0.8464
-0.05	0.27			0.1024
-0.67	0.21			0.7744
-0.54	0.24			0.6084
-0.89	0.21			1.21
0.28	0.18			0.01
-0.29	1.04			1.7689
1.24	0.99			0.0625
-0.06	0.09			0.0225
3.2	2.7			0.25
0.96	1.47			0.2601
-0.1	0.21			0.0961
0.58	0.81			0.0529
0.43	0.87			0.1936
0.1	0.67			0.3249
0.000403	1.87			3.49539
0.9	1.43			0.2809
0.05	0.18			0.0169
2.25	1.36			0.7921
2.31	3.08			0.5929
0.43	0.65			0.0484
-0.09	0.06			0.0225
-0.63	0.18			0.6561
0.44	0.97			0.2809
3.64	3.56			0.0064
1.44	1.27			0.0289
2	2.84			0.7056
-0.27	0.15			0.1764
1.75	1.94			0.0361
0.3	0.4			0.01
-0.00192	0.25			0.0634637
0.21	0.99			0.6084
1.4	0.93			0.2209
0.66	0.47			0.0361
0.17
-0.14	0.2			0.1156
0.17	0.67			0.25
0.06	0.45			0.1521
0.97	1.19			0.0484
-0.09	0.17			0.0676
0.08	0.25			0.0289
0.9	1.5			0.36
1.48	2.37			0.7921
0.44	0.73			0.0841
-0.35	0.24			0.3481
-0.02	0.19			0.0441
1.61	1.72			0.0121
0.32	0.16			0.0256
-0.2	-0.22			0.0004
-0.45	1.15			2.56
1.45	0.79			0.4356
-0.0033	0.56			0.317307
-0.08	0.12			0.04
-0.53	-0.37			0.0256
3.73	3.74			0.0001
-0.16	0.68			0.7056
-0.06	0.61			0.4489
0.22	0.57			0.1225
-0.25	3.12			11.3569
0.25	0.97			0.5184
0.61	1.13			0.2704
-0.14	0.02			0.0256
-0.02	0.16			0.0324
1.3	1.99			0.4761
0.01	0.27			0.0676
-0.05	-0.04			0.0001
1.51	1.68			0.0289
0.46	1.08			0.3844
-0.06	0.5			0.3136
0.31	0.52			0.0441
-0.03	1.19			1.4884
-0.08	0.01			0.0081
0.04	0.05			0.0001
0.47	1.1			0.3969
0.05	0.35			0.09
0.28	1.43			1.3225
1.58	1.54			0.0016
0.12	3.44			11.0224
0.05	0.42			0.1369
0.54	1.31			0.5929
-0.12	0.48			0.36
0.45	1.02			0.3249
0.18	0.36			0.0324
0.07	1			0.8649
1.51	2			0.2401
0.39	0.87			0.2304
1.84	2.76			0.8464
0.21	2.75			6.4516
-0.59	0.55			1.2996
0.38	1.98			2.56
1.55	1.04			0.2601
0.03	1.57			2.3716
-0.18	0.58			0.5776
-0.15	1.21			1.8496
0.35	0.65			0.09
0.31	1.11			0.64
0.6	1.17			0.3249
0.12	0.33			0.0441
-0.19	0.13			0.1024
0.15	0.42			0.0729
0.21	0.37			0.0256
1.22	1.17			0.0025
3.62	3.75			0.0169
0.36	0.77			0.1681
-0.11	-0.21			0.01
2.41	2.06			0.1225
0.07	0.3			0.0529
1.04	0.97			0.0049
-0.01	0.59			0.36
-0.12	-0.1			0.0004
0.05	0.49			0.1936
-0.02	-0.18			0.0256
0.6	0.51			0.0081
0.93	0.89			0.0016
3.38	3.31			0.0049
-0.12	0.15			0.0729
0.05	0.45			0.16
-0.03	0.11			0.0196
-0.47	0.41			0.7744
0.79	0.8			0.0001
-0.07	0.42			0.2401
0.77	1.41			0.4096
0.34	0.51			0.0289
3.16	2.96			0.04
-0.08	0.09			0.0289
-0.01	0.09			0.01
0.05	0.55			0.25
0.16	0.99			0.6889
0.41	0.41			0
0.55	0.89			0.1156
-0.17	0.74			0.8281
-0.12	0.25			0.1369
0.02	0.23			0.0441
-0.03	0.17			0.04
2.87	3.31			0.1936
0.23	-0.03			0.0676
-0.12	0.19			0.0961
0.23	1.04			0.6561
-0.09	0.24			0.1089
-0.00453	0.57			0.330085
0.79	1.24			0.2025
-0.26	0.48			0.5476
3.39	3.45			0.0036
-0.02	0.1			0.0144
1.26	0.99			0.0729
0.36	0.9			0.2916
1.19	1.77			0.3364
-0.000301	0.24			0.0577446
-0.06	0.2			0.0676
-0.15	0.38			0.2809
-0.39	0.22			0.3721
-0.24	-0.25			0.0001
-0.1	0.12			0.0484
-0.14	0.52			0.4356
1.92	1.99			0.0049
0.49	0.65			0.0256
-0.25	0.4			0.4225
-0.00335	0.44			0.196559
-0.12	-0.81			0.4761
-0.2	0.15			0.1225
-0.09	0.35			0.1936
-0.46	0.08			0.2916
2.26	2.35			0.0081
0.22	1.59			1.8769
-0.15	-0.31			0.0256
1.26	1.61			0.1225
0.02	0.36			0.1156
-0.25	-0.02			0.0529
3.28	3.05			0.0529
2.99	3.36			0.1369
1.03	1.49			0.2116
2.14	2.37			0.0529
1.6	1.49			0.0121
1.44	1.08			0.1296
0.45	0.81			0.1296
1.99	1.56			0.1849
1.91	1.55			0.1296
3.64	3.84			0.04
0.11	0.7			0.3481
0.26	1.04			0.6084
-0.56	0.34			0.81
-0.23	-0.21			0.0004
3.17	3.14			0.0009
0.05	0.56			0.2601
0.17	1.13			0.9216
-0.08	0.23			0.0961
1.11	1.32			0.0441
2.21	1.6			0.3721
0.12	2.09			3.8809
-0.4	0.07			0.2209
-0.17	0.08			0.0625
-0.44	0.15			0.3481
-0.31	0.02			0.1089
-0.06	-0.1			0.0016
-0.06	0.23			0.0841
-0.03	0.02			0.0025
0.03	0.01			0.0004
0.87	1.64			0.5929
-0.01	0.1			0.0121
-0.05	0.34			0.1521
0.33	0.88			0.3025
-0.07	-0.08			0.0001
0.98	0.65			0.1089
-0.19	-0.14			0.0025
2.45	2.64			0.0361
1.06	0.24			0.6724
-0.07	-0.21			0.0196
0.56	1.17			0.3721
-0.31	0.15			0.2116
0.39	0.42			0.0009
1.47	1.48			0.0001
-0.25	0.15			0.16
1.19	1			0.0361
1.95	1.96			0.0001
2.63	3.31			0.4624
1.11	0.88			0.0529
1.03	2.45			2.0164
0.01	0.04			0.0009
-0.14	0.21			0.1225
-0.06	0.17			0.0529
0.41	1.07			0.4356
0.81	0.95			0.0196
0.38	1.34			0.9216
-0.15	-0.08			0.0049
0.18	0.35			0.0289
-0.13	0.35			0.2304
-0.11	-0.02			0.0081
3.13	2.62			0.2601
-0.04	0.13			0.0289
0.46	1.11			0.4225
-0.05	0.16			0.0441
1.19	1.88			0.4761
-0.82	0.16			0.9604
-0.22	-0.00437			0.0464963
-0.16	0.01			0.0289
0.66	1.33			0.4489
-0.16	0.24			0.16
2.72	2.7			0.0004
1.38	1.73			0.1225
-0.07	0.11			0.0324
-0.29	0.37			0.4356
-0.08	0.61			0.4761
0.05	-0.01			0.0036
-0.13	-0.04			0.0081
0.37	-0.09			0.2116
1.25	1.54			0.0841
-0.07	0.21			0.0784
2.68	2.77			0.0081
-0.09	-0.24			0.0225
0.04	0.52			0.2304
0.15	0.11			0.0016
2.12	2.53			0.1681
0.53	0.91			0.1444
0.52	0.91			0.1521
-0.05	2.48			6.4009
-0.16	0.12			0.0784
-0.28	0.08			0.1296
0.95	1.23			0.0784
-0.15	0.19			0.1156
-0.09	0.16			0.0625
0.13	0.45			0.1024
-0.23	0.18			0.1681
0.64	1.02			0.1444
-0.26	0.13			0.1521
-0.16	0.76			0.8464
-0.39	0.57			0.9216
-0.26	0.65			0.8281
-0.27	0.18			0.2025
2.29	1.99			0.09
-0.16	0.39			0.3025
-0.26	-0.07			0.0361
-0.08	0.3			0.1444
-0.14	0.24			0.1444
-0.11	0.64			0.5625
-0.1	0.19			0.0841
0.01	0.29			0.0784
0.21	0.33			0.0144
-0.07	-0.36			0.0841
-0.31	0.15			0.2116
-0.59	0.28			0.7569
1.1	1.46			0.1296
-0.01	0.35			0.1296
-0.03	0.44			0.2209
3.11	3.24			0.0169
0.65	1.05			0.16
1.33	0.97			0.1296
-0.05	0.26			0.0961
1.12	1.34			0.0484
-0.32	0.72			1.0816
1.83	1.51			0.1024
-0.15	0.00267			0.0233081
-0.08	0.38			0.2116
0.3	0.6			0.09
0.64	1.35			0.5041
0.83	0.83			0
0.15	1.26			1.2321
-0.11	0.29			0.16
-0.14	0.45			0.3481
-0.09	1.44			2.3409
-0.12	0.01			0.0169
-0.08	-0.14			0.0036
-0.32	0.67			0.9801
1.18	1.93			0.5625
-0.06	0.18			0.0576
1.17	1.09			0.0064
0.48	0.91			0.1849
-0.28	-0.28			0
0.28	1.18			0.81
-0.08	0.02			0.01
-0.19	0.09			0.0784
1	1.74			0.5476
2.02	2.13			0.0121
1.52	2.16			0.4096
-0.05	0.72			0.5929
-0.51	0.29			0.64
-0.04	0.23			0.0729
-0.05	-0.07			0.0004
-0.03	0.24			0.0729
0.35	0.6			0.0625
-0.24	-0.24			0
-0.12	0.19			0.0961
-0.00447	0.11			0.0131034
0.89	1.04			0.0225
1.74	2.74			1
1.58	1.74			0.0256
1.17	1.24			0.0049
-0.02	0.9			0.8464
-0.09	0.07			0.0256
0.51	1.03			0.2704
0.45	0.59			0.0196
-0.07	0.45			0.2704
0.2	0.37			0.0289
0.1	0.64			0.2916
0.31	0.06			0.0625
-0.04	0.27			0.0961
0.02	0.69			0.4489
0.7	1.1			0.16
-0.08	0.05			0.0169
1.53	2.27			0.5476
-0.25	-0.84			0.3481
1.13	1			0.0169
-0.19	0.21			0.16
-0.37	0.34			0.5041
1.18	1.3			0.0144
0.27	0.32			0.0025
0.02	0.25			0.0529
-0.04	-0.22			0.0324
1.71	2.17			0.2116
-0.02	0.28			0.09
0.47	0.34			0.0169
-0.15	0.12			0.0729
0.24	0.37			0.0169
-0.08	-0.09			0.0001
-0.08	-0.12			0.0016
-0.15	0.06			0.0441
1.69	1.59			0.01
0.39	0.88			0.2401
1.42	1.71			0.0841
-0.08	0.23			0.0961
0.1	0.51			0.1681
-0.02	0.66			0.4624
0.62	0.66			0.0016
-0.27	0.29			0.3136
-0.12	0.53			0.4225
0.06	0.21			0.0225
-0.26	0.26			0.2704
-0.1	0.31			0.1681
-0.27	0.98			1.5625
0.02	0.64			0.3844
-0.08	0.14			0.0484
-0.26	0.17			0.1849
-0.11	0.53			0.4096
-0.45	0.14			0.3481
0.13	0.49			0.1296
0.06	0.41			0.1225
0.05	0.33			0.0784
-0.94	-0.22			0.5184
2.01	2.64			0.3969
-0.06	0.14			0.04
-0.14	0.16			0.09
-0.05	0.25			0.09
-0.1	0.41			0.2601
0.04	0.53			0.2401
-0.26	0.16			0.1764
0.82	1.33			0.2601
1.96	2.3			0.1156
0.42	0.52			0.01
1.09	1.68			0.3481
0.28	1.01			0.5329
1.73	2.02			0.0841
1.83	1.78			0.0025
0.27	0.81			0.2916
0.85	1.65			0.64
3.69	3.34			0.1225
-0.2	0.24			0.1936
-0.7	-0.09			0.3721
-0.21	0.46			0.4489
-0.07	0.19			0.0676
-0.3	-0.08			0.0484
-0.73	-0.06			0.4489
0.56	0.87			0.0961
-0.05	0.32			0.1369
-0.33	-0.08			0.0625
-0.09	0.1			0.0361
0.16	0.33			0.0289
-0.01	0.47			0.2304
-0.08	0.18			0.0676
0.36	0.8			0.1936
1.73	2.3			0.3249
0.19	1.05			0.7396
1.6	0.81			0.6241
3.04	2.88			0.0256
1.89	1.66			0.0529
1.39	1.72			0.1089
2.5	2.31			0.0361
0.84	0.96			0.0144
2.7	2.88			0.0324
-0.09	0.03			0.0144
0.14	0.77			0.3969
0.01	-0.01			0.0004
1.68	1.81			0.0169
-0.29	-0.06			0.0529
2.55	3.09			0.2916
-0.15	-0.05			0.01
-0.16	-0.07			0.0081
-0.08	0.11			0.0361
-0.13	-0.13			0
-0.13	-0.01			0.0144
-0.07	0.79			0.7396
-0.11	-0.25			0.0196
-0.09	0.22			0.0961
-0.11	-0.25			0.0196
-0.06	-0.25			0.0361
-0.1	-0.43			0.1089
-0.06	0.36			0.1764
-0.18	-0.44			0.0676
0.41	1.31			0.81
0.00168	0.08			0.00613402
-0.02	0.78			0.64
-0.04	0.39			0.1849
-0.26	0.1			0.1296
3.33	2.71			0.3844
-0.15	-0.1			0.0025
-0.23	0.02			0.0625
-0.02	0.16			0.0324
1.74	0.91			0.6889
0.84	0.88			0.0016
3.41	3.04			0.1369
-0.09	0.22			0.0961
1.99	2.24			0.0625
1.3	1.72			0.1764
0.37	0.62			0.0625
0.06	0.32			0.0676
3.14	3.52			0.1444
0.14	0.86			0.5184
-0.34	0.01			0.1225
-0.19	0.28			0.2209
-0.32	0.36			0.4624
-0.37	-1			0.3969
-0.07	-0.44			0.1369
-0.07	-0.44			0.1369
2.59	2.18			0.1681
-0.1	-0.07			0.0009
0.5	0.84			0.1156
1.16	1.45			0.0841
0.07	0.99			0.8464
-0.16	0.1			0.0676
0.18	0.57			0.1521
-0.12	-0.02			0.01
-0.07	0.33			0.16
-0.03	0.24			0.0729
0.87	1.15			0.0784
2.42	2.25			0.0289
2.53	2.35			0.0324
-0.12	-0.17			0.0025
2.26	2.51			0.0625
-0.1	-0.03			0.0049
-0.13	0.00338			0.0177902
-0.08	0.08			0.0256
-0.09	0.01			0.01
-0.05	0.17			0.0484
0.17	1.44			1.6129
-0.35	0.25			0.36
0.19	0.42			0.0529
2.74	2.96			0.0484
0.1	0.64			0.2916
0.23	0.41			0.0324
2.98	2.71			0.0729
-0.83	-0.14			0.4761
0.01	0.02			0.0001
-0.29	0.11			0.16
1.86	1.71			0.0225
1.6	1.38			0.0484
0.45	0.54			0.0081
1.02	1.74			0.5184
-0.03	-0.74			0.5041
-0.1	0.2			0.09
1.22	0.68			0.2916
0.58	0.79			0.0441
-0.42	0.24			0.4356
-0.33	0.16			0.2401
2.11	1.78			0.1089
-0.12	0.41			0.2809
-0.04	0.35			0.1521
-0.13	-0.03			0.01
-0.52	0.17			0.4761
-0.34	0.13			0.2209
0.03	1.63			2.56
0.68	0.81			0.0169
1.15	0.96			0.0361
1.37	0.98			0.1521
-0.83	-0.07			0.5776
-0.16	1.21			1.8769
-0.23	0.98			1.4641
-0.3	0.27			0.3249
1.44	1.69			0.0625
0.39	0.62			0.0529
-0.36	-0.08			0.0784
-0.23	0.02			0.0625
-0.05	0.29			0.1156
0.01	0.08			0.0049
-0.15	0.19			0.1156
0.11	0.55			0.1936
-0.11	0.62			0.5329
-0.3	0.83			1.2769
-0.31	-0.05			0.0676
2.24	2.3			0.0036
-0.23	0.19			0.1764
2.54	2.01			0.2809
-0.04	0.34			0.1444
0.79	1.54			0.5625

## Sheet: cGASDNA-Dhh1
Mean_LogPC_Dhh1	Mean_LogPC_cGASDNA			[Column A-B]^2
0.96	1.12			0.0256		Pearson	0.879414
0.03	0.41			0.1444		RSQ	0.773369
2.09	1.8			0.0841		RMSD	0.485234
0.5	0.44			0.0036
1.07	0.82			0.0625
0.34	0.05			0.0841
-0.18	-0.14			0.0016
0.49	0.48			0.0001
-0.1	0.02			0.0144
-0.82	-0.53			0.0841
0.93	1.17			0.0576
0.41	0.6			0.0361
3.49	3.65			0.0256
-0.01	-0.09			0.0064
0.21	0.32			0.0121
0.93	-0.38			1.7161
-0.23	-0.62			0.1521
0.56	0.68			0.0144
0.31	0.23			0.0064
0.06	0.66			0.36
0.21	-0.22			0.1849
0.66	0.77			0.0121
-0.69	-0.47			0.0484
2.01	2.56			0.3025
0.25	-0.24			0.2401
0.75	0.13			0.3844
1.08	1.26			0.0324
1.1	0.89			0.0441
1.84	3.63			3.2041
2.54	3.12			0.3364
0.54	1.08			0.2916
0.52	0.54			0.0004
0.1	0.18			0.0064
0.76	0.15			0.3721
1.25	-0.1			1.8225
0.25	-0.88			1.2769
-0.16	-0.17			0.0001
0.29	0.89			0.36
0.55	0.81			0.0676
0.74	0.09			0.4225
1.02	0.93			0.0081
0.08	-0.25			0.1089
-0.07	0.36			0.1849
0.46	0.78			0.1024
0.15	0.39			0.0576
-0.1	-0.34			0.0576
3.87	3.65			0.0484
-0.09	-0.38			0.0841
-0.23	-0.29			0.0036
0.08	-0.14			0.0484
0.53	0.52			0.0001
0.77	0.46			0.0961
1.3	-0.01			1.7161
0.75	0.65			0.01
0.52	0.33			0.0361
0.42	0.43			0.0001
1.79	1.42			0.1369
0.41	0.28			0.0169
0.66	0.03			0.3969
0.84	0.7			0.0196
0.29	-0.02			0.0961
2.38	2.08			0.09
-0.22	0.37			0.3481
0.08	-0.16			0.0576
-0.14	-0.12			0.0004
2.27	1.99			0.0784
0.2	0.06			0.0196
2.63	2.52			0.0121
0.37	0.2			0.0289
0.2	0.24			0.0016
1.25	1.36			0.0121
1.25	1.13			0.0144
1.61	2			0.1521
1.45	1.12			0.1089
3.14	2.38			0.5776
0.2	0.00316			0.038746
0.81	0.83			0.0004
0.39	-0.02			0.1681
-0.07	-0.29			0.0484
0.82	0.63			0.0361
0.07	-0.15			0.0484
0.25	-0.78			1.0609
-0.03	-0.14			0.0121
2.64	3.27			0.3969
0.17	-0.61			0.6084
1.85	3.59			3.0276
0.16	0.08			0.0064
0.15	0.96			0.6561
0.35	-0.33			0.4624
0.19	0.00292			0.0349989
2.02	2.09			0.0049
3.18	3.62			0.1936
0.28	0.64			0.1296
0.85	0.55			0.09
0.23	-0.05			0.0784
0.51	0.87			0.1296
2.56	2.78			0.0484
2.26	2.25			0.0001
-0.05	1.28			1.7689
0.76	0.53			0.0529
0.37	0.23			0.0196
2.42	2.64			0.0484
0.59	0.88			0.0841
-0.01	-0.17			0.0256
0.82	0.67			0.0225
0.44	0.72			0.0784
1.59	1.3			0.0841
0.01	1.28			1.6129
0.11	-0.24			0.1225
2.15	2.87			0.5184
0.68	0.43			0.0625
3.11	2.31			0.64
3.09	2.94			0.0225
-0.01	-0.15			0.0196
1.03	0.85			0.0324
0.02	0.03			0.0001
2.13	1.79			0.1156
0.03	-0.4			0.1849
0.19	0.58			0.1521
0.24	-0.04			0.0784
-0.14	-0.04			0.01
0.09	-0.53			0.3844
0.46	-0.000747			0.212288
0.46	0.68			0.0484
0.27	0.00406			0.0707241
0.45	0.44			0.0001
0.41	0.43			0.0004
0.04	0.87			0.6889
0.46	0.27			0.0361
0.72	1.01			0.0841
3.33	2.42			0.8281
3.15	3.28			0.0169
0.03	0.56			0.2809
0.84	0.56			0.0784
0.95	1.11			0.0256
0.29	0.5			0.0441
0.28	-0.16			0.1936
0.04	-0.42			0.2116
-0.05	0.2			0.0625
-0.01	0.03			0.0016
1.87	1.39			0.2304
0.15	-0.35			0.25
1.66	1.67			0.0001
0.36	-0.29			0.4225
0.51	0.22			0.0841
0.24	0.05			0.0361
0.41	-0.07			0.2304
0.83	0.77			0.0036
1.66	1.94			0.0784
-0.00107	-0.1			0.00978714
1.53	1.45			0.0064
0.23	0.47			0.0576
2.14	1.26			0.7744
1.82	1.49			0.1089
0.11	-0.14			0.0625
1.5	1.28			0.0484
1.22	1.4			0.0324
0.23	-0.23			0.2116
0.31	-0.11			0.1764
1.82	1.9			0.0064
2.13	2.38			0.0625
0.17	-0.53			0.49
2.11	2.95			0.7056
0.72	0.64			0.0064
3.46	3.08			0.1444
3.16	2.7			0.2116
1.5	1.01			0.2401
0.2	0.06			0.0196
0.14	-0.06			0.04
0.77	1.05			0.0784
1.41	1.5			0.0081
-0.01	-0.23			0.0484
-0.04	0.11			0.0225
1.08	1.01			0.0049
0.63	-0.41			1.0816
2	1.84			0.0256
1.6	1.57			0.0009
0.02	0.13			0.0121
3.49	3.34			0.0225
1.19	0.89			0.09
0.97	0.81			0.0256
0.15	-0.65			0.64
0.56	0.32			0.0576
0.02	-0.14			0.0256
1.03	1.38			0.1225
2.28	2			0.0784
0.17	-1.04			1.4641
2.48	1.81			0.4489
1.86	2.48			0.3844
0.64	0.43			0.0441
0.16	0.25			0.0081
0.32	0.5			0.0324
0.53	0.16			0.1369
0.59	0.77			0.0324
2.18	0.43			3.0625
0.03	0.14			0.0121
1.03	1.55			0.2704
2.03	1.72			0.0961
0.92	0.79			0.0169
1.15	0.79			0.1296
0.54	0.62			0.0064
2.53	2.44			0.0081
0.57	1.06			0.2401
0.05	1.19			1.2996
0.05	-0.13			0.0324
0.81	0.82			0.0001
0.34	0.05			0.0841
1.08	1.12			0.0016
0.44	0.18			0.0676
0.89	0.82			0.0049
1.29	0.98			0.0961
0.53	0.14			0.1521
0.02	0.27			0.0625
0.38	-0.03			0.1681
0.11	0.1			0.0001
0.13	0.02			0.0121
1.37	1.5			0.0169
2.18	2.11			0.0049
2.04	1.19			0.7225
0.65	0.22			0.1849
-0.13	-0.31			0.0324
0.82	2.14			1.7424
0.2	0.6			0.16
0.34	0.38			0.0016
0.21	0.05			0.0256
1.6	1.36			0.0576
0.16	-0.31			0.2209
1.08	0.79			0.0841
0.23	0.32			0.0081
0.33	0.4			0.0049
1.02	1.12			0.01
0.27	-0.13			0.16
0.21	0.02			0.0361
0.24	-0.03			0.0729
0.21	0.24			0.0009
0.18	1.05			0.7569
1.04	0.6			0.1936
0.99	0.84			0.0225
0.09	-0.34			0.1849
2.7	2.82			0.0144
1.47	1.16			0.0961
0.21	-0.18			0.1521
1.64	1.62			0.0004
0.81	0.43			0.1444
0.87	0.76			0.0121
0.67	0.73			0.0036
1.87	0.47			1.96
1.43	1.15			0.0784
0.18	1.27			1.1881
1.36	1.1			0.0676
3.08	3.06			0.0004
0.65	0.59			0.0036
0.06	-0.33			0.1521
0.18	0.84			0.4356
0.97	1.11			0.0196
3.56	3.6			0.0016
1.27	1.04			0.0529
2.84	2.96			0.0144
0.15	-0.38			0.2809
1.94	2.09			0.0225
0.4	0.13			0.0729
0.25	-0.17			0.1764
0.99	1.27			0.0784
0.93	1.04			0.0121
0.47	0.61			0.0196
	-0.24
0.2	-0.38			0.3364
0.67	0.41			0.0676
0.45	0.17			0.0784
1.19	1.01			0.0324
0.17	-0.26			0.1849
0.25	-0.01			0.0676
1.5	1.99			0.2401
2.37	1.32			1.1025
0.73	1.1			0.1369
0.24	0.35			0.0121
0.19	-0.47			0.4356
1.72	2.27			0.3025
0.16	1.27			1.2321
-0.22	-0.19			0.0009
1.15	1.07			0.0064
0.79	1.11			0.1024
2.09	1.26			0.6889
0.56	0.32			0.0576
0.12	-0.19			0.0961
-0.37	-0.49			0.0144
3.74	3.75			0.0001
0.68	0.35			0.1089
0.61	0.51			0.01
0.57	0.29			0.0784
3.12	-0.27			11.4921
0.97	0.94			0.0009
1.13	-0.1			1.5129
0.02	-0.46			0.2304
1.14	1.9			0.5776
0.16	0.4			0.0576
1.99	1.76			0.0529
0.27	-0.22			0.2401
-0.04	-0.02			0.0004
1.68	1.76			0.0064
2.31	2.45			0.0196
1.08	0.79			0.0841
0.5	-0.06			0.3136
0.52	0.6			0.0064
1.19	1.57			0.1444
0.01	-0.15			0.0256
0.05	-0.71			0.5776
1.1	0.94			0.0256
-0.01	-0.48			0.2209
0.35	0.49			0.0196
1.43	1.17			0.0676
1.54	1.92			0.1444
3.44	2.82			0.3844
0.42	0.12			0.09
1.31	0.83			0.2304
0.48	0.26			0.0484
1.02	2.01			0.9801
0.36	0.26			0.01
1	0.9			0.01
0.87	0.76			0.0121
2.76	2.73			0.0009
2.75	2.9			0.0225
0.55	0.39			0.0256
1.98	1.65			0.1089
0.06	-0.43			0.2401
1.04	1.72			0.4624
1.57	0.76			0.6561
2.99	3.17			0.0324
1.4	0.96			0.1936
0.58	0.51			0.0049
0.65	0.69			0.0016
0.75	0.78			0.0009
1.11	1.18			0.0049
1.17	0.92			0.0625
0.33	-0.17			0.25
0.1	0.44			0.1156
0.13	-0.04			0.0289
0.42	0.37			0.0025
0.37	0.68			0.0961
1.17	1.19			0.0004
3.75	3.55			0.04
0.77	0.47			0.09
-0.21	-1.13			0.8464
0.63	0.91			0.0784
2.06	1.21			0.7225
0.3	0.14			0.0256
0.59	1.08			0.2401
-0.1	0.72			0.6724
0.49	0.2			0.0841
-0.18	-0.67			0.2401
0.51	0.87			0.1296
3.31	2.77			0.2916
0.15	-0.13			0.0784
0.01	-0.38			0.1521
0.45	0.11			0.1156
0.11	0.59			0.2304
0.41	0.47			0.0036
0.8	0.8			0
0.42	0.12			0.09
1.41	1.42			0.0001
0.51	0.5			0.0001
2.96	3.03			0.0049
0.09	0.01			0.0064
0.09	-0.02			0.0121
0.55	0.22			0.1089
0.99	0.67			0.1024
0.41	0.4			0.0001
0.89	0.71			0.0324
0.25	0.09			0.0256
0.23	-0.45			0.4624
0.17	0.32			0.0225
3.31	3.31			0
0.19	-0.27			0.2116
1.04	0.3			0.5476
0.24	-0.12			0.1296
0.57	0.14			0.1849
1.24	1.37			0.0169
0.48	0.71			0.0529
3.45	3.22			0.0529
0.1	-0.07			0.0289
0.99	0.65			0.1156
0.9	0.6			0.09
1.77	1.5			0.0729
0.24	-0.22			0.2116
0.2	0.03			0.0289
0.38	0.29			0.0081
0.22	0.16			0.0036
-0.25	-0.75			0.25
0.52	0.39			0.0169
1.99	1.86			0.0169
0.65	0.19			0.2116
0.4	-0.06			0.2116
0.44	0.15			0.0841
-0.81	-0.04			0.5929
0.35	0.57			0.0484
0.08	-0.46			0.2916
2.35	2.4			0.0025
1.59	1.66			0.0049
-0.31	-0.15			0.0256
1.61	1.41			0.04
0.36	0.69			0.1089
-0.02	-0.02			0
3.05	3.68			0.3969
3.36	2.91			0.2025
1.49	1.27			0.0484
2.37	2.74			0.1369
1.49	1.78			0.0841
1.08	1.22			0.0196
0.81	0.68			0.0169
1.56	1.39			0.0289
1.55	1.26			0.0841
3.84	3.61			0.0529
0.7	0.46			0.0576
1.04	0.82			0.0484
0.34	0.85			0.2601
-0.21	-0.53			0.1024
3.14	2.51			0.3969
0.56	0.67			0.0121
1.13	0.84			0.0841
0.23	-0.18			0.1681
1.32	0.96			0.1296
1.6	1.88			0.0784
2.09	0.3			3.2041
0.07	0.03			0.0016
0.08	-0.05			0.0169
0.15	-0.44			0.3481
0.02	-0.35			0.1369
-0.1	-0.27			0.0289
0.23	0.19			0.0016
0.02	-0.14			0.0256
1.64	1.32			0.1024
0.1	-0.25			0.1225
0.34	1.65			1.7161
0.88	0.7			0.0324
-0.08	0.05			0.0169
0.65	1.15			0.25
-0.14	0.36			0.25
2.64	2.46			0.0324
0.24	0.24			0
-0.21	-0.05			0.0256
1.17	1.32			0.0225
0.15	-0.28			0.1849
0.42	0.12			0.09
1.48	2.13			0.4225
0.15	0.66			0.2601
1	0.91			0.0081
1.96	1.73			0.0529
3.31	3.31			0
0.88	0.94			0.0036
2.45	2.35			0.01
0.04	-0.05			0.0081
0.21	0.39			0.0324
0.17	-0.41			0.3364
1.07	0.48			0.3481
0.95	0.14			0.6561
1.34	1.24			0.01
-0.08	-0.5			0.1764
0.35	0.32			0.0009
0.35	0.33			0.0004
-0.02	0.19			0.0441
2.62	2.99			0.1369
0.13	-0.12			0.0625
1.11	0.85			0.0676
0.16	0.98			0.6724
1.88	1.6			0.0784
0.16	-0.19			0.1225
-0.00437	-0.47			0.216811
1.73	0.15			2.4964
0.01	-0.04			0.0025
1.33	0.19			1.2996
0.24	1.35			1.2321
2.7	2.25			0.2025
1.73	1.99			0.0676
0.11	0.84			0.5329
0.37	0.76			0.1521
0.61	-0.4			1.0201
0.35	0.31			0.0016
-0.01	0.06			0.0049
-0.04	0.12			0.0256
-0.09	0.34			0.1849
3.27	1.5			3.1329
1.54	1.7			0.0256
0.21	0.04			0.0289
2.77	2.46			0.0961
-0.24	-0.21			0.0009
0.52	0.18			0.1156
0.11	0.25			0.0196
0.25	0.02			0.0529
2.53	4.02			2.2201
0.91	2.73			3.3124
0.28	0.99			0.5041
0.91	0.61			0.09
2.48	0.19			5.2441
0.12	-0.29			0.1681
0.08	0.23			0.0225
1.23	2.05			0.6724
0.19	-0.07			0.0676
0.16	-0.01			0.0289
0.45	0.97			0.2704
0.18	-0.53			0.5041
1.02	0.78			0.0576
0.13	-0.09			0.0484
0.76	0.54			0.0484
0.57	0.58			0.0001
0.57	0.58			0.0001
0.65	0.4			0.0625
0.18	0.48			0.09
1.99	2.14			0.0225
0.39	-0.02			0.1681
-0.07	0.93			1
0.3	0.05			0.0625
0.24	-0.44			0.4624
0.64	0.3			0.1156
0.19	-0.59			0.6084
1.3	1.13			0.0289
0.29	0.25			0.0016
0.33	0.08			0.0625
0.52	-0.1			0.3844
0.15	-0.01			0.0256
0.28	0.34			0.0036
1.46	1.34			0.0144
0.35	0.2			0.0225
0.44	0.27			0.0289
3.24	3.3			0.0036
1.05	0.3			0.5625
0.97	0.95			0.0004
0.26	-0.19			0.2025
0.61	0.54			0.0049
1.34	1.17			0.0289
1.51	1.66			0.0225
0.00267	-0.26			0.0689955
0.38	0.17			0.0441
0.6	0.44			0.0256
1.35	1.11			0.0576
1.26	0.67			0.3481
0.29	-0.22			0.2601
0.45	-0.64			1.1881
0.01	0.14			0.0169
-0.14	0.74			0.7744
0.67	0.53			0.0196
1.93	2.04			0.0121
0.18	0.98			0.64
1.09	1.09			0
0.91	0.84			0.0049
-0.28	-0.03			0.0625
1.18	0.83			0.1225
0.02	-0.28			0.09
0.09	-0.55			0.4096
1.74	1.34			0.16
2.13	1.56			0.3249
2.16	1.68			0.2304
0.72	1.55			0.6889
0.29	-0.12			0.1681
0.23	-0.09			0.1024
-0.07	-0.04			0.0009
0.24	-0.1			0.1156
0.6	0.4			0.04
0.19	0.24			0.0025
0.11	-0.55			0.4356
1.04	1.17			0.0169
2.74	2.36			0.1444
1.74	1.47			0.0729
1.24	0.94			0.09
0.9	1.38			0.2304
0.07	0.02			0.0025
1.03	0.72			0.0961
0.59	0.93			0.1156
0.57	0.05			0.2704
0.45	0.16			0.0841
0.37	0.02			0.1225
0.64	1.02			0.1444
0.06	-0.03			0.0081
0.27	-0.12			0.1521
0.69	0.48			0.0441
1.1	1.28			0.0324
0.05	-0.09			0.0196
2.27	2.46			0.0361
-0.84	-0.53			0.0961
1	0.44			0.3136
0.21	0.03			0.0324
0.34	0.03			0.0961
1.3	2.03			0.5329
0.32	0.49			0.0289
0.25	0.39			0.0196
-0.22	-0.67			0.2025
0.95	1.72			0.5929
2.17	2.71			0.2916
0.28	0.4			0.0144
0.34	0.05			0.0841
0.12	-0.69			0.6561
0.37	0.31			0.0036
-0.09	-0.21			0.0144
-0.12	-0.17			0.0025
0.06	-0.34			0.16
1.59	1.98			0.1521
0.88	0.72			0.0256
1.71	1.94			0.0529
0.23	-0.28			0.2601
0.51	0.27			0.0576
0.66	0.96			0.09
0.66	0.96			0.09
0.29	0.17			0.0144
0.53	0.32			0.0441
0.21	0.57			0.1296
0.26	0.61			0.1225
0.31	0.28			0.0009
0.98	-0.07			1.1025
0.64	0.43			0.0441
0.14	-0.57			0.5041
0.17	-0.11			0.0784
0.53	0.12			0.1681
-0.59	0.22			0.6561
0.14	-0.64			0.6084
0.49	0.32			0.0289
0.33	-0.06			0.1521
-0.22	-0.34			0.0144
2.64	2.1			0.2916
0.14	0.35			0.0441
0.16	-0.26			0.1764
0.25	0.59			0.1156
0.41	0.18			0.0529
0.53	0.47			0.0036
0.16	-0.09			0.0625
1.33	1.1			0.0529
2.3	2.13			0.0289
0.52	0.23			0.0841
1.68	1.58			0.01
1.01	0.48			0.2809
2.02	1.45			0.3249
1.78	1.5			0.0784
0.81	0.53			0.0784
1.65	1.61			0.0016
3.34	3.81			0.2209
0.24	0.42			0.0324
-0.09	0.3			0.1521
0.46	0.58			0.0144
0.19	-0.26			0.2025
-0.08	0.01			0.0081
-0.06	-0.03			0.0009
0.87	0.57			0.09
0.32	0.05			0.0729
-0.08	0.56			0.4096
0.1	-0.2			0.09
0.33	-0.76			1.1881
0.47	0.55			0.0064
0.18	-0.18			0.1296
0.8	0.67			0.0169
2.3	1.94			0.1296
1.05	0.18			0.7569
0.81	0.13			0.4624
2.88	3.01			0.0169
1.66	1.47			0.0361
1.72	1.91			0.0361
2.31	1.23			1.1664
0.96	0.74			0.0484
2.88	2.63			0.0625
0.03	-0.62			0.4225
0.77	0.47			0.09
-0.01	-0.02			0.0001
1.81	1.62			0.0361
1.03	0.91			0.0144
-0.06	-0.65			0.3481
3.09	3.29			0.04
-0.05	-0.07			0.0004
-0.07	-0.09			0.0004
-0.13	-0.07			0.0036
-0.01	0.04			0.0025
0.79	1.02			0.0529
-0.25	-0.23			0.0004
0.22	-0.26			0.2304
-0.25	-0.24			0.0001
-0.25	-0.24			0.0001
0.36	-0.07			0.1849
-0.44	-0.43			0.0001
1.31	0.9			0.1681
0.08	-0.78			0.7396
0.78	-0.07			0.7225
0.39	0.18			0.0441
0.1	-0.3			0.16
2.71	3.53			0.6724
-0.1	-0.38			0.0784
0.02	-0.11			0.0169
0.16	0.32			0.0256
0.91	1.55			0.4096
0.88	0.79			0.0081
3.04	3.01			0.0009
0.22	0.27			0.0025
2.24	1.63			0.3721
1.72	1.33			0.1521
0.62	0.89			0.0729
1.28	0.8			0.2304
0.32	0.22			0.01
3.52	2.97			0.3025
1.48	0.39			1.1881
0.86	0.65			0.0441
0.01	0.26			0.0625
0.28	-0.75			1.0609
0.36	0.17			0.0361
-1	0.03			1.0609
0.43	-1.06			2.2201
-0.44	-1.03			0.3481
-0.44	-0.98			0.2916
2.18	2.45			0.0729
-0.07	-0.68			0.3721
0.84	0.57			0.0729
1.45	1.72			0.0729
0.1	-0.06			0.0256
0.57	0.23			0.1156
-0.02	0.41			0.1849
0.33	0.02			0.0961
0.24	-0.61			0.7225
1.15	1.07			0.0064
2.25	2.08			0.0289
2.35	1.58			0.5929
-0.17	-0.39			0.0484
2.51	2.7			0.0361
-0.03	0.54			0.3249
0.00338	-0.39			0.154748
0.08	0.4			0.1024
0.01	-0.8			0.6561
0.17	-0.39			0.3136
1.44	1.29			0.0225
0.25	0.25			0
0.42	0.26			0.0256
2.96	3.41			0.2025
0.64	0.56			0.0064
0.41	-0.7			1.2321
2.71	2.21			0.25
-0.14	-0.23			0.0081
0.02	0.6			0.3364
0.11	-0.05			0.0256
1.33	0.1			1.5129
1.71	1.86			0.0225
1.38	1.37			0.0001
0.54	0.79			0.0625
1.74	1.58			0.0256
-0.74	-0.53			0.0441
0.2	-0.47			0.4489
0.68	0.96			0.0784
0.79	0.45			0.1156
0.24	0.3			0.0036
0.16	0.02			0.0196
1.78	0.74			1.0816
1.04	0.62			0.1764
0.41	-0.12			0.2809
0.35	0.06			0.0841
-0.03	-0.39			0.1296
0.17	-0.15			0.1024
0.13	0.16			0.0009
1.63	0.67			0.9216
0.81	0.67			0.0196
0.96	0.71			0.0625
0.98	0.78			0.04
-0.07	-0.14			0.0049
1.21	0.91			0.09
0.98	0.77			0.0441
0.27	0.01			0.0676
1.69	1.59			0.01
0.73	0.48			0.0625
0.62	0.49			0.0169
-0.08	-0.1			0.0004
0.02	0.01			0.0001
0.29	-0.23			0.2704
0.08	0.01			0.0049
0.19	0.01			0.0324
0.55	0.43			0.0144
0.62	0.39			0.0529
0.19	-1.05			1.5376
2.01	2.03			0.0004
0.34	0.22			0.0144
1.54	1.45			0.0081
