# Supplementary material for: Small-molecule properties define partitioning into biomolecular condensates
Source: Nat Chem. 2024 Sep 13;16(11):1794–802. doi: 10.1038/s41557-024-01630-w (PMC11527791; doi:10.1038/s41557-024-01630-w)
Supplement: Supplementary file 25 — Excel files used for each plots, uncropped gel pictures. [file 41557_2024_1630_MOESM25_ESM.zip › Extended_Figure_5/Extended_Figure_5_complete_and_subset_correlations.csv]

Condensate1	Condensate2	CompletePearsonR	CompleteR2	CompleteN	SubsetPearsonR	SubsetR2	SubsetN
Dhh1_Mean	cGASDNA_Mean	0.8773199233085385	0.7696902478341008	817.0	0.5746319807288438	0.33020191327635406	352.0
SH3PRM_Mean	cGASDNA_Mean	0.8393078645227876	0.7044376914498016	896.0	0.3984570415416616	0.15876801395413342	239.0
SH3PRM_Mean	Dhh1_Mean	0.8729732799777107	0.7620823475550431	811.0	0.494545575072079	0.2445753258233737	259.0
SUMOSIM_Mean	cGASDNA_Mean	0.7514879393088972	0.5647341229267332	879.0	0.3289358774073421	0.10819881144573806	294.0
SUMOSIM_Mean	Dhh1_Mean	0.7550675931582982	0.570127070237865	787.0	0.3978615695785946	0.15829382854754293	306.0
SUMOSIM_Mean	SH3PRM_Mean	0.8391419630749999	0.7041592341933659	955.0	0.4998801958721651	0.24988021022519413	253.0
