# Supplementary material for: Small-molecule properties define partitioning into biomolecular condensates
Source: Nat Chem. 2024 Sep 13;16(11):1794–802. doi: 10.1038/s41557-024-01630-w (PMC11527791; doi:10.1038/s41557-024-01630-w)
Supplement: Supplementary file 29 — Excel files used for each plot. [file 41557_2024_1630_MOESM29_ESM.zip › Extended_Figure_10/Extended_Figure_10_RawData_SUMOSIM_topfeats.xlsx]

## Sheet: sumosim_topfeats
			x1	x2	x3
Drug_Name_SUMOSIM	Average_corrected_LogPC_R1_SUMOSIM	smiles_code	QPlogPo/w	QPlogS	CIQPlogS
(D-) Norgestrel	0.18111	[C@]12([C@]([C@]3([C@@]([C@@]4(\C(=C/C(=O)CC4)\CC3)[H])(CC1)[H])[H])(CC[C@]2(C#C)O)[H])CC	3.528	-5.276	-4.5
(D)-Panthenol	-0.370783	C([C@@H](C(CO)(C)C)O)(=O)NCCCO	-0.92	-0.333	-0.259
(Z,E) Clomiphene citrate	1.70106	C(=C(\c1ccccc1)/Cl)(\c1ccc(cc1)OCCN(CC)CC)/c1ccccc1	7.342	-6.683	-6.683
Acebutolol hydrochloride	-0.128884	c1(c(OCC(CNC(C)C)O)ccc(NC(=O)CCC)c1)C(=O)C	1.712	-2.271	-2.059
Aceclofenac	-0.0805173	N(c1c(Cl)cccc1Cl)c1c(CC(=O)OCC(=O)O)cccc1	3.922	-4.6	-5.255
Acedoben	-0.39789	CC(=O)Nc1ccc(cc1)C(=O)O	1.016	-1.675	-1.61
Acenocoumarol	0.166979	C\1(=C(\c2c(OC1=O)cccc2)/O)/C(c1ccc([N+]([O-])=O)cc1)CC(=O)C	2.331	-3.93	-4.865
Acetaminophen	-0.018178	C(Nc1ccc(cc1)O)(=O)C	0.511	-1.074	-1.469
Acetazolamide	-0.398159	c1(S(=O)(=O)N)sc(nn1)NC(=O)C	-1.745	-1.553	-1.021
Acipimox	-0.201446	[n+]1(cc(ncc1C)C(=O)O)[O-]	0.417	-1.204	-1.281
Actarit	-0.0032734	C(Nc1ccc(CC(=O)O)cc1)(=O)C	1.208	-2.234	-1.844
Acyclovir	0.188553	c1/2c(ncn1COCCO)C(N/C(=N2)/N)=O	-1.558	-2.324	-1.382
Adapalene	3.17578	[C@@]12(c3cc(c4cc5c(cc(C(=O)O)cc5)cc4)ccc3OC)C[C@]3(C[C@@](C1)(C[C@@](C2)(C3)[H])[H])[H]	6.44	-7.775	-7.426
Adrenosterone	0.210502	[C@]12([C@]([C@]3([C@@]([C@@]4(\C(=C/C(=O)CC4)\CC3)C)(C(C1)=O)[H])[H])(CCC2=O)[H])C	1.766	-2.875	-2.911
Alfadolone acetate	0.835903	[C@]12([C@]([C@]3([C@@]([C@@]4([C@@](CC3)(C[C@@H](CC4)O)[H])C)(C(C1)=O)[H])[H])(CC[C@@H]2C(COC(=O)C)=O)[H])C	2.641	-4.625	-4.055
Algestone acetophenide	3.41413	[C@@]12([C@@]3([C@]([C@]4([C@@]([C@@]5(\C(=C/C(=O)CC5)\CC4)C)(CC3)[H])[H])(C[C@H]1OC(O2)(c1ccccc1)C)[H])C)C(=O)C	5.07	-6.12	-6.635
Allopurinol	0.202846	c12c(\N=C/NC1=O)[nH]nc2	-0.551	-2.26	-1.151
Allopurinol	0.326319	c12c(\N=C/NC1=O)[nH]nc2	-0.551	-2.26	-1.151
Alosetron hydrochloride	-0.324845	c12c(n(c3c1cccc3)C)CCN(C2=O)Cc1nc[nH]c1C	3.335	-4.277	-4.355
Alprostadil	0.970861	C1(C[C@H]([C@H](\C=C\[C@@H](O)CCCCC)[C@H]1CCCCCCC(=O)O)O)=O	3.021	-3.708	-3.478
Altretamine	0.710636	n1c(nc(nc1N(C)C)N(C)C)N(C)C	2.096	-3.036	-1.811
Alverine citrate salt	0.517311	N(CCCc1ccccc1)(CCCc1ccccc1)CC	6.056	-5.048	-5.048
Ambrisentan	0.20009	C(C(c1ccccc1)(c1ccccc1)OC)(C(=O)O)Oc1nc(cc(n1)C)C	5.213	-5.621	-6.087
Ambroxol hydrochloride	-0.629702	c1(c(c(cc(c1)Br)Br)N)CN[C@@H]1CC[C@H](CC1)O	2.349	-3.046	-4.226
Amethopterin	-0.42238	n1c(c2c(nc1N)ncc(n2)CN(c1ccc(C(NC(C(=O)O)CCC(=O)O)=O)cc1)C)N	-1.75	-4.011	-4.531
Amfepramone hydrochloride	-0.41382	C(C(N(CC)CC)C)(=O)c1ccccc1	1.981	-0.801	-0.889
Amidopyrine	-0.139646	C1(\C(=C(/N(N1c1ccccc1)C)\C)\N(C)C)=O	1.195	-1.066	-1.277
Amiloride hydrochloride dihydrate	-0.285193	c1(nc(c(nc1N)N)Cl)C(NC(=N)N)=O	-0.763	-2.052	-2.379
Aminohippuric acid	0.0324278	C(NCC(=O)O)(c1ccc(N)cc1)=O	0.515	-1.776	-1.782
Aminosalicylic acid	0.116078	c1(c(cc(cc1)N)O)C(=O)O	0.357	-0.927	-1.591
Amiodarone hydrochloride	3.91622	c1(c(oc2c1cccc2)CCCC)C(c1cc(c(c(c1)I)OCCN(CC)CC)I)=O	7.306	-6.007	-10.193
Amiprilose hydrochloride	-0.607064	[C@@]12([C@](O[C@@]([C@@H]1OCCCN(C)C)([C@H](O)CO)[H])(OC(O2)(C)C)[H])[H]	0.379	-1.025	-0.646
Amitryptiline hydrochloride	-0.0723624	C/1(\c2c(CCc3c1cccc3)cccc2)=C/CCN(C)C	5.032	-4.466	-3.578
Amlexanox	0.627557	c12c(nc(c(c1)C(=O)O)N)Oc1c(C2=O)cc(cc1)C(C)C	1.984	-3.774	-4.097
Amlodipine	1.55591	C=1(/C(/C(=C(\N\C1\C)/COCCN)/C(=O)OCC)c1c(Cl)cccc1)\C(=O)OC	3.001	-4.001	-4.601
Amorolfine hydrochloride	2.32216	N1(C[C@H](O[C@H](C1)C)C)CC(Cc1ccc(C(CC)(C)C)cc1)C	4.658	-5.126	-5.126
Amoxapine	0.0429453	C\1(=N\c2c(Oc3c1cc(cc3)Cl)cccc2)/N1CCNCC1	3.464	-3.934	-3.953
Ampiroxicam	0.783024	S1(N(/C(=C(\c2c1cccc2)/OC(OC(=O)OCC)C)/C(Nc1ncccc1)=O)C)(=O)=O	2.487	-4.742	-4.867
Amprenavir	0.470163	CC(C)CN(C[C@H]([C@H](Cc1ccccc1)NC(=O)O[C@H]2CCOC2)O)S(=O)(=O)c3ccc(cc3)N	2.893	-4.199	-5.597
Ampyrone	-0.116074	C1(\C(=C(/N(N1c1ccccc1)C)\C)\N)=O	0.674	-1.163	-1.111
Antazoline hydrochloride	-0.0383194	N(C/C/1=N/CCN1)(Cc1ccccc1)c1ccccc1	4.117	-4.43	-4.277
Antipyrine	-0.328567	C\1(N(N(\C(=C1)\C)C)c1ccccc1)=O	0.388	-1.155	-1.874
Aprepitant	1.97384	N/1=C(/NNC1=O)\CN1[C@H]([C@@H](O[C@@H](c2cc(C(F)(F)F)cc(C(F)(F)F)c2)C)OCC1)c1ccc(cc1)F	4.159	-6.221	-6.731
Argatroban	0.573584	S(c1c2NCC(Cc2ccc1)C)(N[C@H](C(N1[C@@H](C(=O)O)C[C@@H](CC1)C)=O)CCCNC(=N)N)(=O)=O	1.385	-3.612	-4.795
Artemisinin	0.353695	[C@@]123[C@@]4(OC([C@@H]([C@@]1(CC[C@H]([C@@]2(CC[C@](O4)(OO3)C)[H])C)[H])C)=O)[H]	1.8	-2.23	-2.76
Asenapine maleate	0.488118	[C@]12([C@](c3c(Oc4c1cc(cc4)Cl)cccc3)(CN(C2)C)[H])[H]	3.912	-3.62	-3.694
Atorvastatin	0.534557	c1(c(n(c(c1c1ccccc1)c1ccc(cc1)F)CC[C@H](C[C@H](CC(=O)O)O)O)C(C)C)C(Nc1ccccc1)=O	6.812	-6.68	-9.022
Avanafil	1.48498	COc1ccc(CNc2nc(ncc2C(=O)NCc3ncccn3)N4CCC[C@H]4CO)cc1Cl	4.447	-7.035	-6.548
Azacyclonol	0.0534962	C(c1ccccc1)(c1ccccc1)(C1CCNCC1)O	3.475	-3.051	-3.294
Azaguanine-8	-0.0813158	c12/N=C(\NC(c1nn[nH]2)=O)/N	-1.271	-1.367	-1.21
Azaperone	0.736051	N1(c2ncccc2)CCN(CC1)CCCC(c1ccc(cc1)F)=O	3.559	-3.696	-3.246
Azasetron hydrochloride	0.381703	CN1C(=O)COc2c1cc(Cl)cc2C(=O)NC3CN4CCC3CC4	1.585	-2.923	-2.56
Azathioprine	-0.335287	c1(c(Sc2c3c([nH]cn3)ncn2)n(cn1)C)[N+]([O-])=O	0.684	-2.565	-3.342
Azelastine hydrochloride	1.86441	N1(/N=C(\c2c(C1=O)cccc2)/Cc1ccc(Cl)cc1)C1CCN(CCC1)C	5.112	-5.517	-4.85
Baclofen	-0.0553979	C(CC(c1ccc(cc1)Cl)CN)(=O)O	-0.463	-1.672	-1.509
Benazepril hydrochloride	0.425733	N1(C([C@@H](N[C@H](C(=O)OCC)CCc2ccccc2)CCc2c1cccc2)=O)CC(=O)O	1.763	-4.949	-3.905
Benfluorex	0.456417	C(c1cc(CC(NCCOC(=O)c2ccccc2)C)ccc1)(F)(F)F	4.805	-5.499	-4.621
Benfotiamine	-2.04165	n1c(c(CN(/C(=C(\SC(=O)c2ccccc2)/CCOP(=O)(O)O)/C)C=O)cnc1C)N	1.415	-2.69	-4.391
Benoxinate hydrochloride	-1.32048	C(c1cc(c(cc1)N)OCCCC)(=O)OCCN(CC)CC	2.414	-2.454	-2.518
Benperidol	1.005	C1(N(c2c(N1)cccc2)C1CCN(CC1)CCCC(c1ccc(cc1)F)=O)=O	3.691	-4.98	-4.457
Benzbromarone	2.0571	c1(c(oc2c1cccc2)CC)C(c1cc(c(c(c1)Br)O)Br)=O	4.34	-5.327	-7.453
Benziodarone	2.71537	CCc1oc2ccccc2c1C(=O)c3cc(I)c(O)c(I)c3	4.505	-5.545	-9.415
Benzocaine	0.277793	C(c1ccc(N)cc1)(=O)OCC	1.859	-2.305	-1.786
Benztropine mesylate	1.79295	N1([C@@]2(C[C@H](C[C@]1(CC2)[H])OC(c1ccccc1)c1ccccc1)[H])C	4.313	-3.639	-3.583
Benzylhydrochlorothiazide	0.681774	NS(=O)(=O)c1cc2c(NC(Cc3ccccc3)NS2(=O)=O)cc1Cl	0.721	-3.734	-4.333
Bepridil hydrochloride	0.947169	N(CC(N1CCCC1)COCC(C)C)(Cc1ccccc1)c1ccccc1	5.398	-4.383	-4.389
Betahistine mesylate	0.232793	n1c(CCNC)cccc1	1.521	-0.676	-0.362
Betamipron	-0.17834	OC(=O)CCNC(=O)c1ccccc1	1.753	-2.368	-2.151
Betaxolol hydrochloride	-0.454507	C1CC1COCCc1ccc(OCC(CNC(C)C)O)cc1	3.385	-3.373	-2.324
Betazole hydrochloride	-0.25079	n1[nH]ccc1CCN	-0.45	0.671	0.137
Bimatoprost	-0.249337	CCNC(=O)CCC/C=C\C[C@H]1[C@H](C[C@H]([C@@H]1/C=C/[C@H](CCc2ccccc2)O)O)O	3.522	-5.412	-4.141
Biperiden hydrochloride	1.24957	C(C1[C@]2(\C=C/[C@@](C1)(C2)[H])[H])(CCN1CCCCC1)(c1ccccc1)O.Cl	4.674	-4.211	-3.865
Bisacodyl	0.914665	C(c1ccc(OC(=O)C)cc1)(c1ccc(OC(=O)C)cc1)c1ncccc1	3.884	-5.23	-5.044
Bisbentiamine	1.23055	C\C(=C(/CCOC(=O)c1ccccc1)\SS\C(=C(/C)\N(Cc2cnc(C)nc2N)C=O)\CCOC(=O)c3ccccc3)\N(Cc4cnc(C)nc4N)C=O	4.099	-5.077	-9.656
Brimonidine L-tartrate	-0.567719	c1(c2nccnc2ccc1N\C\1=N\CCN1)Br	1.946	-3.212	-4.082
Brinzolamide	-0.227419	S1(c2c(cc(s2)S(=O)(=O)N)[C@H](CN1CCCOC)NCC)(=O)=O	-0.697	-1.768	-1.589
Bromfenac	0.315562	Nc1c(CC(=O)O)cccc1C(=O)c2ccc(Br)cc2	2.98	-3.984	-5.037
Bromperidol	1.24414	C1(CCN(CC1)CCCC(c1ccc(cc1)F)=O)(c1ccc(cc1)Br)O	4.373	-4.706	-5.574
Brompheniramine maleate	0.150464	C(CCN(C)C)(c1ccc(cc1)Br)c1ncccc1	3.594	-3.089	-4.132
Broxyquinoline	1.61754	Oc1c(Br)cc(Br)c2cccnc12	2.752	-3.201	-5.23
Bufexamac	-1.65918	C(=O)(NO)Cc1ccc(cc1)OCCCC	0.976	-1.624	-1.595
Buflomedil hydrochloride	-0.0281947	c1(c(cc(cc1OC)OC)OC)C(=O)CCCN1CCCC1	2.413	-1.42	-2.054
Buformin	0.489425	CCCCNC(=N)NC(=N)N	-0.516	-0.646	-0.89
Bunazosin hydrochloride	0.543639	CCCC(=O)N1CCCN(CC1)c2nc(N)c3cc(OC)c(OC)cc3n2	2.455	-4.503	-3.445
Bupivacaine hydrochloride	-1.61903	C(Nc1c(cccc1C)C)(C1N(CCCC)CCCC1)=O	3.635	-3.695	-2.635
Bupropion hydrochloride	-1.52994	C(c1cc(Cl)ccc1)(C(NC(C)(C)C)C)=O	3.142	-2.701	-2.185
Buspirone hydrochloride	0.854842	N1(C(CC2(CC1=O)CCCC2)=O)CCCCN1CCN(c2ncccn2)CC1	3.412	-4.863	-3.339
Butamben	0.598382	C(c1ccc(N)cc1)(=O)OCCCC	2.167	-2.854	-2.302
Butoconazole nitrate	3.11659	c1(SC(Cn2cncc2)CCc2ccc(Cl)cc2)c(Cl)cccc1Cl	6.553	-6.413	-7.677
Camostat mesylate	0.874382	CN(C)C(=O)COC(=O)Cc1ccc(OC(=O)c2ccc(NC(=N)N)cc2)cc1	0.936	-4.554	-3.552
Candesartan	0.323103	n1(c(nc2c1c(C(=O)O)ccc2)OCC)Cc1ccc(c2c(c3nnn[nH]3)cccc2)cc1	3.954	-5.444	-7.07
Canrenone	0.985276	[C@@]12(\C(\C=C/[C@@]3([C@@]1(CC[C@@]1([C@@]4(OC(=O)CC4)CC[C@]13[H])C)[H])[H])=C/C(=O)CC2)C	3.153	-4.588	-4.336
Capecitabine	0.212483	CCCCCOC(=O)Nc1c(cn(c(=O)n1)[C@H]2[C@@H]([C@@H]([C@H](O2)C)O)O)F	0.494	-3.839	-2.651
Carbamazepine	-0.0568082	N1(C(=O)N)c2c(\C=C/c3c1cccc3)cccc2	2.396	-2.52	-3.123
Carbinoxamine maleate salt	0.317902	C(c1ccc(cc1)Cl)(c1ncccc1)OCCN(C)C	3.349	-2.597	-2.739
Cefadroxil	-0.220238	N1\2C([C@H]([C@]1(SC\C(=C2\C(=O)O)\C)[H])NC([C@@H](c1ccc(cc1)O)N)=O)=O	-1.97	-2.106	-2.033
Cefuroxime axetil	1.41587	N1\2C([C@H]([C@H]1SC\C(=C2\C(OC(OC(=O)C)C)=O)\COC(=O)N)NC(\C(\c1occc1)=N/OC)=O)=O	1.213	-5.146	-4.331
Celecoxib	1.98533	n1n(c(cc1C(F)(F)F)c1ccc(cc1)C)c1ccc(S(=O)(=O)N)cc1	3.322	-5.749	-5.728
Cepharanthine	1.9917	COc1ccc2C[C@H]3N(C)CCc4cc(OC)c(Oc5c6OCOc6cc7CCN(C)[C@@H](Cc8ccc(Oc1c2)cc8)c57)cc34	5.481	-3.208	-7.795
Chicago sky blue 6B	0.0161753	COc1cc(ccc1\N=N\c2ccc3c(cc(c(N)c3c2O)S(=O)(=O)[O-])S(=O)(=O)[O-])c4ccc(\N=N\c5ccc6c(cc(c(N)c6c5O)S(=O)(=O)[O-])S(=O)(=O)[O-])c(OC)c4	0.638	-6.083	-9.655
Chloramphenicol	-0.189254	[N+](c1ccc([C@H]([C@H](NC(C(Cl)Cl)=O)CO)O)cc1)([O-])=O	1.105	-1.993	-2.743
Chlorcyclizine hydrochloride	1.62471	N1(C(c2ccc(cc2)Cl)c2ccccc2)CCN(CC1)C	3.679	-3.054	-2.33
Chlormadinone acetate	1.75873	C/1=2\[C@@]([C@@]3([C@@](/C=C1/Cl)([C@]1([C@@]([C@@](CC1)(OC(=O)C)C(=O)C)(CC3)C)[H])[H])[H])(CCC(/C2)=O)C	3.726	-5.283	-5.131
Chlorothiazide	-0.104944	S1(c2cc(S(=O)(=O)N)c(cc2\N=C/N1)Cl)(=O)=O	-0.447	-2.263	-1.908
Chlorpheniramine maleate	-0.536013	C(CCN(C)C)(c1ccc(cc1)Cl)c1ncccc1	3.44	-2.876	-3.188
Chlorpromazine hydrochloride	1.08775	N1(c2c(Sc3c1cccc3)ccc(c2)Cl)CCCN(C)C	5.089	-4.714	-4.476
Chlorprothixene hydrochloride	0.23589	C\1(/c2c(Sc3c1cccc3)ccc(c2)Cl)=C\CCN(C)C	5.188	-5.022	-4.644
Chlorquinaldol	2.19232	Cc1ccc2c(Cl)cc(Cl)c(O)c2n1	2.982	-3.6	-3.686
Chlortetracycline hydrochloride	-0.0752556	[C@@]12(\C(=C/3\C(c4c([C@]([C@]3(C[C@]1([C@@H](\C(=C(/C2=O)\C(=O)N)\O)N(C)C)[H])[H])(O)C)c(ccc4O)Cl)=O)\O)O	0.209	-2.31	-5.172
Chlorzoxazone	-0.0595063	C1(Nc2c(O1)ccc(c2)Cl)=O	1.089	-2.455	-2.05
Ciclopirox ethanolamine	-0.558823	N1(\C(=C/C(=C\C1=O)/C)\C1CCCCC1)O	1.701	-2.909	-2.148
Cilnidipine	3.3065	C=1(/C(/C(=C(\N\C1\C)/C)/C(=O)OCCOC)c1cc([N+]([O-])=O)ccc1)\C(=O)OC\C=C\c1ccccc1	5.099	-6.039	-7.671
Cinacalcet hydrochloride	3.36086	C[C@@H](NCCCc1cccc(c1)C(F)(F)F)c2cccc3ccccc23	6.429	-6.523	-5.775
Cinnarizine	0.176669	N1(C(c2ccccc2)c2ccccc2)CCN(CC1)C/C=C/c1ccccc1	5.371	-4.386	-4.127
Citiolone	1.7088	C1(C(NC(=O)C)CCS1)=O	0.024	-0.277	-0.416
Clenbuterol hydrochloride	-0.334239	c1(c(cc(cc1Cl)C(CNC(C)(C)C)O)Cl)N	2.269	-2.629	-2.446
Climbazole	1.08625	CC(C)(C)C(=O)C(Oc1ccc(Cl)cc1)n2ccnc2	3.354	-3.486	-3.746
Clinafloxacin	0.651332	N/1(c2c(C(/C(=C1)/C(=O)O)=O)cc(c(c2Cl)N1CC(CC1)N)F)C1CC1	0.475	-4.416	-3.797
Clindamycin hydrochloride	0.0810579	C1(O[C@@H]([C@@H]([C@H]([C@H]1O)O)O)SC)[C@H](NC([C@H]1N(C[C@@H](C1)CCC)C)=O)[C@@H](Cl)C	2.072	-1.604	-1.551
Clobetasol propionate	1.08423	[C@]12([C@]([C@H](C[C@]1([C@]1([C@@]([C@@]\3(\C(=C/C(\C=C3)=O)\CC1)C)([C@H](C2)O)F)[H])[H])C)(C(=O)CCl)OC(=O)CC)C	3.949	-5.59	-5.859
Clobutinol hydrochloride	0.0919568	C(C(CN(C)C)C)(Cc1ccc(Cl)cc1)(O)C	3.553	-3.02	-2.599
Clocortolone pivalate	2.62776	[C@]\1\2([C@@]3([C@]([C@]4([C@@]([C@H]([C@@H](C4)C)C(COC(C(C)(C)C)=O)=O)(C[C@@H]3O)C)[H])(C[C@@H](/C1=C/C(\C=C2)=O)F)[H])Cl)C	4.765	-7.55	-6.431
Clofazimine	3.6729	C\1=2/N(c3c(\N=C1\C=C(/C(/C2)=N/C(C)C)\Nc1ccc(Cl)cc1)cccc3)c1ccc(cc1)Cl	7.888	-9.445	-9.243
Clomipramine hydrochloride	-0.997675	N1(c2cc(ccc2CCc2c1cccc2)Cl)CCCN(C)C	4.611	-4.367	-4.141
Clopamide	-0.158522	S(c1cc(C(NN2[C@H](CCC[C@H]2C)C)=O)ccc1Cl)(=O)(=O)N	1.314	-3.799	-3.297
Clorgyline hydrochloride	0.69165	C(#C)CN(CCCOc1c(cc(cc1)Cl)Cl)C	4.042	-3.553	-2.961
Corticosterone	0.214082	[C@]12([C@]([C@]3([C@@]([C@@]4(\C(=C/C(=O)CC4)\CC3)C)([C@H](C1)O)[H])[H])(CC[C@@H]2C(=O)CO)[H])C	1.938	-3.25	-3.439
Cortisol acetate	0.228713	[C@]12([C@@](C(COC(=O)C)=O)(CC[C@]1([C@]1([C@@]([C@@]3(\C(=C/C(=O)CC3)\CC1)C)([C@H](C2)O)[H])[H])[H])O)C	2.175	-4.587	-4.169
Cyclizine hydrochloride	0.788358	N1(C(c2ccccc2)c2ccccc2)CCN(CC1)C	2.904	-1.575	-1.598
Cycloheximide	0.239747	[C@]1(C([C@H](C[C@@H](C1)C)C)=O)([C@@H](CC1CC(NC(=O)C1)=O)O)[H]	1.53	-3.36	-2.896
Cyclophosphamide	0.106362	ClCCN(CCCl)P1(=O)NCCCO1	0.653	-1.33	-1.368
Cyproheptadine hydrochloride	0.135978	C\1(/c2c(\C=C/c3c1cccc3)cccc2)=C\1/CCN(CC1)C	4.67	-4.642	-4.02
Cyromazine	0.17811	Nc1nc(N)nc(NC2CC2)n1	-0.696	-1.071	-1.136
Danthron	-0.218718	C1(c2c(C(c3c1c(O)ccc3)=O)cccc2O)=O	1.466	-2.289	-3.39
Dapsone	-0.104247	S(c1ccc(N)cc1)(c1ccc(N)cc1)(=O)=O	0.967	-2.741	-2.691
Darunavir	0.816531	O=S(N(CC(C)C)CC(O)C(NC(=O)OC1COC2OCCC12)Cc1ccccc1)(c1ccc(N)cc1)=O	2.857	-4.066	-5.814
Dehydroisoandosterone 3-acetate	0.427295	[C@@]12(/C(=C\C[C@@]3([C@@]1(CC[C@]1([C@]3(CCC1=O)[H])C)[H])[H])/C[C@@H](OC(=O)C)CC2)C	3.894	-4.608	-4.347
Delavirdine	1.19391	CS(Nc1cc2cc([nH]c2cc1)C(=O)N1CCN(CC1)c1ncccc1NC(C)C)(=O)=O	2.959	-5.887	-5.443
Deoxycorticosterone	0.427295	[C@]12([C@]([C@]3([C@@]([C@@]4(\C(=C/C(=O)CC4)\CC3)C)(CC1)[H])[H])(CC[C@@H]2C(=O)CO)[H])C	2.692	-4.266	-3.776
Dequalinium dichloride	0.64867	[n+]1(c2c(c(cc1C)N)cccc2)CCCCCCCCCC[n+]1c2c(c(cc1C)N)cccc2	7.196	-8.201	-8.239
Desipramine hydrochloride	-0.747717	N1(c2c(CCc3c1cccc3)cccc2)CCCNC	4.894	-3.672	-3.322
Dexamethasone acetate	0.599955	[C@]12([C@]([C@]3([C@@]([C@@]\4(\C(=C/C(\C=C4)=O)\CC3)C)([C@H](C1)O)F)[H])(C[C@H]([C@@]2(C(COC(=O)C)=O)O)C)[H])C	2.643	-5.122	-4.885
Dexfenfluramine hydrochloride	1.12331	C(c1cc(C[C@@H](NCC)C)ccc1)(F)(F)F	3.363	-3.289	-2.553
Dextromethorphan hydrobromide monohydrate	-1.08769	[C@]123c4c(C[C@@H]([C@]1(CCCC2)[H])N(CC3)C)ccc(c4)OC	3.34	-3.386	-2.884
Diazoxide	0.135547	S1(N/C(=N\c2c1cc(cc2)Cl)/C)(=O)=O	0.826	-1.832	-2.419
Dibenzepine hydrochloride	0.106152	N1(C(c2c(N(c3c1cccc3)C)cccc2)=O)CCN(C)C	2.773	-2.327	-2.466
Dibucaine	-0.831429	c1(C(=O)NCCN(CC)CC)c2c(nc(c1)OCCCC)cccc2	4.074	-3.863	-3.554
Dichlorisone acetate	1.38171	CC(=O)OCC(=O)[C@@]1(O)CCC2C3CCC4=CC(=O)C=C[C@]4(C)[C@@]3(Cl)[C@@H](Cl)C[C@]12C	3.555	-5.714	-6.012
Dicyclomine hydrochloride	2.10021	C1(C(=O)OCCN(CC)CC)(C2CCCCC2)CCCCC1	4.012	-3.417	-2.684
Dienogest	0.337191	[H][C@@]12CC[C@@](O)(CC#N)[C@@]1(C)CCC1=C3CCC(=O)C=C3CC[C@@]21[H]	2.909	-5.562	-5.086
Diethylcarbamazine citrate	-0.848252	C(N1CCN(CC1)C)(N(CC)CC)=O	1.098	-0.606	0.139
Dimenhydrinate	-1.39069	C(c1ccccc1)(c1ccccc1)OCCN(C)C	3.274	-2.548	-2.451
Dimethisoquin hydrochloride	2.56195	c1(nc(cc2c1cccc2)CCCC)OCCN(C)C	4.443	-4.003	-3.017
Dimetridazole	0.0804252	Cc1ncc([N+](=O)[O-])n1C	0.594	-1.139	-1.21
Dinoprost trometamol	1.29625	[C@@H]1(\C=C\[C@@H](O)CCCCC)[C@H]([C@H](C[C@H]1O)O)C\C=C/CCCC(=O)O	2.578	-2.853	-3.442
Diosmin	-0.518022	c12C(/C=C(\Oc1cc(O[C@H]1[C@@H]([C@H]([C@@H]([C@H](O1)CO[C@H]1[C@@H]([C@@H]([C@H]([C@@H](O1)C)O)O)O)O)O)O)cc2O)/c1cc(c(cc1)OC)O)=O	-1.468	-3.025	-4.513
Dioxybenzone	0.878163	C(c1c(cc(cc1)OC)O)(c1c(O)cccc1)=O	2.848	-3.208	-3.935
Diperodon hydrochloride	-0.487233	C(Nc1ccccc1)(OC(CN1CCCCC1)COC(Nc1ccccc1)=O)=O	3.908	-5.564	-4.173
Diphenidol hydrochloride	-1.71338	C(c1ccccc1)(c1ccccc1)(O)CCCN1CCCCC1	4.838	-4.428	-4.088
Diphenylpyraline hydrochloride	0.721997	C(OC1CCN(CC1)C)(c1ccccc1)c1ccccc1	4.074	-3.561	-3.039
DO 897/99	1.84688	COc1ccccc1N2CCN(CCCCNC(=O)c3ccc4ccccc4c3)CC2	5.237	-6.329	-5.214
Docetaxel	1.37333	[C@@]12([C@@]([C@]3([C@@](C[C@@H]1O)(OC3)[H])OC(=O)C)([C@@H]([C@@]1(C(/C(/[C@H](C2=O)O)=C(\[C@H](C1)OC([C@@H]([C@@H](NC(OC(C)(C)C)=O)c1ccccc1)O)=O)/C)(C)C)O)OC(=O)c1ccccc1)[H])C	4.679	-6.801	-9.365
Dofetilide	-0.362859	S(Nc1ccc(cc1)OCCN(CCc1ccc(NS(=O)(=O)C)cc1)C)(=O)(=O)C	1.606	-3.687	-3.183
Dolutegravir	1.23936	C[C@@H]1CCO[C@@H]2N1C(=O)C3=C(C(=O)C(=CN3C2)C(=O)NCC4=C(C=C(C=C4)F)F)O	2.327	-4.014	-4.935
Domperidone	-0.0449457	C1(N(c2c(N1)cc(cc2)Cl)C1CCN(CC1)CCCN1C(Nc2c1cccc2)=O)=O	3.9	-5.51	-5.478
Donepezil hydrochloride	1.35791	c12C(C(Cc1cc(c(c2)OC)OC)CC1CCN(Cc2ccccc2)CC1)=O	4.474	-4.796	-4.338
Dosulepin hydrochloride	1.38365	C\1(/c2c(SCc3c1cccc3)cccc2)=C\CCN(C)C	4.381	-3.565	-3.794
Doxapram hydrochloride	0.557516	C1(C(C(CN1CC)CCN1CCOCC1)(c1ccccc1)c1ccccc1)=O	3.661	-3.744	-3.24
Doxazosin mesylate	1.64242	c1(nc(c2c(n1)cc(c(c2)OC)OC)N)N1CCN(C(C2Oc3c(OC2)cccc3)=O)CC1	2.837	-5.08	-5.295
Doxorubicin hydrochloride	-0.0517176	c12c(C(c3c(C1=O)cccc3OC)=O)c(c1c(c2O)C[C@](C[C@@H]1O[C@@H]1O[C@H]([C@H]([C@H](C1)N)O)C)(C(=O)CO)O)O	-0.345	-2.369	-4.022
D-phenylalanine	-0.562577	N[C@H](Cc1ccccc1)C(=O)O	-1.139	-0.695	-0.655
Drofenine hydrochloride	2.18707	C(C(c1ccccc1)C1CCCCC1)(=O)OCCN(CC)CC	4.442	-3.908	-3.242
Dronedarone hydrochloride	2.91281	CCCCN(CCCC)CCCOc1ccc(cc1)C(=O)c2c(CCCC)oc3ccc(NS(=O)(=O)C)cc23	6.009	-6.747	-6.449
Droperidol	-0.00840582	C1(N(/C/2=C/CN(CC2)CCCC(c2ccc(cc2)F)=O)c2c(N1)cccc2)=O	3.501	-4.727	-4.546
Dropropizine	-0.0909035	N1(CCN(CC(O)CO)CC1)c1ccccc1	0.968	-1.383	-1.063
Dyclonine hydrochloride	-2.18079	N1(CCC(c2ccc(cc2)OCCCC)=O)CCCCC1	3.567	-3.576	-2.363
Ebrotidine	1.65448	NC(=N)Nc1nc(CSCC\N=C\NS(=O)(=O)c2ccc(Br)cc2)cs1	1.887	-4.693	-5.797
Econazole nitrate	0.443297	c1(c(cc(cc1)Cl)Cl)C(Cn1cncc1)OCc1ccc(Cl)cc1	5.718	-5.895	-6.481
Efaroxan hydrochloride	0.0907827	CCC1(Cc2ccccc2O1)C3=NCCN3	2.904	-3.647	-3.076
Efavirenz	1.90081	[C@@]1(C#CC2CC2)(c2c(NC(O1)=O)ccc(c2)Cl)C(F)(F)F	3.547	-4.879	-4.56
Eletriptan	0.794391	CN1CCC[C@@H]1Cc2c[nH]c3ccc(CCS(=O)(=O)c4ccccc4)cc23	3.641	-4.166	-4.484
Enoxacin	0.49482	C=1(/C(c2c(nc(c(c2)F)N2CCNCC2)N(\C1)CC)=O)\C(=O)O	-0.198	-3.615	-2.804
Enrofloxacin	0.559863	C=1(/C(c2c(N(\C1)C1CC1)cc(N1CCN(CC1)CC)c(c2)F)=O)\C(=O)O	0.711	-3.844	-3.148
Epalrestat	0.740248	C\C(=C/c1ccccc1)\C=C\2/SC(=S)N(CC(=O)O)C2=O	3.654	-4.506	-4.567
Eperisone Hydrochloride	1.06031	CCc1ccc(cc1)C(=O)C(C)CN2CCCCC2	3.282	-2.96	-2.073
Epirizole	-0.507888	n1(c2nc(cc(n2)C)OC)c(cc(n1)C)OC	3.09	-3.663	-3.316
Erdosteine	-0.139843	OC(=O)CSCC(=O)NC1CCSC1=O	0.255	-1.324	-1.363
Erlotinib	1.15842	c12c(ncnc1cc(c(c2)OCCOC)OCCOC)Nc1cc(C#C)ccc1	4.527	-5.525	-5.211
Esmolol hydrochloride	-0.0995943	C(=O)(CCc1ccc(OCC(CNC(C)C)O)cc1)OC	2.204	-2.557	-2.184
Estradiol Valerate	1.22135	[C@]12([C@]([C@]3([C@@](c4c(CC3)cc(cc4)O)(CC1)[H])[H])(CC[C@@H]2OC(=O)CCCC)[H])C	5.407	-6.938	-5.658
Estramustine	2.93027	[C@]12([C@]([C@]3([C@@](c4c(cc(OC(N(CCCl)CCCl)=O)cc4)CC3)(CC1)[H])[H])(CC[C@@H]2O)[H])C	5.97	-8.055	-6.608
Estriol	1.28943	[C@]12([C@]([C@]3([C@@](c4c(CC3)cc(cc4)O)(CC1)[H])[H])(C[C@H]([C@@H]2O)O)[H])C	2.45	-3.645	-3.572
Estrone	0.491912	[C@]12([C@]([C@]3([C@@](c4c(CC3)cc(cc4)O)(CC1)[H])[H])(CCC2=O)[H])C	3.13	-3.976	-3.954
Ethacridine lactate	0.316476	CC(CN1CCCCC1)C(=O)c2ccc(C)cc2	2.146	-3.397	-3.563
Ethacrynic acid	-0.64661	c1(c(c(c(OCC(=O)O)cc1)Cl)Cl)C(C(=C)CC)=O	2.991	-3.769	-3.845
Ethambutol dihydrochloride	-0.845196	N([C@@H](CO)CC)CCN[C@@H](CO)CC	-0.139	0.553	0.94
Ethaverine hydrochloride	1.97009	c12c(nccc1cc(c(c2)OCC)OCC)Cc1cc(c(cc1)OCC)OCC	6.702	-8.066	-6.576
Ethenzamide	-0.579827	CCOc1ccccc1C(=O)N	1.407	-1.351	-1.704
Ethopropazine hydrochloride	1.76241	N1(c2c(Sc3c1cccc3)cccc2)CC(N(CC)CC)C	4.981	-4.303	-4.34
Ethoxyquin	0.421368	C=1(\c2c(NC(/C1)(C)C)ccc(c2)OCC)/C	3.854	-4.482	-3.402
Ethoxzolamide	0.425456	c1(S(=O)(=O)N)nc2c(s1)cc(cc2)OCC	0.521	-2.46	-2.462
Etifenin	-0.0321394	c1(NC(CN(CC(=O)O)CC(=O)O)=O)c(cccc1CC)CC	-0.36	-1.64	-1.79
Etiroxate hydrochloride	3.39898	CCOC(=O)C(C)(N)Cc1cc(I)c(Oc2cc(I)c(O)c(I)c2)c(I)c1	4.783	-5.151	-13.767
Etofylline	-0.847246	c12c(C(N(C(N1C)=O)C)=O)n(cn2)CCO	0.095	-1.663	-1.794
Etomidate	0.605761	c1(n(cnc1)[C@H](c1ccccc1)C)C(=O)OCC	3.129	-3.682	-3.297
Etoposide	-0.22201	[C@]12([C@@H](c3c([C@H]([C@]1(C(OC2)=O)[H])c1cc(c(c(c1)OC)O)OC)cc1c(c3)OCO1)O[C@H]1[C@@H]([C@H]([C@H]2[C@H](O1)CO[C@H](O2)C)O)O)[H]	0.604	-3.84	-5.392
Etoricoxib	0.507302	S(c1ccc(c2c(ncc(c2)Cl)c2cnc(cc2)C)cc1)(=O)(=O)C	3.209	-4.375	-4.989
Exemestane	1.02509	[C@@]1\2(\C(\C(C[C@@]3([C@@]1(CC[C@]1([C@]3(CCC1=O)[H])C)[H])[H])=C)=C/C(\C=C2)=O)C	3.209	-3.866	-3.883
Ezetimibe	0.633062	N1(C([C@@H]([C@H]1c1ccc(cc1)O)CC[C@@H](c1ccc(cc1)F)O)=O)c1ccc(cc1)F	5.081	-6.846	-6.618
Fasudil Hydrochloride	-0.183376	O=S(=O)(N1CCCNCC1)c2cccc3cnccc23	0.778	-1.283	-1.435
Felodipine	1.90111	C=1(\C(\C(=C(/N/C1/C)\C)\C(=O)OC)c1c(c(Cl)ccc1)Cl)/C(=O)OCC	3.966	-5.859	-6.264
Fenbufen	-0.281495	C(c1ccc(cc1)c1ccccc1)(=O)CCC(=O)O	3.197	-4.959	-3.517
Fendiline hydrochloride	-0.63766	C(c1ccccc1)(c1ccccc1)CCNC(c1ccccc1)C	5.986	-5.509	-5.018
Fenipentol		c1(C(O)CCCC)ccccc1	2.845	-2.7	-2.18
Fentiazac	0.544765	n1c(c(sc1c1ccccc1)CC(=O)O)c1ccc(cc1)Cl	4.538	-5.663	-5.527
Fexofenadine hydrochloride	0.369063	C(C1CCN(CC1)CCCC(c1ccc(C(C(=O)O)(C)C)cc1)O)(c1ccccc1)(c1ccccc1)O	4.305	-7.552	-6.73
Fluconazole	-0.229799	C(c1c(cc(cc1)F)F)(Cn1ncnc1)(Cn1ncnc1)O	0.515	-2.086	-3.74
Fludarabine	-0.0953544	n1(c2c(nc1)c(nc(n2)F)N)[C@H]1[C@H]([C@@H]([C@H](O1)CO)O)O	-1.246	-1.959	-1.748
Flufenamic acid	0.336777	C(c1cc(Nc2c(C(=O)O)cccc2)ccc1)(F)(F)F	5.236	-4.458	-4.994
Flumequine	0.609112	C\1(=C\N2c3c(C1=O)cc(cc3CCC2C)F)/C(=O)O	2.564	-3.3	-3.582
Flunarizine dihydrochloride	-0.16415	N1(C(c2ccc(cc2)F)c2ccc(cc2)F)CCN(CC1)C/C=C/c1ccccc1	5.87	-5.199	-4.891
Flunisolide	0.342425	[C@@]12([C@@]3([C@]([C@]4([C@@]([C@@]\5(\C(\[C@H](C4)F)=C/C(\C=C5)=O)C)([C@H](C3)O)[H])[H])(C[C@H]1OC(O2)(C)C)[H])C)C(=O)CO	2.348	-4.18	-4.827
Flunixin meglumine	0.584713	c1ccc(c(n1)Nc1c(c(ccc1)C(F)(F)F)C)C(O)=O	4.584	-4.759	-4.925
Fluocinolone acetonide	0.516027	[C@@]12([C@@]3([C@]([C@]4([C@@]([C@@]\5(\C(\[C@H](C4)F)=C/C(\C=C5)=O)C)([C@H](C3)O)F)[H])(C[C@H]1OC(O2)(C)C)[H])C)C(=O)CO	2.462	-4.38	-5.181
Fluocinonide	0.717527	[C@@]12([C@@]3([C@]([C@]4([C@@]([C@@]\5(\C(\[C@H](C4)F)=C/C(\C=C5)=O)C)([C@H](C3)O)F)[H])(C[C@H]1OC(O2)(C)C)[H])C)C(COC(=O)C)=O	3.191	-5.498	-5.915
Fluorometholone	0.508856	[C@]\1\2([C@@]3([C@]([C@]4([C@@]([C@](CC4)(C(=O)C)O)(C[C@@H]3O)C)[H])(C[C@@H](/C1=C/C(\C=C2)=O)C)[H])F)C	2.717	-4.393	-4.5
Fluoxetine hydrochloride	1.41197	C(c1ccc(OC(c2ccccc2)CCNC)cc1)(F)(F)F	4.795	-4.636	-4.242
Flupentixol dihydrochloride cis-(Z)	3.01749	OCCN1CCN(CC\C=C/2\c3ccccc3Sc4ccc(cc24)C(F)(F)F)CC1	4.422	-4.256	-4.616
Fluphenazine dihydrochloride	-0.790231	N1(c2c(Sc3c1cccc3)ccc(C(F)(F)F)c2)CCCN1CCN(CC1)CCO	4.225	-3.859	-4.474
Flupirtine	0.922045	CCOC(=O)Nc1ccc(NCc2ccc(F)cc2)nc1N	2.671	-4.524	-4.069
Flurbiprofen axetil	0.0739101	CC(OC(=O)C)OC(=O)C(C)c1ccc(c(F)c1)c2ccccc2	4.215	-4.834	-4.952
Fluspirilene	2.05773	C12(N(CNC1=O)c1ccccc1)CCN(CC2)CCCC(c1ccc(cc1)F)c1ccc(cc1)F	5.68	-6.372	-6.3
Flutamide	0.107738	c1(C(F)(F)F)c([N+]([O-])=O)ccc(NC(=O)C(C)C)c1	3.336	-3.959	-3.78
Fluvoxamine maleate	0.853328	C(c1ccc(\C(=N\OCCN)\CCCCOC)cc1)(F)(F)F	3.005	-2.899	-2.817
Formestane	0.184987	[C@]12(/C(=C(\C(CC1)=O)/O)/CC[C@@]1([C@@]2(CC[C@]2([C@]1(CCC2=O)[H])C)[H])[H])C	2.614	-4.105	-3.648
Formoterol fumarate	0.667918	c1(cc(ccc1O)[C@@H](CN[C@H](Cc1ccc(cc1)OC)C)O)NC=O.c1(cc(ccc1O)[C@@H](CN[C@H](Cc1ccc(cc1)OC)C)O)NC=O	1.694	-2.528	-2.92
Fosfosal	-0.0351822	P(Oc1c(C(=O)O)cccc1)(=O)(O)O	0.426	-1.415	-1.564
Fosinopril	1.69385	N1(C(CP(OC(OC(=O)CC)C(C)C)(=O)CCCCc2ccccc2)=O)[C@@H](C[C@H](C1)C1CCCCC1)C(=O)O	4.556	-6.009	-5.524
Furazolidone	-0.323868	c1([N+]([O-])=O)oc(C=NN2C(OCC2)=O)cc1	-0.066	-1.364	-2.005
Gatifloxacin	0.509252	N\1(c2c(C(\C(=C1)\C(=O)O)=O)cc(c(c2OC)N1CC(NCC1)C)F)C1CC1	0.72	-4.378	-3.607
Gemifloxacin mesylate	0.477543	CO\N=C\1/CN(CC1CN)c2nc3N(C=C(C(=O)O)C(=O)c3cc2F)C4CC4	-0.23	-3.911	-3.132
Gestodene	0.97193	CC[C@]12CC[C@H]3[C@@H](CCC4=CC(=O)CC[C@H]34)[C@@H]1C=C[C@@]2(O)C#C	3.865	-4.897	-4.589
Gestrinone	0.767175	C/1\2=C\3/C(=C\C(=O)CC3)/CC[C@]1([C@]1([C@](\C=C2)([C@](C#C)(CC1)O)CC)[H])[H]	3.927	-5.072	-4.677
Gliclazide	0.211326	S(NC(NN1CC2C(C1)CCC2)=O)(c1ccc(cc1)C)(=O)=O	0.779	-3.639	-2.727
Glimepiride	0.780686	N1(C(\C(=C(/C1)\C)\CC)=O)C(=O)NCCc1ccc(S(NC(N[C@@H]2CC[C@H](CC2)C)=O)(=O)=O)cc1	4.777	-5.006	-6.634
Granisetron	0.185781	c1(nn(c2c1cccc2)C)C(N[C@]1(C[C@@]2(N([C@](C1)(CCC2)[H])C)[H])[H])=O	2.608	-3.618	-2.895
Grepafloxacin	0.0434964	OC(C1=CN(c2cc(c(F)c(C)c2C1=O)N1CCNC(C1)C)C1CC1)=O	0.796	-4.592	-3.583
Griseofulvin	-0.000670001	[C@]12(C(c3c(O1)c(c(cc3OC)OC)Cl)=O)/C(=C\C(C[C@H]2C)=O)/OC	2.184	-4.756	-3.963
Guanabenz acetate	0.0768745	c1(c(Cl)cccc1Cl)/C=N/NC(=N)N	1.014	-2.16	-2.51
Guanfacine hydrochloride	-0.188867	N(C(=N)N)C(Cc1c(Cl)cccc1Cl)=O	2.14	-3.387	-3.601
Halcinonide	1.43043	[C@@]12([C@@]3([C@]([C@]4([C@@]([C@@]5(\C(=C/C(=O)CC5)\CC4)C)([C@H](C3)O)F)[H])(C[C@H]1OC(O2)(C)C)[H])C)C(=O)CCl	3.807	-5.439	-5.805
Halofantrine hydrochloride	3.39049	c12c3c(cc(c1ccc(C(F)(F)F)c2)C(CCN(CCCC)CCCC)O)c(cc(c3)Cl)Cl	7.604	-8.062	-7.751
Haloperidol	0.104858	C1(CCN(CC1)CCCC(c1ccc(cc1)F)=O)(c1ccc(cc1)Cl)O	4.308	-4.517	-4.663
Heptaminol hydrochloride	-0.446354	C(O)(CCCC(N)C)(C)C	1.04	-0.405	-0.191
Hesperidin	-0.508496	c12C(C[C@H](Oc1cc(O[C@H]1[C@@H]([C@H]([C@@H]([C@H](O1)CO[C@H]1[C@@H]([C@@H]([C@H]([C@@H](O1)C)O)O)O)O)O)O)cc2O)c1cc(c(cc1)OC)O)=O	-1.494	-3.092	-4.33
Hexylcaine hydrochloride	0.805409	C(OC(CNC1CCCCC1)C)(=O)c1ccccc1	3.416	-3.582	-2.405
Hippuric acid	-0.746567	OC(=O)CNC(=O)c1ccccc1	1.449	-2.161	-1.815
Homosalate	0.140396	C(c1c(O)cccc1)(OC1CC(CC(C1)C)(C)C)=O	4.271	-5.175	-4.163
Hycanthone	-0.469526	c12c(Sc3c(C1=O)cccc3)c(ccc2NCCN(CC)CC)CO	3.557	-3.942	-3.977
Hydrocortisone	-0.000316891	[C@]12([C@@](C(=O)CO)(CC[C@]1([C@]1([C@@]([C@@]3(\C(=C/C(=O)CC3)\CC1)C)([C@H](C2)O)[H])[H])[H])O)C	1.603	-3.11	-3.44
Hydroxyzine dihydrochloride	0.193716	N1(C(c2ccc(cc2)Cl)c2ccccc2)CCN(CC1)CCOCCO	3.097	-2.681	-2.604
Hymecromone	0.114648	c12OC(/C=C(\c1ccc(c2)O)/C)=O	0.971	-1.858	-2.153
Ibufenac	0.138666	CC(C)Cc1ccc(CC(=O)O)cc1	3.398	-3.591	-2.637
Ibutilide fumarate	0.520962	S(Nc1ccc(cc1)C(O)CCCN(CC)CCCCCCC)(=O)(=O)C	3.286	-1.831	-3.076
Idebenone	1.58701	C/1(=C(/C(\C(=C(/C1=O)\CCCCCCCCCCO)\C)=O)\OC)\OC	3.198	-4.779	-3.596
Ifenprodil tartrate	-0.0542292	N1(C(C(c2ccc(cc2)O)O)C)CCC(Cc2ccccc2)CC1	3.616	-3.869	-3.69
Imidapril hydrochloride	0.0718913	CCOC(=O)[C@H](CCc1ccccc1)N[C@@H](C)C(=O)N2[C@@H](CN(C)C2=O)C(=O)O	0.227	-2.211	-3.349
Imiquimod	1.04509	c12ncn(c1c1c(nc2N)cccc1)CC(C)C	2.509	-3.313	-3.585
Indapamide	-0.0538714	S(c1cc(C(NN2c3c(CC2C)cccc3)=O)ccc1Cl)(=O)(=O)N	1.542	-4.124	-4.038
Indatraline hydrochloride	1.53899	[C@@H]1(c2c([C@@H](C1)NC)cccc2)c1cc(c(cc1)Cl)Cl	4.578	-4.677	-4.159
Indinavir sulfate	0.875202	[C@@H]1(N(C[C@H](C[C@H](C(N[C@H]2c3c(C[C@H]2O)cccc3)=O)Cc2ccccc2)O)CCN(C1)Cc1cnccc1)C(NC(C)(C)C)=O	2.759	-3.431	-3.735
Indometacin farnesil	2.95225	COc1ccc2c(c1)c(CC(=O)OC\C=C(/C)\CC\C=C(/C)\CCC=C(C)C)c(C)n2C(=O)c3ccc(Cl)cc3	8.736	-10.66	-9.243
Iocetamic acid	0.236353	c1(N(CC(C(=O)O)C)C(=O)C)c(c(c(cc1I)I)N)I	2.747	-4.023	-9.552
Iopanoic acid	0.391044	c1c(c(c(c(c1I)CC(CC)C(O)=O)I)N)I	3.73	-4.202	-9.854
Iopromide	-0.0129622	c1(c(c(c(c(c1I)C(NCC(O)CO)=O)I)NC(=O)COC)I)C(N(CC(O)CO)C)=O	-0.127	-3.431	-8.597
Ipsapirone	0.942707	S1(N(C(c2c1cccc2)=O)CCCCN1CCN(c2ncccn2)CC1)(=O)=O	1.695	-2.791	-3.079
Irbesartan	0.757156	N\1(C(C2(\N=C1\CCCC)CCCC2)=O)Cc1ccc(c2c(c3nnn[nH]3)cccc2)cc1	4.236	-6.124	-6.153
Irinotecan hydrochloride trihydrate	0.0048259	N12\C(\c3c(C1)c(c1c(n3)ccc(OC(N3CCC(N4CCCCC4)CC3)=O)c1)CC)=C/C/1=C(\C2=O)/COC([C@]1(O)CC)=O	3.344	-6.423	-6.033
Isocarboxazid	0.263979	c1(noc(c1)C)C(=O)NNCc1ccccc1	1.65	-3.116	-2.662
Isoconazole	2.68499	c1(COC(c2c(cc(cc2)Cl)Cl)Cn2cncc2)c(Cl)cccc1Cl	5.769	-5.798	-7.213
Isopyrin hydrochloride	-0.862173	C=1(/C(N(N(\C1\C)C)c1ccccc1)=O)\NC(C)C	2.137	-2.497	-1.869
Isradipine	1.06157	C=1(/C(/C(=C(\N\C1\C)/C)/C(=O)OC)c1c2c(non2)ccc1)\C(OC(C)C)=O	3.004	-4.202	-5.011
Itopride	-0.375289	C(c1cc(c(cc1)OC)OC)(NCc1ccc(cc1)OCCN(C)C)=O	3.646	-4.062	-3.481
Ketoconazole	0.652352	[C@]1(c2c(cc(cc2)Cl)Cl)(O[C@H](CO1)COc1ccc(N2CCN(C(=O)C)CC2)cc1)Cn1cncc1	4.485	-4.447	-7.116
Ketoprofen	-0.281459	C(c1cc(C(C(=O)O)C)ccc1)(=O)c1ccccc1	3.119	-3.697	-3.517
Ketotifen fumarate	-0.859601	c12\C(\c3c(CC(c1scc2)=O)cccc3)=C/1\CCN(CC1)C	3.308	-3.612	-3.436
Khellin	-0.0515761	c12c(c(c3c(c1OC)cco3)OC)O\C(=C/C2=O)\C	2.161	-2.364	-3.292
Kinetin	-0.296913	c12c(nc[nH]1)ncnc2NCc1occc1	1.281	-2.174	-2.709
Lamivudine	0.120939	N\1(C(/N=C(\C=C1)/N)=O)[C@H]1O[C@H](SC1)CO	-0.515	-1.904	-1.589
Lamotrigine	-0.184054	c1(c(nc(nn1)N)N)c1c(c(Cl)ccc1)Cl	0.953	-2.702	-3.318
Lanoconazole	1.74577	Clc1ccccc1C2CS\C(=C(\C#N)/n3ccnc3)\S2	4.057	-6.099	-6.303
Lansoprazole	0.450727	c1(nc2c([nH]1)cccc2)S(Cc1c(c(OCC(F)(F)F)ccn1)C)=O	3.543	-3.68	-5.027
Latanoprost	1.78791	[C@H]1([C@H]([C@H](C[C@H]1O)O)C\C=C/CCCC(=O)OC(C)C)CC[C@H](CCc1ccccc1)O	4.704	-5.164	-5.381
Leflunomide	0.295283	c1(C(Nc2ccc(C(F)(F)F)cc2)=O)c(onc1)C	2.598	-4.002	-3.772
Levalbuterol hydrochloride	-0.512216	c1(cc(ccc1O)[C@H](CNC(C)(C)C)O)CO	0.638	-1.224	-1.31
Levonordefrin	-0.0158652	c1(cc(c(cc1)O)O)[C@H]([C@@H](N)C)O	-0.661	0.226	-0.555
Levopropoxyphene napsylate	0.569665	C(C(CN(C)C)C)(OC(=O)CC)(Cc1ccccc1)c1ccccc1	4.21	-4.757	-4.098
Lidocaine hydrochloride	-1.1258	c1(NC(=O)CN(CC)CC)c(cccc1C)C	2.275	-1.788	-1.539
Lidoflazine	1.34469	c1(NC(CN2CCN(CC2)CCCC(c2ccc(cc2)F)c2ccc(cc2)F)=O)c(cccc1C)C	6.109	-5.895	-5.7
Linezolid	-0.0521282	C1(N(c2cc(c(N3CCOCC3)cc2)F)C[C@@H](O1)CNC(=O)C)=O	0.481	-2.078	-2.618
Liothyronine	1.21474	c1(c(cc(cc1I)C[C@@H](C(=O)O)N)I)Oc1cc(c(cc1)O)I	1.387	-4.631	-10.093
Lobenzarit disodium	0.241023	OC(=O)c1ccccc1Nc2cc(Cl)ccc2C(=O)O	3.365	-3.74	-4.367
Lofexidine	0.0922224	c1(OC(/C/2=N/CCN2)C)c(Cl)cccc1Cl	3.272	-3.488	-3.885
Lomerizine dihydrochloride	3.6735	c1(c(c(CN2CCN(C(c3ccc(cc3)F)c3ccc(cc3)F)CC2)ccc1OC)OC)OC	5.406	-4.455	-5.207
Loratadine	2.3248	C\1(/c2c(cc(cc2)Cl)CCc2c1nccc2)=C/1\CCN(C(=O)OCC)CC1	5.202	-7.343	-6.271
Loteprednol etabonate	1.74578	[C@]12([C@](C(OCCl)=O)(OC(=O)OCC)CC[C@]1([C@]1([C@@]([C@@]\3(\C(=C/C(\C=C3)=O)\CC1)C)([C@H](C2)O)[H])[H])[H])C	4.108	-6.766	-5.858
Lovastatin	0.446635	C=1\2/[C@]([C@@H](OC(=O)[C@H](CC)C)C[C@H](\C1)C)([C@@H](CC[C@H]1OC(C[C@@H](C1)O)=O)[C@H](\C=C2)C)[H]	4.254	-5.976	-5.068
Lumiracoxib	0.537582	Cc1ccc(Nc2c(F)cccc2Cl)c(CC(=O)O)c1	4.446	-5.31	-4.753
Luteolin	1.57738	c12C(\C=C(/Oc1cc(cc2O)O)\c1cc(c(cc1)O)O)=O	0.928	-3.072	-4.073
Mafenide hydrochloride	0.0590481	S(c1ccc(cc1)CN)(=O)(=O)N	-1.133	0.006	-0.413
Maprotiline hydrochloride	-0.736747	[C@@]12(c3c([C@](c4c1cccc4)(CC2)[H])cccc3)CCCNC	4.593	-4.233	-3.847
Marbofloxacin	-0.089681	CN1CCN(CC1)C2=C(C=C3C4=C2OCN(N4C=C(C3=O)C(=O)O)C)F	-1.299	-1.113	-1.428
Mebeverine hydrochloride	-1.91181	C(c1cc(c(cc1)OC)OC)(=O)OCCCCN(C(Cc1ccc(cc1)OC)C)CC	4.718	-3.63	-4.967
Mecamylamine hydrochloride	-0.220731	C1(C(C2CC1CC2)(C)C)(NC)C	2.409	-1.607	-1.02
Meclocycline sulfosalicylate	0.701912	[C@@]1\2([C@]([C@@H](\C(=C(/C1=O)\C(=O)N)\O)N(C)C)([C@H](C1\C(=C2\O)\C(c2c(C1=C)c(ccc2O)Cl)=O)O)[H])O	0.243	-2.917	-4.841
Medrysone	0.342313	[C@]12(\C(=C/C(=O)CC1)\[C@H](C[C@@]1([C@@]2([C@H](C[C@]2([C@]1(CC[C@@H]2C(=O)C)[H])C)O)[H])[H])C)C	3.063	-4.444	-4.057
Mefexamide hydrochloride	-0.256377	C(=O)(NCCN(CC)CC)COc1ccc(cc1)OC	1.987	-1.363	-1.234
Mefloquine hydrochloride	0.757083	c12nc(C(F)(F)F)cc(c1cccc2C(F)(F)F)C(C1NCCCC1)O	3.907	-4.677	-4.719
Melengestrol acetate	2.27324	[C@]12([C@@](C(C[C@]1([C@@]1(/C=C(\C=3\[C@@]([C@]1(CC2)[H])(CCC(/C3)=O)C)/C)[H])[H])=C)(OC(=O)C)C(=O)C)C	3.898	-5.541	-5.017
Memantine hydrochloride	0.24947	C12(CC3(CC(C1)(CC(C2)C3)C)C)N	1.688	-1.38	-1.102
Mephenytoin	0.176017	N1(C(NC(C1=O)(c1ccccc1)CC)=O)C	2.036	-3.032	-2.866
Meptazinol hydrochloride	-0.502581	C1(c2cc(O)ccc2)(CN(C)CCCC1)CC	2.736	-2.649	-1.759
Mesoridazine besylate	1.07608	N1(c2cc(S(=O)C)ccc2Sc2c1cccc2)CCC1N(C)CCCC1	3.724	-2.612	-4.094
Metergoline	-0.0358561	c12c3c([C@@]4([C@](N(C[C@@H](C4)CNC(=O)OCc4ccccc4)C)(C1)[H])[H])cccc3n(c2)C	5.332	-6.581	-5.505
Methacycline hydrochloride	0.234924	[C@@]1\2([C@]([C@@H](\C(=C(/C1=O)\C(=O)N)\O)N(C)C)([C@H]([C@]1(\C(=C2\O)\C(c2c(C1=C)cccc2O)=O)[H])O)[H])O	0.215	-2.487	-4.174
Methandrostenolone	0.565999	C[C@]1(O)CC[C@H]2[C@@H]3CCC4=CC(=O)C=C[C@]4(C)[C@H]3CC[C@]12C	3.739	-4.809	-4.438
Methiazole	0.624953	c1(nc2c([nH]1)ccc(c2)SC(C)C)NC(=O)OC	2.79	-4.586	-3.741
Methotrimeprazine maleate salt	1.48097	N1(c2c(Sc3c1cccc3)ccc(c2)OC)C[C@@H](CN(C)C)C	4.594	-3.82	-4.332
Methylergometrine maleate	-0.15744	C=1\2/[C@](N(C[C@@H](\C1)C(N[C@H](CO)CC)=O)C)(Cc1c3c2cccc3[nH]c1)[H]	1.716	-2.143	-2.575
Methylprednisolone, 6-alpha	-0.138522	[C@]\12(\C(=C/C(\C=C1)=O)\[C@H](C[C@@]1([C@@]2([C@H](C[C@@]2([C@@](C(=O)CO)(CC[C@]21[H])O)C)O)[H])[H])C)C	1.792	-3.491	-3.794
Meticrane	-0.122362	S1(c2cc(S(=O)(=O)N)c(cc2CCC1)C)(=O)=O	-0.53	-2.065	-1.977
Metixene hydrochloride	1.89211	C1(c2c(Sc3c1cccc3)cccc2)CC1CN(CCC1)C	5.056	-4.778	-4.479
Metoclopramide monohydrochloride	-0.253651	c1(c(cc(c(c1)Cl)N)OC)C(=O)NCCN(CC)CC	2.686	-2.01	-2.146
Metolazone	0.269464	N1(C(c2c(NC1C)cc(c(S(=O)(=O)N)c2)Cl)=O)c1c(C)cccc1	1.273	-3.762	-4.163
Metronidazole	-0.0389339	c1(n(c(nc1)C)CCO)[N+]([O-])=O	-0.019	-1.25	-1.455
Mevastatin	1.99584	CC[C@H](C)C(=O)O[C@H]1CCC=C2C=C[C@H](C)[C@H](CC[C@@H]3C[C@@H](O)CC(=O)O3)[C@@H]12	4.195	-4.96	-4.785
Mexiletine hydrochloride	-0.866858	c1(OCC(N)C)c(cccc1C)C	2.148	-1.393	-1.306
Mianserine hydrochloride	0.400847	N12C(c3c(Cc4c1cccc4)cccc3)CN(CC2)C	3.582	-3.259	-3.003
Mibefradil hydrochloride	2.46754	COCC(=O)O[C@]1(CCN(C)CCCc2nc3ccccc3[nH]2)CCc4cc(F)ccc4[C@@H]1C(C)C	5.906	-6.677	-6.241
Miconazole	2.15199	c1(c(cc(cc1)Cl)Cl)C(Cn1cncc1)OCc1c(cc(cc1)Cl)Cl	5.879	-5.802	-7.213
Midecamycin	1.82996	CCC(=O)O[C@@H]1CC(=O)O[C@H](C)C\C=C\C=C\[C@H](O)[C@H](C)C[C@H](CC=O)[C@H](O[C@@H]2O[C@H](C)[C@@H](O[C@H]3C[C@@](C)(O)[C@@H](OC(=O)CC)[C@H](C)O3)[C@@H]([C@H]2O)N(C)C)[C@H]1OC	2.895	-2.745	-5.441
Miglitol	-0.0319584	N1([C@@H]([C@H]([C@@H]([C@H](C1)O)O)O)CO)CCO	-2.364	0.286	0.659
Milnacipran hydrochloride	0.30866	[C@]1([C@H](C1)CN)(C(N(CC)CC)=O)c1ccccc1	1.6	-1.476	-1.077
Minaprine dihydrochloride	-0.412587	n1nc(cc(c1NCCN1CCOCC1)C)c1ccccc1	2.697	-2.811	-2.609
Minoxidil	-0.321251	N=1/C(N(/C(=C\C1\N1CCCCC1)/N)O)=N	1.239	-2.048	-2.285
Mitomycin C	-0.178146	CO[C@]12[C@H]3N[C@H]3CN1C4=C([C@H]2COC(=O)N)C(=O)C(=C(C)C4=O)N	-0.543	-1.561	-1.623
Mizolastine	1.07673	c1(n(c2c(n1)cccc2)Cc1ccc(F)cc1)N1CCC(N(\C=2\NC(\C=C/N2)=O)C)CC1	5.16	-7.382	-6.904
Mizoribine	1.2095	NC(=O)c1ncn([C@@H]2O[C@H](CO)[C@@H](O)[C@H]2O)c1O	-2.034	-1.468	-1.417
Modafinil	0.508499	S(CC(=O)N)(C(c1ccccc1)c1ccccc1)=O	1.436	-0.262	-2.693
Molsidomine	-0.236212	[N+]=1(/[N-]O\C(\C1)=N/C(=O)OCC)\N1CCOCC1	-1.903	-0.824	0.165
Morantel tartrate	-0.157509	C=1(/N(CCC\N1)C)\C=C\c1c(ccs1)C	4.057	-4.427	-3.521
Moricizine hydrochloride	0.850089	N1(c2c(Sc3c1cccc3)ccc(c2)NC(=O)OCC)C(CCN1CCOCC1)=O	2.979	-3.733	-4.098
Mosapride	1.76621	CCOc1cc(N)c(Cl)cc1C(=O)NCC2CN(Cc3ccc(F)cc3)CCO2	3.533	-4.966	-4.333
Moxonidine	-0.431209	c1(c(nc(nc1OC)C)Cl)N/C/1=N/CCN1	1.905	-3.264	-2.882
Mupirocin	-0.872203	CC(=CC(=O)OCCCCCCCCC(=O)O)CC1OCC(C(C1O)O)CC1C(C(C(C)O)C)O1	3.469	-5.725	-4.521
N-Acetyl-L-leucine	-1.02517	[C@@](C(=O)O)(NC(=O)C)(CC(C)C)[H]	0.829	-1.141	-0.708
Nadifloxacin	0.501746	N\12c3c(C(\C(=C1)\C(=O)O)=O)cc(c(c3CCC2C)N1CCC(CC1)O)F	2.754	-4.708	-4.687
Nadolol	-0.574262	c12C[C@@H]([C@@H](Cc1cccc2OCC(CNC(C)(C)C)O)O)O	0.714	-1.793	-2.021
Nafamostat Mesylate	1.83543	NC(=N)Nc1ccc(cc1)C(=O)Oc2ccc3cc(ccc3c2)C(=N)N	0.988	-3.968	-4.305
Nafronyl oxalate	-1.58288	C(C(Cc1c2c(ccc1)cccc2)CC1OCCC1)(=O)OCCN(CC)CC	4.341	-3.094	-4.166
Nalbuphine hydrochloride	-0.0749168	[C@]123[C@@]4([C@H](N(CC1)CC1CCC1)Cc1c2c(O[C@H]3[C@H](CC4)O)c(cc1)O)O	2.165	-2.667	-3.117
Nalmefene hydrochloride	-0.261131	[C@]123[C@@]4([C@](N(CC5CC5)CC1)(Cc1c2c(O[C@]3(C(CC4)=C)[H])c(cc1)O)[H])O	3.04	-3.127	-3.586
Nandrolone	0.43057	[C@]12([C@]([C@]3([C@@]([C@@]4(\C(=C/C(=O)CC4)\CC3)[H])(CC1)[H])[H])(CC[C@@H]2O)[H])C	3.165	-4.138	-3.421
Naphazoline hydrochloride	-0.155816	C/1(=N/CCN1)\Cc1c2c(ccc1)cccc2	3.174	-3.403	-3.408
Nefazodone hydrochloride	0.412361	N\1(C(N(\N=C1\CC)CCCN1CCN(c2cc(Cl)ccc2)CC1)=O)CCOc1ccccc1	5.83	-5.773	-5.995
Nefiracetam	0.105766	Cc1cccc(C)c1NC(=O)CN2CCCC2=O	1.468	-1.956	-1.919
Nefopam hydrochloride	-0.18913	c12C(OCCN(Cc1cccc2)C)c1ccccc1	3.106	-2.727	-2.149
Nelfinavir mesylate	3.10629	N1([C@H](C(NC(C)(C)C)=O)C[C@]2([C@@](C1)(CCCC2)[H])[H])C[C@H]([C@@H](NC(c1c(c(O)ccc1)C)=O)CSc1ccccc1)O	4.031	-4.548	-5.598
Nepafenac	0.330836	NC(=O)Cc1cccc(C(=O)c2ccccc2)c1N	0.905	-1.699	-2.598
Niacin	0.00692819	C(c1cnccc1)(=O)O	0.673	-0.725	-0.915
Nicorandil	-0.612553	[N+]([O-])(=O)OCCNC(c1cnccc1)=O	0.194	-1.507	-1.625
Nifenazone	-0.581165	C=1(/C(N(N(\C1\C)C)c1ccccc1)=O)\NC(c1cnccc1)=O	2.219	-3.661	-3.514
Niflumic acid	0.515772	c1(c(C(=O)O)cccn1)Nc1cc(C(F)(F)F)ccc1	4.835	-4.374	-4.637
Nifurtimox	0.256633	S1(CC(N(N=Cc2oc([N+]([O-])=O)cc2)CC1)C)(=O)=O	-0.489	-0.868	-1.567
Nikethamide	-0.180957	CCN(CC)C(=O)c1cccnc1	1.376	-1.535	-1.13
Nilvadipine	1.52013	C=1(\C(\C(=C(/N/C1/C)\C#N)\C(=O)OC)c1cc([N+]([O-])=O)ccc1)/C(OC(C)C)=O	2.674	-5.49	-6.128
Nimodipine	1.19999	C=1(\C(\C(=C(/N/C1/C)\C)\C(=O)OCCOC)c1cc([N+]([O-])=O)ccc1)/C(OC(C)C)=O	3.813	-4.398	-5.738
Niridazole	0.111482	c1(sc([N+]([O-])=O)cn1)N1C(NCC1)=O	0.185	-2.073	-2.314
Nitrendipine	0.717648	C=1(\C(\C(=C(/N/C1/C)\C)\C(=O)OCC)c1cc([N+]([O-])=O)ccc1)/C(=O)OC	2.903	-4.254	-5.293
Nitrocaramiphen hydrochloride	0.788163	[N+](c1ccc(C2(C(=O)OCCN(CC)CC)CCCC2)cc1)([O-])=O	2.903	-2.88	-3.143
Nitrofural	0.0120918	c1([N+]([O-])=O)oc(cc1)\C=N\NC(=O)N	-0.225	-2.428	-1.449
Nitroxoline	0.677934	Oc1ccc(c2cccnc12)[N+](=O)[O-]	1.034	-1.874	-2.584
Nizatidine	-0.45773	[N+](\C=C(\NC)/NCCSCc1nc(sc1)CN(C)C)([O-])=O	1.207	-1.989	-2.437
Nocodazole	0.431574	c1(nc2c([nH]1)ccc(C(c1sccc1)=O)c2)NC(=O)OC	2.265	-4.399	-4.193
Norcyclobenzaprine	1.27089	C\1(/c2c(\C=C/c3c1cccc3)cccc2)=C\CCNC	4.394	-4.189	-3.534
Norethindrone	-0.286689	[C@]12([C@]([C@]3([C@@]([C@@]4(\C(=C/C(=O)CC4)\CC3)[H])(CC1)[H])[H])(CC[C@]2(C#C)O)[H])C	3.362	-5.296	-4.215
Norgestimate	2.67974	[C@]12([C@@](C#C)(OC(=O)C)CC[C@]1([C@]1([C@@]([C@@]3(\C(=C/C(=NO)CC3)\CC1)[H])(CC2)[H])[H])[H])CC	4.093	-5.518	-4.925
Octoclothepin maleate salt	2.69118	Clc4cc2c(Sc1ccccc1CC2N3CCN(C)CC3)cc4	3.703	-3.323	-3.136
Olopatadine hydrochloride	0.185167	C/1(\c2c(OCc3c1cccc3)ccc(c2)CC(=O)O)=C\CCN(C)C	2.118	-4.826	-3.781
Omeprazole	0.0371738	c1(nc2c([nH]1)ccc(c2)OC)S(Cc1c(c(c(cn1)C)OC)C)=O	2.236	-2.634	-3.959
Ondansetron hydrochloride	0.0351617	c12c(n(c3c1cccc3)C)CCC(C2=O)Cn1c(ncc1)C	3.825	-4.286	-4.564
Ornidazole	-0.182746	c1(n(c(nc1)C)CC(O)CCl)[N+]([O-])=O	0.708	-1.778	-2.352
Orphenadrine hydrochloride	-0.2177	c1(C(c2ccccc2)OCCN(C)C)c(C)cccc1	3.579	-3.005	-3.005
Oseltamivir phosphate	0.277293	CCOC(=O)C1=C[C@@H](OC(CC)CC)[C@H](NC(=O)C)[C@@H](N)C1	1.029	-2.243	-1.141
Oxethazaine	1.38619	C(N(C(Cc1ccccc1)(C)C)C)(CN(CC(N(C(Cc1ccccc1)(C)C)C)=O)CCO)=O	3.31	-3.745	-3.198
Oxibendazol	0.37581	c1(nc2c([nH]1)ccc(c2)OCCC)NC(=O)OC	2.465	-4.143	-3.33
Oxiconazole nitrate	3.02399	C(\c1c(cc(cc1)Cl)Cl)(/Cn1cncc1)=N/OCc1c(cc(cc1)Cl)Cl	5.686	-6.062	-7.025
Oxiglutatione	0.0978253	N[C@@H](CCC(=O)N[C@@H](CSSC[C@H](NC(=O)CC[C@H](N)C(=O)O)C(=O)NCC(=O)O)C(=O)NCC(=O)O)C(=O)O	-5.396	1.842	0.617
Oxolamine citrate salt	0.910058	n1c(noc1CCN(CC)CC)c1ccccc1	2.283	-2.183	-1.575
Oxolinic acid	0.565324	C=1(/C(c2c(N(\C1)CC)cc1c(c2)OCO1)=O)\C(=O)O	1.393	-1.591	-3.016
Oxprenolol hydrochloride	0.0667076	O(c1c(OCC=C)cccc1)CC(CNC(C)C)O	2.202	-2.02	-2.042
Oxyphenbutazone	0.691008	N1(N(C(C(C1=O)CCCC)=O)c1ccccc1)c1ccc(cc1)O	3.408	-4.918	-4.873
Oxyphenisatin	1.25036	Oc1ccc(cc1)C2(C(=O)Nc3ccccc23)c4ccc(O)cc4	2.486	-3.454	-5.068
Ozagrel hydrochloride	-0.501164	n1cn(cc1)Cc1ccc(\C=C\C(=O)O)cc1	2.458	-2.935	-2.948
Palonosetron hydrochloride	0.387538	N1(C(c2c3[C@@](C1)(CCCc3ccc2)[H])=O)[C@@H]1CN2CC[C@@]1(CC2)[H]	2.598	-2.712	-2.482
Papaverine hydrochloride	0.65984	c12c(nccc1cc(c(c2)OC)OC)Cc1cc(c(cc1)OC)OC	4.758	-5.143	-5.384
Paroxetine hydrochloride	1.25042	c12cc(OC[C@H]3[C@H](c4ccc(cc4)F)CCNC3)ccc1OCO2	3.865	-3.89	-4.223
Penbutolol sulfate		c1(c(OCC(CNC(C)(C)C)(O)[H])cccc1)C1CCCC1.c1(c(OCC(CNC(C)(C)C)(O)[H])cccc1)C1CCCC1	3.846	-3.725	-2.948
Penciclovir	0.33662	c1/2c(ncn1CCC(CO)CO)C(N/C(=N2)/N)=O	-1.47	-1.681	-1.761
Pentoxifylline	-0.144848	c12c(C(N(C(N1C)=O)CCCCC(=O)C)=O)n(cn2)C	1.226	-2.228	-2.276
Pergolide mesylate	-0.917536	c12c3c([C@@]4([C@](N(C[C@@H](C4)CSC)CCC)(C1)[H])[H])cccc3[nH]c2	4.65	-4.879	-4.103
Perhexiline maleate	-0.968635	C(CC1NCCCC1)(C1CCCCC1)C1CCCCC1	4.692	-4.658	-3.126
Perospirone hydrochloride	1.95955	N1(C([C@@]2([C@](C1=O)(CCCC2)[H])[H])=O)CCCCN1CCN(c2nsc3c2cccc3)CC1	4.321	-5.204	-4.86
Pheniramine maleate	-1.15779	C(CCN(C)C)(c1ncccc1)c1ccccc1	3.466	-2.771	-2.457
Phenolphthalein	1.19423	Oc1ccc(cc1)C2(OC(=O)c3ccccc23)c4ccc(O)cc4	2.411	-3.014	-5.018
Phenoxybenzamine hydrochloride	2.22679	N(Cc1ccccc1)(C(COc1ccccc1)C)CCCl	4.552	-3.312	-3.103
Phensuximide	0.17551	N1(C(C(CC1=O)c1ccccc1)=O)C	1.839	-2.457	-2.229
Phentolamine hydrochloride	-0.0613271	N(c1cc(O)ccc1)(C\C\1=N\CCN1)c1ccc(cc1)C	3.478	-4.327	-4.419
Phenyl salicylate	-0.0141269	C1=CC=C(C=C1)OC(=O)C2=CC=CC=C2O	2.932	-3.262	-3.298
Phenylpropanolamine hydrochloride	-0.226911	[C@H](c1ccccc1)([C@H](N)C)O	0.623	-0.177	-0.484
Phthalylsulfacetamide	0.0416839	CC(=O)NS(=O)(=O)c1ccc(NC(=O)c2ccccc2C(=O)O)cc1	1.864	-3.976	-3.947
Phthalylsulfathiazole	0.0568561	c1cccc(c1C(O)=O)C(Nc1ccc(cc1)S(Nc1nccs1)(=O)=O)=O	2.402	-4.41	-5.036
Picotamide monohydrate	0.0725506	c1(C(NCc2cnccc2)=O)cc(C(NCc2cnccc2)=O)ccc1OC	2.786	-4.932	-4.482
Picrotoxinin	0.123899	[C@]123[C@]4([C@](C5C(O[C@@H]([C@]4(OC1=O)[H])[C@@H]5C(=C)C)=O)(CC2O3)O)C	-0.101	-0.03	-1.762
Pilocarpine nitrate	-0.6487	c1(n(cnc1)C)C[C@@H]1[C@@H](C(OC1)=O)CC	1.439	-1.594	-1.813
Pilsicainide Hydrochloride	0.219266	Cc1cccc(C)c1NC(=O)CC23CCCN2CCC3	3.262	-3.192	-2.681
Pimethixene maleate	-1.1136	C\1(/c2c(Sc3c1cccc3)cccc2)=C\1/CCN(CC1)C	4.535	-4.498	-4.268
Pimozide	0.217542	C1(N(c2c(N1)cccc2)C1CCN(CC1)CCCC(c1ccc(cc1)F)c1ccc(cc1)F)=O	6.601	-7.844	-7.272
Pindolol	-0.0458032	c12c([nH]cc1)cccc2OCC(CNC(C)C)O	1.754	-3.658	-2.063
Pioglitazone	1.00953	N1C(SC(C1=O)Cc1ccc(cc1)OCCc1ncc(cc1)CC)=O	3.927	-5.561	-5.514
Piperacetazine	1.10171	N1(c2c(Sc3c1cccc3)ccc(c2)C(=O)C)CCCN1CCC(CC1)CCO	4.254	-4.713	-4.908
Piracetam	0.0480891	N1(C(=O)CCC1)CC(=O)N	-1.818	1.364	0.705
Pirenperone	0.19131	N/1\2C(\C(=C(/N=C1/C=C\C=C2)\C)\CCN1CCC(C(c2ccc(cc2)F)=O)CC1)=O	3.129	-3.627	-3.665
Pirenzepine dihydrochloride	-0.192674	N1(c2c(C(Nc3c1nccc3)=O)cccc2)C(CN1CCN(CC1)C)=O	0.1	-0.82	-0.916
Piretanide	0.223479	c1(S(=O)(=O)N)c(c(cc(c1)C(=O)O)N1CCCC1)Oc1ccccc1	1.627	-3.478	-4.138
Piribedil	0.689523	c1(N2CCN(Cc3cc4c(OCO4)cc3)CC2)ncccn1	2.146	-1.729	-2.512
Pirlindole mesylate	0.436567	n12c3c(c4c1ccc(c4)C)CCCC3NCC2	3.12	-3.17	-2.662
Piromidic acid	0.672252	c1(ncc2c(n1)N(/C=C(\C2=O)/C(O)=O)CC)N1CCCC1	1.909	-3.083	-3.052
Piroxicam	-0.197751	S1(N(\C(=C(/c2c1cccc2)\O)\C(Nc1ncccc1)=O)C)(=O)=O	1.96	-4.041	-3.777
Pivampicillin	0.37308	N12[C@@]([C@@](C1=O)(NC([C@@H](c1ccccc1)N)=O)[H])(SC([C@@H]2C(OCOC(C(C)(C)C)=O)=O)(C)C)[H]	1.141	-1.859	-2.848
Pizotifen malate	1.48916	C\1(/c2c(scc2)CCc2c1cccc2)=C\1/CCN(CC1)C	4.622	-4.561	-4.002
Pomalidomide	0.288841	Nc1cccc2C(=O)N(C3CCC(=O)NC3=O)C(=O)c12	0.291	-2.736	-3.147
Pramoxine hydrochloride	1.59443	N1(CCCOc2ccc(cc2)OCCCC)CCOCC1	3.549	-2.971	-2.304
Pranlukast	2.31773	c1(/C=2/Oc3c(C(\C2)=O)cccc3NC(c2ccc(cc2)OCCCCc2ccccc2)=O)nnn[nH]1	3.942	-6.921	-7.077
Praziquantel	-0.283766	N1(C(=O)C2CCCCC2)CC2N(C(C1)=O)CCc1c2cccc1	1.595	-2.058	-2.129
Prednicarbate	1.58589	[C@]12([C@](C(COC(=O)CC)=O)(OC(=O)OCC)CC[C@]1([C@]1([C@@]([C@@]\3(\C(=C/C(\C=C3)=O)\CC1)C)([C@H](C2)O)[H])[H])[H])C	3.524	-6.006	-5.472
Pregabalin	-0.556308	C(=O)(C[C@H](CC(C)C)CN)O	-1.252	-0.784	-0.197
Prenylamine lactate	2.41801	C(c1ccccc1)(c1ccccc1)CCNC(Cc1ccccc1)C	6.354	-5.896	-5.311
Prilocaine hydrochloride	-0.0973803	C(Nc1c(C)cccc1)(=O)C(NCCC)C	2.135	-2.268	-1.426
Procainamide hydrochloride	-0.185863	C(c1ccc(N)cc1)(=O)NCCN(CC)CC	0.889	-1.45	-1.223
Procaine hydrochloride	-0.743125	C(c1ccc(N)cc1)(=O)OCCN(CC)CC	1.39	-1.458	-1.411
Procarbazine hydrochloride	-0.0995253	C(NC(C)C)(c1ccc(cc1)CNNC)=O	0.062	-0.939	-0.195
Prochlorperazine dimaleate	0.141651	N1(c2c(Sc3c1cccc3)ccc(c2)Cl)CCCN1CCN(CC1)C	4.862	-4.321	-3.77
Proflavine hemisulfate	0.134626	Nc1ccc2cc3ccc(N)cc3nc2c1	1.461	-2.515	-2.955
Proglumide	-0.17491	C(C(NC(=O)c1ccccc1)CCC(=O)O)(N(CCC)CCC)=O	2.936	-3.316	-3.059
Proguanil hydrochloride	0.577538	C(NC(=N)NC(C)C)(Nc1ccc(Cl)cc1)=N	1.879	-3.079	-2.924
Pronethalol hydrochloride	0.299314	c1(cc2c(cc1)cccc2)C(CNC(C)C)O	2.67	-2.506	-2.082
Propafenone hydrochloride	1.16318	c1(C(=O)CCc2ccccc2)c(OCC(O)CNCCC)cccc1	3.82	-3.119	-3.428
Propylthiouracil	-0.157037	N1C(N\C(=C/C1=O)\CCC)=S	0.718	-2.233	-1.856
Prosultiamine	-0.538377	CCCSS\C(=C(/C)\N(Cc1cnc(C)nc1N)C=O)\CCO	1.892	-2.998	-3.559
Prothionamide	-0.203397	C(c1cc(ncc1)CCC)(=S)N	1.883	-2.126	-2.035
Protriptyline hydrochloride	0.982033	C1(c2c(\C=C/c3c1cccc3)cccc2)CCCNC	4.59	-4.063	-3.511
Pyrilamine maleate	-0.932528	N(c1ncccc1)(Cc1ccc(cc1)OC)CCN(C)C	3.312	-2.992	-2.833
Pyrimethamine	-0.167491	n1c(c(c(nc1N)CC)c1ccc(cc1)Cl)N	1.828	-2.955	-3.45
Pyrithyldione	0.101417	C1(C(N\C=C/C1=O)=O)(CC)CC	0.895	-1.437	-1.286
Quatacaine	-0.258973	CCCNC(C)(C)C(=O)Nc1ccccc1C	2.898	-2.527	-1.844
Quinapril hydrochloride	0.325668	N1(C([C@@H](N[C@H](C(=O)OCC)CCc2ccccc2)C)=O)[C@@H](Cc2c(C1)cccc2)C(=O)O	1.008	-3.406	-3.779
Racecadotril	1.10297	C(C(NCC(=O)OCc1ccccc1)=O)(Cc1ccccc1)CSC(=O)C	4.172	-5.109	-4.802
Raloxifene hydrochloride	2.41527	c1(c(sc2c1ccc(c2)O)c1ccc(cc1)O)C(c1ccc(cc1)OCCN1CCCCC1)=O	4.827	-6.301	-6.523
Raltitrexed	-0.170344	C1(c2c(/N=C(\N1)/C)ccc(c2)CN(c1sc(C(N[C@H](C(=O)O)CCC(=O)O)=O)cc1)C)=O	2.417	-5.482	-5.274
Ramipril	0.169132	N1([C@@H](C[C@]2([C@@]1(CCC2)[H])[H])C(=O)O)C([C@@H](N[C@H](C(=O)OCC)CCc1ccccc1)C)=O	0.859	-3.054	-2.969
Ranitidine hydrochloride	-0.479116	[N+](/C=C(/NC)\NCCSCc1oc(cc1)CN(C)C)([O-])=O	1.811	-3.084	-2.288
Ranolazine	0.379878	c1(NC(CN2CCN(CC(COc3c(OC)cccc3)O)CC2)=O)c(cccc1C)C	2.9	-3.253	-2.752
Rasagiline	0.713841	C(#C)CN[C@H]1c2c(CC1)cccc2	2.45	-1.725	-1.265
Rebamipide	0.272849	C\1(=C\C(Nc2c1cccc2)=O)/CC(NC(c1ccc(cc1)Cl)=O)C(=O)O	3.13	-4.844	-5.164
Remoxipride hydrochloride	0.186158	c1(C(NC[C@]2(N(CCC2)CC)[H])=O)c(c(ccc1OC)Br)OC	3.054	-3.136	-3.717
Repaglinide	0.777355	c1(C(=O)O)c(cc(CC(N[C@H](c2c(N3CCCCC3)cccc2)CC(C)C)=O)cc1)OCC	5.346	-6.576	-5.967
Riboflavine	0.382647	Cc1cc2N=C3C(=O)NC(=O)N=C3N(C[C@H](O)[C@H](O)[C@H](O)CO)c2cc1C	-0.781	-2.366	-2.963
Rifabutin	1.6893	C/1\2=C\3/C(/c4c(C1=O)c(c(c1c4C([C@](O1)(O/C=C/[C@@H]([C@H]([C@H]([C@@H]([C@@H]([C@@H]([C@H]([C@H](/C=C/C=C(/C(N2)=O)\C)C)O)C)O)C)OC(=O)C)C)OC)C)=O)C)O)=N\C1(N3)CCN(CC1)C(CC)C	4.896	-4.356	-8.763
Rifampicin	0.715163	c12c3O[C@@](C1=O)(O/C=C/[C@@H]([C@H]([C@H]([C@@H]([C@@H]([C@@H]([C@H]([C@H](/C=C/C=C(\C(Nc1c(c(c2c(c1O)c(c3C)O)O)/C=N/N1CCN(CC1)C)=O)/C)C)O)C)O)C)OC(=O)C)C)OC)C	3.325	-2.317	-7.127
Rifapentine	1.93732	c12c3O[C@@](C1=O)(O/C=C/[C@@H]([C@H]([C@H]([C@@H]([C@@H]([C@@H]([C@H]([C@H](/C=C/C=C(\C(Nc1c(c(c2c(c1O)c(c3C)O)O)\C=N\N1CCN(CC1)C1CCCC1)=O)/C)C)O)C)O)C)OC(=O)C)C)OC)C	3.254	-1.986	-8.16
Rifaximin	2.23361	c12c3NC(/C(=C\C=C\[C@@H]([C@@H]([C@H]([C@H]([C@H]([C@@H]([C@@H]([C@H](/C=C/O[C@]4(Oc5c(c(c1nc1n2ccc(c1)C)c(c3O)c(c5C)O)C4=O)C)OC)C)OC(=O)C)C)O)C)O)C)/C)=O	4.605	-5.634	-9.523
Rimantadine hydrochloride	0.764808	[C@]12(C[C@]3(C[C@@](C1)(C[C@@](C2)(C3)[H])[H])[H])C(N)C	1.975	-1.289	-1.102
Rimexolone	1.36234	[C@]12([C@]([C@]3([C@@]([C@@]\4(\C(=C/C(\C=C4)=O)\CC3)C)([C@H](C1)O)[H])[H])(C[C@H]([C@@]2(C(=O)CC)C)C)[H])C	3.753	-4.995	-4.711
Ronidazole	-0.248335	c1(n(c(nc1)COC(=O)N)C)[N+]([O-])=O	-0.449	-1.816	-1.759
Ropinirole hydrochloride	-0.343914	N1C(Cc2c1cccc2CCN(CCC)CCC)=O	2.82	-3.17	-2.16
Rosuvastatin	0.317299	CC(C)C1=NC(=NC(C2=CC=C(F)C=C2)=C1\C=C\[C@@H](O)C[C@@H](O)CC(=O)O)N(C)S(C)(=O)=O	2.944	-4.696	-5.336
Rufinamide	0.168538	NC(=O)c1cn(Cc2c(F)cccc2F)nn1	0.953	-2.586	-2.788
Rufloxacin	0.598611	C=1(\C(c2c3N(/C1)CCSc3c(c(c2)F)N1CCN(CC1)C)=O)/C(=O)O	-0.235	-3.139	-3.246
Safinamide	0.405957	C[C@H](NCc1ccc(OCc2cccc(F)c2)cc1)C(=O)N	1.992	-1.791	-2.37
Salbutamol	-0.176169	c1(cc(ccc1O)C(CNC(C)(C)C)O)CO	0.638	-1.224	-1.31
Sarafloxacin	0.267919	C=1(\C(c2c(N(/C1)c1ccc(cc1)F)cc(c(c2)F)N1CCNCC1)=O)/C(=O)O	1.247	-5.267	-4.661
Secnidazole	-0.714231	c1(n(c(nc1)C)CC(O)C)[N+]([O-])=O	0.172	-1.326	-1.708
Seratrodast	0.626625	CC1=C(C)C(=O)C(=C(C)C1=O)C(CCCCCC(=O)O)c2ccccc2	3.994	-5.174	-4.746
Sertaconazole nitrate	3.31263	s1c2c(c(c1)COC(c1c(cc(cc1)Cl)Cl)Cn1cncc1)cccc2Cl	6.4	-6.819	-7.852
Sertindole	2.37645	n1(cc(c2c1ccc(c2)Cl)C1CCN(CCN2C(NCC2)=O)CC1)c1ccc(cc1)F	5.787	-7.45	-6.655
Sertraline	1.95222	c12[C@](c3cc(c(cc3)Cl)Cl)(CC[C@@](c1cccc2)(NC)[H])[H]	4.859	-4.816	-4.446
Sibutramine hydrochloride	2.61442	C1(C(N(C)C)CC(C)C)(c2ccc(cc2)Cl)CCC1	4.598	-3.778	-3.141
Sotalol hydrochloride	-0.306446	S(Nc1ccc(cc1)C(CNC(C)C)O)(=O)(=O)C	0.25	-1.655	-1.18
Spiperone	-0.35292	C12(N(CNC1=O)c1ccccc1)CCN(CC2)CCCC(c1ccc(cc1)F)=O	2.715	-3.469	-3.493
Spironolactone	0.275852	[C@]12(\C(=C/C(=O)CC1)\C[C@H]([C@@]1([C@@]2(CC[C@]2([C@]1(CC[C@]21OC(=O)CC1)[H])C)[H])[H])SC(=O)C)C	3.103	-4.867	-4.895
Stanozolol	1.86961	[C@]12([C@@]3([C@]([C@]4([C@@]([C@](CC4)(O)C)(CC3)C)[H])(CC[C@]1(Cc1c(C2)cn[nH]1)[H])[H])[H])C	4.342	-5.515	-5.237
Succinylsulfathiazole	-0.218152	c1(ccc(cc1)NC(=O)CCC(O)=O)S(Nc1sccn1)(=O)=O	1.388	-3.508	-3.755
Sulconazole nitrate	2.96806	c1(c(cc(cc1)Cl)Cl)C(SCc1ccc(Cl)cc1)Cn1cncc1	5.812	-5.506	-7.379
Sulfabenzamide	0.200461	S(NC(=O)c1ccccc1)(c1ccc(N)cc1)(=O)=O	1.781	-2.928	-3.576
Sulfacarbamide	-0.0634662	NC(=O)NS(=O)(=O)c1ccc(N)cc1	0.269	-1.752	-2.212
Sulfachloropyridazine	0.249199	S(Nc1nnc(Cl)cc1)(c1ccc(N)cc1)(=O)=O	0.566	-2.656	-2.867
Sulfaguanidine	-0.149608	S(NC(=N)N)(c1ccc(N)cc1)(=O)=O	-0.584	-1.57	-2.013
Sulfamerazine	0.233681	S(Nc1nc(ccn1)C)(c1ccc(N)cc1)(=O)=O	0.891	-2.439	-2.512
Sulfameter	0.254408	S(Nc1ncc(cn1)OC)(c1ccc(N)cc1)(=O)=O	0.233	-2.43	-2.545
Sulfamethizole	0.15244	S(Nc1sc(nn1)C)(c1ccc(N)cc1)(=O)=O	0.817	-2.415	-2.556
Sulfamethoxazole	-0.162966	S(Nc1noc(c1)C)(c1ccc(N)cc1)(=O)=O	0.483	-2.373	-2.421
Sulfamonomethoxine	0.112276	S(Nc1ncnc(c1)OC)(c1ccc(N)cc1)(=O)=O	0.792	-2.437	-2.789
Sulfapyridine	0.219253	S(Nc1ncccc1)(c1ccc(N)cc1)(=O)=O	0.274	-2.724	-2.568
Sulfasalazine	0.463052	S(Nc1ncccc1)(c1ccc(\N=N\c2cc(C(=O)O)c(cc2)O)cc1)(=O)=O	1.994	-4.326	-4.716
Sulfathiazole	-0.425189	S(Nc1nccs1)(c1ccc(N)cc1)(=O)=O	1.334	-2.63	-3.114
Sulindac	-0.0724887	C/1(\C(=C(/c2c1ccc(c2)F)\CC(=O)O)\C)=C/c1ccc(S(=O)C)cc1	3.421	-4.857	-4.965
Suloctidil	3.05139	[C@H](c1ccc(SC(C)C)cc1)([C@H](NCCCCCCCC)C)O	5.166	-5.267	-3.805
Sumatriptan succinate	-0.494081	S(=O)(=O)(Cc1cc2c(c[nH]c2cc1)CCN(C)C)NC	1.67	-2.324	-2.174
Suprofen	0.153233	c1(ccc(cc1)C(C)C(O)=O)C(c1sccc1)=O	2.587	-3.638	-3.576
Suxibuzone	0.279711	N1(N(C(C(C1=O)(CCCC)COC(=O)CCC(O)=O)=O)c1ccccc1)c1ccccc1	4.14	-5.51	-5.462
Tacrine hydrochloride	-0.17915	c1(c2c(nc3c1cccc3)CCCC2)N	2.596	-3.148	-2.93
Tandospirone	0.582089	O=C1[C@@H]2[C@H]3CC[C@H](C3)[C@@H]2C(=O)N1CCCCN4CCN(CC4)c5ncccn5	2.937	-3.956	-3.296
Telmisartan	1.37008	c1(nc2c(n1C)cccc2)c1cc2n(c(nc2c(c1)C)CCC)Cc1ccc(c2c(C(=O)O)cccc2)cc1	7.769	-9.124	-9.513
Terbinafine	2.35243	C(#CC(C)(C)C)/C=C/CN(Cc1c2c(ccc1)cccc2)C	5.859	-5.657	-5.657
Teriflunomide	0.514307	CC(=C(C#N)C(=O)NC1=CC=C(C=C1)C(F)(F)F)O	3.304	-5.276	-5.243
Tetracaine hydrochloride	0.930999	C(c1ccc(NCCCC)cc1)(=O)OCCN(C)C	3.498	-3.45	-1.938
Theophylline monohydrate	-0.41188	N1(c2c(C(N(C1=O)C)=O)[nH]cn2)C	-0.019	-1.395	-1.594
Thiamphenicol	-0.320466	S(c1ccc([C@H]([C@H](NC(C(Cl)Cl)=O)CO)O)cc1)(=O)(=O)C	-0.012	-2.172	-2.328
Thiocolchicoside	-0.865998	C=1/2\C(=C/C(\C(=C/C1)\SC)=O)\[C@@H](NC(=O)C)CCc1c2c(c(c(O[C@H]2[C@@H]([C@H]([C@@H]([C@H](O2)CO)O)O)O)c1)OC)OC	0.27	-3.7	-3.8
Thioperamide maleate	0.0877815	C(N1CCC(c2nc[nH]c2)CC1)(NC1CCCCC1)=S	3.48	-5.199	-3.624
Tiagabine hydrochloride	0.55385	Cc1ccsc1C(=CCCN2CCC[C@H](C2)C(=O)O)c3sccc3C	3.07	-5.57	-4.835
Tiaramide Hydrochloride	0.0899704	OCCN1CCN(CC1)C(=O)CN2C(=O)Sc3ccc(Cl)cc23	0.808	-2.297	-1.742
Tibolone	1.66763	C/1\2=C(/C[C@H]([C@]3([C@]4([C@@]([C@](C#C)(CC4)O)(CC[C@]13[H])C)[H])[H])C)\CC(=O)CC2	3.686	-5.374	-4.5
Ticagrelor	2.46965	CCCSc1nc(N[C@@H]2C[C@H]2c3ccc(F)c(F)c3)c4nnn([C@@H]5C[C@H](OCCO)[C@@H](O)[C@H]5O)c4n1	3.286	-6.654	-5.847
Tiletamine hydrochloride	0.0937624	CCNC1(CCCCC1=O)c2cccs2	2.336	-2.267	-1.835
Timolol maleate salt	-0.360961	c1(c(nsn1)OC[C@H](CNC(C)(C)C)O)N1CCOCC1	1.841	-2.498	-2.289
Tinidazole	0.171492	n1(c(cnc1C)[N+]([O-])=O)CCS(CC)(=O)=O	0.132	-0.906	-1.609
Tioguanine	0.414163	Nc1nc(S)c2nc[nH]c2n1	-0.073	-1.761	-1.487
Tirofiban hydrochloride	0.166855	CCCCS(=O)(=O)N[C@@H](Cc1ccc(cc1)OCCCCC2CCNCC2)C(=O)O	2.017	-5.279	-4.271
Tizanidine hydrochloride	-0.533606	c12c(c(ccc1nsn2)Cl)N/C/1=N/CCN1	1.83	-3.194	-3.287
Tolazamide	0.251882	S(NC(NN1CCCCCC1)=O)(c1ccc(cc1)C)(=O)=O	0.542	-3.107	-2.058
Tolazoline hydrochloride	-0.55742	C/1(=N/CCN1)\Cc1ccccc1	2.226	-2.482	-2.178
Tolbutamide	-0.189608	S(NC(=O)NCCCC)(c1ccc(cc1)C)(=O)=O	3.214	-3.581	-3.55
Tolcapone	1.26233	c1([N+]([O-])=O)c(c(cc(c1)C(c1ccc(cc1)C)=O)O)O	1.27	-3.101	-3.667
Tolperisone hydrochloride	0.316476	Cl.CC(CN1CCCCC1)C(=O)c2ccc(C)cc2	2.86	-2.35	-1.775
Toltrazuril	1.24578	N1(C(N(C(NC1=O)=O)C)=O)c1cc(c(Oc2ccc(SC(F)(F)F)cc2)cc1)C	4.888	-7	-7.558
Tomoxetine hydrochloride	1.32538	O(c1c(C)cccc1)[C@@H](c1ccccc1)CCNC	3.762	-3.496	-3.134
Topiramate	0.101456	[C@@]12([C@H]([C@H]3[C@H](OC(O3)(C)C)CO1)OC(O2)(C)C)COS(=O)(=O)N	0.77	-2.574	-3.15
Toremifene	2.60379	C(=C(/c1ccccc1)\CCCl)(/c1ccc(cc1)OCCN(C)C)\c1ccccc1	7.1	-6.674	-6.45
Torsemide	0.224649	S(NC(NC(C)C)=O)(c1c(Nc2cc(ccc2)C)ccnc1)(=O)=O	4.108	-4.88	-5.104
Trichlormethiazide	0.0309891	S1(NC(Nc2c1cc(S(=O)(=O)N)c(c2)Cl)C(Cl)Cl)(=O)=O	0.197	-3.295	-3.839
Trifluoperazine dihydrochloride	-0.393292	N1(c2c(Sc3c1cccc3)ccc(C(F)(F)F)c2)CCCN1CCN(CC1)C	4.987	-4.39	-4.483
Triflupromazine hydrochloride	1.30327	N1(c2c(Sc3c1cccc3)ccc(C(F)(F)F)c2)CCCN(C)C	5.432	-5.078	-5.189
Trimebutine	1.0804	c1(c(cc(C(OCC(N(C)C)(c2ccccc2)CC)=O)cc1OC)OC)OC	4.566	-4.273	-4.538
Trimetazidine dihydrochloride	-0.315319	c1(c(c(CN2CCNCC2)ccc1OC)OC)OC	1.589	-0.774	-0.75
Trioxsalen	1.44638	c12c(\C(=C/C(O1)=O)\C)cc1c(c2C)oc(c1)C	2.56	-3.541	-3.308
Tripamide	0.816407	NS(=O)(=O)c1cc(ccc1Cl)C(=O)NN2C[C@@H]3[C@@H]4CC[C@@H](C4)[C@@H]3C2	1.398	-4.245	-3.72
Triprolidine hydrochloride	-1.25326	C(=C/CN1CCCC1)(/c1ccc(cc1)C)\c1ncccc1	4.351	-4.234	-3.305
Tropisetron hydrochloride	-0.0148933	C1(C(OC2C[C@]3(N([C@@](C2)(CC3)[H])C)[H])=O)\C=N/c2c1cccc2	3.363	-3.641	-3.238
Urapidil hydrochloride	-0.120485	C1(N(/C(=C\C(N1C)=O)/NCCCN1CCN(c2c(OC)cccc2)CC1)C)=O	3.117	-4.601	-3.763
Vandetanib	2.08847	COc1cc2c(Nc3ccc(Br)cc3F)ncnc2cc1OCC4CCN(C)CC4	5.118	-6.289	-6.435
Venlafaxine	0.410833	C(C1(O)CCCCC1)(c1ccc(cc1)OC)CN(C)C	3.587	-3.139	-2.727
Verapamil hydrochloride	0.0827959	C(c1cc(c(cc1)OC)OC)(C#N)(C(C)C)CCCN(CCc1cc(c(cc1)OC)OC)C	3.813	-5.551	-6.384
Verteporfin	3.51065	[C@@]/12(c3nc(\C1=C\C=C(/C2C(=O)OC)\C(=O)OC)cc1[nH]c(c(c1C)C=C)cc\1nc(\C(=C1\C)\CCC(=O)O)cc1[nH]c(c3)c(c1CCC(=O)OC)C)C	6.937	-8.795	-10.577
Vincamine	-0.720582	n12[C@](C[C@]3([C@]4(c1c(c1c2cccc1)CCN4CCC3)[H])CC)(C(=O)OC)O	3.466	-3.816	-4.027
Vinpocetine	-0.215556	n1/2c3c(c4c1cccc4)CCN1[C@]3([C@](/C=C2/C(=O)OCC)(CCC1)CC)[H]	4.268	-4.595	-4.297
Vonoprazan	0.676667	CNCc1cc(c2ccccc2F)n(c1)S(=O)(=O)c3cccnc3	2.015	-2.692	-3.227
Zafirlukast	2.05802	S(NC(c1cc(c(Cc2c3c(n(c2)C)ccc(NC(OC2CCCC2)=O)c3)cc1)OC)=O)(c1c(C)cccc1)(=O)=O	6.716	-9.456	-9.273
Zaltoprofen	0.349512	CC(C(=O)O)c1ccc2Sc3ccccc3C(=O)Cc2c1	3.158	-4.593	-4.331
Zaprinast	0.180107	c12c(C(\N=C(/N1)\c1c(OCCC)cccc1)=O)[nH]nn2	1.684	-3.362	-3.725
Zileuton	0.454717	c1(sc2c(c1)cccc2)C(N(C(=O)N)O)C	0.942	-1.568	-2.321
Zimelidine dihydrochloride monohydrate	-0.614094	C(=C\CN(C)C)(\c1ccc(cc1)Br)/c1cnccc1	3.494	-2.889	-3.858
Ziprasidone hydrochloride monohydrate	2.23986	c1(nsc2c1cccc2)N1CCN(CCc2c(cc3NC(Cc3c2)=O)Cl)CC1	4.006	-5.572	-5.276
Zuclopenthixol dihydrochloride	1.66936	C\1(/c2c(Sc3c1cccc3)ccc(c2)Cl)=C/CCN1CCN(CC1)CCO	4.126	-3.996	-3.93
2-keto-isovalerate	-0.12	CC(C)C(=O)C(=O)[O-]	0.183	-0.541	-0.323
Acetyllysine	-0.04	CC(=O)NC(CCCCN)C(=O)O	-2.424	-0.033	0.375
Aconitate	-0.09	C(C(=CC(=O)O)C(=O)O)C(=O)O	-0.082	-0.692	-0.834
Adenine	-0.75	C1=NC2=C(N1)C(=NC=N2)N	-0.196	-1.952	-1.267
Adenosine	0.12	C1=NC2=C(C(=N1)N)N=CN2C3C(C(C(O3)CO)O)O	-1.466	-1.629	-1.506
Allantoate	0.1	C(C(=O)[O-])(NC(=O)N)NC(=O)N	-2.624	1.164	0.108
Atrolactic acid	0.08	CC(C1=CC=CC=C1)(C(=O)O)O	1.629	-1.476	-1.848
Creatinine	-0.01	CN1CC(=O)N=C1N	-1.133	-0.586	-0.591
Cytidine	-0.85	C1=CN(C(=O)N=C1N)C2C(C(C(O2)CO)O)O	-1.95	-1.551	-1.035
dAMP	0.13	C1C(C(OC1N2C=NC3=C2N=CN=C3N)COP(=O)(O)O)O	-1.024	-2.017	-1.959
Deoxyadenosine	0.11	C1C(C(OC1N2C=NC3=C2N=CN=C3N)CO)O	-1.086	-1.966	-1.721
Deoxyinosine	0.19	C1C(C(OC1N2C=NC3=C2N=CNC3=O)CO)O	-1.258	-1.77	-1.409
D-gluconate	0.03	C(C(C(C(C(C(=O)[O-])O)O)O)O)O	-1.77	-0.418	-0.46
Dihydroorotate	-0.06	C1C(NC(=O)NC1=O)C(=O)O	-0.765	-1.099	-1.1
Dimethylglycine	-0.87	CN(C)CC(=O)O	-2.092	0.159	0.895
FAD	-0.57	CC1=CC2=C(C=C1C)N(C3=NC(=O)NC(=O)C3=N2)CC(C(C(COP(=O)(O)OP(=O)(O)OCC4C(C(C(O4)N5C=NC6=C5N=CN=C6N)O)O)O)O)O	-2.828	-1.464	-5.125
GMP	-0.16	C1=NC2=C(N1C3C(C(C(O3)COP(=O)(O)O)O)O)N=C(NC2=O)N	-2.737	-1.973	-1.477
Guanine	-0.4	C1=NC2=C(N1)C(=O)NC(=N2)N	-0.96	-1.733	-1.233
Guanosine	-0.64	C1=NC2=C(N1C3C(C(C(O3)CO)O)O)N=C(NC2=O)N	-2.634	-1.95	-1.337
Hydroxyproline	-0.34	C1C(CNC1C(=O)O)O	-2.876	-0.215	0.494
Hypoxanthine	0.23	C1=NC2=C(N1)C(=O)NC=N2	-0.58	-2.106	-1.047
IMP	0.08	C1=NC2=C(C(=O)N1)N=CN2C3C(C(C(O3)COP(=O)(O)O)O)O	-2.051	-1.702	-1.393
Indole-3-carboxylic acid	-0.25	C1=CC=C2C(=C1)C(=CN2)C(=O)O	2.153	-1.991	-2.517
Lipoate	1.42	C1CSSC1CCCCC(=O)O	2.572	-2.816	-2.319
N-acetyl-glutamate	-0.38	CC(=O)NC(CCC(=O)O)C(=O)O	-0.286	-0.281	-0.438
N-acetyl-glutamine	-0.38	CC(=O)NC(CCC(=O)N)C(=O)O	-1.699	0.924	0.312
N-acetyl-L-ornithine	-0.45	CC(=O)NC(CCCN)C(=O)O	-2.742	0.142	0.583
N-Acetylputrescine	-0.09	CC(=O)NCCCCN	-0.837	1.139	0.95
Phenyllactic acid	-0.23	CC(C1=CC=CC=C1)(C(=O)O)O	1.629	-1.476	-1.848
Uracil	-0.05	C1=CNC(=O)NC1=O	-1.066	-1.45	-0.861
Uridine	-0.15	C1=CN(C(=O)NC1=O)C2C(C(C(O2)CO)O)O	-1.971	-1.366	-1.128
Xanthine	0.64	C1=NC2=C(N1)C(=O)NC(=O)N2	-1.864	-2.911	-1.303
(L) Thyroxine	1.45139	c1(c(cc(cc1I)C[C@@H](C(=O)O)N)I)Oc1cc(c(c(c1)I)O)I	2.038	-5.527	-12.715
(R) Propranolol hydrochloride	0.456158	c12c(OCC(CNC(C)C)(O)[H])cccc1cccc2	3.088	-3.6	-2.416
(R)-Duloxetine hydrochloride	1.57608	c1(sccc1)[C@H](Oc1c2c(ccc1)cccc2)CCNC	4.659	-4.174	-4.176
(R)-Tamsulosin hydrochloride	0.494804	CCOc1ccccc1OCCN[C@H](C)Cc2ccc(OC)c(c2)S(=O)(=O)N	2.783	-4.196	-3.833
(R,+) Atenolol	-0.170755	C(=O)(Cc1ccc(OC[C@H](CNC(C)C)O)cc1)N	0.174	-1.291	-0.772
Acetanilide	0.0218545	CC(=O)Nc1ccccc1	1.161	-1.383	-1.391
Acetohexamide	-0.225785	S(NC(NC1CCCCC1)=O)(c1ccc(C(=O)C)cc1)(=O)=O	2.832	-4.133	-3.741
Albendazole	-0.0748453	c1(nc2c([nH]1)ccc(c2)SCCC)NC(=O)OC	2.814	-4.552	-3.741
Alfaxalone	0.698661	[C@]12([C@]([C@]3([C@@]([C@@]4([C@@](CC3)(C[C@@H](CC4)O)[H])C)(C(C1)=O)[H])[H])(CC[C@@H]2C(=O)C)[H])C	2.927	-4.37	-3.687
Alfuzosin hydrochloride	-0.253006	n1c(nc2c(c1N)cc(c(c2)OC)OC)N(CCCNC(C1OCCC1)=O)C	2.085	-3.943	-3.639
Altrenogest	1.22647	C/1\2=C\3/C(=C\C(=O)CC3)/CC[C@]1([C@]1([C@](\C=C2)([C@](CC1)(O)CC=C)C)[H])[H]	4.28	-5.377	-4.772
Amcinonide	2.03806	[C@@]12([C@@]3([C@]([C@]4([C@@]([C@@]\5(\C(=C/C(\C=C5)=O)\CC4)C)([C@H](C3)O)F)[H])(C[C@H]1OC1(O2)CCCC1)[H])C)C(COC(=O)C)=O	3.543	-5.973	-6.059
Amifostine		P(=O)(SCCNCCCN)(O)O	-2.538	0.932	1.062
Aminacrine	0.22281	c1(c2c(nc3c1cccc3)cccc2)N	2.521	-2.825	-3.11
Amisulpride	-0.35397	c1(S(=O)(=O)CC)cc(C(NCC2N(CCC2)CC)=O)c(cc1N)OC	1.271	-2.05	-2.438
Amoxicillin	-0.302809	N12[C@@H]([C@@H](C1=O)NC([C@@H](c1ccc(cc1)O)N)=O)SC([C@@H]2C(=O)O)(C)C	-2.248	-1.229	-1.304
Anagrelide	0.485634	C\1=2/NC(CN1Cc1c(/N2)ccc(c1Cl)Cl)=O	1.677	-3.118	-3.299
Anastrozole	0.364248	n1cnn(c1)Cc1cc(cc(C(C#N)(C)C)c1)C(C#N)(C)C	2.131	-4.234	-4.179
Anethole-trithione	2.45588	C\1=C(\SSC1=S)/c1ccc(cc1)OC	3.37	-3.617	-3.561
Aripiprazole	3.32668	N1c2cc(ccc2CCC1=O)OCCCCN1CCN(c2c(c(Cl)ccc2)Cl)CC1	4.945	-6.637	-5.714
Arotinolol hydrochloride	0.388108	CC(C)(C)NCC(O)CSc1nc(cs1)c2ccc(s2)C(=O)N	2.132	-3.203	-3.467
Beclomethasone dipropionate	2.5081	[C@]12([C@]([C@H](C[C@]1([C@]1([C@@]([C@@]\3(\C(=C/C(\C=C3)=O)\CC1)C)([C@H](C2)O)Cl)[H])[H])C)(C(COC(=O)CC)=O)OC(=O)CC)C	3.766	-5.812	-6.131
Bendazac	0.284135	OC(=O)COc1nn(Cc2ccccc2)c3ccccc13	3.874	-4.208	-4.63
Benzarone	1.79637	CCc1oc2ccccc2c1C(=O)c3ccc(O)cc3	3.175	-3.834	-4.213
Benzylpenicillin sodium	-0.0929638	N12[C@@]([C@@](C1=O)(NC(=O)Cc1ccccc1)[H])(SC([C@@H]2C([O-])=O)(C)C)[H]	1.803	-1.653	-2.529
Besifloxacin hydrochloride	0.495742	N\1(c2c(C(\C(=C1)\C(=O)O)=O)cc(c(c2Cl)N1C[C@H](N)CCCC1)F)C1CC1	0.986	-4.923	-3.926
Betamethasone	-0.294477	[C@]12([C@]([C@]3([C@@]([C@@]\4(\C(=C/C(\C=C4)=O)\CC3)C)([C@H](C1)O)F)[H])(C[C@@H]([C@@]2(C(=O)CO)O)C)[H])C	1.939	-3.77	-4.133
Bicalutamide	0.613905	S(CC(C(Nc1cc(C(F)(F)F)c(C#N)cc1)=O)(O)C)(c1ccc(cc1)F)(=O)=O	3.11	-6.023	-6.573
Bosutinib	2.61458	COc1cc(Nc2c(cnc3cc(OCCCN4CCN(C)CC4)c(OC)cc23)C#N)c(Cl)cc1Cl	4.345	-6.077	-6.233
Butacaine	0.400985	C(c1ccc(N)cc1)(=O)OCCCN(CCCC)CCCC	3.243	-3.119	-2.754
Butalbital	2.19408	C1(C(NC(NC1=O)=O)=O)(CC(C)C)CC=C	1.889	-2.211	-2.482
Butenafine hydrochloride	2.379	c1(c2c(ccc1)cccc2)CN(Cc1ccc(C(C)(C)C)cc1)C	5.819	-5.503	-5.503
Camylofine chlorhydrate	1.23105	C(c1ccccc1)(NCCN(CC)CC)C(OCCC(C)C)=O	3.387	-2.025	-1.806
Carvedilol	2.27715	[nH]1c2c(c3c1cccc3)c(OCC(O)CNCCOc1c(OC)cccc1)ccc2	4.209	-4.994	-5.22
Cefpiramide	-0.229115	N1/2C([C@H]([C@]1(SC/C(=C2/C(=O)O)/CSc1n(nnn1)C)[H])NC([C@H](NC(c1c(cc(nc1)C)O)=O)c1ccc(cc1)O)=O)=O	1.966	-6.232	-6.794
Cefpirome sulfate		CO\N=C(/C(=O)N[C@H]1[C@H]2SCC(=C(N2C1=O)C(=O)[O-])C[n+]3cccc4CCCc34)\c5csc(N)n5	2.97	-5.053	-5.669
Chlormezanone	-0.27579	S1(C(N(C(CC1)=O)C)c1ccc(cc1)Cl)(=O)=O	0.07	-0.471	-1.459
Chloropyramine hydrochloride	1.00934	N(c1ncccc1)(Cc1ccc(Cl)cc1)CCN(C)C	3.724	-3.116	-3.275
Chromocarb	-0.0445849	OC(=O)C1=CC(=O)c2ccccc2O1	0.876	-1.717	-1.998
Cinoxacin	0.528213	c12c(OCO1)cc1c(c2)C(/C(=N\N1CC)/C(O)=O)=O	0.536	-0.798	-2.341
Citalopram hydrobromide	0.726846	C1(c2c(CO1)cc(C#N)cc2)(c1ccc(cc1)F)CCCN(C)C	3.818	-5.124	-4.712
Clemizole hydrochloride	0.714581	c1(n(c2c(n1)cccc2)Cc1ccc(Cl)cc1)CN1CCCC1	4.559	-4.272	-4.261
Closantel	3.11533	c1(C(Nc2cc(c(cc2C)C(C#N)c2ccc(cc2)Cl)Cl)=O)c(c(cc(c1)I)I)O	6.677	-9.956	-13.427
Clozapine	-0.383861	C\1(=N\c2c(Nc3c1cccc3)ccc(c2)Cl)/N1CCN(CC1)C	3.245	-4.5	-4.024
Cyclobenzaprine hydrochloride	1.1948	C/1(\c2c(\C=C/c3c1cccc3)cccc2)=C\CCN(C)C	4.582	-4.067	-3.665
Cyproterone acetate	1.71627	[C@@]12(\C(\C(=C/[C@@]3([C@@]1(CC[C@@]1([C@@](CC[C@]13[H])(OC(=O)C)C(=O)C)C)[H])[H])\Cl)=C/C(C1C2C1)=O)C	3.981	-5.179	-5.201
Dalfampridine	0.172403	Nc1ccncc1	0.387	0.203	-0.761
Deflazacort	0.464335	[C@@]1/2([C@@]3([C@]([C@]4([C@@]([C@@]\5(\C(=C/C(\C=C5)=O)\CC4)C)([C@H](C3)O)[H])[H])(C[C@]1(O/C(=N2)/C)[H])[H])C)C(COC(=O)C)=O	2.169	-4.658	-4.501
Dehydrocholic acid	0.0570009	[C@]12([C@]([C@]3([C@@]([C@@]4([C@](CC3=O)(CC(=O)CC4)[H])C)(CC1=O)[H])[H])(CC[C@@H]2[C@@H](CCC(=O)O)C)[H])C	2.743	-4.574	-4.304
Delapril Hydrochloride	0.417188	CCOC(=O)[C@H](CCc1ccccc1)N[C@@H](C)C(=O)N(CC(=O)O)C2Cc3ccccc3C2	1.425	-4.096	-3.996
Deptropine citrate	1.36227	C1(c2c(CCc3c1cccc3)cccc2)OC1C[C@@H]2N([C@H](C1)CC2)C	4.607	-4.42	-3.941
Dicumarol	1.33473	C\1(=C(\c2c(OC1=O)cccc2)/O)/C/C/1=C(/c2c(OC1=O)cccc2)\O	1.969	-3.473	-4.657
Diflorasone Diacetate	1.3037	[C@]\1\2([C@@]3([C@]([C@]4([C@@]([C@]([C@H](C4)C)(C(COC(=O)C)=O)OC(=O)C)(C[C@@H]3O)C)[H])(C[C@@H](/C1=C/C(\C=C2)=O)F)[H])F)C	3.093	-5.614	-5.593
Diltiazem hydrochloride	0.0413641	[C@@H]1(C(N(c2c(S[C@H]1c1ccc(cc1)OC)cccc2)CCN(C)C)=O)OC(=O)C	3.242	-2.953	-3.591
Dipyridamole	1.12746	c12c(c(nc(n1)N(CCO)CCO)N1CCCCC1)nc(nc2N1CCCCC1)N(CCO)CCO	2.395	-3.817	-4.944
Disopyramide	0.0242439	C(C(=O)N)(CCN(C(C)C)C(C)C)(c1ncccc1)c1ccccc1	2.623	-1.937	-2.912
Ebastine	4.07008	CC(C)(C)c1ccc(cc1)C(=O)CCCN2CCC(CC2)OC(c3ccccc3)c4ccccc4	7.052	-7.406	-6.47
Empagliflozin	0.496911	OC[C@H]1O[C@H]([C@H](O)[C@@H](O)[C@@H]1O)c2ccc(Cl)c(Cc3ccc(O[C@H]4CCOC4)cc3)c2	1.964	-4.495	-4.733
Enilconazole	1.16049	c1(c(cc(cc1)Cl)Cl)C(Cn1cncc1)OCC=C	4.166	-4.149	-4.327
Enocitabine	2.63229	CCCCCCCCCCCCCCCCCCCCCC(=O)NC1=NC(=O)N(C=C1)[C@@H]2O[C@H](CO)[C@@H](O)[C@@H]2O	4.727	-7.802	-5.838
Entacapone	1.27298	c1([N+]([O-])=O)c(c(cc(/C=C(/C(N(CC)CC)=O)\C#N)c1)O)O	0.573	-3.596	-4.053
Eprosartan mesylate	0.142077	CCCCc1ncc(\C=C(/Cc2cccs2)\C(=O)O)n1Cc3ccc(cc3)C(=O)O	5.149	-5.461	-6.534
Escitalopram oxalate	1.09717	[C@]1(c2c(CO1)cc(C#N)cc2)(c1ccc(cc1)F)CCCN(C)C	3.822	-5.169	-4.712
Etanidazole	0.103134	n1(ccnc1[N+]([O-])=O)CC(=O)NCCO	-0.908	-0.45	-0.846
Ethamivan	-0.0296985	C(c1cc(c(cc1)O)OC)(N(CC)CC)=O	1.965	-2.48	-2.375
Ethionamide	-0.729493	C(c1cc(ncc1)CC)(=S)N	1.296	-2.265	-1.786
Etilefrine hydrochloride	-0.193319	c1(cc(O)ccc1)C(O)CNCC	0.253	-0.69	-0.709
Etravirine	3.24638	Cc1cc(cc(C)c1Oc2nc(Nc3ccc(cc3)C#N)nc(N)c2Br)C#N	3.002	-6.691	-7.397
Famotidine	-0.108559	S(NC(=N)CCSCc1nc(\N=C(/N)\N)sc1)(=O)(=O)N	-0.649	-1.803	-2.653
Fenbendazole	0.474914	c1(nc2c([nH]1)ccc(c2)Sc1ccccc1)NC(=O)OC	3.632	-5.328	-4.977
Finasteride	0.770122	[C@]12([C@]([C@]3([C@@]([C@]4(\C=C/C(N[C@@]4(CC3)[H])=O)C)(CC1)[H])[H])(CC[C@@H]2C(NC(C)(C)C)=O)[H])C	3.594	-5.526	-4.255
Flecainide acetate	0.536853	c1(C(NCC2NCCCC2)=O)c(OCC(F)(F)F)ccc(c1)OCC(F)(F)F	3.956	-5.995	-5.287
Florfenicol	-0.0468751	S(c1ccc([C@H]([C@H](NC(C(Cl)Cl)=O)CF)O)cc1)(=O)(=O)C	1.124	-2.925	-2.978
Fludrocortisone acetate	-0.263508	[C@]12([C@@](C(COC(=O)C)=O)(CC[C@]1([C@]1(C([C@@]3(\C(=C/C(=O)CC3)\CC1)C)([C@H](C2)O)F)[H])[H])O)C	2.243	-4.63	-4.52
Flumethasone pivalate	1.9848	[C@]\1\2([C@@]3([C@]([C@]4([C@@]([C@]([C@@H](C4)C)(C(COC(C(C)(C)C)=O)=O)O)(C[C@@H]3O)C)[H])(C[C@@H](/C1=C/C(\C=C2)=O)F)[H])F)C	3.965	-6.064	-6.079
Flurandrenolide	0.143034	[C@@]12([C@@]3([C@]([C@]4([C@@]([C@@]5(\C(\[C@H](C4)F)=C/C(=O)CC5)C)([C@H](C3)O)[H])[H])(C[C@H]1OC(O2)(C)C)[H])C)C(=O)CO	2.383	-4.175	-4.737
Gemcitabine	0.23279	N\1([C@H]2C([C@@H]([C@H](O2)CO)O)(F)F)C(/N=C(\C=C1)/N)=O	-1.146	-1.747	-1.714
Ibuprofen Piconol	3.364	CC(C)Cc1ccc(cc1)C(C)C(=O)OCc2ccccn2	4.936	-5.724	-4.716
Imipramine hydrochloride	-0.653604	N1(c2c(CCc3c1cccc3)cccc2)CCCN(C)C	4.42	-4.187	-3.41
Iobenguane sulfate	0.224662	C(=N)(NCc1cc(I)ccc1)N	1.323	-2.19	-3.879
Irsogladine maleate	0.167709	c1(nc(nc(n1)N)N)c1c(ccc(c1)Cl)Cl	1.116	-2.911	-3.318
Isoflupredone acetate	-0.131121	[C@]12([C@@](C(COC(=O)C)=O)(CC[C@]1([C@]1([C@@]([C@@]\3(\C(=C/C(\C=C3)=O)\CC1)C)([C@H](C2)O)F)[H])[H])O)C	2.237	-4.699	-4.61
Isoxsuprine hydrochloride	-0.172529	N(C(C(c1ccc(cc1)O)O)C)C(COc1ccccc1)C	2.835	-2.884	-3.009
Itraconazole	3.52759	N\1(C(N(\N=C1)C(CC)C)=O)c1ccc(N2CCN(c3ccc(OCC4OC(c5c(cc(cc5)Cl)Cl)(Cn5ncnc5)OC4)cc3)CC2)cc1	5.69	-11.132	-11.188
Ketanserin tartrate hydrate	0.022394	N1(C(Nc2c(C1=O)cccc2)=O)CCN1CCC(C(c2ccc(cc2)F)=O)CC1	2.906	-3.957	-4.198
Ketorolac tromethamine	0.174917	n12c(C(C(=O)O)CC1)ccc2C(=O)c1ccccc1	2.811	-3.459	-3.462
Lacidipine	2.7726	C=1(\C(\C(=C(/N/C1/C)\C)\C(=O)OCC)c1c(/C=C/C(OC(C)(C)C)=O)cccc1)/C(=O)OCC	6.094	-7.394	-6.851
Lacosamide	-0.236862	CC(=O)N[C@H](COC)C(=O)NCc1ccccc1	0.917	-1.521	-1.101
Letrozole	0.402231	n1(ncnc1)C(c1ccc(C#N)cc1)c1ccc(C#N)cc1	1.555	-3.832	-4.368
Losartan	0.393048	n1(c(c(nc1CCCC)Cl)CO)Cc1ccc(c2c(c3nnn[nH]3)cccc2)cc1	4.179	-5.442	-6.594
Manidipine Dihydrochloride	3.93449	COC(=O)C1=C(C)NC(=C(C1c2cccc(c2)N(=O)=O)C(=O)OCCN3CCN(CC3)C(c4ccccc4)c5ccccc5)C	5.84	-7.083	-7.478
Mebendazole	0.242571	c1(nc2c([nH]1)ccc(C(=O)c1ccccc1)c2)NC(=O)OC	2.374	-4.489	-4.133
Mefenamic acid	0.186601	c1(c(Nc2c(c(ccc2)C)C)cccc1)C(=O)O	3.691	-4.086	-4.167
Meloxicam	0.161525	S1(N(/C(=C(\c2c1cccc2)/O)/C(Nc1ncc(s1)C)=O)C)(=O)=O	2.638	-3.993	-3.913
Mercaptopurine	0.524641	c12c(\N=C/NC1=S)nc[nH]2	-0.311	-2.123	-1.371
Mestranol	-0.477834	[C@]12([C@]([C@]3([C@@](c4c(CC3)cc(cc4)OC)(CC1)[H])[H])(CC[C@]2(C#C)O)[H])C	4.543	-5.059	-5.112
Metformin hydrochloride	-0.171821	C(NC(=N)N)(=N)N(C)C	-0.716	-0.499	-0.649
Mifepristone	0.128059	C/1\2=C\3/C(=C\C(=O)CC3)/CC[C@]1([C@]1([C@](C[C@@]2(c2ccc(N(C)C)cc2)[H])([C@](C#CC)(CC1)O)C)[H])[H]	6.063	-8.129	-7.066
Moclobemide	-0.371962	C(c1ccc(cc1)Cl)(=O)NCCN1CCOCC1	1.89	-1.753	-1.676
Mofezolac	0.266817	COc1ccc(cc1)c2noc(CC(=O)O)c2c3ccc(OC)cc3	3.95	-4.98	-5.135
Moguisteine	0.50713	CCOC(=O)CC(=O)N1CCSC1COc2ccccc2OC	2.041	-2.16	-2.858
Mometasone furoate	2.7821	[C@]12([C@](OC(c3occc3)=O)([C@@H](C[C@]1([C@]1([C@@]([C@@]\3(\C(=C/C(\C=C3)=O)\CC1)C)([C@H](C2)O)Cl)[H])[H])C)C(=O)CCl)C	4.344	-5.781	-7.064
Moroxidine hydrochloride	0.116664	C(NC(=N)N)(N1CCOCC1)=N	-0.686	-0.985	-1.033
Naftifine hydrochloride	2.47952	c1(c2c(ccc1)cccc2)CN(C/C=C/c1ccccc1)C	5.617	-4.624	-4.624
Naftopidil dihydrochloride	1.88289	N1(c2c(OC)cccc2)CCN(CC(COc2c3c(ccc2)cccc3)O)CC1	4.552	-4.985	-4.725
Nicardipine hydrochloride	1.14019	C=1(/C(/C(=C(\N\C1\C)/C)/C(=O)OC)c1cc([N+]([O-])=O)ccc1)\C(=O)OCCN(Cc1ccccc1)C	4.046	-3.072	-6.208
Nicergoline	0.28953	[C@]12(c3c4c(cn(c4ccc3)C)C[C@]1(N(C[C@@H](C2)COC(c1cc(Br)cnc1)=O)C)[H])OC	4.541	-5.385	-6.343
Nifekalant	-0.53133	C1(N(/C(=C\C(N1C)=O)/NCCN(CCCc1ccc([N+]([O-])=O)cc1)CCO)C)=O	1.828	-3.035	-3.652
Nisoxetine hydrochloride	0.441597	O(c1c(OC)cccc1)C(c1ccccc1)CCNC	3.604	-3.581	-3.181
Nomifensine maleate	-0.394796	c12c(C(CN(C1)C)c1ccccc1)cccc2N	2.674	-2.827	-2.528
Nortriptyline hydrochloride	-0.914189	C/1(\c2c(CCc3c1cccc3)cccc2)=C\CCNC	4.688	-4.346	-3.446
Ofloxacin	0.162336	N\12c3c(c(c(cc3C(\C(=C1)\C(=O)O)=O)F)N1CCN(CC1)C)OCC2C	-0.386	-3.055	-3.086
Opipramol dihydrochloride	0.812608	N1(c2c(\C=C/c3c1cccc3)cccc2)CCCN1CCN(CC1)CCO	3.611	-3.058	-2.853
Oxcarbazepine	-0.00238563	N1(c2c(C(Cc3c1cccc3)=O)cccc2)C(=O)N	1.262	-2.174	-2.727
Oxeladin citrate	0.856873	CCN(CC)CCOCCOC(=O)C(CC)(CC)c1ccccc1	3.971	-2.655	-2.865
Oxfendazole	0.311223	c1(nc2cc(S(=O)c3ccccc3)ccc2[nH]1)NC(=O)OC	1.615	-2.707	-3.761
Oxymetazoline hydrochloride	-0.0990968	c1(c(c(c(c(c1)C)C/C/1=N/CCN1)C)O)C(C)(C)C	3.681	-4.277	-3.811
Paclitaxel	1.56851	[C@@]12([C@@]([C@]3([C@@](C[C@@H]1O)(OC3)[H])OC(=O)C)([C@@H]([C@]1(C(\C(\[C@H](C2=O)OC(=O)C)=C(/[C@H](C1)OC([C@@H]([C@@H](NC(=O)c1ccccc1)c1ccccc1)O)=O)\C)(C)C)O)OC(=O)c1ccccc1)[H])C	4.687	-6.201	-10.117
Pepstatin A	-0.0278351	C(N[C@H](C(N[C@H]([C@H](CC(N[C@H](C(N[C@H]([C@H](CC(=O)O)O)CC(C)C)=O)C)=O)O)CC(C)C)=O)C(C)C)([C@@H](NC(=O)CC(C)C)C(C)C)=O	2.907	-4.949	-4.277
Perindopril	0.0517633	N1([C@@H](C[C@]2([C@@]1(CCCC2)[H])[H])C(=O)O)C([C@@](N[C@](C(=O)OCC)(CCC)[H])(C)[H])=O	-0.006	-3.051	-1.676
Phenacetin	0.0650244	C(Nc1ccc(cc1)OCC)(=O)C	1.58	-2.429	-1.97
Phenformin hydrochloride	-0.274258	N(C(=N)NCCc1ccccc1)C(=N)N	0.375	-1.457	-1.956
Phenothiazine	2.38237	N1c2c(Sc3c1cccc3)cccc2	3.551	-3.597	-3.767
Phenoxypropazine dihydrochloride	0.922532	CC(COc1ccccc1)NN	0.604	0.602	0.22
Piperidolate hydrochloride	1.08283	C(C(c1ccccc1)c1ccccc1)(OC1CN(CCC1)CC)=O	4.472	-4.577	-3.793
Posaconazole hydrate	1.76828	CC[C@@H]([C@H](C)O)N1N=CN(C1=O)C1=CC=C(C=C1)N1CCN(CC1)C1=CC=C(OCC2CO[C@](CN3C=NC=N3)(C2)C2=C(F)C=C(F)C=C2)C=C1	7.521	-10.455	-10.766
Pranoprofen	0.261699	O1c2c(Cc3c1ccc(c3)C(C(=O)O)C)cccn2	2.98	-3.777	-3.775
Prednisone	-0.687401	[C@]12([C@@](C(=O)CO)(CC[C@]1([C@]1([C@@]([C@@]\3(\C(=C/C(\C=C3)=O)\CC1)C)(C(C2)=O)[H])[H])[H])O)C	1.458	-3.466	-3.478
Primaquine diphosphate	0.397063	c1(c2c(cc(c1)OC)cccn2)NC(CCCN)C	2.207	-2.464	-2.389
Probucol	0.00374117	c1(c(C(C)(C)C)cc(SC(Sc2cc(c(c(C(C)(C)C)c2)O)C(C)(C)C)(C)C)cc1C(C)(C)C)O	9.11	-10.102	-9.364
Promazine hydrochloride	1.32647	N1(c2c(Sc3c1cccc3)cccc2)CCCN(C)C	4.5	-4.129	-3.744
Quetiapine hemifumarate	0.533939	C\1(=N\c2c(Sc3c1cccc3)cccc2)/N1CCN(CC1)CCOCCO	3.657	-4.173	-4.024
Ramosetron hydrochloride	0.628809	Cn1cc(C(=O)[C@@H]2CCc3nc[nH]c3C2)c4ccccc14	3.333	-4.376	-4.303
Risperidone	0.4368	C=1(\C(N2\C(=N/C1/C)\CCCC2)=O)/CCN1CCC(c2noc3c2ccc(c3)F)CC1	3.375	-4.777	-4.179
Ritonavir	2.45051	n1c(scc1CN(C(N[C@H](C(N[C@H](C[C@@H]([C@@H](NC(=O)OCc1scnc1)Cc1ccccc1)O)Cc1ccccc1)=O)C(C)C)=O)C)C(C)C	6.789	-8.026	-9.344
Ropivacaine hydrochloride	0.273652	CCCN1CCCC[C@H]1C(=O)Nc2c(cccc2C)C	3.284	-3.435	-2.357
Roxatidine acetate hydrochloride	-0.278525	N1(Cc2cc(OCCCNC(=O)COC(=O)C)ccc2)CCCCC1	2.359	-3.42	-2.121
Salmeterol	1.27572	c1(cc(ccc1O)C(O)CNCCCCCCOCCCCc1ccccc1)CO	4.107	-4.707	-4.204
Saquinavir mesylate	2.02176	N1([C@H](C(NC(C)(C)C)=O)C[C@]2([C@@](C1)(CCCC2)[H])[H])C[C@H]([C@@H](NC([C@@H](NC(c1nc2c(cc1)cccc2)=O)CC(=O)N)=O)Cc1ccccc1)O	2.818	-5.818	-5.06
Sildenafil	1.4801	c1/2c(n(nc1CCC)C)C(N/C(=N2)/c1cc(S(N2CCN(CC2)C)(=O)=O)ccc1OCC)=O	1.944	-3.751	-4.054
Simvastatin	1.6823	C=1\2/[C@]([C@@H](OC(C(CC)(C)C)=O)C[C@H](\C1)C)([C@@](CC[C@]1(OC(C[C@@H](C1)O)=O)[H])([C@H](\C=C2)C)[H])[H]	4.671	-7.012	-5.352
Sofalcone	2.75188	CC(=CCOc1ccc(\C=C\C(=O)c2ccc(OCC=C(C)C)cc2OCC(=O)O)cc1)C	6.33	-8.133	-6.595
Sulfacetamide sodic hydrate	-0.312033	S(N(C(=O)C)[Na])(c1ccc(N)cc1)(=O)=O	0.803	-1.842	-2.055
Sulfadimethoxine	0.278829	S(Nc1nc(nc(c1)OC)OC)(c1ccc(N)cc1)(=O)=O	1.444	-2.701	-3.326
Sulfanilamide	-0.175031	S(c1ccc(N)cc1)(=O)(=O)N	-0.811	-1.05	-1.284
Sulfinpyrazone	0.0910746	N1(N(C(C(C1=O)CCS(=O)c1ccccc1)=O)c1ccccc1)c1ccccc1	3.713	-3.88	-5.61
Synephrine	0.148751	c1(ccc(cc1)O)C(O)CNC	0.254	-0.309	-0.489
Tacrolimus Monohydrate	2.13266	CO[C@@H]1C[C@@H](CC[C@H]1O)\C=C(/C)\[C@H]2OC(=O)[C@@H]3CCCCN3C(=O)C(=O)[C@]4(O)O[C@H]([C@H](C[C@@H](C)C\C(=C/[C@@H](CC=C)C(=O)C[C@H](O)[C@H]2C)\C)OC)[C@H](C[C@H]4C)OC	5.909	-5.739	-8.618
Tadalafil	0.927855	[H][C@]12CC3=C(NC4=CC=CC=C34)[C@H](N1C(=O)CN(C)C2=O)C1=CC2=C(OCO2)C=C1	1.522	-2.506	-4.083
Talampicillin hydrochloride	0.754341	CC1(C)S[C@@H]2[C@H](NC(=O)[C@H](N)c3ccccc3)C(=O)N2[C@H]1C(=O)OC4OC(=O)c5ccccc45	0.936	-2.607	-3.29
Tamoxifen citrate	1.70797	C(=C(\c1ccccc1)/CC)(\c1ccc(cc1)OCCN(C)C)/c1ccccc1	6.544	-5.925	-5.718
Tegaserod maleate	2.56024	c1(c2c([nH]c1)ccc(c2)OC)\C=N\NC(=N)NCCCCC	2.926	-4.628	-3.759
Temocapril hydrochloride	0.495335	CCOC(=O)[C@H](CCc1ccccc1)N[C@H]2CS[C@@H](CN(CC(=O)O)C2=O)c3cccs3	1.638	-5.595	-3.974
Tetracycline hydrochloride	-0.440826	[C@@]12(\C(=C/3\C(c4c([C@]([C@]3(C[C@]1([C@@H](\C(=C(/C2=O)\C(=O)N)\O)N(C)C)[H])[H])(O)C)cccc4O)=O)\O)O	-0.828	-2.976	-4.498
Thiethylperazine maleate	2.49314	N1(c2c(Sc3c1cccc3)ccc(c2)SCC)CCCN1CCN(CC1)C	4.817	-3.769	-4.084
Thioridazine hydrochloride	1.30026	N1(c2c(Sc3c1cccc3)ccc(c2)SC)CCC1N(C)CCCC1	5.898	-5.824	-5.378
Tioconazole	2.54309	c1(c(scc1)Cl)COC(c1c(cc(cc1)Cl)Cl)Cn1cncc1	5.309	-5.266	-6.549
Tobramycin	0.117502	[C@H]1([C@@H]([C@H]([C@@H]([C@H](O1)CO)O)N)O)O[C@@H]1[C@H]([C@H](O[C@H]2O[C@@H]([C@H](C[C@H]2N)O)CN)[C@H](C[C@H]1N)N)O	-6.831	2	4.577
Tosufloxacin hydrochloride	0.29553	c12N(/C=C(\C(c1cc(c(n2)N1CC(CC1)N)F)=O)/C(=O)O)c1c(cc(cc1)F)F	1.133	-5.255	-4.931
Tracazolate hydrochloride	3.02341	c12c(nc(c(c1NCCCC)C(=O)OCC)C)n(nc2)CC	4.13	-5.167	-4.221
Tramadol hydrochloride	0.264708	[C@@]1([C@@H](CN(C)C)CCCC1)(c1cc(OC)ccc1)O	3.212	-2.609	-2.445
Trandolapril	0.248529	CCOC(=O)[C@H](CCc1ccccc1)N[C@@H](C)C(=O)N2[C@H]3CCCC[C@@H]3C[C@H]2C(=O)O	1.489	-4.275	-3.239
Tranilast	0.38825	c1(c(NC(/C=C/c2cc(c(cc2)OC)OC)=O)cccc1)C(=O)O	3.72	-4.516	-4.593
Trapidil	0.0688663	n12c(ncn1)nc(cc2N(CC)CC)C	1.883	-2.19	-2.116
Tribenoside	1.70472	[C@@H]1([C@](OC([C@@H]1O)OCC)([C@H](OCc1ccccc1)COCc1ccccc1)[H])OCc1ccccc1	4.756	-4.477	-5.942
Triclabendazole	3.25802	n1c([nH]c2c1cc(c(c2)Oc1c(c(Cl)ccc1)Cl)Cl)SC	5.32	-6.329	-6.613
Trimipramine maleate salt	1.52215	N1(c2c(CCc3c1cccc3)cccc2)CC(CN(C)C)C	4.495	-4.115	-3.708
Tulobuterol Hydrochloride	0.125525	CC(C)(C)NCC(O)c1ccccc1Cl	2.606	-2.246	-1.968
Tulobuterol hydrochloride	0.20787	CC(C)(C)NCC(O)c1ccccc1Cl	2.606	-2.246	-1.968
Valdecoxib	0.961785	S(c1ccc(c2c(noc2C)c2ccccc2)cc1)(=O)(=O)N	1.646	-3.426	-4.235
Vatalanib	0.579879	c1(nnc(c2c1cccc2)Cc1ccncc1)Nc1ccc(Cl)cc1	4.783	-5.873	-5.978
Voriconazole	0.463138	[C@](c1c(cc(cc1)F)F)([C@H](c1c(F)cncn1)C)(Cn1ncnc1)O	2.998	-3.727	-4.844
Warfarin	0.178686	C/1(=C(/c2c(OC1=O)cccc2)\O)\C(CC(=O)C)c1ccccc1	2.7	-3.88	-4.357
Xylazine	0.525745	C/1(\Nc2c(cccc2C)C)=N/CCCS1	3.551	-3.916	-3.542
Yohimbine hydrochloride	0.332844	c12c(c3c([nH]1)cccc3)CCN1[C@]2(C[C@@]2([C@@H](C(=O)OC)[C@H](CC[C@]2(C1)[H])O)[H])[H]	3.559	-4.746	-4.037
Zaleplon	0.26673	n12c(c(cn1)C#N)nccc2c1cc(N(C(=O)C)CC)ccc1	1.86	-4.163	-4.441
Zotepine	2.51889	c12\C(=C/c3c(Sc1ccc(c2)Cl)cccc3)\OCCN(C)C	4.842	-4.191	-4.516
Zoxazolamine	-0.272525	n1c(oc2c1cc(cc2)Cl)N	2.166	-1.608	-2.135
4-Pyridoxic acid	-0.21	CC1=NC=C(C(=C1O)C(=O)O)CO	0.422	-1.222	-1.689
AMP	-0.21	C1=NC2=C(C(=N1)N)N=CN2C3C(C(C(O3)COP(=O)(O)O)O)O	-1.87	-1.882	-1.691
CMP	-0.21	C1=CN(C(=O)N=C1N)C2C(C(C(O2)COP(=O)(O)O)O)O	-2.064	-1.605	-1.183
Cytosine	0.28	C1=C(NC(=O)N=C1)N	-1.729	-0.995	-0.849
dCMP	0.03	C1C(C(OC1N2C=CC(=NC2=O)N)COP(=O)(O)O)O	-1.4	-1.708	-1.43
Deoxyguanosine	-0.37	C1C(C(OC1N2C=NC3=C2N=C(NC3=O)N)CO)O	-2.004	-2.128	-1.558
Flavone	-0.12	C1=CC=C(C=C1)C2=CC(=O)C3=CC=CC=C3O2	3.553	-3.53	-3.592
Folate	-0.2	C1=CC(=CC=C1C(=O)NC(CCC(=O)O)C(=O)O)NCC2=CN=C3C(=N2)C(=O)NC(=N3)N	-0.374	-3.935	-3.976
Malonic Acid	-0.19	C(C(=O)O)C(=O)O	0.373	0.099	-0.355
N-carbamoyl-L-aspartate	-0.09	C(C(C(=O)O)NC(=O)N)C(=O)O	-1.254	0.255	-0.422
Taurine	-0.18	C(CS(=O)(=O)O)N	-2.916	0.437	0.476
(S)-(-)-Propranolol hydrochloride	0.456158	c12c(OCC(CNC(C)C)(O)[H])cccc1cccc2	3.088	-3.6	-2.416
(S)-Naproxen	0.0671731	COc1ccc2cc(ccc2c1)[C@H](C)C(=O)O	3.18	-4.158	-3.374
(S,-) Atenolol	-0.315319	C(=O)(Cc1ccc(OC[C@@H](CNC(C)C)O)cc1)N	0.174	-1.292	-0.772
(S,-) Eticlopride hydrochloride	1.50607	c1(c(c(cc(c1OC)Cl)CC)O)C(NC[C@H]1N(CCC1)CC)=O	3.631	-3.761	-3.498
(S,+) Camptothecine	0.419193	N12\C(\c3c(C1)cc1c(n3)cccc1)=C/C/1=C(\C2=O)/COC([C@]1(O)CC)=O	1.742	-3.715	-4.28
Abacavir sulfate	-0.58432	c12n(cnc1c(nc(n2)N)NC1CC1)[C@H]1\C=C/[C@H](C1)CO	1.342	-3.373	-2.967
Aceclidine hydrochloride	-0.309692	C1([C@]2(CCN(C1)CC2)[H])OC(C)=O	0.661	-0.252	0.211
Acemetacin	0.166309	n1(c(c(c2c1ccc(c2)OC)CC(=O)OCC(=O)O)C)C(c1ccc(cc1)Cl)=O	3.526	-4.799	-5.459
Acetopromazine maleate salt	1.70988	N1(c2c(Sc3c1cccc3)ccc(c2)C(=O)C)CCCN(C)C	3.696	-3.138	-3.71
Aliskiren hemifumarate	0.749524	CC(C)[C@@H](Cc1ccc(c(c1)OCCCOC)OC)C[C@@H]([C@H](C[C@@H](C(C)C)C(=O)NCC(C)(C)C(=O)N)O)N	3.436	-4.493	-4.183
Alprenolol hydrochloride	-0.40143	O(c1c(CC=C)cccc1)CC(CNC(C)C)O	3.097	-2.815	-1.985
Aniracetam	0.537579	N1(C(c2ccc(cc2)OC)=O)C(=O)CCC1	1.966	-2.478	-2.454
Aztreonam	-0.894843	N1(C([C@H]([C@@H]1C)NC(/C(/c1nc(sc1)N)=N\OC(C(=O)O)(C)C)=O)=O)S(=O)(=O)O	0.393	-2.699	-3.292
Bacampicillin hydrochloride	0.547895	N12[C@@]([C@@](C1=O)(NC([C@@H](c1ccccc1)N)=O)[H])(SC([C@@H]2C(OC(OC(=O)OCC)C)=O)(C)C)[H]	1.57	-3.241	-2.887
Bambuterol hydrochloride	-0.280823	C(Oc1cc(OC(N(C)C)=O)cc(c1)C(CNC(C)(C)C)O)(N(C)C)=O	2.346	-3.918	-2.562
Barnidipine Hydrochloride	2.77058	Cl.COC(=O)C1=C(C)NC(=C([C@H]1c2cccc(c2)N(=O)=O)C(=O)O[C@H]3CCN(Cc4ccccc4)C3)C	4.422	-5.396	-6.503
Beclamide	0.219825	ClCCC(=O)NCc1ccccc1	1.997	-2.568	-1.934
Befunolol	0.270226	CC(C)NCC(O)COc1cccc2cc(oc12)C(=O)C	1.858	-2.656	-2.116
Benidipine hydrochloride	3.39867	C=1(\[C@@H](\C(=C(/N/C1/C)\C)\C(=O)OC)c1cc([N+]([O-])=O)ccc1)/C(O[C@H]1CN(Cc2ccccc2)CCC1)=O	5.214	-7.479	-6.796
Benzamil hydrochloride	0.695748	c1(nc(c(nc1N)N)Cl)C(\N=C(\NCc1ccccc1)/N)=O	1.915	-4.449	-4.517
Benzthiazide	0.508634	S1(c2c(\N=C(/N1)\CSCc1ccccc1)cc(c(S(=O)(=O)N)c2)Cl)(=O)=O	0.897	-4.199	-4.685
Benzydamine hydrochloride	-1.64484	n1(nc(c2c1cccc2)OCCCN(C)C)Cc1ccccc1	4.944	-3.848	-4.103
Bosentan	1.22977	S(Nc1c(c(nc(n1)c1ncccn1)OCCO)Oc1c(OC)cccc1)(c1ccc(C(C)(C)C)cc1)(=O)=O	3.828	-5.177	-7.223
Bromhexine hydrochloride	2.68176	c1(c(c(cc(c1)Br)Br)N)CN(C1CCCCC1)C	3.713	-3.859	-4.882
Bromocryptine mesylate	2.14964	N12[C@@](O[C@](C1=O)(NC([C@@H]1\C=C/3\c4c5c(c([nH]c5ccc4)Br)C[C@]3(N(C1)C)[H])=O)C(C)C)([C@]1(N(C([C@@H]2CC(C)C)=O)CCC1)[H])O	3.733	-5.298	-6.765
Bromopride	-0.0162638	c1(c(cc(c(c1)Br)N)OC)C(=O)NCCN(CC)CC	2.828	-2.097	-2.985
Bucetin	0.182288	CCOc1ccc(NC(=O)CC(C)O)cc1	2.414	-3.386	-2.57
Budesonide	0.522751	[C@@]12([C@@]3([C@]([C@]4([C@@]([C@@]\5(\C(=C/C(\C=C5)=O)\CC4)C)([C@H](C3)O)[H])[H])(C[C@H]1OC(O2)CCC)[H])C)C(=O)CO	2.266	-4.336	-4.386
Budralazine	1.10704	CC(=C\C(=N\Nc1nncc2ccccc12)\C)C	2.835	-3.587	-2.942
Bumetanide	0.145174	S(c1c(c(cc(c1)C(=O)O)NCCCC)Oc1ccccc1)(=O)(=O)N	1.771	-3.537	-4.074
Carbetapentane citrate	-1.62846	C1(C(=O)OCCOCCN(CC)CC)(c2ccccc2)CCCC1	4.11	-3.998	-2.798
Carisoprodol	0.099638	C(NC(C)C)(=O)OCC(COC(=O)N)(CCC)C	1.581	-3.604	-2.48
Cefdinir	-0.036609	N1/2C([C@H]([C@]1(SC/C(=C2/C(=O)O)/C=C)[H])NC(/C(/c1nc(sc1)N)=N\O)=O)=O	0.436	-3.17	-3.644
Cefpodoxime proxetil	1.34511	N1/2C([C@H]([C@]1(SC/C(=C2/C(OC(OC(=O)OC(C)C)C)=O)/COC)[H])NC(/C(/c1nc(sc1)N)=N\OC)=O)=O	1.977	-4.772	-4.968
Celiprolol hydrochloride	-0.324625	C(Nc1cc(c(OCC(CNC(C)(C)C)O)cc1)C(=O)C)(N(CC)CC)=O	2.427	-3.645	-2.564
Cetirizine dihydrochloride	0.438782	N1(C(c2ccc(cc2)Cl)c2ccccc2)CCN(CC1)CCOCC(=O)O	1.257	-2.838	-2.764
Chlormidazole	1.39647	Cc1nc2ccccc2n1Cc3ccc(Cl)cc3	4.425	-4.632	-4.728
Chlorpromazine Sulfoxide	0.366465	CN(C)CCCN1c2ccccc2S(=O)c3ccc(Cl)cc13	2.585	-1.018	-2.96
Chlorpropamide	-0.184025	S(NC(=O)NCCC)(c1ccc(cc1)Cl)(=O)=O	3.148	-3.669	-3.686
Chlorthalidone	-0.0735991	C1(NC(c2c1cccc2)=O)(c1cc(S(=O)(=O)N)c(cc1)Cl)O	0.358	-3.317	-3.805
Ciclesonide	3.23745	OC1CC2(C)C(C3C1C1(C=CC(C=C1CC3)=O)C)CC1C2(OC(C2CCCCC2)O1)C(COC(C(C)C)=O)=O	4.574	-7.469	-6.43
Cilostazol	0.880696	n1(nnnc1CCCCOc1cc2c(NC(=O)CC2)cc1)C1CCCCC1	3.289	-5.199	-4.97
Cinepazide maleate	-0.0797212	COc1cc(\C=C\C(=O)N2CCN(CC(=O)N3CCCC3)CC2)cc(OC)c1OC	1.789	-2.246	-1.997
Cisapride	1.58915	c1(C(N[C@@H]2[C@@H](CN(CC2)CCCOc2ccc(F)cc2)OC)=O)c(cc(c(c1)Cl)N)OC	4.045	-5.407	-4.849
Cladribine	-0.633165	n1(c2c(nc1)c(nc(n2)Cl)N)[C@@H]1O[C@@H]([C@H](C1)O)CO	-0.403	-2.387	-2.238
Clemastine fumarate	-1.43255	[C@@](c1ccc(cc1)Cl)(c1ccccc1)(OCC[C@@H]1N(CCC1)C)C	5.603	-5.33	-4.812
Clindamycin Phosphate	0.871405	CCC[C@@H]1C[C@H](N(C)C1)C(=O)N[C@H]([C@H](C)Cl)[C@H]2O[C@H](SC)[C@H](O)[C@@H](O)[C@H]2O	-1.487	-2.757	-1.791
Clioquinol	1.43369	c12c(c(cc(c1cccn2)Cl)I)O	2.776	-3.244	-5.283
Clonidine hydrochloride	-0.122912	C/1(\Nc2c(Cl)cccc2Cl)=N/CCN1	1.578	-3.295	-3.294
Clonixin lysinate	0.333933	c1(c(C(=O)O)cccn1)Nc1c(c(Cl)ccc1)C	4.724	-4.019	-4.239
Cloperastine hydrochloride	1.86645	N1(CCOC(c2ccc(cc2)Cl)c2ccccc2)CCCCC1	4.478	-3.925	-3.925
Clopidogrel	2.51827	N1([C@@H](c2c(Cl)cccc2)C(=O)OC)Cc2c(scc2)CC1	3.591	-3.312	-3.709
Clopidol	-0.0450755	Cc1nc(C)c(Cl)c(O)c1Cl	2.004	-2.781	-2.465
Clorsulon	0.29653	S(c1cc(S(=O)(=O)N)c(\C(=C(/Cl)\Cl)\Cl)cc1N)(=O)(=O)N	-0.426	-2.892	-3.609
Coenzyme M	-0.042209	S([O-])(CCS)(=O)=O	0.605	-0.539	-0.867
Cortisone	-0.307045	[C@]12([C@@](C(=O)CO)(CC[C@]1([C@]1([C@@]([C@@]3(\C(=C/C(=O)CC3)\CC1)C)(C(C2)=O)[H])[H])[H])O)C	1.469	-3.123	-3.386
Cyclofenil		CC(=O)Oc1ccc(cc1)C(=C2CCCCC2)c3ccc(OC(=O)C)cc3	4.518	-6.037	-5.248
Cyclopentolate hydrochloride	0.294187	C(C(=O)OCCN(C)C)(C1(O)CCCC1)c1ccccc1	3.432	-2.561	-2.809
Darifenacin hydrobromide	1.1645	C([C@H]1CN(CC1)CCc1cc2c(OCC2)cc1)(C(=O)N)(c1ccccc1)c1ccccc1	4.214	-3.704	-5.192
Daunorubicin hydrochloride	1.64177	c12c(C(c3c(C1=O)cccc3OC)=O)c(c1c(c2O)C[C@](C[C@@]1(O[C@@H]1O[C@H]([C@H]([C@H](C1)N)O)C)[H])(C(=O)C)O)O	0.59	-2.9	-4.401
D-cycloserine	-0.166852	C1([C@](CON1)(N)[H])=O	-1.951	0.684	0.502
Demeclocycline hydrochloride	-0.359755	[C@@]12(\C(=C/3\C(c4c([C@H]([C@]3(C[C@]1([C@@H](\C(=C(/C2=O)\C(=O)N)\O)N(C)C)[H])[H])O)c(ccc4O)Cl)=O)\O)O	0.043	-2.727	-4.543
Desonide	0.406863	[C@@]12([C@@]3([C@]([C@]4([C@@]([C@@]\5(\C(=C/C(\C=C5)=O)\CC4)C)([C@H](C3)O)[H])[H])(C[C@]1(OC(O2)(C)C)[H])[H])C)C(=O)CO	2.165	-3.963	-4.476
Digitoxigenin	0.287638	[C@]12([C@@]([C@@H](\C\3=C\C(OC3)=O)CC1)(CC[C@@]1([C@@]3([C@](CC[C@@]21[H])(C[C@H](CC3)O)[H])C)[H])C)O	3.114	-4.582	-4.744
Dilevalol	0.639969	C[C@H](CCc1ccccc1)NC[C@H](O)c2ccc(O)c(c2)C(=O)N	2.886	-3.128	-3.181
Diphenhydramine hydrochloride	-1.32504	C(c1ccccc1)(c1ccccc1)OCCN(C)C	3.274	-2.548	-2.451
Dipivefrin hydrochloride	1.08905	C(Oc1c(OC(C(C)(C)C)=O)ccc(c1)C(O)CNC)(C(C)(C)C)=O	2.252	-3.013	-2.442
Diprophylline	-0.614193	c12c(C(N(C(N1C)=O)C)=O)n(cn2)CC(O)CO	-0.156	-2.372	-1.85
Dorzolamide hydrochloride	-0.0780647	c12S([C@H](C[C@@H](c1cc(s2)S(=O)(=O)N)NCC)C)(=O)=O	-0.946	-1.468	-1.249
Doxofylline	-0.233509	c12c(C(N(C(N1C)=O)C)=O)n(cn2)CC1OCCO1	-0.038	-0.484	-1.476
Dydrogesterone	1.15167	[C@]12([C@]([C@]\3([C@]([C@]4(\C(\C=C3)=C/C(=O)CC4)C)(CC1)[H])[H])(CC[C@@H]2C(=O)C)[H])C	3.792	-4.446	-4.094
Enalapril maleate	0.107576	N1(C([C@@H](N[C@H](C(=O)OCC)CCc2ccccc2)C)=O)[C@H](C(=O)O)CCC1	0.114	-3.077	-2.208
Ethisterone	-0.506573	[C@]12(\C(=C/C(=O)CC1)\CC[C@@]1([C@@]2(CC[C@]2([C@]1(CC[C@]2(C#C)O)[H])C)[H])[H])C	3.17	-5.749	-4.5
Etodolac	-0.107963	c12[nH]c3c(c1CCOC2(CC(=O)O)CC)cccc3CC	4.145	-4.668	-4.405
Etofenamate	1.93722	C(c1cc(Nc2c(C(=O)OCCOCCO)cccc2)ccc1)(F)(F)F	4.4	-5.747	-5.482
Exalamide	1.25571	CCCCCCOc1ccccc1C(=O)N	2.494	-3.338	-2.722
Fenclozic acid	0.217565	OC(=O)Cc1csc(n1)c2ccc(Cl)cc2	3.128	-3.914	-3.629
Fenoldopam	0.545217	c12c(c(c(c(c1)O)O)Cl)CCNCC2c1ccc(cc1)O	1.486	-2.467	-3.016
Fipexide hydrochloride	-0.421096	N1(C(COc2ccc(Cl)cc2)=O)CCN(Cc2cc3c(OCO3)cc2)CC1	2.509	-2.026	-3.214
Flosequinan	-0.0196339	CN1C=C(C(=O)c2ccc(F)cc12)S(=O)C	0.834	-0.09	-1.739
Flubendazol	0.655419	c1(nc2c([nH]1)ccc(C(c1ccc(cc1)F)=O)c2)NC(=O)OC	2.586	-4.794	-4.492
Fluticasone propionate	2.1221	[C@]\1\2([C@@]3([C@]([C@]4([C@@]([C@]([C@@H](C4)C)(C(SCF)=O)OC(=O)CC)(C[C@@H]3O)C)[H])(C[C@@H](/C1=C/C(\C=C2)=O)F)[H])F)C	4.318	-5.793	-6.545
Furaltadone hydrochloride	-0.216524	c1([N+]([O-])=O)oc(/C=N/N2C(OC(C2)CN2CCOCC2)=O)cc1	-0.101	-0.558	-1.447
Glafenine hydrochloride	0.103335	c1(C(OCC(O)CO)=O)c(Nc2c3c(cc(cc3)Cl)ncc2)cccc1	3.338	-5.111	-5.35
Glibenclamide	0.434892	S(NC(NC1CCCCC1)=O)(c1ccc(cc1)CCNC(c1c(ccc(c1)Cl)OC)=O)(=O)=O	5.604	-7.471	-7.252
Glipizide	0.205556	S(NC(NC1CCCCC1)=O)(c1ccc(cc1)CCNC(c1ncc(nc1)C)=O)(=O)=O	3.757	-4.354	-5.749
Gliquidone	1.65477	N1(C(C(c2c(C1=O)cc(cc2)OC)(C)C)=O)CCc1ccc(S(NC(NC2CCCCC2)=O)(=O)=O)cc1	5.806	-7.951	-7.78
Homochlorcyclizine dihydrochloride	-0.997675	N1(C(c2ccc(cc2)Cl)c2ccccc2)CCN(CCC1)C	3.812	-2.699	-2.203
Hopantenate calcium	0.114836	CC(C)(CO)[C@@H](O)C(=O)NCCCC(=O)O	-0.555	-0.741	-0.56
Ibandronate sodium	0.695741	C(P(=O)(O)O)(P(=O)(O)O)(CCN(CCCCC)C)O	-0.257	-0.83	-1.212
Ibudilast	0.99225	c1(c(nn2c1cccc2)C(C)C)C(=O)C(C)C	3.292	-3.687	-3.112
Indomethacin	0.191401	n1(c(c(c2c1ccc(c2)OC)CC(=O)O)C)C(c1ccc(cc1)Cl)=O	4.265	-5.127	-5.092
Indoprofen	0.12627	N1(C(c2c(C1)cccc2)=O)c1ccc(C(C(=O)O)C)cc1	2.773	-4.789	-3.792
Isaxonine	-0.413363	CC(C)Nc1ncccn1	1.798	-0.968	-1.427
Isoniazid	0.0610286	C(=O)(c1ccncc1)NN	-0.647	-0.05	-1.034
Isoxicam	-0.20212	S1(N(/C(=C(\c2c1cccc2)/O)/C(Nc1noc(c1)C)=O)C)(=O)=O	2.643	-3.513	-3.6
Ivabradine hydrochloride	0.504136	COc1cc2CCN(CCCN(C)C[C@H]3Cc4cc(OC)c(OC)cc34)C(=O)Cc2cc1OC	4.152	-3.606	-3.9
Josamycin	1.37932	[C@@H]1([C@@H]([C@H]([C@@H]([C@H](O1)C)O[C@H]1C[C@]([C@H]([C@@H](O1)C)O)(OC(=O)CC(C)C)C)N(C)C)O)O[C@@H]1[C@H]([C@@H](CC(O[C@@H](C/C=C/C=C/[C@@H]([C@@H](C[C@@H]1CC=O)C)O)C)=O)OC(=O)C)OC	2.123	-1.523	-5.327
Levocabastine hydrochloride	0.445372	[C@]1([C@@H](CN([C@]2(CC[C@](C#N)(c3ccc(cc3)F)CC2)[H])CC1)C)(C(=O)O)c1ccccc1	3.018	-7.608	-6.245
Levofloxacin	0.279925	C[C@H]1COc2c(N3CCN(C)CC3)c(F)cc4C(=O)C(=CN1c24)C(=O)O	-0.386	-3.055	-3.086
Lomitapide	3.36435	FC(F)(F)CNC(=O)C1(CCCCN2CCC(CC2)NC(=O)c3ccccc3c4ccc(cc4)C(F)(F)F)c5ccccc5c6ccccc16	8.594	-9.997	-10.277
Loperamide hydrochloride	0.967708	C(C(CCN1CCC(CC1)(c1ccc(cc1)Cl)O)(c1ccccc1)c1ccccc1)(N(C)C)=O	5.596	-6.119	-6.052
Lopinavir	0.851011	Cc1cccc(c1OCC(=O)N[C@@H](Cc2ccccc2)[C@H](C[C@H](Cc3ccccc3)NC(=O)[C@H](C(C)C)N4CCCNC4=O)O)C	5.772	-6.651	-7.919
Loxapine succinate	0.956932	C\1(=N\c2c(Oc3c1cc(cc3)Cl)cccc2)/N1CCN(CC1)C	3.722	-4.063	-3.951
Malotilate	1.87911	CC(C)OC(=O)C(=C1SC=CS1)C(=O)OC(C)C	3.472	-4.125	-3.641
Meclozine dihydrochloride	3.14526	N1(C(c2ccc(cc2)Cl)c2ccccc2)CCN(Cc2cc(ccc2)C)CC1	5.506	-4.788	-4.603
Melatonin	-0.151023	[nH]1cc(c2c1ccc(c2)OC)CCNC(=O)C	1.81	-2.231	-2.47
Meprylcaine hydrochloride	0.349502	C(OCC(NCCC)(C)C)(=O)c1ccccc1	3.101	-2.817	-2.097
Mesalamine	0.116078	c1(C(=O)O)c(ccc(c1)N)O	0.358	-0.926	-1.591
Metacetamol	0.0868318	CC(=O)Nc1cccc(O)c1	0.567	-1.206	-1.469
Methenamine	0.122162	N12CN3CN(C1)CN(C2)C3	-3.782	2	5.642
Methocarbamol	-0.0344394	C(=O)(OCC(COc1c(OC)cccc1)O)N	0.718	-2.253	-2.298
Methoxamine hydrochloride	-0.0778238	c1(C(C(N)C)O)c(ccc(c1)OC)OC	0.856	-0.768	-1.15
Metoprolol-(+)-tartrate salt	0.511489	N(CC(COc1ccc(cc1)CCOC)O)C(C)C.N(CC(COc1ccc(cc1)CCOC)O)C(C)C	1.88	-1.468	-1.763
Metrizamide	-0.109524	c1(C(N[C@@H]2[C@H]([C@@H]([C@H](OC2O)CO)O)O)=O)c(c(c(c(c1I)NC(=O)C)I)N(C(=O)C)C)I	-0.356	-4.408	-8.593
Metyrapone	-0.102928	C(C(c1cnccc1)(C)C)(c1cnccc1)=O	1.727	-1.852	-2.278
Molindone hydrochloride	-0.534929	c12c([nH]c(c1CC)C)CCC(C2=O)CN1CCOCC1	2.132	-2.354	-1.996
Moxifloxacin	0.585938	N\1(c2c(C(\C(=C1)\C(=O)O)=O)cc(c(N1C[C@]3([C@@](C1)(NCCC3)[H])[H])c2OC)F)C1CC1	1.113	-4.869	-4.117
Moxisylyte hydrochoride	-1.77272	c1(cc(c(cc1OCCN(C)C)C)OC(=O)C)C(C)C	2.892	-2.659	-1.882
Naloxone hydrochloride	-0.310446	[C@]123[C@@]4([C@H](N(CC1)CC=C)Cc1c2c(O[C@H]3C(CC4)=O)c(cc1)O)O	1.467	-2.128	-2.824
Naltrexone hydrochloride dihydrate	-0.308814	[C@]123[C@@]4([C@H](N(CC5CC5)CC1)Cc1c2c(O[C@H]3C(CC4)=O)c(cc1)O)O	1.671	-2.44	-2.901
Nateglinide	0.540632	C(N[C@@H](C(=O)O)Cc1ccccc1)([C@H]1CC[C@@H](CC1)C(C)C)=O	4.033	-4.516	-3.831
Nebularine	-0.475409	C1=C2C(=NC=N1)N(C=N2)C3C(C(C(O3)CO)O)O	-1.331	-1.332	-1.202
Nevirapine	0.217432	N1(c2c(C(Nc3c1nccc3C)=O)cccn2)C1CC1	2.418	-3.2	-3.189
Nicotinamide	-0.759771	C(c1cnccc1)(=O)N	-0.311	-0.401	-0.895
Nifuroxazide	-0.0551736	c1([N+]([O-])=O)oc(cc1)\C=N\NC(c1ccc(cc1)O)=O	1.268	-3.247	-3.561
Nilotinib	3.18175	CC1=C(C=C(C=C1)C(=O)NC2=CC(=CC(=C2)C(F)(F)F)N3C=C(N=C3)C)NC4=NC=CC(=N4)C5=CN=CC=C5	5.36	-7.669	-8.458
Norethynodrel	0.0816637	C=1\2/[C@@]3([C@]([C@]4([C@@]([C@](C#C)(CC4)O)(CC3)C)[H])(CC\C1\CC(=O)CC2)[H])[H]	3.634	-5.134	-4.215
Nylidrin	0.201335	N(C(C(c1ccc(cc1)O)O)C)C(CCc1ccccc1)C	3.254	-3.228	-3.213
Olanzapine	0.32167	c\12c(Nc3c(\N=C1\N1CCN(CC1)C)cccc3)sc(c2)C	3.57	-4.386	-3.672
o-Sulfanilamide	-0.0778181	S(c1c(N)cccc1)(=O)(=O)N	-0.244	-0.702	-1.495
Oxaprozin	0.0931525	c1(c(oc(n1)CCC(=O)O)c1ccccc1)c1ccccc1	3.824	-4.776	-4.594
Paliperidone	-0.0203604	Cc1c(c(=O)n2c(n1)C(CCC2)O)CCN3CCC(CC3)c4c5ccc(cc5on4)F	2.611	-4.688	-4.053
Parbendazole	0.90958	c1(nc2c([nH]1)ccc(c2)CCCC)NC(=O)OC	2.818	-4.604	-3.564
Paroxypropione	0.263375	CCC(=O)c1ccc(O)cc1	1.509	-1.572	-1.59
Pemetrexed disodium	-0.22462	c12/N=C(\NC(c1c(c[nH]2)CCc1ccc(C(N[C@H](C([O-])=O)CCC([O-])=O)=O)cc1)=O)/N	0.874	-4.159	-4.638
Pentylenetetrazole	-0.19409	n1nn2c(n1)CCCCC2	0.555	-1.011	-0.591
Perphenazine	0.785389	N1(c2c(Sc3c1cccc3)ccc(c2)Cl)CCCN1CCN(CC1)CCO	4.085	-3.849	-3.79
Phenazopyridine hydrochloride	0.434863	n1c(c(/N=N/c2ccccc2)ccc1N)N	1.025	-4.513	-2.562
Phenylbutazone	0.501691	N1(N(C(C(C1=O)CCCC)=O)c1ccccc1)c1ccccc1	3.946	-5.185	-4.898
Pipemidic acid	2.07286	C=1(\C(c2c(nc(nc2)N2CCNCC2)N(/C1)CC)=O)/C(=O)O	-0.968	-2.966	-2.088
Practolol	-0.301593	C(Nc1ccc(OCC(CNC(C)C)O)cc1)(=O)C	1.886	-2.407	-1.46
Prazosin hydrochloride	-1.00242	c1(nc(c2c(n1)cc(c(c2)OC)OC)N)N1CCN(C(c2occc2)=O)CC1	2.743	-5.074	-4.816
Prednisolone	-0.30731	[C@]12([C@@](C(=O)CO)(CC[C@]1([C@]1([C@@]([C@@]\3(\C(=C/C(\C=C3)=O)\CC1)C)([C@H](C2)O)[H])[H])[H])O)C	1.617	-3.219	-3.532
Pridinol methanesulfonate salt	0.553446	C(CCN1CCCCC1)(c1ccccc1)(c1ccccc1)O	4.463	-4.062	-3.8
Primidone	-0.335886	C1(C(NCNC1=O)=O)(c1ccccc1)CC	-0.129	-0.483	-1.08
Probenecid	0.244328	S(c1ccc(C(=O)O)cc1)(N(CCC)CCC)(=O)=O	3.158	-4.811	-2.831
Progesterone	1.60601	[C@]12([C@]([C@]3([C@@]([C@@]4(\C(=C/C(=O)CC4)\CC3)C)(CC1)[H])[H])(CC[C@@H]2C(=O)C)[H])C	3.867	-4.451	-4.008
Promethazine hydrochloride	1.09317	N1(c2c(Sc3c1cccc3)cccc2)CC(N(C)C)C	4.8	-4.062	-3.744
Proparacaine hydrochloride	0.205796	C(c1cc(c(cc1)OCCC)N)(=O)OCCN(CC)CC	2.274	-3.029	-2.247
Propoxycaine hydrochloride	-0.017649	c1(c(cc(cc1)N)OCCC)C(=O)OCCN(CC)CC	1.78	-3.03	-2.247
Pyrantel tartrate	-0.127536	C=1(\N(CCC/N1)C)/C=C/c1sccc1	3.789	-3.959	-3.223
Pyridoxine hydrochloride	-0.291864	c1(c(c(ncc1CO)C)O)CO	-0.086	-0.996	-1.312
Quinacrine dihydrochloride hydrate	-0.44744	c1(c2c(nc3c1ccc(c3)Cl)ccc(c2)OC)NC(CCCN(CC)CC)C	5.005	-3.993	-5.24
Quinethazone	-0.184411	S(c1cc2C(NC(Nc2cc1Cl)CC)=O)(=O)(=O)N	-0.337	-2.573	-2.581
Racepinephrine hydrochloride	-0.107477	c1c(c(ccc1C(O)CNC)O)O	-0.595	-0.119	-0.53
Raclopride	-0.171456	c1(c(c(cc(c1OC)Cl)Cl)O)C(NC[C@H]1N(CCC1)CC)=O	3.347	-3.602	-3.627
Reboxetine mesylate	1.09129	O([C@H]([C@@]1(OCCNC1)[H])c1ccccc1)c1c(OCC)cccc1	3.807	-3.942	-3.482
Reserpine	2.53987	c12[nH]c3c(c1CCN1[C@@]2(C[C@@]2([C@@H]([C@H]([C@H](OC(c4cc(c(c(c4)OC)OC)OC)=O)C[C@@]2(C1)[H])OC)C(=O)OC)[H])[H])ccc(c3)OC	5.004	-5.452	-7.119
Ribavirin		n1([C@H]2[C@@H]([C@@H]([C@H](O2)CO)O)O)nc(nc1)C(=O)N	-2.616	-1.532	-0.628
Riluzole hydrochloride	0.0289929	c1(nc2c(s1)cc(OC(F)(F)F)cc2)N	2.278	-3.039	-3.542
Rimonabant	3.50218	Cc1c(nn(c2ccc(Cl)cc2Cl)c1c3ccc(Cl)cc3)C(=O)NN4CCCCC4	6.342	-8.622	-7.716
Rofecoxib	0.27745	S(c1ccc(/C/2=C(/C(OC2)=O)\c2ccccc2)cc1)(=O)(=O)C	1.423	-2.507	-3.456
Rolipram	0.379754	COc1ccc(cc1OC2CCCC2)C3CNC(=O)C3	2.413	-3.059	-3.015
Rosiglitazone hydrochloride	0.577623	N1C(SC(C1=O)Cc1ccc(cc1)OCCN(c1ncccc1)C)=O	3.632	-5.021	-5.337
Selegiline hydrochloride	1.19293	C(#C)CN([C@@H](Cc1ccccc1)C)C	3.053	-1.966	-1.516
Spaglumic acid	0.227599	[C@H](CCC(O)=O)(NC(=O)C[C@H](NC(=O)C)C(O)=O)C(O)=O	-0.926	-0.504	-0.637
Sulfadiazine	-0.298153	S(Nc1ncccn1)(c1ccc(N)cc1)(=O)=O	-0.081	-3.391	-2.276
Sulfadoxine	0.200346	S(Nc1c(c(ncn1)OC)OC)(c1ccc(N)cc1)(=O)=O	0.813	-2.539	-3.072
Sulfamethoxypyridazine	0.254408	S(Nc1nnc(cc1)OC)(c1ccc(N)cc1)(=O)=O	0.596	-2.536	-2.789
Sulfaphenazole	-0.231854	S(Nc1n(ncc1)c1ccccc1)(c1ccc(N)cc1)(=O)=O	1.504	-2.319	-4.04
Sulmazole	-0.497506	c1(nc2c([nH]1)cccn2)c1c(cc(S(=O)C)cc1)OC	1.699	-2.084	-3.124
Sulpiride	-0.496714	S(c1cc(C(NCC2N(CCC2)CC)=O)c(cc1)OC)(=O)(=O)N	0.566	-1.705	-1.749
Telenzepine dihydrochloride	0.0702159	N1(c2c(C(Nc3c1cccc3)=O)csc2C)C(CN1CCN(CC1)C)=O	0.795	-1.609	-1.621
Tenoxicam	0.174876	S1(c2c(/C(=C(\N1C)/C(Nc1ncccc1)=O)/O)scc2)(=O)=O	1.711	-3.658	-3.835
Terconazole	1.63281	[C@@]1(c2c(cc(cc2)Cl)Cl)(Cn2ncnc2)O[C@H](CO1)COc1ccc(N2CCN(CC2)C(C)C)cc1	5.329	-6.139	-6.731
Tetrahydrozoline hydrochloride	-0.324639	C/1(\C2c3c(CCC2)cccc3)=N/CCN1	3.043	-3.637	-2.948
Theobromine	-0.41188	c12c(C(NC(N1C)=O)=O)n(cn2)C	-0.02	-1.389	-1.594
Thioproperazine dimesylate	0.577254	S(c1cc2N(c3c(Sc2cc1)cccc3)CCCN1CCN(CC1)C)(N(C)C)(=O)=O	2.052	-0.305	-3.227
Tiabendazole	-0.397933	c1(nc2c([nH]1)cccc2)c1ncsc1	2.271	-2.991	-2.954
Tiapride hydrochloride	-0.30414	S(c1cc(C(=O)NCCN(CC)CC)c(cc1)OC)(=O)(=O)C	1.127	-1.21	-1.554
Tiaprofenic acid	0.249965	s1c(ccc1C(C)C(O)=O)C(=O)c1ccccc1	2.582	-3.586	-3.576
Tocainide hydrochloride	-0.563974	N(C(=O)C(N)C)c1c(cccc1C)C	0.761	-1.136	-0.999
Tolfenamic acid	0.386586	c1(c(Nc2c(c(Cl)ccc2)C)cccc1)C(=O)O	5.136	-4.173	-4.589
Tolvaptan	1.42869	Cc1ccccc1C(=O)Nc2ccc(c(c2)C)C(=O)N3CCC[C@H](c4c3ccc(c4)Cl)O	4.624	-6.736	-6.232
Trihexyphenidyl-D,L hydrochloride	1.32906	C(CCN1CCCCC1)(c1ccccc1)(C1CCCCC1)O	4.6	-4.317	-3.535
Trimethoprim	-0.231733	n1c(c(Cc2cc(c(c(c2)OC)OC)OC)cnc1N)N	0.914	-2.888	-3.586
Trimetozine	0.144849	COc1c(OC)cc(C(=O)N2CCOCC2)cc1OC	1.547	-1.478	-2.283
Tripelennamine hydrochloride	0.440976	N(c1ncccc1)(Cc1ccccc1)CCN(C)C	3.358	-2.691	-2.544
Troglitazone	2.15166	N1C(SC(C1=O)Cc1ccc(OCC2(Oc3c(c(c(c(c3C)C)O)C)CC2)C)cc1)=O	4.566	-6.802	-7.015
Tropicamide	-0.380574	C(C(c1ccccc1)CO)(N(Cc1ccncc1)CC)=O	2.184	-2.125	-2.778
Vardenafil	1.36552	n12c(C(/N=C(\N1)/c1cc(S(N3CCN(CC3)CC)(=O)=O)ccc1OCC)=O)c(nc2CCC)C	1.519	-3.636	-3.301
Xylometazoline hydrochloride	-0.104293	c1(c(cc(cc1C)C(C)(C)C)C)C\C\1=N\CCN1	4.19	-4.854	-3.859
Zardaverine	0.372492	N=1\NC(\C=C/C1/c1cc(c(OC(F)F)cc1)OC)=O	2.845	-3.913	-4.258
Zonisamide	0.254941	S(Cc1noc2c1cccc2)(=O)(=O)N	-0.18	-1.445	-1.905
1-Methyl-Histidine	-0.76	CN1C=C(N=C1)CC(C(=O)O)N	-1.977	-0.759	-0.236
Biotin	-0.03	C1(N[C@]2([C@@](N1)(CS[C@H]2CCCCC(=O)O)[H])[H])=O	1.284	-3.048	-2.559
Creatine	-0.52	CN(CC(=O)O)C(=N)N	-0.562	-0.531	-0.675
N6-Acetyl-L-lysine	-0.02	CC(=O)NCCCCC(C(=O)O)N	-2.777	0.075	0.56
Orotate	-0.04	C1=C(NC(=O)NC1=O)C(=O)[O-]	-0.83	-1.938	-1.201
Pyridoxine	-0.12	CC1=NC=C(C(=C1O)CO)CO	-0.105	-0.991	-1.312
Riboflavin	0.54	CC1=CC2=C(C=C1C)N(C3=NC(=O)NC(=O)C3=N2)CC(C(C(CO)O)O)O	-1.168	-2.799	-2.963
UMP	-0.23	C1=CN(C(=O)NC1=O)C2C(C(C(O2)COP(=O)(O)O)O)O	-1.62	-1.848	-1.321
