# Supplementary material for: Small-molecule properties define partitioning into biomolecular condensates
Source: Nat Chem. 2024 Sep 13;16(11):1794–802. doi: 10.1038/s41557-024-01630-w (PMC11527791; doi:10.1038/s41557-024-01630-w)
Supplement: Supplementary file 30 — Excel files used for each plot. [file 41557_2024_1630_MOESM30_ESM.zip]

Archive with 1 entries (1 files):
- Supplementary FIgure_1/Supplementary_Figure1_Plotted_Data.xlsx
