# Supplementary material for: Small-molecule properties define partitioning into biomolecular condensates
Source: Nat Chem. 2024 Sep 13;16(11):1794–802. doi: 10.1038/s41557-024-01630-w (PMC11527791; doi:10.1038/s41557-024-01630-w)
Supplement: Supplementary file 30 — Excel files used for each plot. [file 41557_2024_1630_MOESM30_ESM.zip › Supplementary FIgure_1/Supplementary_Figure1_Plotted_Data.xlsx]

## Sheet: Supplementary_Figure1_Plotted_D
Time (s)	Mean_signal_SH3PRM_CTRL	Stderror_SH3PRM_CTRl	Time (s)	Mean_Sh3PRM_DrugLib1	Stderror_SH3PRM_DrugLib1	Time (s)	Mean_SH3PRM_DrugLib2	Stderror_SH3PRM_DrugLib2	x column	y column	x column 1	y column 1	x column 2	y column 2	Time (S)	Mean_SUMOSIM_CTRL	Stderror_SUMOSIM_CTRl	Time (S)	Mean_SUMOSIM_Drug_Lib1	Stderror_SUMOSM_Drug_Lib1	Time (S)	Mean_SUMOSIM_Drug_Lib2	Stderror_SUMOSIM_Drug_Lib2	x column	y column	x column 1	y column 1	x column 2	y column 2	Time (s)	Mean_Dhh1_CTRL	Stderror_Dhh1_CTRl	Time (s)	Mean_Dhh1_DrugLib1	Stderror_Dhh1_DrugLib1	Time (s)	Mean_Dhh1_DrugLib2	Stderror_Dhh1_DrugLib2	Time(s)	Mean_cGAS_CTRl	Stderror_cGAS_CTRl	Time(s)	Mean_cGAS_Drug_Lib1	Stderror_cGAS_Drug_Lib1	Time(s)	Mean_cGAS_Drug_lib2	Stderror_cGAS_Drug_lib2
0	0	0	0	0	0	0	0	0	0	0	0	0	0	0	0	0	0	0	0	0	0	0	0	0	0	0	0	0	0	0	0	0	0	0	0	0	0	0	0	0	0	0	0	0	0	0	0
1.29	0.113202	0.0388925	1.29	0.116002	0.0296593	1.29	0.159247	0.0604761	0.448477	0.0271116	0.423281	0.0278327	0.423281	0.0297184	5	-0.00155452	0.0266749	5	0.0443482	0.0078206	5	0.0721435	0.00540857	2.22656	0.00658433	2.24609	0.0126158	2.24609	0.0137664	5	0.0437479	0.0164991	5	0.0308195	0.00767388	5	0.0107205	0.00984074	1.29	0.0029011	0.01335	1.29	-0.00823608	0.0177336	1.29	-0.0341198	0.0117329
2.58	0.198684	0.0528864	2.58	0.205968	0.0503402	2.58	0.263892	0.0973743	0.896953	0.0534308	0.846562	0.0547995	0.846562	0.0584804	10	0.0316301	0.027961	10	0.0697884	0.0181198	10	0.127486	0.0165776	4.45312	0.0130948	4.49219	0.0249995	4.49219	0.0272621	10	0.0404847	0.0151928	10	0.0468735	0.00954674	10	0.0251256	0.00894317	2.58	0.000892877	0.0136882	2.58	0.00105493	0.0145149	2.58	0.0149277	0.010268
3.87	0.252625	0.0559583	3.87	0.284793	0.0633821	3.87	0.345423	0.125323	1.34543	0.0789808	1.26984	0.0809274	1.26984	0.0863166	15	0.0319786	0.0227858	15	0.0998618	0.0207398	15	0.15179	0.0242436	6.67969	0.0195323	6.73828	0.0371555	6.73828	0.0404925	15	0.057927	0.012465	15	0.0446322	0.0124081	15	0.0358392	0.00367494	3.87	0.0152046	0.015019	3.87	0.0220202	0.0143235	3.87	-0.00888621	0.0147726
5.16	0.336549	0.0680698	5.16	0.340363	0.0696622	5.16	0.412696	0.142438	1.79391	0.103784	1.69312	0.106242	1.69312	0.113257	20	0.0591839	0.0204217	20	0.167879	0.0236682	20	0.189452	0.0192574	8.90625	0.0258976	8.98438	0.0490878	8.98438	0.0534628	20	0.0489318	0.00602578	20	0.0429079	0.0111059	20	0.0502706	0.00715646	5.16	0.0104296	0.0146553	5.16	0.0178714	0.021106	5.16	-0.0025777	0.0146451
6.45	0.379543	0.0680539	6.45	0.395888	0.0743923	6.45	0.447157	0.147251	2.24238	0.127863	2.11641	0.13077	2.11641	0.13933	25	0.0638309	0.0302884	25	0.157359	0.0151021	25	0.203992	0.0345459	11.1328	0.0321915	11.2305	0.0608007	11.2305	0.0661781	25	0.0601821	0.00796761	25	0.0414123	0.0166645	25	0.0455306	0.00886686	6.45	0.0199911	0.0207921	6.45	0.0206436	0.0162333	6.45	0.00503182	0.010091
7.74	0.436367	0.0755464	7.74	0.437105	0.0749468	7.74	0.498682	0.152755	2.69086	0.151237	2.53969	0.154534	2.53969	0.164564	30	0.0804314	0.0213957	30	0.216337	0.00888466	30	0.242326	0.0360528	13.3594	0.0384148	13.4766	0.0722982	13.4766	0.0786434	30	0.0649527	0.00876694	30	0.0550863	0.0130475	30	0.0493098	0.0109359	7.74	0.0232057	0.0169895	7.74	0.014658	0.0172927	7.74	0.0242557	0.00663961
9.03	0.471943	0.0772638	9.03	0.470214	0.07222	9.03	0.519066	0.144896	3.13934	0.173929	2.96297	0.17756	2.96297	0.188986	35	0.118505	0.0301605	35	0.221362	0.0133296	35	0.269286	0.0331991	15.5859	0.0445683	15.7227	0.0835841	15.7227	0.0908636	35	0.0551777	0.00692403	35	0.0497123	0.0138675	35	0.0485879	0.00922637	9.03	0.0293928	0.0148324	9.03	0.0346461	0.0187467	9.03	0.0251608	0.0113611
10.32	0.507307	0.0819933	10.32	0.50857	0.0775948	10.32	0.560655	0.15545	3.58781	0.195957	3.38625	0.199869	3.38625	0.212622	40	0.0983993	0.0384705	40	0.270623	0.0177567	40	0.289421	0.0310292	17.8125	0.0506528	17.9688	0.0946625	17.9688	0.102844	40	0.0624113	0.0127267	40	0.056248	0.0105252	40	0.0555999	0.00937026	10.32	0.0171411	0.0181348	10.32	0.0197948	0.0184018	10.32	0.0359854	0.012884
11.61	0.552124	0.0814727	11.61	0.529604	0.0690633	11.61	0.572615	0.142879	4.03629	0.217342	3.80953	0.221483	3.80953	0.235498	45	0.131975	0.0250225	45	0.244477	0.0148969	45	0.28761	0.0325678	20.0391	0.0566691	20.2148	0.105537	20.2148	0.114588	45	0.0652015	0.00831087	45	0.0547635	0.011403	45	0.0625593	0.00739761	11.61	0.0507059	0.0178887	11.61	0.0191894	0.020996	11.61	0.0354978	0.00873482
12.9	0.560832	0.0843575	12.9	0.577063	0.079391	12.9	0.611968	0.155704	4.48477	0.238102	4.23281	0.242426	4.23281	0.257637	50	0.154955	0.0368265	50	0.280831	0.0226477	50	0.31616	0.0257006	22.2656	0.0626179	22.4609	0.116212	22.4609	0.126101	50	0.0736702	0.0110361	50	0.0629328	0.0123641	50	0.0751439	0.0103547	12.9	0.0281511	0.019674	12.9	0.032536	0.0105837	12.9	0.0373069	0.0105017
14.19	0.594726	0.0766041	14.19	0.592632	0.0720386	14.19	0.632555	0.152997	4.93324	0.258255	4.65609	0.262717	4.65609	0.279063	55	0.139663	0.040247	55	0.292572	0.0168989	55	0.299121	0.0471242	24.4922	0.0685	24.707	0.12669	24.707	0.137389	55	0.0859511	0.0117072	55	0.057343	0.0124387	55	0.0815447	0.0177001	14.19	0.0423418	0.0227365	14.19	0.0555431	0.0159886	14.19	0.0551804	0.0069286
15.48	0.614209	0.0798729	15.48	0.617267	0.0744818	15.48	0.649426	0.149646	5.38172	0.277819	5.07937	0.282376	5.07937	0.2998	60	0.168177	0.0261999	60	0.327478	0.0211699	60	0.334906	0.0378802	26.7188	0.0743161	26.9531	0.136975	26.9531	0.148454	60	0.0760268	0.0106899	60	0.06556	0.00973088	60	0.0907897	0.00967477	15.48	0.0475411	0.0168247	15.48	0.0567162	0.0162339	15.48	0.0423351	0.0143666
16.77	0.654042	0.089435	16.77	0.638107	0.0743011	16.77	0.668014	0.152494	5.8302	0.296811	5.50266	0.301425	5.50266	0.319869	65	0.167967	0.0477953	65	0.328885	0.02743	65	0.344475	0.0481973	28.9453	0.080067	29.1992	0.147072	29.1992	0.159302	65	0.0863985	0.0110702	65	0.0632188	0.00735386	65	0.0822691	0.012154	16.77	0.0321555	0.0209896	16.77	0.0534016	0.0182532	16.77	0.0704426	0.014229
18.06	0.667378	0.0814344	18.06	0.663734	0.075027	18.06	0.699369	0.151913	6.27867	0.315248	5.92594	0.31988	5.92594	0.339293	70	0.17721	0.029677	70	0.323416	0.026603	70	0.335014	0.0547511	31.1719	0.0857534	31.4453	0.156982	31.4453	0.169936	70	0.0942179	0.0166351	70	0.0742344	0.0089948	70	0.0805588	0.0153424	18.06	0.0341637	0.0189825	18.06	0.0535693	0.0171096	18.06	0.0539516	0.0146713
19.35	0.683975	0.0822878	19.35	0.668633	0.073403	19.35	0.695552	0.151386	6.72715	0.333147	6.34922	0.337761	6.34922	0.358091	75	0.206002	0.0460788	75	0.37119	0.0248039	75	0.374183	0.0295028	33.3984	0.091376	33.6914	0.166711	33.6914	0.180361	75	0.0933881	0.0142084	75	0.0776395	0.00888026	75	0.0909119	0.0130294	19.35	0.0417036	0.0189816	19.35	0.0546835	0.0209159	19.35	0.0540134	0.0193632
20.64	0.691785	0.0795601	20.64	0.687103	0.0725728	20.64	0.710062	0.144137	7.17562	0.350522	6.7725	0.355086	6.7725	0.376285	80	0.216669	0.0340979	80	0.359034	0.0320161	80	0.38277	0.0337226	35.625	0.0969356	35.9375	0.17626	35.9375	0.190582	80	0.0932049	0.0152044	80	0.0776714	0.00803779	80	0.109795	0.0253599	20.64	0.0711491	0.0229761	20.64	0.0798962	0.0205816	20.64	0.0654365	0.0137175
21.93	0.674636	0.0749024	21.93	0.703458	0.0752304	21.93	0.729845	0.149707	7.6241	0.367389	7.19578	0.371873	7.19578	0.393893	85	0.198812	0.0390703	85	0.373583	0.0248338	85	0.375385	0.0466235	37.8516	0.102433	38.1836	0.185634	38.1836	0.200601	85	0.0893212	0.0126317	85	0.0817658	0.00809198	85	0.0999972	0.0125583	21.93	0.0391804	0.0178045	21.93	0.0459336	0.0208583	21.93	0.0677317	0.0157456
23.22	0.708023	0.0730671	23.22	0.721064	0.073743	23.22	0.733785	0.142787	8.07258	0.383764	7.61906	0.388136	7.61906	0.410934	90	0.238765	0.0320051	90	0.385551	0.0238034	90	0.370086	0.0575813	40.0781	0.107868	40.4297	0.194835	40.4297	0.210424	90	0.100537	0.0161136	90	0.0797295	0.0111519	90	0.117472	0.0149521	23.22	0.0684448	0.0191263	23.22	0.0828066	0.0189426	23.22	0.087547	0.0142742
24.51	0.718178	0.0747364	24.51	0.73727	0.0721127	24.51	0.763173	0.145352	8.52105	0.39966	8.04234	0.403894	8.04234	0.427426	95	0.226021	0.0409409	95	0.407299	0.0458154	95	0.400369	0.0464608	42.3047	0.113243	42.6758	0.203867	42.6758	0.220053	95	0.111499	0.0166157	95	0.0878766	0.0109729	95	0.101543	0.014727	24.51	0.0762613	0.0229173	24.51	0.0664654	0.0207295	24.51	0.0783295	0.0196437
25.8	0.724033	0.0734026	25.8	0.736254	0.0738132	25.8	0.760934	0.150854	8.96953	0.415091	8.46562	0.419162	8.46562	0.443388	100	0.264673	0.0463729	100	0.420593	0.024037	100	0.409431	0.0352413	44.5312	0.118557	44.9219	0.212733	44.9219	0.229493	100	0.109933	0.0186051	100	0.0866171	0.0109019	100	0.113205	0.013116	25.8	0.066226	0.0241918	25.8	0.100307	0.0249333	25.8	0.0774836	0.0167719
27.09	0.746423	0.0776105	27.09	0.748548	0.0707756	27.09	0.757693	0.138744	9.41801	0.430072	8.88891	0.433955	8.88891	0.458836	105	0.268306	0.0383503	105	0.42091	0.0367068	105	0.447104	0.0446393	46.7578	0.123812	47.168	0.221436	47.168	0.238747	105	0.115018	0.0174169	105	0.0794129	0.0105997	105	0.130178	0.0252612	27.09	0.0730054	0.0234236	27.09	0.0844774	0.0243316	27.09	0.0746804	0.0147518
28.38	0.756992	0.0746636	28.38	0.761102	0.0686933	28.38	0.780071	0.139684	9.86648	0.444614	9.31219	0.448287	9.31219	0.473787	110	0.243114	0.0479654	110	0.429636	0.0428613	110	0.486489	0.048533	48.9844	0.129008	49.4141	0.229978	49.4141	0.24782	110	0.118107	0.0193024	110	0.0953142	0.016216	110	0.128874	0.0225666	28.38	0.0718509	0.0241547	28.38	0.114513	0.0283388	28.38	0.0817024	0.015059
29.67	0.755562	0.0753013	29.67	0.769121	0.0693496	29.67	0.772877	0.131905	10.315	0.458732	9.73547	0.462174	9.73547	0.488257	115	0.283363	0.0413935	115	0.438195	0.0147035	115	0.440561	0.0445439	51.2109	0.134145	51.6602	0.238364	51.6602	0.256714	115	0.135015	0.0231673	115	0.089913	0.0181139	115	0.114435	0.015365	29.67	0.071381	0.0221884	29.67	0.108509	0.0242715	29.67	0.0793515	0.0129798
30.96	0.785128	0.0694629	30.96	0.779403	0.0695479	30.96	0.793446	0.136923	10.7634	0.472437	10.1587	0.475629	10.1587	0.502261	120	0.279531	0.0483954	120	0.41436	0.0224968	120	0.445568	0.0490591	53.4375	0.139225	53.9062	0.246595	53.9062	0.265433	120	0.140605	0.0291059	120	0.0925493	0.0182311	120	0.119497	0.0187725	30.96	0.0743462	0.0264916	30.96	0.11864	0.0267025	30.96	0.0818392	0.0132283
32.25	0.803057	0.0772606	32.25	0.786374	0.0695465	32.25	0.811262	0.138741	11.2119	0.485742	10.582	0.488665	10.582	0.515814	125	0.285548	0.0379636	125	0.463988	0.0165153	125	0.467095	0.0404378	55.6641	0.144248	56.1523	0.254675	56.1523	0.273981	125	0.159813	0.0370756	125	0.101749	0.0164645	125	0.123622	0.0159773	32.25	0.0795901	0.0213265	32.25	0.122589	0.040377	32.25	0.0943641	0.01394
33.54	0.802556	0.072424	33.54	0.796443	0.067028	33.54	0.806363	0.13198	11.6604	0.498657	11.0053	0.501295	11.0053	0.528931	130	0.302931	0.0502035	130	0.440326	0.0276318	130	0.4999	0.0487947	57.8906	0.149215	58.3984	0.262607	58.3984	0.282361	130	0.15204	0.0311484	130	0.0958716	0.0193327	130	0.130575	0.0199424	33.54	0.0749064	0.0146346	33.54	0.123532	0.0383689	33.54	0.0901835	0.0125593
34.83	0.802115	0.0735466	34.83	0.787914	0.0602313	34.83	0.790449	0.112934	12.1089	0.511196	11.4286	0.513533	11.4286	0.541626	135	0.294436	0.0519562	135	0.459576	0.0253827	135	0.470634	0.0526966	60.1172	0.154126	60.6445	0.270392	60.6445	0.290576	135	0.145121	0.024482	135	0.0879121	0.0174353	135	0.131709	0.011321	34.83	0.095066	0.0226311	34.83	0.114304	0.0325485	34.83	0.0821958	0.014104
36.12	0.80428	0.0756103	36.12	0.809952	0.0671055	36.12	0.814497	0.123242	12.5573	0.523367	11.8519	0.52539	11.8519	0.553913	140	0.293821	0.0281031	140	0.478234	0.0252533	140	0.486686	0.0455262	62.3438	0.158982	62.8906	0.278034	62.8906	0.298629	140	0.16174	0.0292434	140	0.0912046	0.0168317	140	0.137143	0.0145285	36.12	0.095725	0.0222144	36.12	0.101735	0.0340585	36.12	0.109852	0.0183112
37.41	0.811018	0.0707004	37.41	0.809316	0.0633673	37.41	0.806378	0.117327	13.0058	0.535183	12.2752	0.536878	12.2752	0.565804	145	0.317035	0.0500858	145	0.483354	0.012393	145	0.483248	0.0475312	64.5703	0.163783	65.1367	0.285536	65.1367	0.306524	145	0.173644	0.0418613	145	0.103048	0.0233052	145	0.151647	0.0233772	37.41	0.0892818	0.026935	37.41	0.122976	0.0356433	37.41	0.103852	0.0136933
38.7	0.8165	0.0669852	38.7	0.818606	0.0628342	38.7	0.826821	0.122565	13.4543	0.546654	12.6984	0.548009	12.6984	0.577312	150	0.304467	0.0517743	150	0.491647	0.0283269	150	0.487388	0.0529053	66.7969	0.168531	67.3828	0.2929	67.3828	0.314264	150	0.173613	0.0410233	150	0.0930376	0.0206168	150	0.14728	0.0157579	38.7	0.0844271	0.0247386	38.7	0.12641	0.0329954	38.7	0.0953793	0.0132603
39.99	0.824877	0.0657345	39.99	0.82811	0.0642327	39.99	0.837941	0.119633	13.9028	0.55779	13.1217	0.558793	13.1217	0.58845	155	0.311612	0.0518829	155	0.474742	0.0259306	155	0.525311	0.0492249	69.0234	0.173225	69.6289	0.300128	69.6289	0.321852	155	0.15157	0.0264593	155	0.103521	0.0220462	155	0.152834	0.0188511	39.99	0.1017	0.0234709	39.99	0.154245	0.0338193	39.99	0.11574	0.0184354
41.28	0.815858	0.0687472	41.28	0.833891	0.0658088	41.28	0.852205	0.121303	14.3512	0.5686	13.545	0.569242	13.545	0.599229	160	0.331449	0.0439413	160	0.502418	0.0244053	160	0.493508	0.0590532	71.25	0.177867	71.875	0.307223	71.875	0.32929	160	0.158749	0.0244238	160	0.10091	0.0258713	160	0.157164	0.0179607	41.28	0.108508	0.0239993	41.28	0.144605	0.0354337	41.28	0.107906	0.0157957
42.57	0.82519	0.0687774	42.57	0.846034	0.0682123	42.57	0.847231	0.120151	14.7997	0.579094	13.9683	0.579366	13.9683	0.609662	165	0.380251	0.0543661	165	0.481581	0.0231692	165	0.515825	0.0575126	73.4766	0.182456	74.1211	0.314188	74.1211	0.336583	165	0.155367	0.0253961	165	0.117666	0.0265129	165	0.160396	0.0182648	42.57	0.103601	0.0269239	42.57	0.138966	0.0353106	42.57	0.129179	0.0146002
43.86	0.84691	0.0623664	43.86	0.842134	0.0675629	43.86	0.852641	0.117408	15.2482	0.589281	14.3916	0.589175	14.3916	0.619758	170	0.336697	0.0426277	170	0.483968	0.0162038	170	0.512024	0.0480231	75.7031	0.186994	76.3672	0.321025	76.3672	0.343732	170	0.153244	0.0238935	170	0.103558	0.0299503	170	0.152775	0.0148117	43.86	0.105532	0.0252778	43.86	0.134642	0.0332624	43.86	0.117581	0.0175181
45.15	0.839651	0.061357	45.15	0.847162	0.0670679	45.15	0.853949	0.117859	15.6967	0.599171	14.8148	0.598678	14.8148	0.62953	175	0.337467	0.0368917	175	0.49689	0.0256393	175	0.540032	0.061882	77.9297	0.191482	78.6133	0.327736	78.6133	0.35074	175	0.166362	0.0295111	175	0.110613	0.0261523	175	0.160172	0.0112101	45.15	0.112765	0.0294562	45.15	0.148119	0.0241309	45.15	0.101109	0.0148937
46.44	0.835677	0.0605173	46.44	0.850063	0.0664282	46.44	0.853156	0.113029	16.1452	0.608772	15.2381	0.607886	15.2381	0.638987	180	0.358306	0.0418952	180	0.516547	0.0200128	180	0.560341	0.0586766	80.1562	0.195918	80.8594	0.334323	80.8594	0.357611	180	0.185703	0.0358505	180	0.103844	0.025048	180	0.163093	0.0145135	46.44	0.116239	0.0231765	46.44	0.136815	0.0402807	46.44	0.13405	0.0149869
47.73	0.859558	0.0598214	47.73	0.850857	0.067938	47.73	0.866521	0.114017	16.5936	0.618092	15.6614	0.616808	15.6614	0.64814	185	0.338158	0.0363938	185	0.524511	0.0245706	185	0.541303	0.0460686	82.3828	0.200306	83.1055	0.34079	83.1055	0.364346	185	0.167947	0.0335028	185	0.110058	0.0266025	185	0.165693	0.0136492	47.73	0.121921	0.0259716	47.73	0.141264	0.0455531	47.73	0.121198	0.0200505
49.02	0.867441	0.0624208	49.02	0.859798	0.0705726	49.02	0.874556	0.122833	17.0421	0.62714	16.0847	0.625452	16.0847	0.656998	190	0.360901	0.0258256	190	0.51639	0.0392538	190	0.529878	0.0472367	84.6094	0.204644	85.3516	0.347137	85.3516	0.370949	190	0.178523	0.0377839	190	0.122803	0.0244131	190	0.1587	0.0136895	49.02	0.108839	0.0261378	49.02	0.154218	0.0326859	49.02	0.127895	0.0166589
50.31	0.855629	0.062275	50.31	0.858889	0.0713153	50.31	0.871694	0.124427	17.4906	0.635923	16.508	0.633827	16.508	0.665571	195	0.363776	0.0362689	195	0.529543	0.0388192	195	0.533414	0.0496847	86.8359	0.208933	87.5977	0.353368	87.5977	0.377422	195	0.192589	0.0435854	195	0.11851	0.0302913	195	0.173507	0.0154844	50.31	0.138486	0.0264213	50.31	0.150837	0.0394199	50.31	0.125932	0.023485
51.6	0.871379	0.0618177	51.6	0.864085	0.0712131	51.6	0.878353	0.116218	17.9391	0.644449	16.9313	0.641942	16.9313	0.673869	200	0.367464	0.0409046	200	0.515109	0.0363311	200	0.552122	0.0597995	89.0625	0.213174	89.8438	0.359484	89.8438	0.383768	200	0.197125	0.0488617	200	0.122325	0.0278102	200	0.171629	0.0195109	51.6	0.113707	0.0289094	51.6	0.158652	0.0369192	51.6	0.114444	0.0230767
52.89	0.855449	0.0613547	52.89	0.871801	0.0688726	52.89	0.888597	0.120173	18.3875	0.652727	17.3545	0.649804	17.3545	0.681899	205	0.35694	0.0324327	205	0.531026	0.0533502	205	0.563385	0.0544913	91.2891	0.217368	92.0898	0.365487	92.0898	0.38999	205	0.196076	0.0448399	205	0.105294	0.0330024	205	0.177011	0.0162953	52.89	0.136537	0.029196	52.89	0.161159	0.0313814	52.89	0.0992928	0.0187858
54.18	0.869996	0.0671137	54.18	0.881905	0.0711062	54.18	0.881958	0.119042	18.836	0.660762	17.7778	0.657422	17.7778	0.689671	210	0.368756	0.0381431	210	0.545762	0.0266345	210	0.556006	0.0554122	93.5156	0.221514	94.3359	0.37138	94.3359	0.396089	210	0.210137	0.0500073	210	0.120305	0.0351112	210	0.180732	0.0194223	54.18	0.127888	0.026573	54.18	0.174479	0.0338923	54.18	0.11544	0.0163938
55.47	0.874198	0.0660797	55.47	0.877253	0.0671815	55.47	0.894283	0.121745	19.2845	0.668563	18.2011	0.664802	18.2011	0.697192	215	0.384299	0.0415222	215	0.563302	0.0312931	215	0.58448	0.0596417	95.7422	0.225614	96.582	0.377165	96.582	0.402068	215	0.216997	0.0584532	215	0.120532	0.0332131	215	0.187766	0.014466	55.47	0.137339	0.0314262	55.47	0.157624	0.0340783	55.47	0.141884	0.0213361
56.76	0.870509	0.0657248	56.76	0.882421	0.0672924	56.76	0.882998	0.118503	19.733	0.676136	18.6244	0.671953	18.6244	0.704472	220	0.367962	0.0506007	220	0.546601	0.0266865	220	0.576734	0.0691416	97.9688	0.229668	98.8281	0.382843	98.8281	0.407929	220	0.228309	0.0645627	220	0.11264	0.0287907	220	0.175047	0.0199747	56.76	0.149209	0.0295039	56.76	0.163909	0.0317236	56.76	0.123937	0.026034
58.05	0.890927	0.0636512	58.05	0.895188	0.0726566	58.05	0.91495	0.12792	20.1814	0.683487	19.0477	0.678882	19.0477	0.711517	225	0.359035	0.0499939	225	0.579154	0.0393173	225	0.574306	0.0603008	100.195	0.233677	101.074	0.388417	101.074	0.413675	225	0.223185	0.048544	225	0.122013	0.0355655	225	0.18661	0.0185183	58.05	0.129666	0.0291261	58.05	0.176881	0.0351471	58.05	0.117498	0.0264097
59.34	0.88969	0.0675466	59.34	0.885428	0.071222	59.34	0.891986	0.11804	20.6299	0.690624	19.4709	0.685595	19.4709	0.718335	230	0.407214	0.0474484	230	0.547192	0.0148061	230	0.562322	0.0661182	102.422	0.237641	103.32	0.393889	103.32	0.419309	230	0.21177	0.0482059	230	0.130338	0.0379221	230	0.19284	0.0155894	59.34	0.124149	0.0332061	59.34	0.173111	0.0312121	59.34	0.134287	0.0269117
60.63	0.898136	0.0632591	60.63	0.88038	0.0686047	60.63	0.90331	0.118778	21.0784	0.697552	19.8942	0.692099	19.8942	0.724934	235	0.412173	0.045803	235	0.548885	0.0306012	235	0.582961	0.0529696	104.648	0.24156	105.566	0.399259	105.566	0.424831	235	0.220483	0.0488066	235	0.135082	0.0402199	235	0.198467	0.0169594	60.63	0.151506	0.0337958	60.63	0.20617	0.0362816	60.63	0.142828	0.0192142
61.92	0.925749	0.0682104	61.92	0.888071	0.0665515	61.92	0.905859	0.114866	21.5269	0.704277	20.3175	0.698401	20.3175	0.731321	240	0.437815	0.0384478	240	0.555135	0.0413449	240	0.562092	0.0644512	106.875	0.245435	107.812	0.404531	107.812	0.430245	240	0.217788	0.047806	240	0.143432	0.0395508	240	0.192812	0.015828	61.92	0.153207	0.0292328	61.92	0.188612	0.041586	61.92	0.15386	0.0223108
63.21	0.902637	0.064281	63.21	0.895967	0.06705	63.21	0.902839	0.112819	21.9754	0.710806	20.7408	0.704506	20.7408	0.737502	245	0.400087	0.0585165	245	0.561408	0.0322069	245	0.592135	0.0494309	109.102	0.249267	110.059	0.409706	110.059	0.435552	245	0.231168	0.0484099	245	0.135543	0.034251	245	0.201707	0.0164531	63.21	0.144744	0.0332075	63.21	0.167693	0.0389436	63.21	0.132373	0.0263687
64.5	0.921205	0.0675806	64.5	0.893834	0.0627779	64.5	0.908192	0.108371	22.4238	0.717144	21.1641	0.710422	21.1641	0.743484	250	0.434525	0.0442384	250	0.584638	0.051888	250	0.627595	0.038761	111.328	0.253056	112.305	0.414786	112.305	0.440756	250	0.218991	0.0460257	250	0.148935	0.0449003	250	0.190759	0.0159618	64.5	0.150901	0.0317415	64.5	0.190917	0.0317115	64.5	0.120901	0.0218239
65.79	0.916999	0.0656042	65.79	0.901778	0.0679171	65.79	0.918549	0.117066	22.8723	0.723297	21.5873	0.716154	21.5873	0.749274	255	0.434596	0.0485507	255	0.581714	0.0346462	255	0.622421	0.0517621	113.555	0.256802	114.551	0.419772	114.551	0.445856	255	0.223781	0.0493911	255	0.147218	0.0385561	255	0.200665	0.017867	65.79	0.170502	0.0346076	65.79	0.210722	0.0390209	65.79	0.162383	0.0268139
67.08	0.908095	0.0696153	67.08	0.888183	0.0642179	67.08	0.909057	0.104983	23.3208	0.72927	22.0106	0.721707	22.0106	0.754877	260	0.450385	0.0362335	260	0.569573	0.0314593	260	0.611181	0.0557264	115.781	0.260507	116.797	0.424667	116.797	0.450857	260	0.21166	0.0413047	260	0.144655	0.042284	260	0.201111	0.0197742	67.08	0.175284	0.0364983	67.08	0.210222	0.0504558	67.08	0.150241	0.0281536
68.37	0.900317	0.0716965	68.37	0.887394	0.0644821	68.37	0.910442	0.0997719	23.7693	0.735069	22.4339	0.727088	22.4339	0.7603	265	0.441551	0.0376119	265	0.56342	0.0323647	265	0.609703	0.0480292	118.008	0.26417	119.043	0.429471	119.043	0.455759	265	0.207384	0.0360683	265	0.154528	0.0395746	265	0.208446	0.0194722	68.37	0.181761	0.0351641	68.37	0.2028	0.0457718	68.37	0.148853	0.0233003
69.66	0.936705	0.0655269	69.66	0.892033	0.0695877	69.66	0.920847	0.111941	24.2177	0.740698	22.8572	0.732301	22.8572	0.765549	270	0.432095	0.0403441	270	0.574926	0.0557426	270	0.637009	0.0665651	120.234	0.267791	121.289	0.434188	121.289	0.460565	270	0.211346	0.037749	270	0.157461	0.0435795	270	0.212796	0.0275051	69.66	0.175587	0.037394	69.66	0.199824	0.0410906	69.66	0.159602	0.0210824
70.95	0.930348	0.0609231	70.95	0.889082	0.0668633	70.95	0.923689	0.111721	24.6662	0.746162	23.2805	0.737352	23.2805	0.770628	275	0.411824	0.0350034	275	0.610232	0.036624	275	0.621894	0.0368825	122.461	0.271372	123.535	0.438817	123.535	0.465276	275	0.202779	0.0341722	275	0.156842	0.0427386	275	0.213627	0.0202718	70.95	0.181849	0.037842	70.95	0.210379	0.0402158	70.95	0.142234	0.0234874
72.24	0.916584	0.0668442	72.24	0.896882	0.0728376	72.24	0.923699	0.106066	25.1147	0.751467	23.7037	0.742246	23.7037	0.775544	280	0.433584	0.0355678	280	0.59282	0.0246623	280	0.613947	0.0550139	124.688	0.274913	125.781	0.443361	125.781	0.469895	280	0.223693	0.0421607	280	0.150718	0.0382324	280	0.226939	0.0216071	72.24	0.178588	0.037379	72.24	0.209871	0.0392056	72.24	0.15982	0.0240039
73.53	0.920345	0.0664855	73.53	0.889675	0.0692039	73.53	0.923551	0.106037	25.5632	0.756617	24.127	0.746988	24.127	0.780302	285	0.449321	0.04211	285	0.608376	0.0419473	285	0.624587	0.0524904	126.914	0.278415	128.027	0.447822	128.027	0.474423	285	0.223518	0.0416329	285	0.153825	0.0480258	285	0.224113	0.0204432	73.53	0.177036	0.0343891	73.53	0.194046	0.0405809	73.53	0.13322	0.0252695
74.82	0.923485	0.0662037	74.82	0.896132	0.0727378	74.82	0.925663	0.106494	26.0116	0.761616	24.5503	0.751582	24.5503	0.784907	290	0.432596	0.0471156	290	0.60885	0.0266856	290	0.616832	0.0627254	129.141	0.281877	130.273	0.452201	130.273	0.478862	290	0.229693	0.0442402	290	0.160621	0.0478386	290	0.238621	0.0280772	74.82	0.192989	0.039912	74.82	0.20028	0.0451547	74.82	0.145231	0.0240021
76.11	0.937949	0.0645676	76.11	0.899672	0.0731762	76.11	0.927917	0.104747	26.4601	0.76647	24.9736	0.756034	24.9736	0.789363	295	0.457136	0.0445032	295	0.61231	0.02333	295	0.635038	0.0498511	131.367	0.2853	132.52	0.456499	132.52	0.483214	295	0.223146	0.0398386	295	0.156877	0.0433109	295	0.224542	0.0210214	76.11	0.175612	0.0413132	76.11	0.208266	0.0468284	76.11	0.154932	0.0262058
77.4	0.935503	0.0735079	77.4	0.890696	0.0700002	77.4	0.924148	0.100018	26.9086	0.771181	25.3969	0.760347	25.3969	0.793676	300	0.454391	0.0377254	300	0.605058	0.0340506	300	0.623644	0.0326521	133.594	0.288684	134.766	0.460718	134.766	0.48748	300	0.230838	0.0426559	300	0.163922	0.0455238	300	0.22969	0.0218776	77.4	0.193049	0.0398972	77.4	0.204366	0.0468638	77.4	0.167158	0.0275824
78.69	0.928699	0.0643981	78.69	0.908007	0.068926	78.69	0.924969	0.0987858	27.3571	0.775755	25.8202	0.764525	25.8202	0.79785	305	0.442659	0.0363081	305	0.57948	0.0312358	305	0.633498	0.0438265	135.82	0.292031	137.012	0.464859	137.012	0.491662	305	0.231608	0.0364019	305	0.172246	0.0452207	305	0.237095	0.0232005	78.69	0.183103	0.0361282	78.69	0.182294	0.0391555	78.69	0.153073	0.027139
79.98	0.93878	0.0540007	79.98	0.9082	0.0744277	79.98	0.937555	0.103435	27.8055	0.780195	26.2434	0.768574	26.2434	0.80189	310	0.46865	0.0459366	310	0.591229	0.0244834	310	0.668768	0.0488242	138.047	0.295341	139.258	0.468925	139.258	0.495762	310	0.234876	0.0412583	310	0.173877	0.0465913	310	0.243324	0.032976	79.98	0.204683	0.0360916	79.98	0.224133	0.0433347	79.98	0.160269	0.0261474
81.27	0.931488	0.0550767	81.27	0.913803	0.071607	81.27	0.956503	0.105069	28.254	0.784505	26.6667	0.772497	26.6667	0.8058	315	0.482757	0.0345446	315	0.624193	0.0452963	315	0.655786	0.0522991	140.273	0.298613	141.504	0.472915	141.504	0.499781	315	0.232669	0.0386625	315	0.169553	0.0498466	315	0.240812	0.0297777	81.27	0.196267	0.0363946	81.27	0.193553	0.0439853	81.27	0.149454	0.030861
82.56	0.936243	0.0667692	82.56	0.908721	0.068169	82.56	0.953388	0.102615	28.7025	0.788689	27.09	0.776297	27.09	0.809584	320	0.462012	0.0320384	320	0.615467	0.0461416	320	0.641279	0.0374642	142.5	0.301848	143.75	0.476832	143.75	0.503722	320	0.240272	0.0415553	320	0.180541	0.0518939	320	0.249304	0.0215083	82.56	0.202038	0.0387903	82.56	0.201341	0.0470497	82.56	0.148547	0.0347521
83.85	0.937264	0.05612	83.85	0.905282	0.0713433	83.85	0.943327	0.0985437	29.151	0.792751	27.5133	0.77998	27.5133	0.813246	325	0.496386	0.0345929	325	0.632349	0.0501142	325	0.641622	0.0416844	144.727	0.305047	145.996	0.480677	145.996	0.507584	325	0.237816	0.0423203	325	0.178191	0.0475106	325	0.245277	0.0235586	83.85	0.204293	0.0422464	83.85	0.225417	0.0492015	83.85	0.136642	0.0272606
85.14	0.918866	0.0584017	85.14	0.915192	0.0722403	85.14	0.950198	0.104774	29.5995	0.796694	27.9366	0.783547	27.9366	0.816791	330	0.448982	0.041129	330	0.587728	0.0364785	330	0.635366	0.0675938	146.953	0.308211	148.242	0.484452	148.242	0.511371	330	0.238276	0.0444489	330	0.174018	0.0481327	330	0.248153	0.0213038	85.14	0.203566	0.0385752	85.14	0.215914	0.045105	85.14	0.161055	0.0287798
86.43	0.938992	0.0630786	86.43	0.913206	0.0735437	86.43	0.953893	0.101588	30.0479	0.800522	28.3598	0.787004	28.3598	0.820221	335	0.463577	0.0341965	335	0.61116	0.0337163	335	0.650292	0.0421496	149.18	0.311338	150.488	0.488156	150.488	0.515084	335	0.250742	0.0499771	335	0.168798	0.0512604	335	0.240117	0.0205591	86.43	0.213223	0.0422264	86.43	0.221849	0.0476568	86.43	0.159204	0.0346689
87.72	0.935012	0.056599	87.72	0.905661	0.0751652	87.72	0.94658	0.108068	30.4964	0.804239	28.7831	0.790354	28.7831	0.823541	340	0.484799	0.0351718	340	0.635191	0.0565459	340	0.670952	0.0397161	151.406	0.314431	152.734	0.491793	152.734	0.518723	340	0.250063	0.0486493	340	0.171723	0.0512443	340	0.243112	0.0184611	87.72	0.220556	0.0427579	87.72	0.232501	0.0419542	87.72	0.145504	0.0304628
89.01	0.92883	0.0741781	89.01	0.909301	0.0775949	89.01	0.959361	0.104976	30.9449	0.807846	29.2064	0.793599	29.2064	0.826754	345	0.477107	0.0352937	345	0.634919	0.0359164	345	0.644302	0.0545242	153.633	0.317489	154.98	0.495363	154.98	0.522291	345	0.242452	0.045077	345	0.171891	0.0526809	345	0.247022	0.0209685	89.01	0.223978	0.0456593	89.01	0.248754	0.0528624	89.01	0.14472	0.0304819
90.3	0.943025	0.0648764	90.3	0.912619	0.0805385	90.3	0.968112	0.111097	31.3934	0.811348	29.6297	0.796743	29.6297	0.829864	350	0.49246	0.0413471	350	0.608902	0.0469928	350	0.643051	0.0426051	155.859	0.320513	157.227	0.498867	157.227	0.525789	350	0.267262	0.0527931	350	0.172771	0.0500984	350	0.252671	0.0185896	90.3	0.213836	0.0399735	90.3	0.239829	0.0391426	90.3	0.158363	0.0367817
91.59	0.956761	0.0706009	91.59	0.907671	0.079513	91.59	0.956188	0.0979594	31.8418	0.814748	30.053	0.799789	30.053	0.832873	355	0.479435	0.0422681	355	0.634221	0.0510597	355	0.64696	0.0467085	158.086	0.323503	159.473	0.502307	159.473	0.529218	355	0.277807	0.0607912	355	0.186314	0.0529704	355	0.256592	0.0209511	91.59	0.222224	0.0440033	91.59	0.249659	0.0417996	91.59	0.126519	0.0333674
92.88	0.964083	0.0696647	92.88	0.907545	0.0798233	92.88	0.9641	0.104799	32.2903	0.818048	30.4762	0.802741	30.4762	0.835786	360	0.505667	0.0405933	360	0.619492	0.0161845	360	0.672993	0.0492564	160.312	0.326459	161.719	0.505684	161.719	0.53258	360	0.265639	0.0543278	360	0.180095	0.0547047	360	0.250561	0.0195193	92.88	0.217016	0.0452149	92.88	0.229848	0.0416685	92.88	0.135953	0.0325388
94.17	0.951237	0.0699622	94.17	0.910537	0.0758832	94.17	0.95271	0.096284	32.7388	0.821252	30.8995	0.805601	30.8995	0.838605	365	0.455143	0.0376909	365	0.652894	0.0429635	365	0.655804	0.0718069	162.539	0.329382	163.965	0.508998	163.965	0.535875	365	0.267033	0.0510045	365	0.184911	0.052318	365	0.255129	0.0218083	94.17	0.2128	0.0463088	94.17	0.235042	0.046325	94.17	0.161075	0.0352364
95.46	0.940755	0.0756673	95.46	0.911642	0.0830071	95.46	0.960527	0.101252	33.1873	0.824363	31.3228	0.808372	31.3228	0.841333	370	0.490668	0.0417607	370	0.65236	0.0399406	370	0.657657	0.047087	164.766	0.332273	166.211	0.512251	166.211	0.539106	370	0.256368	0.0459783	370	0.175401	0.0551548	370	0.255613	0.0208373	95.46	0.238494	0.0457258	95.46	0.238779	0.0516207	95.46	0.153773	0.0456266
96.75	0.946124	0.075621	96.75	0.907798	0.0880403	96.75	0.966595	0.107192	33.6357	0.827382	31.7461	0.811056	31.7461	0.843973	375	0.461756	0.0430192	375	0.625156	0.0325168	375	0.639882	0.0574495	166.992	0.335131	168.457	0.515445	168.457	0.542273	375	0.277535	0.0562973	375	0.186374	0.0526688	375	0.250671	0.0204305	96.75	0.214983	0.04437	96.75	0.241681	0.0406791	96.75	0.132054	0.0376785
98.04	0.966687	0.0716339	98.04	0.892159	0.0859091	98.04	0.945587	0.0982943	34.0842	0.830313	32.1694	0.813657	32.1694	0.846529	380	0.473683	0.0314777	380	0.661114	0.0286368	380	0.690262	0.0512899	169.219	0.337957	170.703	0.51858	170.703	0.545378	380	0.269241	0.0538983	380	0.182914	0.0539273	380	0.256638	0.0197832	98.04	0.217429	0.0458998	98.04	0.23961	0.0437652	98.04	0.145907	0.0338938
99.33	0.948839	0.0762408	99.33	0.901199	0.084492	99.33	0.956605	0.105783	34.5327	0.833159	32.5927	0.816177	32.5927	0.849002	385	0.48291	0.0275019	385	0.638828	0.0464862	385	0.685841	0.0580134	171.445	0.340751	172.949	0.521657	172.949	0.548422	385	0.27593	0.0526062	385	0.191753	0.0565257	385	0.262599	0.0179297	99.33	0.222302	0.047742	99.33	0.239068	0.0477606	99.33	0.134945	0.0422333
100.62	0.962621	0.0720344	100.62	0.904762	0.0819798	100.62	0.966871	0.107064	34.9812	0.835921	33.0159	0.818619	33.0159	0.851395	390	0.51074	0.0172479	390	0.61879	0.027437	390	0.682082	0.0447899	173.672	0.343514	175.195	0.524677	175.195	0.551406	390	0.284249	0.0604833	390	0.187179	0.0532525	390	0.262412	0.022094	100.62	0.22507	0.0540961	100.62	0.270166	0.056128	100.62	0.14195	0.0448275
101.91	0.944797	0.0829413	101.91	0.907499	0.0813601	101.91	0.966342	0.101685	35.4296	0.838603	33.4392	0.820985	33.4392	0.853712	395	0.48688	0.0259331	395	0.663683	0.0515642	395	0.634067	0.0600921	175.898	0.346246	177.441	0.527642	177.441	0.554331	395	0.273326	0.0530121	395	0.185402	0.0555198	395	0.27062	0.0228082
103.2	0.946552	0.0793625	103.2	0.91213	0.0818225	103.2	0.971116	0.107348	35.8781	0.841206	33.8625	0.823277	33.8625	0.855954	400	0.499195	0.0359632	400	0.669006	0.0405304	400	0.66976	0.0593784	178.125	0.348947	179.688	0.530553	179.688	0.557199	400	0.275151	0.0521261	400	0.186508	0.0568219	400	0.269963	0.0222379
104.49	0.97064	0.0780441	104.49	0.913326	0.0853628	104.49	0.968238	0.102636	36.3266	0.843733	34.2858	0.825498	34.2858	0.858124	405	0.50961	0.039443	405	0.672203	0.0330118	405	0.64909	0.0421247	180.352	0.351618	181.934	0.53341	181.934	0.560011	405	0.289832	0.0582255	405	0.18465	0.0568691	405	0.275268	0.0225984
105.78	0.9551	0.0860143	105.78	0.895636	0.0882143	105.78	0.967786	0.105179	36.7751	0.846187	34.7091	0.82765	34.7091	0.860224	410	0.516818	0.0355625	410	0.654834	0.0432442	410	0.686492	0.0645127	182.578	0.354259	184.18	0.536214	184.18	0.562767	410	0.288552	0.0603878	410	0.184315	0.0501788	410	0.276575	0.0225622
107.07	0.961166	0.0767099	107.07	0.886244	0.09048	107.07	0.961693	0.094487	37.2236	0.848568	35.1323	0.829735	35.1323	0.862256	415	0.5212	0.0435473	415	0.648883	0.0352734	415	0.744121	0.0498098	184.805	0.35687	186.426	0.538967	186.426	0.565469	415	0.2739	0.0491666	415	0.185728	0.053844	415	0.278375	0.0247845
108.36	0.94096	0.0766389	108.36	0.894507	0.101023	108.36	0.986248	0.107764	37.672	0.85088	35.5556	0.831755	35.5556	0.864223	420	0.489295	0.0284238	420	0.666026	0.0562866	420	0.715358	0.0586787	187.031	0.359452	188.672	0.541669	188.672	0.568118	420	0.280202	0.0514924	420	0.191508	0.0531324	420	0.285059	0.0248695
109.65	0.947817	0.0819788	109.65			109.65			38.1205	0.853125	35.9789	0.833712	35.9789	0.866127	425	0.531898	0.0230933	425	0.640205	0.0184747	425	0.665368	0.0480705	189.258	0.362006	190.918	0.544322	190.918	0.570714	425	0.293391	0.0569522	425	0.187953	0.0514889	425	0.287144	0.0262484
110.94	0.952858	0.0752231	110.94			110.94			38.569	0.855304	36.4022	0.835608	36.4022	0.867969	430	0.522206	0.0400408	430	0.638451	0.0492796	430	0.669522	0.0519519	191.484	0.36453	193.164	0.546925	193.164	0.57326	430	0.287711	0.0533438	430	0.193756	0.0555309	430	0.281656	0.0265178
112.23	0.947657	0.0783088	112.23			112.23			39.0175	0.857419	36.8255	0.837446	36.8255	0.869752	435	0.541699	0.0290022	435	0.69162	0.0573838	435	0.742741	0.0478638	193.711	0.367026	195.41	0.549481	195.41	0.575756	435	0.297987	0.0565702	435	0.187876	0.0512838	435	0.285791	0.0219995
113.52	0.953447	0.0755816	113.52			113.52			39.4659	0.859472	37.2487	0.839226	37.2487	0.871478	440	0.543894	0.0208471	440	0.683173	0.0531396	440	0.714853	0.0501759	195.938	0.369494	197.656	0.55199	197.656	0.578202	440	0.292474	0.0556074	440	0.191736	0.0544339	440	0.286485	0.0264839
114.81	0.954012	0.0711816	114.81			114.81			39.9144	0.861465	37.672	0.84095	37.672	0.873148	445	0.509136	0.0265421	445	0.68588	0.0458742	445	0.704915	0.0586669	198.164	0.371935	199.902	0.554452	199.902	0.580601	445	0.297728	0.0514476	445	0.192256	0.0539229	445	0.289997	0.0281508
			116.1			116.1			40.3629	0.863401	38.0953	0.842622	38.0953	0.874765	450	0.522177	0.032243	450	0.680493	0.0502532	450	0.702402	0.046165	200.391	0.374348	202.148	0.55687	202.148	0.582952	450	0.302963	0.0551189	450	0.184631	0.052151	450	0.295393	0.0244776
									40.8114	0.865279	38.5186	0.844241	38.5186	0.876329	455	0.516269	0.0366753	455	0.683141	0.0502702	455	0.696578	0.0471037	202.617	0.376734	204.395	0.559243	204.395	0.585257	455	0.295515	0.0517988	455	0.186714	0.0555725	455	0.300266	0.0295044
									41.2598	0.867103	38.9419	0.845809	38.9419	0.877843	460	0.516457	0.0330194	460	0.719702	0.0650034	460	0.673299	0.0532745	204.844	0.379094	206.641	0.561572	206.641	0.587517	460	0.308823	0.0554447	460	0.190716	0.0564514	460	0.291937	0.02618
									41.7083	0.868873	39.3652	0.847329	39.3652	0.879309	465	0.497879	0.0279577	465	0.695443	0.0315843	465	0.672779	0.0595184	207.07	0.381426	208.887	0.563858	208.887	0.589733	465	0.30547	0.0564283	465	0.189675	0.0594978	465	0.309213	0.0278585
									42.1568	0.870592	39.7884	0.848802	39.7884	0.880727	470	0.520449	0.0403509	470	0.697912	0.0418008	470	0.660116	0.0463356	209.297	0.383733	211.133	0.566103	211.133	0.591905	470	0.302428	0.0557072	470	0.194066	0.0613701	470	0.298938	0.0271055
									42.6053	0.87226	40.2117	0.850229	40.2117	0.882099	475	0.507837	0.0363822	475	0.687697	0.0609222	475	0.707837	0.0683012	211.523	0.386014	213.379	0.568306	213.379	0.594034	475	0.322752	0.0604619	475	0.190768	0.0590119	475	0.295776	0.0242695
									43.0538	0.87388	40.635	0.851611	40.635	0.883428	480	0.518398	0.0411523	480	0.662684	0.0363734	480	0.729618	0.0558957	213.75	0.388269	215.625	0.570468	215.625	0.596121	480	0.312061	0.0565593	480	0.203454	0.0605483	480	0.302624	0.0291858
									43.5022	0.875452	41.0583	0.852951	41.0583	0.884713	485	0.544982	0.0306284	485	0.678816	0.0362243	485	0.743629	0.0573563	215.977	0.390499	217.871	0.572591	217.871	0.598167	485	0.309047	0.0545306	485	0.189288	0.062498	485	0.311197	0.0256242
									43.9507	0.876978	41.4816	0.854248	41.4816	0.885957	490	0.553303	0.0300633	490	0.6927	0.0302372	490	0.682799	0.067789	218.203	0.392704	220.117	0.574674	220.117	0.600173	490	0.306854	0.0535251	490	0.194893	0.0633862	490	0.308825	0.0276285
									44.3992	0.87846	41.9048	0.855506	41.9048	0.887162	495	0.572813	0.0345183	495	0.692509	0.0357825	495	0.713464	0.0491809	220.43	0.394884	222.363	0.57672	222.363	0.60214	495	0.319082	0.0618465	495	0.201138	0.0622925	495	0.303007	0.0254003
									44.8477	0.879898	42.3281	0.856724	42.3281	0.888327	500	0.574619	0.027219	500	0.727944	0.0566594	500	0.709919	0.0713926	222.656	0.39704	224.609	0.578728	224.609	0.604068	500	0.317824	0.0571943	500	0.194949	0.0596286	500	0.310667	0.0309456
									45.2961	0.881295	42.7514	0.857905	42.7514	0.889455	505	0.550919	0.026097	505	0.674332	0.014893	505	0.702555	0.0543373	224.883	0.399172	226.855	0.580698	226.855	0.605958	505	0.320826	0.0581483	505	0.209871	0.0634832	505	0.325513	0.0277684
									45.7446	0.88265	43.1747	0.859048	43.1747	0.890547	510	0.524118	0.0269937	510	0.72617	0.0371841	510	0.665216	0.0587266	227.109	0.40128	229.102	0.582633	229.102	0.60781	510	0.317966	0.0543408	510	0.20197	0.061306	510	0.314514	0.0285544
									46.1931	0.883966	43.598	0.860156	43.598	0.891603	515	0.569264	0.0380579	515	0.698118	0.0319172	515	0.739012	0.0614974	229.336	0.403364	231.348	0.584532	231.348	0.609627	515	0.324198	0.0545861	515	0.208196	0.0607306	515	0.317421	0.027267
									46.6416	0.885244	44.0213	0.86123	44.0213	0.892626	520	0.535276	0.0301583	520	0.682338	0.0321886	520	0.750359	0.0615461	231.562	0.405424	233.594	0.586396	233.594	0.611408	520	0.326084	0.0565785	520	0.215079	0.0632373	520	0.32425	0.0271017
									47.09	0.886484	44.4445	0.86227	44.4445	0.893615	525	0.571245	0.0295873	525	0.710135	0.0488702	525	0.721042	0.0573468	233.789	0.407462	235.84	0.588226	235.84	0.613153	525	0.327464	0.0541692	525	0.217654	0.0639042	525	0.320264	0.0284127
									47.5385	0.887688	44.8678	0.863278	44.8678	0.894573	530	0.53335	0.0403332	530	0.698944	0.0440161	530	0.692023	0.0563886	236.016	0.409477	238.086	0.590022	238.086	0.614865	530	0.333249	0.0566621	530	0.217424	0.063188	530	0.325302	0.0255776
									47.987	0.888857	45.2911	0.864254	45.2911	0.8955	535	0.554449	0.0461645	535	0.73776	0.0385682	535	0.75067	0.0512238	238.242	0.411469	240.332	0.591785	240.332	0.616542	535	0.32677	0.0540674	535	0.216769	0.065755	535	0.319501	0.0259453
									48.4355	0.889991	45.7144	0.865201	45.7144	0.896397	540	0.583529	0.0460497	540	0.712437	0.0424366	540	0.725091	0.0567136	240.469	0.413439	242.578	0.593516	242.578	0.618187	540	0.328963	0.0544261	540	0.226401	0.0661088	540	0.313271	0.0249325
									48.8839	0.891093	46.1377	0.866117	46.1377	0.897265	545	0.567919	0.0368118	545	0.714551	0.0511999	545	0.733262	0.0622285	242.695	0.415386	244.824	0.595214	244.824	0.619799	545	0.333292	0.0589916	545	0.228992	0.0684683	545	0.318264	0.0269169
									49.3324	0.892162	46.5609	0.867005	46.5609	0.898105	550	0.552515	0.0455647	550	0.727471	0.0468233	550	0.728331	0.060021	244.922	0.417312	247.07	0.596882	247.07	0.62138	550	0.346889	0.0561498	550	0.218576	0.0684629	550	0.325839	0.0257815
									49.7809	0.8932	46.9842	0.867866	46.9842	0.898918	555	0.594732	0.0345279	555	0.701739	0.0427789	555	0.709616	0.0623564	247.148	0.419216	249.316	0.598519	249.316	0.62293	555	0.34347	0.0553107	555	0.219974	0.0682589	555	0.333879	0.0271024
									50.2294	0.894208	47.4075	0.8687	47.4075	0.899705	560	0.555216	0.0401062	560	0.699269	0.0301957	560	0.745338	0.0589953	249.375	0.421099	251.562	0.600126	251.562	0.624449	560	0.348526	0.058437	560	0.231026	0.0674745	560	0.328481	0.0273761
									50.6779	0.895186	47.8308	0.869508	47.8308	0.900467	565	0.546307	0.042307	565	0.697165	0.0355601	565	0.728455	0.0631332	251.602	0.422961	253.809	0.601703	253.809	0.625938	565	0.344642	0.0599361	565	0.231975	0.0726955	565	0.323232	0.0255533
									51.1263	0.896135	48.2541	0.87029	48.2541	0.901204	570	0.604447	0.0314771	570	0.726621	0.0337969	570	0.681398	0.0711011	253.828	0.424802	256.055	0.603251	256.055	0.627398	570	0.350752	0.0629698	570	0.220787	0.0661359	570	0.329149	0.0260846
									51.5748	0.897057	48.6773	0.871049	48.6773	0.901918	575			575	0.704466	0.0296359	575	0.697917	0.0722486	256.055	0.426622	258.301	0.604771	258.301	0.62883	575	0.358323	0.0618791	575	0.228224	0.0672753	575	0.327729	0.030974
									52.0233	0.897952	49.1006	0.871783	49.1006	0.902608	580			580			580			258.281	0.428422	260.547	0.606263	260.547	0.630233	580	0.353781	0.0631503	580	0.225027	0.0695951	580	0.337878	0.0242469
									52.4718	0.898821	49.5239	0.872495	49.5239	0.903277	585			585			585			260.508	0.430202	262.793	0.607727	262.793	0.631608	585	0.362316	0.0620027	585	0.228831	0.0720703	585	0.332568	0.0318404
									52.9202	0.899664	49.9472	0.873185	49.9472	0.903923	590			590			590			262.734	0.431962	265.039	0.609164	265.039	0.632957	590	0.350362	0.0572443	590	0.221114	0.0693296	590	0.334763	0.031351
									53.3687	0.900483	50.3705	0.873853	50.3705	0.904549	595			595			595			264.961	0.433702	267.285	0.610575	267.285	0.634279	595	0.352069	0.0566388	595	0.227993	0.071495	595	0.337709	0.0314791
									53.8172	0.901278	50.7938	0.874501	50.7938	0.905155	600			600			600			267.188	0.435422	269.531	0.61196	269.531	0.635575	600	0.35923	0.0596115	600	0.230394	0.0728778	600	0.340481	0.0274779
									54.2657	0.902049	51.217	0.875128	51.217	0.905741										269.414	0.437123	271.777	0.61332	271.777	0.636845	605	0.359456	0.0595872	605	0.236588	0.0742411	605	0.345298	0.0317962
									54.7141	0.902798	51.6403	0.875736	51.6403	0.906309										271.641	0.438805	274.023	0.614654	274.023	0.638091	610	0.366199	0.0594967	610	0.230392	0.0702727	610	0.340963	0.0254057
									55.1626	0.903526	52.0636	0.876325	52.0636	0.906858										273.867	0.440469	276.27	0.615964	276.27	0.639312	615	0.366612	0.0599766	615	0.228301	0.075542	615	0.350267	0.0265085
									55.6111	0.904231	52.4869	0.876896	52.4869	0.90739										276.094	0.442113	278.516	0.61725	278.516	0.640509	620	0.360516	0.0572054	620	0.231768	0.0728288	620	0.34627	0.02834
									56.0596	0.904917	52.9102	0.877448	52.9102	0.907904										278.32	0.443739	280.762	0.618512	280.762	0.641683	625	0.369956	0.0574404	625	0.224659	0.0719008	625	0.347329	0.0275276
									56.508	0.905582	53.3334	0.877984	53.3334	0.908402										280.547	0.445347	283.008	0.619752	283.008	0.642833	630	0.374244	0.0599165	630	0.225335	0.0737861	630	0.355813	0.0286204
									56.9565	0.906228	53.7567	0.878503	53.7567	0.908884										282.773	0.446937	285.254	0.620968	285.254	0.643961	635	0.369226	0.0600095	635	0.242516	0.0758108	635	0.34445	0.0306972
									57.405	0.906855	54.18	0.879006	54.18	0.90935										285	0.448509	287.5	0.622162	287.5	0.645067	640	0.375759	0.0595623	640	0.241738	0.0781427	640	0.351969	0.0335323
									57.8535	0.907463	54.6033	0.879493	54.6033	0.909801										287.227	0.450063	289.746	0.623333	289.746	0.646151	645	0.374568	0.0612132	645	0.246797	0.0756444	645	0.360345	0.0310073
									58.302	0.908054	55.0266	0.879965	55.0266	0.910238										289.453	0.4516	291.992	0.624484	291.992	0.647213	650	0.373763	0.0572849	650	0.23896	0.0760585	650	0.357828	0.0300559
									58.7504	0.908627	55.4498	0.880423	55.4498	0.910661										291.68	0.45312	294.238	0.625613	294.238	0.648255	655	0.366736	0.0589979	655	0.239542	0.0773746	655	0.354798	0.028785
									59.1989	0.909184	55.8731	0.880866	55.8731	0.91107										293.906	0.454623	296.484	0.626721	296.484	0.649276	660	0.372436	0.056238	660	0.238005	0.0776618	660	0.364411	0.0330757
									59.6474	0.909725	56.2964	0.881295	56.2964	0.911466										296.133	0.456109	298.73	0.627809	298.73	0.650277	665	0.370015	0.0576954	665	0.230805	0.0765452	665	0.359112	0.0316613
									60.0959	0.910249	56.7197	0.881711	56.7197	0.911849										298.359	0.457578	300.977	0.628877	300.977	0.651259	670	0.37571	0.0581902	670	0.24007	0.0771474	670	0.356346	0.0278157
									60.5443	0.910759	57.143	0.882114	57.143	0.91222										300.586	0.459031	303.223	0.629926	303.223	0.652221	675	0.380212	0.0597049	675	0.242076	0.0799432	675	0.370285	0.0327779
									60.9928	0.911253	57.5663	0.882505	57.5663	0.912579										302.812	0.460467	305.469	0.630955	305.469	0.653164	680	0.387366	0.0624796	680	0.23946	0.0771552	680	0.369537	0.0323372
									61.4413	0.911733	57.9895	0.882883	57.9895	0.912926										305.039	0.461887	307.715	0.631965	307.715	0.654089	685	0.389261	0.0557989	685	0.233439	0.0785015	685	0.363839	0.0287811
									61.8898	0.912199	58.4128	0.88325	58.4128	0.913262										307.266	0.463292	309.961	0.632957	309.961	0.654995	690	0.384588	0.0566429	690	0.235043	0.07875	690	0.368109	0.0266775
									62.3382	0.912652	58.8361	0.883605	58.8361	0.913588										309.492	0.46468	312.207	0.63393	312.207	0.655884	695	0.389192	0.0643236	695	0.242637	0.0797956	695	0.373824	0.0270826
									62.7867	0.913091	59.2594	0.883949	59.2594	0.913903										311.719	0.466053	314.453	0.634885	314.453	0.656755	700	0.398628	0.0615424	700	0.235145	0.0764377	700	0.37627	0.028891
									63.2352	0.913517	59.6827	0.884282	59.6827	0.914207										313.945	0.467411	316.699	0.635823	316.699	0.65761	705	0.391974	0.0584136	705	0.228817	0.0769116	705	0.375038	0.0300202
									63.6837	0.913931	60.1059	0.884605	60.1059	0.914502										316.172	0.468753	318.945	0.636744	318.945	0.658447	710	0.402566	0.0600209	710	0.238201	0.0755613	710	0.375535	0.0293508
									64.1321	0.914333	60.5292	0.884918	60.5292	0.914788										318.398	0.470081	321.191	0.637648	321.191	0.659268	715	0.405272	0.0634806	715	0.242573	0.0776359	715	0.377235	0.0272339
									64.5806	0.914723	60.9525	0.885222	60.9525	0.915064										320.625	0.471393	323.438	0.638535	323.438	0.660072	720	0.410562	0.0620639	720	0.240997	0.0803953	720	0.385243	0.0291756
									65.0291	0.915102	61.3758	0.885515	61.3758	0.915332										322.852	0.472691	325.684	0.639405	325.684	0.660861	725			725			725
									65.4776	0.915469	61.7991	0.8858	61.7991	0.91559										325.078	0.473974	327.93	0.64026	327.93	0.661635	730			730			730
									65.9261	0.915826	62.2223	0.886076	62.2223	0.915841										327.305	0.475243	330.176	0.641099	330.176	0.662393	735			735			735
									66.3745	0.916172	62.6456	0.886343	62.6456	0.916083										329.531	0.476498	332.422	0.641923	332.422	0.663136	740			740			740
									66.823	0.916509	63.0689	0.886602	63.0689	0.916318										331.758	0.477738	334.668	0.642731	334.668	0.663865	745			745			745
									67.2715	0.916835	63.4922	0.886853	63.4922	0.916545										333.984	0.478965	336.914	0.643525	336.914	0.664579
									67.72	0.917152	63.9155	0.887096	63.9155	0.916765										336.211	0.480178	339.16	0.644304	339.16	0.66528
									68.1684	0.91746	64.3388	0.887332	64.3388	0.916977										338.438	0.481377	341.406	0.645068	341.406	0.665966
									68.6169	0.917758	64.762	0.88756	64.762	0.917183										340.664	0.482563	343.652	0.645819	343.652	0.666639
									69.0654	0.918048	65.1853	0.887781	65.1853	0.917382										342.891	0.483735	345.898	0.646556	345.898	0.667299
									69.5139	0.91833	65.6086	0.887995	65.6086	0.917575										345.117	0.484894	348.145	0.647279	348.145	0.667946
									69.9623	0.918603	66.0319	0.888203	66.0319	0.917762										347.344	0.486041	350.391	0.647989	350.391	0.66858
									70.4108	0.918868	66.4552	0.888404	66.4552	0.917942										349.57	0.487174	352.637	0.648685	352.637	0.669201
									70.8593	0.919126	66.8784	0.888599	66.8784	0.918117										351.797	0.488295	354.883	0.649369	354.883	0.669811
									71.3078	0.919376	67.3017	0.888788	67.3017	0.918286										354.023	0.489403	357.129	0.650041	357.129	0.670408
									71.7562	0.919618	67.725	0.88897	67.725	0.91845										356.25	0.490499	359.375	0.6507	359.375	0.670994
									72.2047	0.919854	68.1483	0.889148	68.1483	0.918608										358.477	0.491583	361.621	0.651347	361.621	0.671568
									72.6532	0.920083	68.5716	0.889319	68.5716	0.918761										360.703	0.492654	363.867	0.651982	363.867	0.672131
									73.1017	0.920305	68.9948	0.889486	68.9948	0.91891										362.93	0.493713	366.113	0.652605	366.113	0.672683
									73.5502	0.92052	69.4181	0.889647	69.4181	0.919053										365.156	0.494761	368.359	0.653217	368.359	0.673224
									73.9986	0.920729	69.8414	0.889803	69.8414	0.919192										367.383	0.495796	370.605	0.653818	370.605	0.673754
									74.4471	0.920932	70.2647	0.889954	70.2647	0.919327										369.609	0.49682	372.852	0.654408	372.852	0.674274
									74.8956	0.921129	70.688	0.890101	70.688	0.919457										371.836	0.497833	375.098	0.654986	375.098	0.674784
									75.3441	0.921321	71.1113	0.890243	71.1113	0.919583										374.062	0.498834	377.344	0.655555	377.344	0.675283
									75.7925	0.921507	71.5345	0.890381	71.5345	0.919705										376.289	0.499824	379.59	0.656112	379.59	0.675773
									76.241	0.921687	71.9578	0.890514	71.9578	0.919823										378.516	0.500803	381.836	0.65666	381.836	0.676254
									76.6895	0.921862	72.3811	0.890643	72.3811	0.919937										380.742	0.501771	384.082	0.657197	384.082	0.676724
									77.138	0.922032	72.8044	0.890768	72.8044	0.920048										382.969	0.502728	386.328	0.657724	386.328	0.677186
									77.5864	0.922197	73.2277	0.89089	73.2277	0.920155										385.195	0.503675	388.574	0.658242	388.574	0.677638
									78.0349	0.922357	73.6509	0.891007	73.6509	0.920258										387.422	0.50461	390.82	0.65875	390.82	0.678082
									78.4834	0.922513	74.0742	0.891121	74.0742	0.920359										389.648	0.505536	393.066	0.659249	393.066	0.678517
									78.9319	0.922664	74.4975	0.891231	74.4975	0.920456										391.875	0.50645	395.312	0.659739	395.312	0.678943
									79.3804	0.92281	74.9208	0.891338	74.9208	0.92055										394.102	0.507355	397.559	0.66022	397.559	0.679361
									79.8288	0.922953	75.3441	0.891442	75.3441	0.92064										396.328	0.508249	399.805	0.660692	399.805	0.679771
									80.2773	0.923091	75.7673	0.891542	75.7673	0.920728										398.555	0.509134	402.051	0.661155	402.051	0.680172
									80.7258	0.923225	76.1906	0.891639	76.1906	0.920813										400.781	0.510008	404.297	0.66161	404.297	0.680566
									81.1743	0.923355	76.6139	0.891733	76.6139	0.920896										403.008	0.510873	406.543	0.662056	406.543	0.680952
									81.6227	0.923481	77.0372	0.891825	77.0372	0.920975										405.234	0.511728	408.789	0.662494	408.789	0.68133
									82.0712	0.923604	77.4605	0.891913	77.4605	0.921053										407.461	0.512574	411.035	0.662924	411.035	0.681701
									82.5197	0.923723	77.8838	0.891999	77.8838	0.921127										409.688	0.513409	413.281	0.663346	413.281	0.682065
									82.9682	0.923839	78.307	0.892082	78.307	0.921199										411.914	0.514236	415.527	0.66376	415.527	0.682421
									83.4166	0.923951	78.7303	0.892162	78.7303	0.921269										414.141	0.515053	417.773	0.664167	417.773	0.682771
									83.8651	0.92406	79.1536	0.89224	79.1536	0.921337										416.367	0.515861	420.02	0.664566	420.02	0.683114
									84.3136	0.924166	79.5769	0.892316	79.5769	0.921403										418.594	0.516661	422.266	0.664958	422.266	0.683449
									84.7621	0.924268	80.0002	0.892389	80.0002	0.921466										420.82	0.517451	424.512	0.665343	424.512	0.683779
									85.2105	0.924368	80.4234	0.89246	80.4234	0.921527										423.047	0.518232	426.758	0.665721	426.758	0.684102
									85.659	0.924465	80.8467	0.892528	80.8467	0.921587										425.273	0.519004	429.004	0.666091	429.004	0.684418
									86.1075	0.924559	81.27	0.892595	81.27	0.921644										427.5	0.519768	431.25	0.666455	431.25	0.684728
									86.556	0.92465	81.6933	0.892659	81.6933	0.9217										429.727	0.520523	433.496	0.666812	433.496	0.685032
									87.0045	0.924738	82.1166	0.892722	82.1166	0.921754										431.953	0.52127	435.742	0.667163	435.742	0.685331
									87.4529	0.924824	82.5398	0.892782	82.5398	0.921806										434.18	0.522009	437.988	0.667507	437.988	0.685623
									87.9014	0.924908	82.9631	0.892841	82.9631	0.921856										436.406	0.522739	440.234	0.667845	440.234	0.685909
									88.3499	0.924989	83.3864	0.892898	83.3864	0.921905										438.633	0.523461	442.48	0.668177	442.48	0.68619
									88.7984	0.925067	83.8097	0.892953	83.8097	0.921952										440.859	0.524174	444.727	0.668502	444.727	0.686466
									89.2468	0.925144	84.233	0.893006	84.233	0.921998										443.086	0.52488	446.973	0.668822	446.973	0.686736
									89.6953	0.925218	84.6563	0.893058	84.6563	0.922042										445.312	0.525578	449.219	0.669135	449.219	0.687
									90.1438	0.92529	85.0795	0.893108	85.0795	0.922085										447.539	0.526268	451.465	0.669443	451.465	0.68726
									90.5923	0.92536	85.5028	0.893156	85.5028	0.922126										449.766	0.526951	453.711	0.669745	453.711	0.687514
									91.0407	0.925427	85.9261	0.893203	85.9261	0.922166										451.992	0.527625	455.957	0.670042	455.957	0.687764
									91.4892	0.925493	86.3494	0.893249	86.3494	0.922205										454.219	0.528292	458.203	0.670333	458.203	0.688008
									91.9377	0.925557	86.7727	0.893293	86.7727	0.922243										456.445	0.528952	460.449	0.670619	460.449	0.688248
									92.3862	0.925619	87.1959	0.893336	87.1959	0.922279										458.672	0.529604	462.695	0.6709	462.695	0.688483
									92.8346	0.925679	87.6192	0.893377	87.6192	0.922314										460.898	0.530249	464.941	0.671175	464.941	0.688713
									93.2831	0.925738	88.0425	0.893417	88.0425	0.922348										463.125	0.530887	467.188	0.671445	467.188	0.688939
									93.7316	0.925794	88.4658	0.893456	88.4658	0.922381										465.352	0.531518	469.434	0.671711	469.434	0.68916
									94.1801	0.925849	88.8891	0.893494	88.8891	0.922413										467.578	0.532141	471.68	0.671971	471.68	0.689377
									94.6286	0.925903	89.3123	0.89353	89.3123	0.922444										469.805	0.532758	473.926	0.672227	473.926	0.68959
									95.077	0.925955	89.7356	0.893566	89.7356	0.922474										472.031	0.533367	476.172	0.672478	476.172	0.689799
									95.5255	0.926005	90.1589	0.8936	90.1589	0.922503										474.258	0.53397	478.418	0.672724	478.418	0.690003
									95.974	0.926054	90.5822	0.893633	90.5822	0.922531										476.484	0.534566	480.664	0.672966	480.664	0.690204
									96.4225	0.926102	91.0055	0.893665	91.0055	0.922558										478.711	0.535155	482.91	0.673204	482.91	0.6904
									96.8709	0.926148	91.4288	0.893696	91.4288	0.922584										480.938	0.535738	485.156	0.673437	485.156	0.690593
									97.3194	0.926192	91.852	0.893727	91.852	0.922609										483.164	0.536314	487.402	0.673665	487.402	0.690782
									97.7679	0.926236	92.2753	0.893756	92.2753	0.922634										485.391	0.536884	489.648	0.67389	489.648	0.690967
									98.2164	0.926278	92.6986	0.893784	92.6986	0.922658										487.617	0.537447	491.895	0.67411	491.895	0.691148
									98.6648	0.926319	93.1219	0.893812	93.1219	0.922681										489.844	0.538004	494.141	0.674327	494.141	0.691326
									99.1133	0.926359	93.5452	0.893838	93.5452	0.922703										492.07	0.538555	496.387	0.674539	496.387	0.691501
									99.5618	0.926397	93.9684	0.893864	93.9684	0.922725										494.297	0.539099	498.633	0.674748	498.633	0.691672
									100.01	0.926435	94.3917	0.893889	94.3917	0.922745										496.523	0.539638	500.879	0.674952	500.879	0.691839
									100.459	0.926471	94.815	0.893913	94.815	0.922766										498.75	0.54017	503.125	0.675153	503.125	0.692004
									100.907	0.926506	95.2383	0.893937	95.2383	0.922785										500.977	0.540697	505.371	0.67535	505.371	0.692165
									101.356	0.926541	95.6616	0.893959	95.6616	0.922804										503.203	0.541217	507.617	0.675544	507.617	0.692323
									101.804	0.926574	96.0848	0.893981	96.0848	0.922822										505.43	0.541732	509.863	0.675734	509.863	0.692477
									102.253	0.926606	96.5081	0.894003	96.5081	0.92284										507.656	0.542241	512.109	0.67592	512.109	0.692629
									102.701	0.926638	96.9314	0.894023	96.9314	0.922857										509.883	0.542744	514.355	0.676104	514.355	0.692778
									103.15	0.926668	97.3547	0.894043	97.3547	0.922874										512.109	0.543242	516.602	0.676283	516.602	0.692924
									103.598	0.926697	97.778	0.894063	97.778	0.92289										514.336	0.543734	518.848	0.67646	518.848	0.693067
									104.047	0.926726	98.2013	0.894082	98.2013	0.922905										516.562	0.54422	521.094	0.676633	521.094	0.693207
									104.495	0.926754	98.6245	0.8941	98.6245	0.92292										518.789	0.544701	523.34	0.676803	523.34	0.693345
									104.944	0.926781	99.0478	0.894117	99.0478	0.922935										521.016	0.545177	525.586	0.67697	525.586	0.693479
									105.392	0.926807	99.4711	0.894135	99.4711	0.922949										523.242	0.545647	527.832	0.677133	527.832	0.693611
									105.84	0.926833	99.8944	0.894151	99.8944	0.922962										525.469	0.546112	530.078	0.677294	530.078	0.693741
									106.289	0.926857	100.318	0.894167	100.318	0.922976										527.695	0.546572	532.324	0.677452	532.324	0.693868
									106.737	0.926881	100.741	0.894183	100.741	0.922988										529.922	0.547026	534.57	0.677607	534.57	0.693992
									107.186	0.926905	101.164	0.894198	101.164	0.923001										532.148	0.547476	536.816	0.677759	536.816	0.694114
									107.634	0.926927	101.588	0.894212	101.588	0.923013										534.375	0.54792	539.062	0.677908	539.062	0.694234
									108.083	0.926949	102.011	0.894227	102.011	0.923024										536.602	0.54836	541.309	0.678055	541.309	0.694351
									108.531	0.926971	102.434	0.89424	102.434	0.923035										538.828	0.548795	543.555	0.678198	543.555	0.694466
									108.98	0.926991	102.857	0.894253	102.857	0.923046										541.055	0.549224	545.801	0.67834	545.801	0.694579
									109.428	0.927011	103.281	0.894266	103.281	0.923057										543.281	0.549649	548.047	0.678478	548.047	0.694689
									109.877	0.927031	103.704	0.894279	103.704	0.923067										545.508	0.550069	550.293	0.678614	550.293	0.694798
									110.325	0.92705	104.127	0.894291	104.127	0.923077										547.734	0.550485	552.539	0.678748	552.539	0.694904
									110.774	0.927068	104.55	0.894303	104.55	0.923086										549.961	0.550896	554.785	0.678879	554.785	0.695008
									111.222	0.927086	104.974	0.894314	104.974	0.923095										552.188	0.551302	557.031	0.679007	557.031	0.69511
									111.671	0.927103	105.397	0.894325	105.397	0.923104										554.414	0.551703	559.277	0.679134	559.277	0.69521
									112.119	0.92712	105.82	0.894336	105.82	0.923113										556.641	0.5521	561.523	0.679258	561.523	0.695308
									112.568	0.927137	106.244	0.894346	106.244	0.923121										558.867	0.552493	563.77	0.679379	563.77	0.695404
									113.016	0.927152	106.667	0.894356	106.667	0.923129										561.094	0.552881	566.016	0.679499	566.016	0.695499
									113.465	0.927168	107.09	0.894366	107.09	0.923137										563.32	0.553265	568.262	0.679616	568.262	0.695591
									113.913	0.927183	107.513	0.894375	107.513	0.923145										565.547	0.553645	570.508	0.679731	570.508	0.695682
									114.362	0.927197	107.937	0.894384	107.937	0.923152										567.773	0.55402	572.754	0.679844	572.754	0.69577
									114.81	0.927211	108.36	0.894393	108.36	0.923159										570	0.554391	575	0.679955	575	0.695857
