# Supplementary material for: Small-molecule properties define partitioning into biomolecular condensates
Source: Nat Chem. 2024 Sep 13;16(11):1794–802. doi: 10.1038/s41557-024-01630-w (PMC11527791; doi:10.1038/s41557-024-01630-w)
Supplement: Supplementary file 31 — Excel files used for each plot. [file 41557_2024_1630_MOESM31_ESM.zip]

Archive with 2 entries (2 files):
- Supplementary_Figure_2/Supplementary_Figure2_data_ITC_Extended_List_ListofPC.xlsx
- Supplementary_Figure_2/Supplementary_Figure2_Plotted_Data.xlsx
