# Supplementary material for: Small-molecule properties define partitioning into biomolecular condensates
Source: Nat Chem. 2024 Sep 13;16(11):1794–802. doi: 10.1038/s41557-024-01630-w (PMC11527791; doi:10.1038/s41557-024-01630-w)
Supplement: Supplementary file 31 — Excel files used for each plot. [file 41557_2024_1630_MOESM31_ESM.zip › Supplementary_Figure_2/Supplementary_Figure2_data_ITC_Extended_List_ListofPC.xlsx]

## Sheet: Supplementary_Figure2_data_ITC_
Drug Name	LogPC	Drug_Name	Binding valuereported
Terconazole	1.69
Rifabutin	1.77
Loteprednol eta	1.83
Miconazole	2.03
Sertindole	2.36
Clocortolone pi	2.74
Closantel	3.25
Nilotinib	3.29
Ibuprofen Picon	3.39
Etiroxate Hydro	3.41
Etravirine	3.47
Rimonabant	3.54
Lomitapide	3.59
