# Supplementary material for: Small-molecule properties define partitioning into biomolecular condensates
Source: Nat Chem. 2024 Sep 13;16(11):1794–802. doi: 10.1038/s41557-024-01630-w (PMC11527791; doi:10.1038/s41557-024-01630-w)
Supplement: Supplementary file 31 — Excel files used for each plot. [file 41557_2024_1630_MOESM31_ESM.zip › Supplementary_Figure_2/Supplementary_Figure2_Plotted_Data.xlsx]

## Sheet: Notes
SupplementaryFigure2dataITCExtendedList35C
Drug_Identifier	Name of the drug
06H11	Closantel
19F08	Nilotinib
19B08	Ibuprofen Piconol
19H09	Etiroxate hydrochloride
19EO4	Etravirine
19F10	Rimonabant
19F09	Lomitapide
07B06	Terconazole
16G03	Loteprednol etabonate
14H10	Clocortolone pivalate

## Sheet: Supplementary_Figure_2_25C
ï»¿SUMOSIM_06H11_2uM_200uM_25C_1_X	SUMOSIM_06H11_2uM_200uM_25C_1_Y	SUMOSIM_06H11_2uM_200uM_25C_1_X	SUMOSIM_06H11_2uM_200uM_25C_1_Y	ï»¿SUMOSIM_19F08_2uM_200uM_25C_1Fit	SUMOSIM_19F08_2uM_200uM_25C_1Fit_Y	SUMOSIM_19F08_2uM_200uM_25C_1_X	SUMOSIM_19F08_2uM_200uM_25C_1_Y	ï»¿SUMOSIM_19B08_2uM_200uM_25C_1_X	SUMOSIM_19B08_2uM_200uM_25C_1_Y	SUMOSIM_19B08_2uM_200uM_25C_1_X	SUMOSIM_19B08_2uM_200uM_25C_1_Y	ï»¿SUMOSIM_19H09_2uM_200uM_25C_1_X	SUMOSIM_19H09_2uM_200uM_25C_1_Y	SUMOSIM_19H09_2uM_200uM_25C_1_X	SUMOSIM_19H09_2uM_200uM_25C_1_Y	ï»¿SUMOSIM_19E04_2uM_200uM_25C_1_X	SUMOSIM_19E04_2uM_200uM_25C_1_Y	SUMOSIM_19E04_2uM_200uM_25C_1_X	SUMOSIM_19E04_2uM_200uM_25C_1_Y	ï»¿SUMOSIM_19F10_2uM_200uM_25C_1_X	SUMOSIM_19F10_2uM_200uM_25C_1_Y	SUMOSIM_19F10_2uM_200uM_25C_1_X	SUMOSIM_19F10_2uM_200uM_25C_1_Y	ï»¿SUMOSIM_19F09_2uM_200uM_25C_1_X	SUMOSIM_19F09_2uM_200uM_25C_1_Y	SUMOSIM_19F09_2uM_200uM_25C_1_X	SUMOSIM_19F09_2uM_200uM_25C_1_Y		07B06	VAR2	VAR3	VAR4	VAR5	16G03	VAR7	VAR8	VAR9	VAR10	VAR11	VAR12	14H10	VAR19	VAR20	VAR21	VAR22	VAR23
0.083333	4.84961	1.17074	0.819131	0.083333	4.85999	1.17074	0.071156	0.083333	4.8763	1.17074	0.101545	0.083333	4.71242	1.17074	-0.327851	0.083333	4.86382	1.17074	3.63843	0.083333	4.84763	1.17074	-0.476412	0.083333	4.85477	1.17074	1.17381		0.083333	4.8743	1.17074	1.54588		0.083333	4.45641	1.17074	1.76353				0.083333	4.69343	1.17074	1.36296
0.1	4.84991	2.1072	0.645487	0.1	4.85982	2.1072	-0.049655	0.1	4.8759	2.1072	0.134377	0.1	4.71253	2.1072	-0.124894	0.1	4.8658	2.1072	3.59216	0.1	4.84767	2.1072	-0.434544	0.1	4.85567	2.1072	1.24992		0.1	4.87481	2.1072	1.67032		0.1	4.45641	2.1072	1.44227				0.1	4.69383	2.1072	1.10369
0.116667	4.85009	3.05214	0.656414	0.116667	4.85979	3.05214	-0.015361	0.116667	4.87575	3.05214	0.189873	0.116667	4.71257	3.05214	-0.185326	0.116667	4.86651	3.05214	3.68867	0.116667	4.84761	3.05214	-0.419425	0.116667	4.85596	3.05214	1.20821		0.116667	4.87479	3.05214	1.44431		0.116667	4.45644	3.05214	1.93463				0.116667	4.69387	3.05214	1.21071
0.133333	4.85022	4.00558	0.608933	0.133333	4.85974	4.00558	-0.092259	0.133333	4.87538	4.00558	0.127076	0.133333	4.71274	4.00558	-0.21721	0.133333	4.86707	4.00558	3.45794	0.133333	4.84763	4.00558	-0.392541	0.133333	4.85629	4.00558	1.3069		0.133333	4.87477	4.00558	1.62587		0.133333	4.45671	4.00558	1.56523				0.133333	4.69396	4.00558	1.35425
0.15	4.85022	4.96751	0.455731	0.15	4.85964	4.96751	-0.277062	0.15	4.87513	4.96751	0.159577	0.15	4.71329	4.96751	-0.148273	0.15	4.86743	4.96751	3.35669	0.15	4.84789	4.96751	-0.325761	0.15	4.85628	4.96751	1.14316		0.15	4.87491	4.96751	1.70984		0.15	4.45683	4.96751	1.76997				0.15	4.69411	4.96751	1.19497
0.166667	4.85024	5.93793	0.526994	0.166667	4.85952	5.93793	-0.160505	0.166667	4.87522	5.93793	0.075149	0.166667	4.71393	5.93793	-0.263362	0.166667	4.86782	5.93793	3.28835	0.166667	4.84801	5.93793	-0.399338	0.166667	4.85618	5.93793	1.12228		0.166667	4.87509	5.93793	1.74646		0.166667	4.4568	5.93793	1.42292				0.166667	4.69433	5.93793	1.114
0.183333	4.85015	6.91684	0.558218	0.183333	4.8595	6.91684	-0.108723	0.183333	4.87545	6.91684	0.313309	0.183333	4.71408	6.91684	-0.070905	0.183333	4.86822	6.91684	3.44811	0.183333	4.84813	6.91684	-0.313486	0.183333	4.85601	6.91684	1.12517		0.183333	4.87512	6.91684	1.42776		0.183333	4.45671	6.91684	1.17321				0.183333	4.69436	6.91684	1.41527
0.2	4.84994	7.90425	0.371804	0.2	4.8595	7.90425	-0.073195	0.2	4.87568	7.90425	0.447279	0.2	4.71395	7.90425	-0.132893	0.2	4.86871	7.90425	3.22413	0.2	4.84839	7.90425	-0.347791	0.2	4.85609	7.90425	1.06901		0.2	4.87536	7.90425	1.46664		0.2	4.45662	7.90425	0.941584				0.2	4.69434	7.90425	0.893082
0.216667	4.84989	8.90014	0.401008	0.216667	4.85958	8.90014	-0.048692	0.216667	4.87582	8.90014	0.119557	0.216667	4.71367	8.90014	-0.026603	0.216667	4.86961	8.90014	3.2922	0.216667	4.84869	8.90014	-0.327742	0.216667	4.85613	8.90014	1.40138		0.216667	4.87533	8.90014	1.48224		0.216667	4.4565	8.90014	1.0447				0.216667	4.69427	8.90014	0.962425
0.233333	4.84995	9.90453	0.336763	0.233333	4.85966	9.90453	-0.117467	0.233333	4.87595	9.90453	0.336552	0.233333	4.71352	9.90453	-0.22748	0.233333	4.87017	9.90453	3.17703	0.233333	4.84876	9.90453	-0.39262	0.233333	4.85632	9.90453	1.04947		0.233333	4.87554	9.90453	1.4911		0.233333	4.45639	9.90453	0.923729				0.233333	4.69426	9.90453	0.044132
0.25	4.84995	10.9174	0.457833	0.25	4.85958	10.9174	-0.266561	0.25	4.87611	10.9174	0.421127	0.25	4.71355	10.9174	-0.189005	0.25	4.86997	10.9174	3.01231	0.25	4.84887	10.9174	-0.372762	0.25	4.85648	10.9174	1.04266		0.25	4.87551	10.9174	1.42046		0.25	4.45622	10.9174	0.731548				0.25	4.6945	10.9174	0.376929
0.266667	4.84985	11.9388	0.284848	0.266667	4.85952	11.9388	-0.23379	0.266667	4.87613	11.9388	0.274006	0.266667	4.71322	11.9388	-0.230458	0.266667	4.86984	11.9388	3.03188	0.266667	4.84909	11.9388	-0.334167	0.266667	4.8566	11.9388	0.991515		0.266667	4.87576	11.9388	1.44275		0.266667	4.45641	11.9388	0.732233				0.266667	4.69452	11.9388	0.656962
0.283333	4.84983	12.9686	0.455677	0.283333	4.85963	12.9686	-0.239886	0.283333	4.87598	12.9686	0.483572	0.283333	4.71314	12.9686	-0.159513	0.283333	4.86969	12.9686	2.97819	0.283333	4.84932	12.9686	-0.276624	0.283333	4.85681	12.9686	1.03361		0.283333	4.87607	12.9686	1.40238		0.283333	4.45652	12.9686	0.408329				0.283333	4.69451	12.9686	0.476866
0.3	4.84981	14.007	0.132848	0.3	4.8597	14.007	-0.165634	0.3	4.87597	14.007	0.604503	0.3	4.71326	14.007	-0.036182	0.3	4.87	14.007	2.69961	0.3	4.84943	14.007	-0.248058	0.3	4.85683	14.007	1.04975		0.3	4.8763	14.007	1.24823		0.3	4.45664	14.007	0.29733				0.3	4.6945	14.007	1.01277
0.316667	4.84965	15.0538	0.257096	0.316667	4.85991	15.0538	-0.181405	0.316667	4.87585	15.0538	0.4987	0.316667	4.71343	15.0538	-0.066944	0.316667	4.87026	15.0538	2.67347	0.316667	4.84979	15.0538	-0.354705	0.316667	4.85665	15.0538	0.885827		0.316667	4.8765	15.0538	1.17452		0.316667	4.45682	15.0538	0.810628				0.316667	4.69429	15.0538	0.328084
0.333333	4.84942	16.1092	0.078572	0.333333	4.86015	16.1092	-0.239788	0.333333	4.87573	16.1092	0.556378	0.333333	4.71352	16.1092	-0.152673	0.333333	4.87047	16.1092	2.67221	0.333333	4.8497	16.1092	-0.323733	0.333333	4.85636	16.1092	0.817147		0.333333	4.87668	16.1092	1.05423		0.333333	4.45709	16.1092	0.202879				0.333333	4.69421	16.1092	0.610253
0.35	4.84923	17.173	0.024583	0.35	4.86019	17.173	-0.150283	0.35	4.87579	17.173	0.597584	0.35	4.71319	17.173	-0.190426	0.35	4.87057	17.173	2.45597	0.35	4.84978	17.173	-0.315354	0.35	4.85609	17.173	0.927563		0.35	4.87671	17.173	1.16609		0.35	4.45726	17.173	0.153119				0.35	4.69424	17.173	0.387034
0.366667	4.84902	18.2453	0.098326	0.366667	4.86015	18.2453	-0.347198	0.366667	4.87583	18.2453	0.434652	0.366667	4.71283	18.2453	-0.053707	0.366667	4.87079	18.2453	2.6346	0.366667	4.84998	18.2453	-0.354644	0.366667	4.85594	18.2453	0.912718		0.366667	4.87647	18.2453	1.08923		0.366667	4.45759	18.2453	-0.036625				0.366667	4.69416	18.2453	0.870806
0.383333	4.84906	19.3261	-0.003555	0.383333	4.86008	19.3261	-0.308581	0.383333	4.87597	19.3261	0.500748	0.383333	4.71318	19.3261	-0.070258	0.383333	4.87099	19.3261	2.43208	0.383333	4.85013	19.3261	-0.238238	0.383333	4.85584	19.3261	0.763452		0.383333	4.87666	19.3261	0.900846		0.383333	4.45794	19.3261	0.226243				0.383333	4.69402	19.3261	0.557883
0.4	4.84927	20.4154	-0.183461	0.4	4.86007	20.4154	-0.28601	0.4	4.87601	20.4154	0.345648	0.4	4.71335	20.4154	0.018345	0.4	4.87071	20.4154	2.34238	0.4	4.85009	20.4154	-0.171625	0.4	4.85572	20.4154	0.763483		0.4	4.87698	20.4154	0.859945		0.4	4.45815	20.4154	-0.2467				0.4	4.69378	20.4154	0.351417
0.416667	4.84941			0.416667	4.86022			0.416667	4.87583			0.416667	4.71346			0.416667	4.86981			0.416667	4.85048			0.416667	4.85566				0.416667	4.87684				0.416667	4.45811						0.416667	4.69346
0.433333	4.84952			0.433333	4.86023			0.433333	4.8757			0.433333	4.71389			0.433333	4.86836			0.433333	4.85101			0.433333	4.85555				0.433333	4.87662				0.433333	4.45806						0.433333	4.69331
0.45	4.84961			0.45	4.86026			0.45	4.87556			0.45	4.71437			0.45	4.8668			0.45	4.85098			0.45	4.85561				0.45	4.87675				0.45	4.45806						0.45	4.69319
0.466667	4.84971			0.466667	4.86037			0.466667	4.87506			0.466667	4.71471			0.466667	4.86537			0.466667	4.85296			0.466667	4.8556				0.466667	4.87694				0.466667	4.45796						0.466667	4.6931
0.483333	4.84969			0.483333	4.86053			0.483333	4.8744			0.483333	4.71484			0.483333	4.86434			0.483333	4.86006			0.483333	4.8557				0.483333	4.87692				0.483333	4.45795						0.483333	4.69302
0.5	4.84956			0.5	4.86065			0.5	4.87425			0.5	4.71532			0.5	4.86345			0.5	4.86197			0.5	4.85564				0.5	4.87686				0.5	4.45793						0.5	4.69289
0.516667	4.84958			0.516667	4.8607			0.516667	4.87436			0.516667	4.71578			0.516667	4.86265			0.516667	4.86033			0.516667	4.85564				0.516667	4.87663				0.516667	4.4579						0.516667	4.69277
0.533333	4.84954			0.533333	4.86066			0.533333	4.87435			0.533333	4.7164			0.533333	4.86187			0.533333	4.8582			0.533333	4.85566				0.533333	4.87633				0.533333	4.45808						0.533333	4.69263
0.55	4.84932			0.55	4.86067			0.55	4.87443			0.55	4.71733			0.55	4.86129			0.55	4.85585			0.55	4.85571				0.55	4.8764				0.55	4.45822						0.55	4.69258
0.566667	4.84923			0.566667	4.8607			0.566667	4.87457			0.566667	4.71752			0.566667	4.86048			0.566667	4.85378			0.566667	4.85577				0.566667	4.87668				0.566667	4.45795						0.566667	4.6924
0.583333	4.84932			0.583333	4.8608			0.583333	4.87487			0.583333	4.71779			0.583333	4.8595			0.583333	4.85237			0.583333	4.85572				0.583333	4.87697				0.583333	4.45779						0.583333	4.69213
0.6	4.84941			0.6	4.86082			0.6	4.87504			0.6	4.71844			0.6	4.85924			0.6	4.85187			0.6	4.85562				0.6	4.87687				0.6	4.45754						0.6	4.692
0.616667	4.84965			0.616667	4.86079			0.616667	4.87515			0.616667	4.71886			0.616667	4.86012			0.616667	4.8513			0.616667	4.8555				0.616667	4.87664				0.616667	4.45741						0.616667	4.69207
0.633333	4.84977			0.633333	4.8609			0.633333	4.87538			0.633333	4.71881			0.633333	4.86118			0.633333	4.85021			0.633333	4.85562				0.633333	4.87646				0.633333	4.45731						0.633333	4.69208
0.65	4.84998			0.65	4.86095			0.65	4.87568			0.65	4.71914			0.65	4.86114			0.65	4.84937			0.65	4.85589				0.65	4.87626				0.65	4.45703						0.65	4.69217
0.666667	4.84988			0.666667	4.86082			0.666667	4.87591			0.666667	4.7191			0.666667	4.86075			0.666667	4.84811			0.666667	4.85613				0.666667	4.8761				0.666667	4.45669						0.666667	4.69211
0.683333	4.84986			0.683333	4.86073			0.683333	4.87588			0.683333	4.71823			0.683333	4.86046			0.683333	4.84726			0.683333	4.85659				0.683333	4.87589				0.683333	4.45655						0.683333	4.69218
0.7	4.84979			0.7	4.8606			0.7	4.87581			0.7	4.71769			0.7	4.86			0.7	4.84678			0.7	4.85673				0.7	4.87585				0.7	4.45653						0.7	4.69232
0.716667	4.84958			0.716667	4.86052			0.716667	4.87578			0.716667	4.71748			0.716667	4.85922			0.716667	4.84651			0.716667	4.85691				0.716667	4.87602				0.716667	4.45646						0.716667	4.69241
0.733333	4.84919			0.733333	4.8607			0.733333	4.87588			0.733333	4.71743			0.733333	4.85918			0.733333	4.84582			0.733333	4.85706				0.733333	4.87608				0.733333	4.45648						0.733333	4.6927
0.75	4.84939			0.75	4.86085			0.75	4.87612			0.75	4.71742			0.75	4.85918			0.75	4.84547			0.75	4.85728				0.75	4.87592				0.75	4.45658						0.75	4.69306
0.766667	4.84939			0.766667	4.86092			0.766667	4.87633			0.766667	4.71728			0.766667	4.85972			0.766667	4.84516			0.766667	4.85768				0.766667	4.87582				0.766667	4.45677						0.766667	4.69329
0.783333	4.84923			0.783333	4.86095			0.783333	4.87643			0.783333	4.71692			0.783333	4.86045			0.783333	4.84517			0.783333	4.85795				0.783333	4.87563				0.783333	4.4568						0.783333	4.6933
0.8	4.84898			0.8	4.8608			0.8	4.8765			0.8	4.71581			0.8	4.86146			0.8	4.84549			0.8	4.85804				0.8	4.87542				0.8	4.45676						0.8	4.69315
0.816667	4.84901			0.816667	4.8607			0.816667	4.8766			0.816667	4.71474			0.816667	4.86182			0.816667	4.84563			0.816667	4.85797				0.816667	4.87526				0.816667	4.4571						0.816667	4.6929
0.833333	4.84931			0.833333	4.86068			0.833333	4.87668			0.833333	4.71423			0.833333	4.86203			0.833333	4.84535			0.833333	4.85786				0.833333	4.87525				0.833333	4.45736						0.833333	4.69276
0.85	4.84941			0.85	4.86071			0.85	4.87686			0.85	4.71425			0.85	4.86257			0.85	4.84498			0.85	4.85753				0.85	4.87528				0.85	4.45756						0.85	4.6928
0.866667	4.84964			0.866667	4.86068			0.866667	4.8768			0.866667	4.71405			0.866667	4.86323			0.866667	4.8452			0.866667	4.85732				0.866667	4.87521				0.866667	4.45754						0.866667	4.69274
0.883333	4.84958			0.883333	4.86054			0.883333	4.87681			0.883333	4.71383			0.883333	4.86282			0.883333	4.84543			0.883333	4.85722				0.883333	4.87455				0.883333	4.45756						0.883333	4.69293
0.9	4.84953			0.9	4.86066			0.9	4.87701			0.9	4.71314			0.9	4.86164			0.9	4.846			0.9	4.85754				0.9	4.87419				0.9	4.4577						0.9	4.69285
0.916667	4.84959			0.916667	4.86072			0.916667	4.8771			0.916667	4.71263			0.916667	4.86129			0.916667	4.84639			0.916667	4.85729				0.916667	4.87406				0.916667	4.45822						0.916667	4.69289
0.933333	4.8496			0.933333	4.86134			0.933333	4.87687			0.933333	4.71364			0.933333	4.86178			0.933333	4.8468			0.933333	4.85649				0.933333	4.87397				0.933333	4.45873						0.933333	4.69294
0.95	4.84926			0.95	4.86144			0.95	4.87702			0.95	4.71525			0.95	4.86241			0.95	4.8478			0.95	4.85613				0.95	4.87341				0.95	4.45851						0.95	4.69237
0.966667	4.8491			0.966667	4.86075			0.966667	4.87715			0.966667	4.71548			0.966667	4.86334			0.966667	4.84811			0.966667	4.85559				0.966667	4.87326				0.966667	4.45851						0.966667	4.69098
0.983333	4.85003			0.983333	4.86066			0.983333	4.87678			0.983333	4.7149			0.983333	4.8639			0.983333	4.84832			0.983333	4.85481				0.983333	4.87308				0.983333	4.45722						0.983333	4.68949
1	4.8517			1	4.86104			1	4.87747			1	4.71454			1	4.86537			1	4.84804			1	4.85464				1	4.87372				1	4.45651						1	4.6902
1.01667	4.85271			1.01667	4.86199			1.01667	4.87774			1.01667	4.71472			1.01667	4.86543			1.01667	4.84687			1.01667	4.85669				1.01667	4.87274				1.01667	4.45846						1.01667	4.69171
1.03333	4.84983			1.03333	4.86121			1.03333	4.87652			1.03333	4.71348			1.03333	4.86673			1.03333	4.84607			1.03333	4.85464				1.03333	4.87078				1.03333	4.45649						1.03333	4.68881
1.05	4.84824			1.05	4.86032			1.05	4.87437			1.05	4.71405			1.05	4.86596			1.05	4.84441			1.05	4.8519				1.05	4.86111				1.05	4.45202						1.05	4.67754
1.06667	4.84801			1.06667	4.86009			1.06667	4.87435			1.06667	4.71595			1.06667	4.86589			1.06667	4.84324			1.06667	4.8497				1.06667	4.85533				1.06667	4.44855						1.06667	4.68637
1.08333	4.84868			1.08333	4.86035			1.08333	4.87424			1.08333	4.7165			1.08333	4.86429			1.08333	4.84346			1.08333	4.8502				1.08333	4.85019				1.08333	4.44816						1.08333	4.69058
1.1	4.84941			1.1	4.86038			1.1	4.87452			1.1	4.71538			1.1	4.86086			1.1	4.84383			1.1	4.85006				1.1	4.84881				1.1	4.44924						1.1	4.68692
1.11667	4.84977			1.11667	4.8604			1.11667	4.87471			1.11667	4.71437			1.11667	4.85756			1.11667	4.84316			1.11667	4.85086				1.11667	4.84886				1.11667	4.45045						1.11667	4.689
1.13333	4.84981			1.13333	4.86065			1.13333	4.87472			1.13333	4.71338			1.13333	4.85559			1.13333	4.84347			1.13333	4.85412				1.13333	4.85588				1.13333	4.45164						1.13333	4.6969
1.15	4.84971			1.15	4.86038			1.15	4.87474			1.15	4.71314			1.15	4.85398			1.15	4.8453			1.15	4.85668				1.15	4.86587				1.15	4.45458						1.15	4.70531
1.16667	4.84961			1.16667	4.86028			1.16667	4.87448			1.16667	4.71306			1.16667	4.85287			1.16667	4.84839			1.16667	4.85735				1.16667	4.87494				1.16667	4.45914						1.16667	4.70807
1.18333	4.84933			1.18333	4.86014			1.18333	4.87422			1.18333	4.71295			1.18333	4.85335			1.18333	4.85101			1.18333	4.85764				1.18333	4.883				1.18333	4.46176						1.18333	4.70662
1.2	4.84929			1.2	4.85999			1.2	4.87407			1.2	4.71322			1.2	4.85404			1.2	4.85187			1.2	4.8574				1.2	4.88653				1.2	4.46205						1.2	4.70517
1.21667	4.84945			1.21667	4.86002			1.21667	4.87393			1.21667	4.71346			1.21667	4.85463			1.21667	4.85177			1.21667	4.85696				1.21667	4.88488				1.21667	4.462						1.21667	4.70308
1.23333	4.84995			1.23333	4.86015			1.23333	4.87407			1.23333	4.71352			1.23333	4.85474			1.23333	4.85116			1.23333	4.85676				1.23333	4.88296				1.23333	4.46164						1.23333	4.70139
1.25	4.85034			1.25	4.8602			1.25	4.87443			1.25	4.71343			1.25	4.8543			1.25	4.85061			1.25	4.85678				1.25	4.88128				1.25	4.46121						1.25	4.69908
1.26667	4.8507			1.26667	4.86014			1.26667	4.87452			1.26667	4.71335			1.26667	4.85345			1.26667	4.85054			1.26667	4.8572				1.26667	4.87999				1.26667	4.46055						1.26667	4.69727
1.28333	4.85068			1.28333	4.86013			1.28333	4.87461			1.28333	4.71308			1.28333	4.85283			1.28333	4.85067			1.28333	4.85721				1.28333	4.87938				1.28333	4.45974						1.28333	4.69568
1.3	4.85067			1.3	4.86014			1.3	4.87465			1.3	4.71274			1.3	4.85361			1.3	4.85075			1.3	4.8569				1.3	4.87896				1.3	4.45929						1.3	4.69494
1.31667	4.85066			1.31667	4.8602			1.31667	4.87484			1.31667	4.71245			1.31667	4.85448			1.31667	4.85038			1.31667	4.85683				1.31667	4.87876				1.31667	4.45919						1.31667	4.69441
1.33333	4.85052			1.33333	4.86024			1.33333	4.875			1.33333	4.71257			1.33333	4.85523			1.33333	4.85041			1.33333	4.85676				1.33333	4.87866				1.33333	4.45892						1.33333	4.69423
1.35	4.85034			1.35	4.86036			1.35	4.87488			1.35	4.7131			1.35	4.85625			1.35	4.85011			1.35	4.8565				1.35	4.87841				1.35	4.45837						1.35	4.69428
1.36667	4.85021			1.36667	4.86054			1.36667	4.87475			1.36667	4.71371			1.36667	4.85729			1.36667	4.84998			1.36667	4.85623				1.36667	4.87802				1.36667	4.45769						1.36667	4.69442
1.38333	4.85015			1.38333	4.86058			1.38333	4.87484			1.38333	4.71409			1.38333	4.85846			1.38333	4.84969			1.38333	4.8562				1.38333	4.87756				1.38333	4.45711						1.38333	4.69445
1.4	4.84995			1.4	4.86046			1.4	4.87501			1.4	4.71464			1.4	4.85977			1.4	4.84929			1.4	4.85583				1.4	4.87711				1.4	4.4568						1.4	4.69396
1.41667	4.84989			1.41667	4.86036			1.41667	4.87506			1.41667	4.71522			1.41667	4.86102			1.41667	4.84907			1.41667	4.85558				1.41667	4.87667				1.41667	4.45632						1.41667	4.69386
1.43333	4.84993			1.43333	4.86023			1.43333	4.87523			1.43333	4.71541			1.43333	4.86215			1.43333	4.84886			1.43333	4.85563				1.43333	4.87638				1.43333	4.4557						1.43333	4.69389
1.45	4.85005			1.45	4.86052			1.45	4.87553			1.45	4.71532			1.45	4.86307			1.45	4.84906			1.45	4.85583				1.45	4.8761				1.45	4.45536						1.45	4.69382
1.46667	4.85028			1.46667	4.86084			1.46667	4.87553			1.46667	4.71513			1.46667	4.86375			1.46667	4.84945			1.46667	4.85596				1.46667	4.87592				1.46667	4.4551						1.46667	4.69372
1.48333	4.85055			1.48333	4.86113			1.48333	4.87569			1.48333	4.71514			1.48333	4.8641			1.48333	4.8496			1.48333	4.85594				1.48333	4.87576				1.48333	4.45515						1.48333	4.69389
1.5	4.85056			1.5	4.86134			1.5	4.876			1.5	4.71521			1.5	4.8643			1.5	4.84985			1.5	4.85586				1.5	4.87564				1.5	4.45497						1.5	4.69408
1.51667	4.85069			1.51667	4.86157			1.51667	4.8761			1.51667	4.71526			1.51667	4.8647			1.51667	4.84995			1.51667	4.85614				1.51667	4.87567				1.51667	4.45491						1.51667	4.69409
1.53333	4.85102			1.53333	4.86171			1.53333	4.87621			1.53333	4.7154			1.53333	4.86524			1.53333	4.84999			1.53333	4.85628				1.53333	4.87571				1.53333	4.4549						1.53333	4.6942
1.55	4.85109			1.55	4.86168			1.55	4.87624			1.55	4.71573			1.55	4.8655			1.55	4.85034			1.55	4.85632				1.55	4.87564				1.55	4.4547						1.55	4.69431
1.56667	4.8509			1.56667	4.86166			1.56667	4.87629			1.56667	4.71612			1.56667	4.86561			1.56667	4.85036			1.56667	4.85643				1.56667	4.87571				1.56667	4.45476						1.56667	4.69384
1.58333	4.85088			1.58333	4.8617			1.58333	4.87631			1.58333	4.71631			1.58333	4.86574			1.58333	4.84984			1.58333	4.85644				1.58333	4.87581				1.58333	4.45477						1.58333	4.69377
1.6	4.85087			1.6	4.8618			1.6	4.87644			1.6	4.71652			1.6	4.86586			1.6	4.84976			1.6	4.85653				1.6	4.87566				1.6	4.45465						1.6	4.69375
1.61667	4.85087			1.61667	4.86198			1.61667	4.87655			1.61667	4.71655			1.61667	4.86602			1.61667	4.84989			1.61667	4.85658				1.61667	4.87537				1.61667	4.45479						1.61667	4.69353
1.63333	4.85087			1.63333	4.86212			1.63333	4.87659			1.63333	4.71652			1.63333	4.86612			1.63333	4.8499			1.63333	4.85665				1.63333	4.87502				1.63333	4.45491						1.63333	4.69329
1.65	4.85098			1.65	4.86227			1.65	4.87659			1.65	4.71663			1.65	4.86618			1.65	4.85008			1.65	4.85703				1.65	4.87482				1.65	4.45522						1.65	4.69308
1.66667	4.85115			1.66667	4.86238			1.66667	4.87652			1.66667	4.71639			1.66667	4.86617			1.66667	4.85038			1.66667	4.85724				1.66667	4.87474				1.66667	4.45539						1.66667	4.6928
1.68333	4.85125			1.68333	4.86229			1.68333	4.87678			1.68333	4.71611			1.68333	4.86611			1.68333	4.85044			1.68333	4.85703				1.68333	4.87468				1.68333	4.45555						1.68333	4.69254
1.7	4.85142			1.7	4.86239			1.7	4.87711			1.7	4.71577			1.7	4.86634			1.7	4.85055			1.7	4.85695				1.7	4.87447				1.7	4.45551						1.7	4.69228
1.71667	4.85148			1.71667	4.86252			1.71667	4.87719			1.71667	4.71535			1.71667	4.86665			1.71667	4.85044			1.71667	4.8574				1.71667	4.87415				1.71667	4.45553						1.71667	4.69181
1.73333	4.85161			1.73333	4.86266			1.73333	4.8769			1.73333	4.71486			1.73333	4.86662			1.73333	4.85063			1.73333	4.85763				1.73333	4.87392				1.73333	4.45557						1.73333	4.6914
1.75	4.85164			1.75	4.86258			1.75	4.8765			1.75	4.71461			1.75	4.86654			1.75	4.85063			1.75	4.85755				1.75	4.87391				1.75	4.45574						1.75	4.69091
1.76667	4.85156			1.76667	4.86264			1.76667	4.87636			1.76667	4.71467			1.76667	4.86642			1.76667	4.85056			1.76667	4.85776				1.76667	4.87393				1.76667	4.45575						1.76667	4.69079
1.78333	4.85144			1.78333	4.86255			1.78333	4.8766			1.78333	4.7148			1.78333	4.86631			1.78333	4.85062			1.78333	4.85785				1.78333	4.87407				1.78333	4.45569						1.78333	4.69073
1.8	4.85145			1.8	4.86238			1.8	4.87675			1.8	4.71505			1.8	4.86612			1.8	4.85071			1.8	4.858				1.8	4.87434				1.8	4.45561						1.8	4.69073
1.81667	4.85139			1.81667	4.86225			1.81667	4.87684			1.81667	4.71528			1.81667	4.86599			1.81667	4.85062			1.81667	4.85824				1.81667	4.87447				1.81667	4.45554						1.81667	4.69055
1.83333	4.85154			1.83333	4.86227			1.83333	4.87698			1.83333	4.71541			1.83333	4.86608			1.83333	4.85077			1.83333	4.85843				1.83333	4.87454				1.83333	4.45547						1.83333	4.69027
1.85	4.85159			1.85	4.8623			1.85	4.87704			1.85	4.71544			1.85	4.86603			1.85	4.85101			1.85	4.8584				1.85	4.87457				1.85	4.45556						1.85	4.69004
1.86667	4.85143			1.86667	4.86237			1.86667	4.87695			1.86667	4.71526			1.86667	4.86583			1.86667	4.85132			1.86667	4.85837				1.86667	4.87449				1.86667	4.45576						1.86667	4.69004
1.88333	4.85147			1.88333	4.86258			1.88333	4.87714			1.88333	4.71465			1.88333	4.8658			1.88333	4.8513			1.88333	4.85818				1.88333	4.87436				1.88333	4.45598						1.88333	4.69004
1.9	4.85181			1.9	4.86289			1.9	4.87725			1.9	4.71442			1.9	4.86566			1.9	4.85124			1.9	4.85814				1.9	4.87419				1.9	4.45582						1.9	4.68988
1.91667	4.85197			1.91667	4.86298			1.91667	4.87675			1.91667	4.71408			1.91667	4.86557			1.91667	4.85121			1.91667	4.85802				1.91667	4.87407				1.91667	4.45565						1.91667	4.68972
1.93333	4.85198			1.93333	4.86279			1.93333	4.87665			1.93333	4.71383			1.93333	4.86548			1.93333	4.85125			1.93333	4.85786				1.93333	4.87411				1.93333	4.45561						1.93333	4.6897
1.95	4.85196			1.95	4.86254			1.95	4.87645			1.95	4.71363			1.95	4.86526			1.95	4.85127			1.95	4.85773				1.95	4.87423				1.95	4.45536						1.95	4.69022
1.96667	4.85194			1.96667	4.86245			1.96667	4.87627			1.96667	4.71353			1.96667	4.86518			1.96667	4.85133			1.96667	4.85759				1.96667	4.87416				1.96667	4.45528						1.96667	4.6907
1.98333	4.85176			1.98333	4.86226			1.98333	4.87595			1.98333	4.71358			1.98333	4.86527			1.98333	4.85143			1.98333	4.85761				1.98333	4.8741				1.98333	4.45509						1.98333	4.69136
2	4.85183			2	4.86202			2	4.87569			2	4.71383			2	4.86534			2	4.85148			2	4.85765				2	4.87408				2	4.4549						2	4.69144
2.01667	4.85177			2.01667	4.86218			2.01667	4.87603			2.01667	4.71398			2.01667	4.86541			2.01667	4.85139			2.01667	4.85777				2.01667	4.87404				2.01667	4.45477						2.01667	4.69152
2.03333	4.8517			2.03333	4.86206			2.03333	4.8759			2.03333	4.71445			2.03333	4.86535			2.03333	4.85133			2.03333	4.85779				2.03333	4.8739				2.03333	4.45467						2.03333	4.69122
2.05	4.85159			2.05	4.86201			2.05	4.87615			2.05	4.71505			2.05	4.86529			2.05	4.85132			2.05	4.85771				2.05	4.87388				2.05	4.45437						2.05	4.6911
2.06667	4.85157			2.06667	4.86215			2.06667	4.87654			2.06667	4.71548			2.06667	4.8654			2.06667	4.85141			2.06667	4.8576				2.06667	4.87404				2.06667	4.45414						2.06667	4.69115
2.08333	4.85163			2.08333	4.86223			2.08333	4.87694			2.08333	4.71572			2.08333	4.86545			2.08333	4.85144			2.08333	4.8577				2.08333	4.87413				2.08333	4.4539						2.08333	4.69082
2.1	4.85173			2.1	4.86222			2.1	4.87705			2.1	4.71576			2.1	4.86562			2.1	4.85144			2.1	4.85777				2.1	4.87408				2.1	4.45374						2.1	4.69054
2.11667	4.8518			2.11667	4.86218			2.11667	4.87676			2.11667	4.71567			2.11667	4.86573			2.11667	4.85153			2.11667	4.85787				2.11667	4.87387				2.11667	4.45352						2.11667	4.69005
2.13333	4.85174			2.13333	4.86226			2.13333	4.87683			2.13333	4.71551			2.13333	4.86578			2.13333	4.85156			2.13333	4.85794				2.13333	4.87359				2.13333	4.4532						2.13333	4.68976
2.15	4.85176			2.15	4.86227			2.15	4.87724			2.15	4.71533			2.15	4.86581			2.15	4.85167			2.15	4.85788				2.15	4.87354				2.15	4.45304						2.15	4.68968
2.16667	4.85181			2.16667	4.86215			2.16667	4.87767			2.16667	4.71533			2.16667	4.8658			2.16667	4.85156			2.16667	4.85779				2.16667	4.87365				2.16667	4.45305						2.16667	4.68989
2.18333	4.85183			2.18333	4.86205			2.18333	4.87765			2.18333	4.71524			2.18333	4.86579			2.18333	4.85153			2.18333	4.85771				2.18333	4.87368				2.18333	4.45312						2.18333	4.68968
2.2	4.85174			2.2	4.86195			2.2	4.87769			2.2	4.71513			2.2	4.86585			2.2	4.85139			2.2	4.85754				2.2	4.87383				2.2	4.45308						2.2	4.68952
2.21667	4.85148			2.21667	4.86186			2.21667	4.87768			2.21667	4.71525			2.21667	4.86585			2.21667	4.8514			2.21667	4.85727				2.21667	4.874				2.21667	4.45296						2.21667	4.68942
2.23333	4.85121			2.23333	4.86207			2.23333	4.87731			2.23333	4.71551			2.23333	4.86594			2.23333	4.85155			2.23333	4.85724				2.23333	4.87412				2.23333	4.45299						2.23333	4.68911
2.25	4.85099			2.25	4.86201			2.25	4.87702			2.25	4.7158			2.25	4.86607			2.25	4.8516			2.25	4.85705				2.25	4.874				2.25	4.45307						2.25	4.68896
2.26667	4.85093			2.26667	4.86215			2.26667	4.87685			2.26667	4.71591			2.26667	4.86624			2.26667	4.85162			2.26667	4.85676				2.26667	4.87382				2.26667	4.45301						2.26667	4.68891
2.28333	4.85096			2.28333	4.86225			2.28333	4.8768			2.28333	4.71623			2.28333	4.86649			2.28333	4.85149			2.28333	4.85667				2.28333	4.87391				2.28333	4.45306						2.28333	4.68876
2.3	4.85115			2.3	4.86234			2.3	4.87663			2.3	4.71622			2.3	4.86653			2.3	4.85141			2.3	4.85653				2.3	4.87408				2.3	4.45309						2.3	4.68853
2.31667	4.85125			2.31667	4.86243			2.31667	4.87648			2.31667	4.71603			2.31667	4.86644			2.31667	4.85134			2.31667	4.85633				2.31667	4.87422				2.31667	4.45314						2.31667	4.6883
2.33333	4.85143			2.33333	4.86254			2.33333	4.87664			2.33333	4.71581			2.33333	4.86633			2.33333	4.85138			2.33333	4.85651				2.33333	4.87425				2.33333	4.45329						2.33333	4.68812
2.35	4.85171			2.35	4.86241			2.35	4.87668			2.35	4.71557			2.35	4.86635			2.35	4.8514			2.35	4.85673				2.35	4.8744				2.35	4.45359						2.35	4.6879
2.36667	4.8519			2.36667	4.86245			2.36667	4.87626			2.36667	4.71519			2.36667	4.86642			2.36667	4.85147			2.36667	4.85691				2.36667	4.8746				2.36667	4.45383						2.36667	4.68772
2.38333	4.85193			2.38333	4.86258			2.38333	4.87591			2.38333	4.71486			2.38333	4.86647			2.38333	4.85138			2.38333	4.85694				2.38333	4.87459				2.38333	4.45381						2.38333	4.68736
2.4	4.85181			2.4	4.86266			2.4	4.87559			2.4	4.71465			2.4	4.86647			2.4	4.85147			2.4	4.85673				2.4	4.87449				2.4	4.45396						2.4	4.68705
2.41667	4.85164			2.41667	4.86273			2.41667	4.87549			2.41667	4.71461			2.41667	4.86664			2.41667	4.85152			2.41667	4.85678				2.41667	4.87442				2.41667	4.45411						2.41667	4.68723
2.43333	4.85153			2.43333	4.86294			2.43333	4.87543			2.43333	4.71459			2.43333	4.86661			2.43333	4.85141			2.43333	4.85676				2.43333	4.87453				2.43333	4.45423						2.43333	4.68708
2.45	4.85148			2.45	4.86311			2.45	4.87545			2.45	4.71486			2.45	4.86663			2.45	4.85133			2.45	4.85686				2.45	4.87461				2.45	4.45441						2.45	4.68669
2.46667	4.85156			2.46667	4.86322			2.46667	4.8752			2.46667	4.71538			2.46667	4.86666			2.46667	4.85125			2.46667	4.85721				2.46667	4.8747				2.46667	4.45449						2.46667	4.68634
2.48333	4.85164			2.48333	4.86334			2.48333	4.87547			2.48333	4.71568			2.48333	4.86668			2.48333	4.85106			2.48333	4.85753				2.48333	4.87469				2.48333	4.45463						2.48333	4.68586
2.5	4.85156			2.5	4.86334			2.5	4.87552			2.5	4.71576			2.5	4.86665			2.5	4.85094			2.5	4.85767				2.5	4.87466				2.5	4.45458						2.5	4.68526
2.51667	4.8517			2.51667	4.86338			2.51667	4.87578			2.51667	4.71586			2.51667	4.86676			2.51667	4.85078			2.51667	4.8577				2.51667	4.87465				2.51667	4.45443						2.51667	4.68478
2.53333	4.8518			2.53333	4.86354			2.53333	4.87595			2.53333	4.71588			2.53333	4.86683			2.53333	4.85083			2.53333	4.85787				2.53333	4.87456				2.53333	4.45423						2.53333	4.68293
2.55	4.85176			2.55	4.86382			2.55	4.87608			2.55	4.71576			2.55	4.86692			2.55	4.85099			2.55	4.8578				2.55	4.87443				2.55	4.45398						2.55	4.67989
2.56667	4.85173			2.56667	4.86392			2.56667	4.87623			2.56667	4.71547			2.56667	4.86694			2.56667	4.85102			2.56667	4.85784				2.56667	4.87435				2.56667	4.45379						2.56667	4.68001
2.58333	4.85187			2.58333	4.86406			2.58333	4.8763			2.58333	4.71516			2.58333	4.86694			2.58333	4.85101			2.58333	4.858				2.58333	4.87453				2.58333	4.45368						2.58333	4.68072
2.6	4.85203			2.6	4.8642			2.6	4.8764			2.6	4.7151			2.6	4.86687			2.6	4.85101			2.6	4.85815				2.6	4.8747				2.6	4.45362						2.6	4.68129
2.61667	4.85195			2.61667	4.86417			2.61667	4.87658			2.61667	4.7151			2.61667	4.86672			2.61667	4.8511			2.61667	4.85827				2.61667	4.87475				2.61667	4.45361						2.61667	4.6824
2.63333	4.85186			2.63333	4.8639			2.63333	4.87659			2.63333	4.7151			2.63333	4.86678			2.63333	4.8511			2.63333	4.85819				2.63333	4.87487				2.63333	4.45351						2.63333	4.68426
2.65	4.85183			2.65	4.86361			2.65	4.87681			2.65	4.71514			2.65	4.86691			2.65	4.85108			2.65	4.85808				2.65	4.87508				2.65	4.45329						2.65	4.68593
2.66667	4.85171			2.66667	4.86357			2.66667	4.87703			2.66667	4.71531			2.66667	4.86695			2.66667	4.85106			2.66667	4.85792				2.66667	4.87516				2.66667	4.45293						2.66667	4.68781
2.68333	4.8515			2.68333	4.86363			2.68333	4.87751			2.68333	4.71571			2.68333	4.86687			2.68333	4.85079			2.68333	4.85777				2.68333	4.87517				2.68333	4.45258						2.68333	4.68869
2.7	4.85133			2.7	4.86359			2.7	4.87778			2.7	4.71586			2.7	4.8669			2.7	4.85083			2.7	4.85767				2.7	4.87529				2.7	4.4524						2.7	4.68899
2.71667	4.85128			2.71667	4.86335			2.71667	4.87785			2.71667	4.71603			2.71667	4.86684			2.71667	4.85072			2.71667	4.85747				2.71667	4.87538				2.71667	4.45248						2.71667	4.68988
2.73333	4.85136			2.73333	4.86324			2.73333	4.87803			2.73333	4.71628			2.73333	4.86679			2.73333	4.85079			2.73333	4.85731				2.73333	4.8755				2.73333	4.45242						2.73333	4.6903
2.75	4.85137			2.75	4.86308			2.75	4.87817			2.75	4.7164			2.75	4.86663			2.75	4.85103			2.75	4.85708				2.75	4.87553				2.75	4.45227						2.75	4.69075
2.76667	4.8514			2.76667	4.86284			2.76667	4.87823			2.76667	4.71643			2.76667	4.86643			2.76667	4.85134			2.76667	4.85709				2.76667	4.87549				2.76667	4.45217						2.76667	4.69157
2.78333	4.85133			2.78333	4.86276			2.78333	4.87818			2.78333	4.71627			2.78333	4.86631			2.78333	4.85139			2.78333	4.85701				2.78333	4.87554				2.78333	4.45211						2.78333	4.69223
2.8	4.85123			2.8	4.86229			2.8	4.8781			2.8	4.71596			2.8	4.8664			2.8	4.85136			2.8	4.85675				2.8	4.87574				2.8	4.45206						2.8	4.69269
2.81667	4.85125			2.81667	4.86178			2.81667	4.87809			2.81667	4.71559			2.81667	4.86647			2.81667	4.85141			2.81667	4.85641				2.81667	4.87582				2.81667	4.45202						2.81667	4.69303
2.83333	4.85126			2.83333	4.86172			2.83333	4.87815			2.83333	4.71534			2.83333	4.86651			2.83333	4.85155			2.83333	4.85624				2.83333	4.87581				2.83333	4.45199						2.83333	4.69306
2.85	4.85121			2.85	4.86219			2.85	4.87823			2.85	4.71514			2.85	4.86653			2.85	4.85162			2.85	4.85623				2.85	4.87581				2.85	4.45202						2.85	4.69317
2.86667	4.85126			2.86667	4.8624			2.86667	4.87819			2.86667	4.71518			2.86667	4.86635			2.86667	4.85142			2.86667	4.85635				2.86667	4.87594				2.86667	4.45197						2.86667	4.69331
2.88333	4.85115			2.88333	4.86196			2.88333	4.87835			2.88333	4.71558			2.88333	4.86627			2.88333	4.85132			2.88333	4.85638				2.88333	4.876				2.88333	4.45198						2.88333	4.6937
2.9	4.85108			2.9	4.86198			2.9	4.87835			2.9	4.71575			2.9	4.86642			2.9	4.85132			2.9	4.85626				2.9	4.8762				2.9	4.45193						2.9	4.69414
2.91667	4.85105			2.91667	4.86276			2.91667	4.87835			2.91667	4.71595			2.91667	4.86639			2.91667	4.85139			2.91667	4.85619				2.91667	4.87583				2.91667	4.45213						2.91667	4.69411
2.93333	4.85088			2.93333	4.86292			2.93333	4.87808			2.93333	4.71531			2.93333	4.86659			2.93333	4.85162			2.93333	4.8561				2.93333	4.87555				2.93333	4.45263						2.93333	4.6944
2.95	4.85086			2.95	4.86332			2.95	4.87822			2.95	4.71455			2.95	4.86664			2.95	4.85144			2.95	4.8557				2.95	4.87546				2.95	4.45255						2.95	4.69458
2.96667	4.85071			2.96667	4.86436			2.96667	4.87795			2.96667	4.71339			2.96667	4.86689			2.96667	4.85064			2.96667	4.85515				2.96667	4.8756				2.96667	4.45269						2.96667	4.69424
2.98333	4.85147			2.98333	4.8661			2.98333	4.87835			2.98333	4.71261			2.98333	4.86749			2.98333	4.84949			2.98333	4.85438				2.98333	4.87552				2.98333	4.45233						2.98333	4.69342
3	4.85137			3	4.8668			3	4.87755			3	4.71295			3	4.86714			3	4.84892			3	4.85442				3	4.87508				3	4.45075						3	4.69342
3.01667	4.85098			3.01667	4.86569			3.01667	4.8774			3.01667	4.71204			3.01667	4.8699			3.01667	4.85033			3.01667	4.85505				3.01667	4.87595				3.01667	4.45141						3.01667	4.69536
3.03333	4.84912			3.03333	4.86241			3.03333	4.87513			3.03333	4.71082			3.03333	4.87131			3.03333	4.85121			3.03333	4.85425				3.03333	4.87202				3.03333	4.44844						3.03333	4.6915
3.05	4.83999			3.05	4.85747			3.05	4.87134			3.05	4.71068			3.05	4.87106			3.05	4.8367			3.05	4.84144				3.05	4.83676				3.05	4.43007						3.05	4.64732
3.06667	4.83293			3.06667	4.8507			3.06667	4.86547			3.06667	4.71332			3.06667	4.87192			3.06667	4.82136			3.06667	4.82731				3.06667	4.79429				3.06667	4.40797						3.06667	4.6141
3.08333	4.8298			3.08333	4.84861			3.08333	4.86437			3.08333	4.71573			3.08333	4.87241			3.08333	4.80881			3.08333	4.81386				3.08333	4.7447				3.08333	4.38428						3.08333	4.58924
3.1	4.82999			3.1	4.85095			3.1	4.86474			3.1	4.71576			3.1	4.87268			3.1	4.79835			3.1	4.8092				3.1	4.7081				3.1	4.37657						3.1	4.59374
3.11667	4.83552			3.11667	4.85331			3.11667	4.86717			3.11667	4.7143			3.11667	4.87399			3.11667	4.79533			3.11667	4.80878				3.11667	4.70148				3.11667	4.37825						3.11667	4.643
3.13333	4.84172			3.13333	4.85663			3.13333	4.87489			3.13333	4.71243			3.13333	4.87132			3.13333	4.80157			3.13333	4.81631				3.13333	4.71845				3.13333	4.3913						3.13333	4.67985
3.15	4.84862			3.15	4.85905			3.15	4.87862			3.15	4.71169			3.15	4.85404			3.15	4.81602			3.15	4.82977				3.15	4.75732				3.15	4.40888						3.15	4.71387
3.16667	4.85234			3.16667	4.86017			3.16667	4.87892			3.16667	4.71188			3.16667	4.81785			3.16667	4.83547			3.16667	4.84625				3.16667	4.81164				3.16667	4.43105						3.16667	4.74854
3.18333	4.85771			3.18333	4.86044			3.18333	4.87794			3.18333	4.71172			3.18333	4.7734			3.18333	4.85741			3.18333	4.86295				3.18333	4.86624				3.18333	4.44832						3.18333	4.77094
3.2	4.8619			3.2	4.86037			3.2	4.87724			3.2	4.71077			3.2	4.73666			3.2	4.86933			3.2	4.87506				3.2	4.9059				3.2	4.46547						3.2	4.77543
3.21667	4.86116			3.21667	4.86069			3.21667	4.87705			3.21667	4.71007			3.21667	4.71868			3.21667	4.87582			3.21667	4.88225				3.21667	4.92759				3.21667	4.47449						3.21667	4.76998
3.23333	4.85922			3.23333	4.86103			3.23333	4.87687			3.23333	4.70994			3.23333	4.71656			3.23333	4.87625			3.23333	4.88319				3.23333	4.9297				3.23333	4.4747						3.23333	4.75795
3.25	4.85742			3.25	4.86128			3.25	4.87687			3.25	4.70983			3.25	4.7272			3.25	4.87583			3.25	4.88213				3.25	4.92671				3.25	4.47203						3.25	4.74473
3.26667	4.85644			3.26667	4.86231			3.26667	4.87676			3.26667	4.7098			3.26667	4.74914			3.26667	4.87332			3.26667	4.87683				3.26667	4.91407				3.26667	4.46878						3.26667	4.73074
3.28333	4.85559			3.28333	4.86314			3.28333	4.87662			3.28333	4.70948			3.28333	4.77543			3.28333	4.86611			3.28333	4.87186				3.28333	4.89823				3.28333	4.46359						3.28333	4.71905
3.3	4.85536			3.3	4.8636			3.3	4.87678			3.3	4.70872			3.3	4.79704			3.3	4.86044			3.3	4.86562				3.3	4.89192				3.3	4.46013						3.3	4.70872
3.31667	4.85509			3.31667	4.86381			3.31667	4.87674			3.31667	4.70804			3.31667	4.81815			3.31667	4.85813			3.31667	4.86322				3.31667	4.88726				3.31667	4.45771						3.31667	4.698
3.33333	4.85469			3.33333	4.8638			3.33333	4.87656			3.33333	4.70779			3.33333	4.83119			3.33333	4.85692			3.33333	4.86251				3.33333	4.88383				3.33333	4.45576						3.33333	4.69283
3.35	4.8544			3.35	4.86394			3.35	4.87638			3.35	4.70778			3.35	4.83738			3.35	4.8562			3.35	4.86156				3.35	4.88274				3.35	4.45429						3.35	4.6865
3.36667	4.85385			3.36667	4.86405			3.36667	4.87633			3.36667	4.70803			3.36667	4.84107			3.36667	4.85589			3.36667	4.86141				3.36667	4.8818				3.36667	4.45322						3.36667	4.68125
3.38333	4.85297			3.38333	4.86414			3.38333	4.87645			3.38333	4.70856			3.38333	4.8442			3.38333	4.85545			3.38333	4.86086				3.38333	4.88057				3.38333	4.45245						3.38333	4.6812
3.4	4.85267			3.4	4.86407			3.4	4.87654			3.4	4.7091			3.4	4.84744			3.4	4.85517			3.4	4.86004				3.4	4.87954				3.4	4.45172						3.4	4.68228
3.41667	4.85244			3.41667	4.86393			3.41667	4.87657			3.41667	4.70991			3.41667	4.85014			3.41667	4.85479			3.41667	4.85924				3.41667	4.87909				3.41667	4.45115						3.41667	4.68404
3.43333	4.85223			3.43333	4.86393			3.43333	4.87665			3.43333	4.7107			3.43333	4.8523			3.43333	4.85444			3.43333	4.85855				3.43333	4.87879				3.43333	4.45063						3.43333	4.68492
3.45	4.85215			3.45	4.86403			3.45	4.87669			3.45	4.71127			3.45	4.85432			3.45	4.85428			3.45	4.85791				3.45	4.87841				3.45	4.44984						3.45	4.6852
3.46667	4.85203			3.46667	4.86422			3.46667	4.8768			3.46667	4.71182			3.46667	4.85579			3.46667	4.85411			3.46667	4.85738				3.46667	4.87794				3.46667	4.44927						3.46667	4.68535
3.48333	4.85204			3.48333	4.86447			3.48333	4.87692			3.48333	4.71244			3.48333	4.85697			3.48333	4.85381			3.48333	4.85686				3.48333	4.87743				3.48333	4.44883						3.48333	4.68529
3.5	4.85196			3.5	4.86474			3.5	4.87707			3.5	4.71286			3.5	4.85862			3.5	4.85351			3.5	4.85636				3.5	4.8772				3.5	4.44844						3.5	4.68519
3.51667	4.85182			3.51667	4.86489			3.51667	4.87705			3.51667	4.71324			3.51667	4.86034			3.51667	4.85334			3.51667	4.85613				3.51667	4.877				3.51667	4.44806						3.51667	4.68523
3.53333	4.85183			3.53333	4.86504			3.53333	4.87697			3.53333	4.71366			3.53333	4.86168			3.53333	4.85313			3.53333	4.85634				3.53333	4.87691				3.53333	4.44787						3.53333	4.68542
3.55	4.85181			3.55	4.86535			3.55	4.87695			3.55	4.71411			3.55	4.86295			3.55	4.85301			3.55	4.85643				3.55	4.87674				3.55	4.44781						3.55	4.68586
3.56667	4.85171			3.56667	4.86545			3.56667	4.87706			3.56667	4.71457			3.56667	4.86421			3.56667	4.85313			3.56667	4.85656				3.56667	4.8765				3.56667	4.44777						3.56667	4.68617
3.58333	4.85161			3.58333	4.86534			3.58333	4.87727			3.58333	4.71513			3.58333	4.86511			3.58333	4.85302			3.58333	4.8565				3.58333	4.87616				3.58333	4.44776						3.58333	4.68635
3.6	4.85164			3.6	4.86536			3.6	4.87747			3.6	4.71536			3.6	4.86582			3.6	4.85284			3.6	4.85631				3.6	4.87613				3.6	4.44784						3.6	4.68639
3.61667	4.8515			3.61667	4.86529			3.61667	4.87754			3.61667	4.7155			3.61667	4.86647			3.61667	4.85269			3.61667	4.85605				3.61667	4.87622				3.61667	4.44789						3.61667	4.68628
3.63333	4.8514			3.63333	4.86511			3.63333	4.87749			3.63333	4.7157			3.63333	4.86694			3.63333	4.85262			3.63333	4.85585				3.63333	4.87628				3.63333	4.44788						3.63333	4.68615
3.65	4.85131			3.65	4.86505			3.65	4.87745			3.65	4.71578			3.65	4.86707			3.65	4.85253			3.65	4.85601				3.65	4.87648				3.65	4.44792						3.65	4.68605
3.66667	4.85134			3.66667	4.86497			3.66667	4.87747			3.66667	4.71557			3.66667	4.86712			3.66667	4.85265			3.66667	4.85618				3.66667	4.87635				3.66667	4.44807						3.66667	4.68592
3.68333	4.85141			3.68333	4.86484			3.68333	4.87746			3.68333	4.71543			3.68333	4.86721			3.68333	4.85273			3.68333	4.85633				3.68333	4.8762				3.68333	4.44829						3.68333	4.6858
3.7	4.85152			3.7	4.86465			3.7	4.87732			3.7	4.71544			3.7	4.8674			3.7	4.85285			3.7	4.85646				3.7	4.87618				3.7	4.4485						3.7	4.68585
3.71667	4.85159			3.71667	4.86442			3.71667	4.87725			3.71667	4.71555			3.71667	4.86744			3.71667	4.85302			3.71667	4.85689				3.71667	4.87614				3.71667	4.44862						3.71667	4.68582
3.73333	4.85142			3.73333	4.86433			3.73333	4.8773			3.73333	4.71576			3.73333	4.86741			3.73333	4.85302			3.73333	4.85727				3.73333	4.87619				3.73333	4.44871						3.73333	4.68604
3.75	4.85113			3.75	4.8644			3.75	4.87745			3.75	4.71572			3.75	4.86749			3.75	4.85304			3.75	4.85743				3.75	4.87627				3.75	4.44881						3.75	4.68613
3.76667	4.85089			3.76667	4.86457			3.76667	4.87762			3.76667	4.71561			3.76667	4.86758			3.76667	4.85272			3.76667	4.85756				3.76667	4.87623				3.76667	4.44874						3.76667	4.68614
3.78333	4.85097			3.78333	4.86481			3.78333	4.87782			3.78333	4.71559			3.78333	4.86781			3.78333	4.85268			3.78333	4.85757				3.78333	4.87622				3.78333	4.44872						3.78333	4.68631
3.8	4.85121			3.8	4.86498			3.8	4.87781			3.8	4.71573			3.8	4.86793			3.8	4.85281			3.8	4.85782				3.8	4.87621				3.8	4.44871						3.8	4.68633
3.81667	4.85127			3.81667	4.86501			3.81667	4.87793			3.81667	4.71592			3.81667	4.86782			3.81667	4.85294			3.81667	4.85803				3.81667	4.87595				3.81667	4.44871						3.81667	4.68632
3.83333	4.85122			3.83333	4.86483			3.83333	4.87806			3.83333	4.71612			3.83333	4.8676			3.83333	4.85296			3.83333	4.85817				3.83333	4.87555				3.83333	4.44876						3.83333	4.68636
3.85	4.8513			3.85	4.86456			3.85	4.87822			3.85	4.71618			3.85	4.8673			3.85	4.85285			3.85	4.85818				3.85	4.87533				3.85	4.44881						3.85	4.68644
3.86667	4.8514			3.86667	4.8643			3.86667	4.87842			3.86667	4.716			3.86667	4.86721			3.86667	4.85306			3.86667	4.85824				3.86667	4.87522				3.86667	4.4488						3.86667	4.68642
3.88333	4.85132			3.88333	4.86425			3.88333	4.87856			3.88333	4.71575			3.88333	4.86709			3.88333	4.853			3.88333	4.85819				3.88333	4.87513				3.88333	4.44873						3.88333	4.68626
3.9	4.85119			3.9	4.86409			3.9	4.87851			3.9	4.71546			3.9	4.86673			3.9	4.85311			3.9	4.85807				3.9	4.87521				3.9	4.44873						3.9	4.68618
3.91667	4.85129			3.91667	4.86387			3.91667	4.87843			3.91667	4.71521			3.91667	4.86659			3.91667	4.85308			3.91667	4.85801				3.91667	4.87541				3.91667	4.44874						3.91667	4.68625
3.93333	4.85142			3.93333	4.86382			3.93333	4.8783			3.93333	4.71497			3.93333	4.86657			3.93333	4.85267			3.93333	4.85812				3.93333	4.87544				3.93333	4.44875						3.93333	4.6863
3.95	4.85152			3.95	4.86385			3.95	4.87829			3.95	4.71491			3.95	4.8665			3.95	4.85247			3.95	4.85826				3.95	4.87547				3.95	4.44872						3.95	4.68637
3.96667	4.8515			3.96667	4.86386			3.96667	4.87835			3.96667	4.71492			3.96667	4.86638			3.96667	4.85243			3.96667	4.8584				3.96667	4.87539				3.96667	4.44873						3.96667	4.68643
3.98333	4.85145			3.98333	4.86387			3.98333	4.8785			3.98333	4.71502			3.98333	4.86647			3.98333	4.85254			3.98333	4.85839				3.98333	4.87528				3.98333	4.44856						3.98333	4.6865
4	4.85135			4	4.86371			4	4.87874			4	4.71511			4	4.86666			4	4.85246			4	4.85845				4	4.87544				4	4.44828						4	4.68681
4.01667	4.85134			4.01667	4.86373			4.01667	4.87874			4.01667	4.71516			4.01667	4.86678			4.01667	4.85235			4.01667	4.85832				4.01667	4.87556				4.01667	4.44806						4.01667	4.68704
4.03333	4.85127			4.03333	4.8638			4.03333	4.87868			4.03333	4.71511			4.03333	4.86698			4.03333	4.85229			4.03333	4.85828				4.03333	4.87566				4.03333	4.44781						4.03333	4.68705
4.05	4.85143			4.05	4.86397			4.05	4.87858			4.05	4.71505			4.05	4.8669			4.05	4.85238			4.05	4.85825				4.05	4.87575				4.05	4.44772						4.05	4.68719
4.06667	4.85169			4.06667	4.86422			4.06667	4.87847			4.06667	4.71495			4.06667	4.86675			4.06667	4.85273			4.06667	4.85814				4.06667	4.87584				4.06667	4.44774						4.06667	4.68722
4.08333	4.85188			4.08333	4.86443			4.08333	4.87849			4.08333	4.71498			4.08333	4.86649			4.08333	4.85298			4.08333	4.85815				4.08333	4.87594				4.08333	4.4476						4.08333	4.6873
4.1	4.85205			4.1	4.86439			4.1	4.87844			4.1	4.7152			4.1	4.86616			4.1	4.85293			4.1	4.85811				4.1	4.87609				4.1	4.44752						4.1	4.68749
4.11667	4.85207			4.11667	4.86409			4.11667	4.87834			4.11667	4.71527			4.11667	4.86579			4.11667	4.8528			4.11667	4.85801				4.11667	4.87615				4.11667	4.44744						4.11667	4.68768
4.13333	4.85203			4.13333	4.86399			4.13333	4.87819			4.13333	4.71518			4.13333	4.86563			4.13333	4.85283			4.13333	4.85806				4.13333	4.87617				4.13333	4.44733						4.13333	4.68772
4.15	4.85211			4.15	4.86388			4.15	4.87793			4.15	4.71498			4.15	4.86563			4.15	4.85293			4.15	4.85813				4.15	4.87608				4.15	4.44713						4.15	4.68754
4.16667	4.85227			4.16667	4.86381			4.16667	4.87776			4.16667	4.71483			4.16667	4.86578			4.16667	4.8528			4.16667	4.85815				4.16667	4.87623				4.16667	4.44697						4.16667	4.6876
4.18333	4.85232			4.18333	4.86378			4.18333	4.87772			4.18333	4.7147			4.18333	4.86593			4.18333	4.85269			4.18333	4.85819				4.18333	4.87643				4.18333	4.44694						4.18333	4.68758
4.2	4.85227			4.2	4.86372			4.2	4.87757			4.2	4.71467			4.2	4.86593			4.2	4.85289			4.2	4.85829				4.2	4.87661				4.2	4.44702						4.2	4.68752
4.21667	4.8524			4.21667	4.86392			4.21667	4.87761			4.21667	4.71466			4.21667	4.86597			4.21667	4.8531			4.21667	4.85835				4.21667	4.87675				4.21667	4.4471						4.21667	4.68765
4.23333	4.8525			4.23333	4.86395			4.23333	4.87778			4.23333	4.71478			4.23333	4.86626			4.23333	4.8533			4.23333	4.85843				4.23333	4.87684				4.23333	4.44735						4.23333	4.68782
4.25	4.85232			4.25	4.86402			4.25	4.87787			4.25	4.71502			4.25	4.86635			4.25	4.85329			4.25	4.85851				4.25	4.87671				4.25	4.44748						4.25	4.68793
4.26667	4.85227			4.26667	4.86412			4.26667	4.87784			4.26667	4.71525			4.26667	4.86632			4.26667	4.85324			4.26667	4.85854				4.26667	4.8766				4.26667	4.44739						4.26667	4.68804
4.28333	4.85233			4.28333	4.86435			4.28333	4.87788			4.28333	4.71559			4.28333	4.8663			4.28333	4.85329			4.28333	4.85859				4.28333	4.87661				4.28333	4.44734						4.28333	4.68823
4.3	4.85241			4.3	4.86431			4.3	4.87774			4.3	4.71571			4.3	4.86624			4.3	4.85345			4.3	4.85862				4.3	4.8766				4.3	4.44742						4.3	4.68828
4.31667	4.85246			4.31667	4.86437			4.31667	4.87753			4.31667	4.71578			4.31667	4.86598			4.31667	4.85354			4.31667	4.85867				4.31667	4.87673				4.31667	4.44768						4.31667	4.68824
4.33333	4.85239			4.33333	4.86456			4.33333	4.87739			4.33333	4.71591			4.33333	4.86573			4.33333	4.85373			4.33333	4.85864				4.33333	4.87658				4.33333	4.44791						4.33333	4.68797
4.35	4.85225			4.35	4.8644			4.35	4.87719			4.35	4.71594			4.35	4.86557			4.35	4.8538			4.35	4.85867				4.35	4.87637				4.35	4.44811						4.35	4.68789
4.36667	4.8522			4.36667	4.86432			4.36667	4.87733			4.36667	4.71607			4.36667	4.86533			4.36667	4.85363			4.36667	4.85861				4.36667	4.87607				4.36667	4.44808						4.36667	4.68796
4.38333	4.85204			4.38333	4.86416			4.38333	4.8777			4.38333	4.71609			4.38333	4.86533			4.38333	4.85374			4.38333	4.85849				4.38333	4.8758				4.38333	4.44804						4.38333	4.68812
4.4	4.85186			4.4	4.86405			4.4	4.87785			4.4	4.71601			4.4	4.86536			4.4	4.8536			4.4	4.85862				4.4	4.8755				4.4	4.44815						4.4	4.68814
4.41667	4.85181			4.41667	4.86403			4.41667	4.87782			4.41667	4.71589			4.41667	4.86554			4.41667	4.8535			4.41667	4.85862				4.41667	4.87518				4.41667	4.44843						4.41667	4.68824
4.43333	4.85162			4.43333	4.86413			4.43333	4.87777			4.43333	4.71568			4.43333	4.86579			4.43333	4.85346			4.43333	4.85873				4.43333	4.87507				4.43333	4.44864						4.43333	4.68837
4.45	4.85147			4.45	4.86416			4.45	4.87779			4.45	4.71555			4.45	4.86604			4.45	4.85355			4.45	4.85884				4.45	4.8749				4.45	4.44878						4.45	4.68832
4.46667	4.85148			4.46667	4.86409			4.46667	4.87796			4.46667	4.71545			4.46667	4.86624			4.46667	4.85358			4.46667	4.85875				4.46667	4.87489				4.46667	4.44884						4.46667	4.68834
4.48333	4.85133			4.48333	4.8641			4.48333	4.87813			4.48333	4.71532			4.48333	4.86649			4.48333	4.85395			4.48333	4.85852				4.48333	4.87486				4.48333	4.44909						4.48333	4.68841
4.5	4.85118			4.5	4.86424			4.5	4.8781			4.5	4.71538			4.5	4.86658			4.5	4.85419			4.5	4.85833				4.5	4.87489				4.5	4.44932						4.5	4.6886
4.51667	4.85109			4.51667	4.86448			4.51667	4.87808			4.51667	4.71557			4.51667	4.86665			4.51667	4.85419			4.51667	4.85828				4.51667	4.87483				4.51667	4.44934						4.51667	4.6887
4.53333	4.85096			4.53333	4.86478			4.53333	4.87828			4.53333	4.71571			4.53333	4.86671			4.53333	4.85386			4.53333	4.85829				4.53333	4.87457				4.53333	4.44931						4.53333	4.68866
4.55	4.85072			4.55	4.86493			4.55	4.87851			4.55	4.71585			4.55	4.86672			4.55	4.85368			4.55	4.85817				4.55	4.87426				4.55	4.44921						4.55	4.6886
4.56667	4.85068			4.56667	4.86489			4.56667	4.8785			4.56667	4.7158			4.56667	4.86659			4.56667	4.85364			4.56667	4.85813				4.56667	4.8739				4.56667	4.44889						4.56667	4.68863
4.58333	4.85096			4.58333	4.86485			4.58333	4.87843			4.58333	4.71573			4.58333	4.86651			4.58333	4.85355			4.58333	4.8586				4.58333	4.87381				4.58333	4.44881						4.58333	4.68872
4.6	4.85105			4.6	4.86462			4.6	4.87824			4.6	4.71583			4.6	4.86654			4.6	4.85332			4.6	4.85863				4.6	4.87363				4.6	4.44891						4.6	4.68873
4.61667	4.85098			4.61667	4.86447			4.61667	4.87825			4.61667	4.71569			4.61667	4.86661			4.61667	4.85324			4.61667	4.85862				4.61667	4.87344				4.61667	4.44892						4.61667	4.68859
4.63333	4.85118			4.63333	4.86457			4.63333	4.87826			4.63333	4.71562			4.63333	4.8666			4.63333	4.85311			4.63333	4.85864				4.63333	4.87359				4.63333	4.44896						4.63333	4.68855
4.65	4.85156			4.65	4.86458			4.65	4.87845			4.65	4.71569			4.65	4.86691			4.65	4.85293			4.65	4.85867				4.65	4.87366				4.65	4.44879						4.65	4.68852
4.66667	4.85165			4.66667	4.86451			4.66667	4.87881			4.66667	4.71575			4.66667	4.86732			4.66667	4.85286			4.66667	4.85891				4.66667	4.87367				4.66667	4.44871						4.66667	4.68851
4.68333	4.8518			4.68333	4.86475			4.68333	4.87913			4.68333	4.71572			4.68333	4.86758			4.68333	4.85302			4.68333	4.85915				4.68333	4.87384				4.68333	4.44874						4.68333	4.68845
4.7	4.85194			4.7	4.86494			4.7	4.87919			4.7	4.71564			4.7	4.86773			4.7	4.85317			4.7	4.85916				4.7	4.87405				4.7	4.44862						4.7	4.6883
4.71667	4.85207			4.71667	4.86515			4.71667	4.8791			4.71667	4.71546			4.71667	4.86767			4.71667	4.8537			4.71667	4.85901				4.71667	4.87418				4.71667	4.44844						4.71667	4.68824
4.73333	4.85239			4.73333	4.86507			4.73333	4.87901			4.73333	4.71537			4.73333	4.86765			4.73333	4.85372			4.73333	4.85888				4.73333	4.87428				4.73333	4.44809						4.73333	4.68818
4.75	4.85223			4.75	4.86491			4.75	4.87911			4.75	4.71552			4.75	4.86765			4.75	4.85363			4.75	4.85892				4.75	4.87426				4.75	4.44792						4.75	4.6882
4.76667	4.85215			4.76667	4.86481			4.76667	4.87895			4.76667	4.71567			4.76667	4.86745			4.76667	4.85356			4.76667	4.85862				4.76667	4.87428				4.76667	4.4478						4.76667	4.68794
4.78333	4.85191			4.78333	4.86483			4.78333	4.87872			4.78333	4.71591			4.78333	4.86732			4.78333	4.85331			4.78333	4.85869				4.78333	4.87455				4.78333	4.44781						4.78333	4.6874
4.8	4.85169			4.8	4.86477			4.8	4.8784			4.8	4.71618			4.8	4.86722			4.8	4.85341			4.8	4.85861				4.8	4.87471				4.8	4.44781						4.8	4.68715
4.81667	4.85174			4.81667	4.86479			4.81667	4.87821			4.81667	4.7165			4.81667	4.86716			4.81667	4.85365			4.81667	4.85843				4.81667	4.87484				4.81667	4.4476						4.81667	4.68691
4.83333	4.85193			4.83333	4.86483			4.83333	4.87801			4.83333	4.71664			4.83333	4.86735			4.83333	4.85411			4.83333	4.85829				4.83333	4.87489				4.83333	4.44733						4.83333	4.68673
4.85	4.8522			4.85	4.8647			4.85	4.87781			4.85	4.71665			4.85	4.86742			4.85	4.85447			4.85	4.85851				4.85	4.8748				4.85	4.44728						4.85	4.68672
4.86667	4.85248			4.86667	4.86462			4.86667	4.87773			4.86667	4.71673			4.86667	4.8674			4.86667	4.85463			4.86667	4.85831				4.86667	4.87505				4.86667	4.44709						4.86667	4.68662
4.88333	4.8524			4.88333	4.86479			4.88333	4.87793			4.88333	4.71684			4.88333	4.86747			4.88333	4.85482			4.88333	4.85834				4.88333	4.87538				4.88333	4.44697						4.88333	4.68619
4.9	4.85201			4.9	4.86502			4.9	4.87801			4.9	4.71664			4.9	4.8677			4.9	4.85497			4.9	4.85847				4.9	4.87568				4.9	4.44664						4.9	4.68603
4.91667	4.85175			4.91667	4.865			4.91667	4.87767			4.91667	4.71645			4.91667	4.86784			4.91667	4.85476			4.91667	4.85813				4.91667	4.87567				4.91667	4.44633						4.91667	4.68576
4.93333	4.85168			4.93333	4.86501			4.93333	4.87699			4.93333	4.71649			4.93333	4.86747			4.93333	4.85487			4.93333	4.85816				4.93333	4.87561				4.93333	4.44609						4.93333	4.68534
4.95	4.85173			4.95	4.86453			4.95	4.87649			4.95	4.71711			4.95	4.86762			4.95	4.85532			4.95	4.85833				4.95	4.87544				4.95	4.44635						4.95	4.68484
4.96667	4.85198			4.96667	4.86481			4.96667	4.8763			4.96667	4.71799			4.96667	4.86823			4.96667	4.85598			4.96667	4.85862				4.96667	4.87596				4.96667	4.44684						4.96667	4.68509
4.98333	4.85274			4.98333	4.86542			4.98333	4.87612			4.98333	4.71825			4.98333	4.86991			4.98333	4.85625			4.98333	4.85931				4.98333	4.87598				4.98333	4.44589						4.98333	4.68607
5	4.8548			5	4.86721			5	4.87545			5	4.71755			5	4.87063			5	4.85556			5	4.86002				5	4.87527				5	4.4448						5	4.68767
5.01667	4.85518			5.01667	4.86598			5.01667	4.87539			5.01667	4.71419			5.01667	4.86795			5.01667	4.85231			5.01667	4.85843				5.01667	4.87437				5.01667	4.44534						5.01667	4.68776
5.03333	4.85138			5.03333	4.86418			5.03333	4.87479			5.03333	4.71255			5.03333	4.86987			5.03333	4.85329			5.03333	4.85964				5.03333	4.87027				5.03333	4.44465						5.03333	4.68131
5.05	4.84263			5.05	4.85932			5.05	4.87241			5.05	4.71257			5.05	4.87149			5.05	4.84417			5.05	4.848				5.05	4.84762				5.05	4.42988						5.05	4.64723
5.06667	4.83979			5.06667	4.85513			5.06667	4.87026			5.06667	4.71413			5.06667	4.87366			5.06667	4.83273			5.06667	4.83838				5.06667	4.81159				5.06667	4.4091						5.06667	4.61485
5.08333	4.83442			5.08333	4.85439			5.08333	4.86798			5.08333	4.71761			5.08333	4.87517			5.08333	4.81993			5.08333	4.8266				5.08333	4.76216				5.08333	4.38989						5.08333	4.59404
5.1	4.83277			5.1	4.85407			5.1	4.8656			5.1	4.71877			5.1	4.87678			5.1	4.80869			5.1	4.81609				5.1	4.72302				5.1	4.38048						5.1	4.59324
5.11667	4.83692			5.11667	4.85479			5.11667	4.86837			5.11667	4.71914			5.11667	4.87871			5.11667	4.8104			5.11667	4.81617				5.11667	4.70583				5.11667	4.38011						5.11667	4.63336
5.13333	4.84437			5.13333	4.86014			5.13333	4.87587			5.13333	4.71743			5.13333	4.87694			5.13333	4.81332			5.13333	4.8209				5.13333	4.7168				5.13333	4.3875						5.13333	4.66981
5.15	4.84831			5.15	4.86268			5.15	4.87798			5.15	4.71569			5.15	4.86218			5.15	4.82438			5.15	4.82968				5.15	4.75359				5.15	4.40459						5.15	4.70232
5.16667	4.85207			5.16667	4.86275			5.16667	4.87808			5.16667	4.71509			5.16667	4.83212			5.16667	4.84261			5.16667	4.84315				5.16667	4.80549				5.16667	4.4219						5.16667	4.73586
5.18333	4.8545			5.18333	4.86244			5.18333	4.87725			5.18333	4.71552			5.18333	4.78768			5.18333	4.85725			5.18333	4.86109				5.18333	4.86083				5.18333	4.44493						5.18333	4.76455
5.2	4.85474			5.2	4.86239			5.2	4.87673			5.2	4.71396			5.2	4.74876			5.2	4.86595			5.2	4.87482				5.2	4.90087				5.2	4.45971						5.2	4.77321
5.21667	4.85383			5.21667	4.86248			5.21667	4.87664			5.21667	4.71157			5.21667	4.72429			5.21667	4.8715			5.21667	4.87905				5.21667	4.92381				5.21667	4.47018						5.21667	4.76805
5.23333	4.85357			5.23333	4.86255			5.23333	4.87666			5.23333	4.71043			5.23333	4.71937			5.23333	4.87416			5.23333	4.87934				5.23333	4.92834				5.23333	4.4715						5.23333	4.75815
5.25	4.85393			5.25	4.8624			5.25	4.87678			5.25	4.71006			5.25	4.72947			5.25	4.87344			5.25	4.87723				5.25	4.92274				5.25	4.46802						5.25	4.74232
5.26667	4.85306			5.26667	4.8627			5.26667	4.87705			5.26667	4.7102			5.26667	4.75144			5.26667	4.86939			5.26667	4.87468				5.26667	4.9134				5.26667	4.46255						5.26667	4.72858
5.28333	4.85278			5.28333	4.8632			5.28333	4.877			5.28333	4.71024			5.28333	4.77717			5.28333	4.86389			5.28333	4.87133				5.28333	4.90519				5.28333	4.45821						5.28333	4.71681
5.3	4.85284			5.3	4.86353			5.3	4.87702			5.3	4.70994			5.3	4.799			5.3	4.86078			5.3	4.86843				5.3	4.89406				5.3	4.45464						5.3	4.7033
5.31667	4.8527			5.31667	4.86372			5.31667	4.87689			5.31667	4.70905			5.31667	4.81702			5.31667	4.8581			5.31667	4.86578				5.31667	4.88614				5.31667	4.45279						5.31667	4.69559
5.33333	4.85259			5.33333	4.86364			5.33333	4.87682			5.33333	4.70834			5.33333	4.82622			5.33333	4.85734			5.33333	4.86278				5.33333	4.88185				5.33333	4.45098						5.33333	4.69152
5.35	4.85249			5.35	4.86357			5.35	4.87671			5.35	4.70778			5.35	4.83378			5.35	4.85701			5.35	4.85987				5.35	4.88154				5.35	4.44944						5.35	4.68768
5.36667	4.85218			5.36667	4.86349			5.36667	4.87668			5.36667	4.70781			5.36667	4.83802			5.36667	4.85684			5.36667	4.85981				5.36667	4.88133				5.36667	4.44802						5.36667	4.68744
5.38333	4.85197			5.38333	4.86368			5.38333	4.87676			5.38333	4.70822			5.38333	4.8408			5.38333	4.85614			5.38333	4.8596				5.38333	4.88046				5.38333	4.44701						5.38333	4.68816
5.4	4.85164			5.4	4.86391			5.4	4.87704			5.4	4.70895			5.4	4.84376			5.4	4.85576			5.4	4.85988				5.4	4.88005				5.4	4.44675						5.4	4.68837
5.41667	4.85138			5.41667	4.86398			5.41667	4.87743			5.41667	4.70966			5.41667	4.84679			5.41667	4.85542			5.41667	4.85986				5.41667	4.87958				5.41667	4.44662						5.41667	4.68864
5.43333	4.85128			5.43333	4.86426			5.43333	4.87749			5.43333	4.71041			5.43333	4.84948			5.43333	4.85487			5.43333	4.85981				5.43333	4.87908				5.43333	4.44645						5.43333	4.68892
5.45	4.85116			5.45	4.8645			5.45	4.87744			5.45	4.71118			5.45	4.85145			5.45	4.85462			5.45	4.85984				5.45	4.87894				5.45	4.44565						5.45	4.68896
5.46667	4.85095			5.46667	4.86469			5.46667	4.87757			5.46667	4.71189			5.46667	4.8528			5.46667	4.85497			5.46667	4.85947				5.46667	4.8789				5.46667	4.44487						5.46667	4.68882
5.48333	4.85109			5.48333	4.86486			5.48333	4.87775			5.48333	4.71244			5.48333	4.85453			5.48333	4.855			5.48333	4.85935				5.48333	4.87873				5.48333	4.44425						5.48333	4.68854
5.5	4.85129			5.5	4.86507			5.5	4.87803			5.5	4.71295			5.5	4.85671			5.5	4.85481			5.5	4.85924				5.5	4.87821				5.5	4.44395						5.5	4.68822
5.51667	4.85127			5.51667	4.8653			5.51667	4.87826			5.51667	4.71359			5.51667	4.85859			5.51667	4.85467			5.51667	4.85946				5.51667	4.87797				5.51667	4.44398						5.51667	4.68812
5.53333	4.85127			5.53333	4.86542			5.53333	4.87842			5.53333	4.71397			5.53333	4.86002			5.53333	4.85433			5.53333	4.85939				5.53333	4.87765				5.53333	4.44389						5.53333	4.68813
5.55	4.8512			5.55	4.86569			5.55	4.87836			5.55	4.71427			5.55	4.86122			5.55	4.8544			5.55	4.85932				5.55	4.87722				5.55	4.44374						5.55	4.68807
5.56667	4.85107			5.56667	4.86583			5.56667	4.87835			5.56667	4.71459			5.56667	4.86239			5.56667	4.85463			5.56667	4.85937				5.56667	4.87691				5.56667	4.44362						5.56667	4.68811
5.58333	4.85089			5.58333	4.86589			5.58333	4.87861			5.58333	4.71494			5.58333	4.86356			5.58333	4.85451			5.58333	4.85909				5.58333	4.87653				5.58333	4.44365						5.58333	4.68796
5.6	4.8509			5.6	4.86594			5.6	4.87885			5.6	4.7151			5.6	4.86454			5.6	4.85422			5.6	4.85909				5.6	4.87647				5.6	4.44373						5.6	4.68771
5.61667	4.85101			5.61667	4.86592			5.61667	4.87914			5.61667	4.71513			5.61667	4.86551			5.61667	4.85395			5.61667	4.8589				5.61667	4.87636				5.61667	4.4436						5.61667	4.68758
5.63333	4.85113			5.63333	4.86608			5.63333	4.87919			5.63333	4.71516			5.63333	4.8664			5.63333	4.85383			5.63333	4.85871				5.63333	4.87613				5.63333	4.44375						5.63333	4.68743
5.65	4.85126			5.65	4.86598			5.65	4.87899			5.65	4.71531			5.65	4.86697			5.65	4.85337			5.65	4.8587				5.65	4.87618				5.65	4.444						5.65	4.68735
5.66667	4.85144			5.66667	4.86589			5.66667	4.87891			5.66667	4.7154			5.66667	4.86738			5.66667	4.85361			5.66667	4.85857				5.66667	4.87621				5.66667	4.44426						5.66667	4.68749
5.68333	4.85145			5.68333	4.86574			5.68333	4.87886			5.68333	4.7155			5.68333	4.86767			5.68333	4.8538			5.68333	4.85831				5.68333	4.87607				5.68333	4.44424						5.68333	4.68761
5.7	4.85148			5.7	4.86565			5.7	4.87906			5.7	4.71551			5.7	4.86782			5.7	4.85407			5.7	4.8582				5.7	4.87599				5.7	4.44415						5.7	4.68777
5.71667	4.85171			5.71667	4.86581			5.71667	4.87903			5.71667	4.71564			5.71667	4.86787			5.71667	4.85402			5.71667	4.85815				5.71667	4.87599				5.71667	4.44399						5.71667	4.68772
5.73333	4.85189			5.73333	4.86574			5.73333	4.87896			5.73333	4.71567			5.73333	4.86794			5.73333	4.85348			5.73333	4.85841				5.73333	4.87603				5.73333	4.44377						5.73333	4.68771
5.75	4.85195			5.75	4.86559			5.75	4.87921			5.75	4.71578			5.75	4.86802			5.75	4.85341			5.75	4.8585				5.75	4.87586				5.75	4.4435						5.75	4.68784
5.76667	4.85214			5.76667	4.86521			5.76667	4.87929			5.76667	4.71589			5.76667	4.86804			5.76667	4.85374			5.76667	4.8587				5.76667	4.87571				5.76667	4.44335						5.76667	4.6882
5.78333	4.85253			5.78333	4.86499			5.78333	4.8792			5.78333	4.71601			5.78333	4.86817			5.78333	4.85419			5.78333	4.8586				5.78333	4.87571				5.78333	4.44328						5.78333	4.68876
5.8	4.85283			5.8	4.86477			5.8	4.87918			5.8	4.71629			5.8	4.86827			5.8	4.85449			5.8	4.85844				5.8	4.87555				5.8	4.44332						5.8	4.68908
5.81667	4.85299			5.81667	4.86463			5.81667	4.87897			5.81667	4.7166			5.81667	4.86812			5.81667	4.85467			5.81667	4.85832				5.81667	4.8755				5.81667	4.44369						5.81667	4.68985
5.83333	4.85306			5.83333	4.86449			5.83333	4.87871			5.83333	4.71686			5.83333	4.86796			5.83333	4.85461			5.83333	4.85871				5.83333	4.87563				5.83333	4.44378						5.83333	4.6902
5.85	4.85323			5.85	4.86441			5.85	4.87855			5.85	4.717			5.85	4.86784			5.85	4.85443			5.85	4.8591				5.85	4.87579				5.85	4.44378						5.85	4.68996
5.86667	4.85336			5.86667	4.86448			5.86667	4.87859			5.86667	4.7171			5.86667	4.86773			5.86667	4.85442			5.86667	4.85921				5.86667	4.87587				5.86667	4.44375						5.86667	4.68994
5.88333	4.85348			5.88333	4.86479			5.88333	4.87855			5.88333	4.71704			5.88333	4.86748			5.88333	4.85448			5.88333	4.85965				5.88333	4.87567				5.88333	4.44382						5.88333	4.6899
5.9	4.85343			5.9	4.86487			5.9	4.8786			5.9	4.71686			5.9	4.86731			5.9	4.85474			5.9	4.85971				5.9	4.87554				5.9	4.44401						5.9	4.69044
5.91667	4.85329			5.91667	4.86482			5.91667	4.8787			5.91667	4.71683			5.91667	4.86717			5.91667	4.8551			5.91667	4.85996				5.91667	4.87552				5.91667	4.44413						5.91667	4.69078
5.93333	4.85326			5.93333	4.86455			5.93333	4.87887			5.93333	4.71695			5.93333	4.86725			5.93333	4.85508			5.93333	4.86017				5.93333	4.8754				5.93333	4.44438						5.93333	4.69066
5.95	4.85322			5.95	4.86446			5.95	4.87909			5.95	4.71718			5.95	4.8673			5.95	4.85507			5.95	4.86046				5.95	4.8754				5.95	4.44463						5.95	4.69065
5.96667	4.85326			5.96667	4.86421			5.96667	4.87922			5.96667	4.71731			5.96667	4.86719			5.96667	4.85538			5.96667	4.86027				5.96667	4.8754				5.96667	4.44466						5.96667	4.69081
5.98333	4.85328			5.98333	4.86411			5.98333	4.87923			5.98333	4.71728			5.98333	4.86705			5.98333	4.85563			5.98333	4.86041				5.98333	4.8754				5.98333	4.44486						5.98333	4.69113
6	4.85322			6	4.86404			6	4.87928			6	4.71734			6	4.86695			6	4.85574			6	4.86023				6	4.87537				6	4.44511						6	4.69109
6.01667	4.85308			6.01667	4.86399			6.01667	4.87916			6.01667	4.71722			6.01667	4.86685			6.01667	4.85562			6.01667	4.86022				6.01667	4.87545				6.01667	4.4454						6.01667	4.69106
6.03333	4.85294			6.03333	4.86396			6.03333	4.87891			6.03333	4.7169			6.03333	4.86662			6.03333	4.85555			6.03333	4.86023				6.03333	4.87565				6.03333	4.44564						6.03333	4.69105
6.05	4.85275			6.05	4.86399			6.05	4.87878			6.05	4.71682			6.05	4.86655			6.05	4.85537			6.05	4.86019				6.05	4.87568				6.05	4.44594						6.05	4.69102
6.06667	4.85264			6.06667	4.86424			6.06667	4.87888			6.06667	4.71689			6.06667	4.86651			6.06667	4.85536			6.06667	4.86024				6.06667	4.87563				6.06667	4.44635						6.06667	4.69118
6.08333	4.85267			6.08333	4.86435			6.08333	4.87877			6.08333	4.71694			6.08333	4.86648			6.08333	4.85504			6.08333	4.86027				6.08333	4.87566				6.08333	4.44667						6.08333	4.69144
6.1	4.85268			6.1	4.86458			6.1	4.87871			6.1	4.71686			6.1	4.86661			6.1	4.85474			6.1	4.85997				6.1	4.87567				6.1	4.44681						6.1	4.69145
6.11667	4.85242			6.11667	4.86476			6.11667	4.87863			6.11667	4.71693			6.11667	4.86657			6.11667	4.85478			6.11667	4.85966				6.11667	4.87544				6.11667	4.44679						6.11667	4.69149
6.13333	4.85228			6.13333	4.86479			6.13333	4.87851			6.13333	4.71683			6.13333	4.86658			6.13333	4.85503			6.13333	4.85903				6.13333	4.87511				6.13333	4.44675						6.13333	4.69184
6.15	4.85223			6.15	4.86493			6.15	4.87861			6.15	4.71668			6.15	4.86653			6.15	4.85526			6.15	4.85896				6.15	4.87505				6.15	4.44681						6.15	4.69219
6.16667	4.85218			6.16667	4.86502			6.16667	4.87884			6.16667	4.71645			6.16667	4.86659			6.16667	4.85528			6.16667	4.85908				6.16667	4.87512				6.16667	4.4469						6.16667	4.69231
6.18333	4.85216			6.18333	4.86508			6.18333	4.87894			6.18333	4.71617			6.18333	4.86652			6.18333	4.85475			6.18333	4.85908				6.18333	4.87514				6.18333	4.44717						6.18333	4.69223
6.2	4.85218			6.2	4.86509			6.2	4.87895			6.2	4.71606			6.2	4.86655			6.2	4.8545			6.2	4.85859				6.2	4.87543				6.2	4.44748						6.2	4.69198
6.21667	4.85232			6.21667	4.86488			6.21667	4.8789			6.21667	4.71616			6.21667	4.86682			6.21667	4.85444			6.21667	4.85857				6.21667	4.87568				6.21667	4.44771						6.21667	4.69171
6.23333	4.85255			6.23333	4.86477			6.23333	4.87876			6.23333	4.71636			6.23333	4.86713			6.23333	4.85453			6.23333	4.85894				6.23333	4.87583				6.23333	4.44772						6.23333	4.69181
6.25	4.85271			6.25	4.8647			6.25	4.87865			6.25	4.71637			6.25	4.86718			6.25	4.85444			6.25	4.85898				6.25	4.87603				6.25	4.44775						6.25	4.69182
6.26667	4.85283			6.26667	4.8646			6.26667	4.87844			6.26667	4.71616			6.26667	4.86697			6.26667	4.8543			6.26667	4.85862				6.26667	4.87616				6.26667	4.44736						6.26667	4.69168
6.28333	4.85289			6.28333	4.86473			6.28333	4.87843			6.28333	4.71609			6.28333	4.86677			6.28333	4.85427			6.28333	4.8589				6.28333	4.87614				6.28333	4.44698						6.28333	4.69165
6.3	4.85288			6.3	4.86498			6.3	4.87869			6.3	4.71615			6.3	4.86669			6.3	4.85452			6.3	4.85872				6.3	4.87612				6.3	4.44673						6.3	4.69131
6.31667	4.85283			6.31667	4.86518			6.31667	4.87865			6.31667	4.71631			6.31667	4.86675			6.31667	4.85464			6.31667	4.85879				6.31667	4.87612				6.31667	4.44663						6.31667	4.69136
6.33333	4.85287			6.33333	4.86531			6.33333	4.87876			6.33333	4.71637			6.33333	4.86676			6.33333	4.85447			6.33333	4.85861				6.33333	4.8762				6.33333	4.44647						6.33333	4.69154
6.35	4.85308			6.35	4.86549			6.35	4.87891			6.35	4.71645			6.35	4.86681			6.35	4.85436			6.35	4.85895				6.35	4.87621				6.35	4.44635						6.35	4.69156
6.36667	4.85328			6.36667	4.86552			6.36667	4.87903			6.36667	4.71685			6.36667	4.8669			6.36667	4.8545			6.36667	4.85897				6.36667	4.87612				6.36667	4.44606						6.36667	4.69156
6.38333	4.85339			6.38333	4.86537			6.38333	4.879			6.38333	4.71694			6.38333	4.86693			6.38333	4.85468			6.38333	4.85924				6.38333	4.87607				6.38333	4.44578						6.38333	4.69155
6.4	4.85341			6.4	4.86537			6.4	4.87891			6.4	4.71706			6.4	4.86685			6.4	4.85488			6.4	4.8594				6.4	4.87606				6.4	4.44589						6.4	4.6912
6.41667	4.85332			6.41667	4.86529			6.41667	4.8789			6.41667	4.71729			6.41667	4.86688			6.41667	4.85519			6.41667	4.85982				6.41667	4.87618				6.41667	4.44583						6.41667	4.69109
6.43333	4.85331			6.43333	4.86525			6.43333	4.87913			6.43333	4.71739			6.43333	4.86683			6.43333	4.85538			6.43333	4.8601				6.43333	4.87622				6.43333	4.44567						6.43333	4.69093
6.45	4.85346			6.45	4.8653			6.45	4.87911			6.45	4.71724			6.45	4.86694			6.45	4.85544			6.45	4.86004				6.45	4.87618				6.45	4.44567						6.45	4.69082
6.46667	4.85348			6.46667	4.86521			6.46667	4.87922			6.46667	4.71718			6.46667	4.86702			6.46667	4.85536			6.46667	4.86042				6.46667	4.87633				6.46667	4.44556						6.46667	4.69098
6.48333	4.85353			6.48333	4.86503			6.48333	4.87905			6.48333	4.7171			6.48333	4.86718			6.48333	4.85505			6.48333	4.86053				6.48333	4.87629				6.48333	4.44542						6.48333	4.69091
6.5	4.85363			6.5	4.86482			6.5	4.87901			6.5	4.71707			6.5	4.86726			6.5	4.85537			6.5	4.86044				6.5	4.87617				6.5	4.44535						6.5	4.6908
6.51667	4.8537			6.51667	4.86473			6.51667	4.87908			6.51667	4.71711			6.51667	4.86735			6.51667	4.8553			6.51667	4.86051				6.51667	4.87613				6.51667	4.44524						6.51667	4.69066
6.53333	4.85363			6.53333	4.86476			6.53333	4.87912			6.53333	4.71712			6.53333	4.8674			6.53333	4.85501			6.53333	4.86038				6.53333	4.87603				6.53333	4.44501						6.53333	4.69025
6.55	4.85353			6.55	4.86474			6.55	4.87902			6.55	4.71695			6.55	4.86727			6.55	4.85431			6.55	4.86053				6.55	4.87583				6.55	4.44466						6.55	4.69028
6.56667	4.85346			6.56667	4.86483			6.56667	4.87906			6.56667	4.71678			6.56667	4.86706			6.56667	4.85396			6.56667	4.8605				6.56667	4.87566				6.56667	4.44445						6.56667	4.69037
6.58333	4.8534			6.58333	4.86507			6.58333	4.87904			6.58333	4.7168			6.58333	4.86691			6.58333	4.85367			6.58333	4.8604				6.58333	4.8754				6.58333	4.44454						6.58333	4.6903
6.6	4.85328			6.6	4.86507			6.6	4.8789			6.6	4.71697			6.6	4.86701			6.6	4.85375			6.6	4.86054				6.6	4.87517				6.6	4.44469						6.6	4.6902
6.61667	4.85324			6.61667	4.86515			6.61667	4.87896			6.61667	4.71696			6.61667	4.86719			6.61667	4.85378			6.61667	4.86053				6.61667	4.87515				6.61667	4.44484						6.61667	4.68986
6.63333	4.85318			6.63333	4.86499			6.63333	4.87912			6.63333	4.71684			6.63333	4.86725			6.63333	4.85363			6.63333	4.8605				6.63333	4.87512				6.63333	4.4449						6.63333	4.68991
6.65	4.85313			6.65	4.86497			6.65	4.87924			6.65	4.71669			6.65	4.86715			6.65	4.85368			6.65	4.86048				6.65	4.87509				6.65	4.44492						6.65	4.68983
6.66667	4.85301			6.66667	4.86483			6.66667	4.87916			6.66667	4.71656			6.66667	4.86705			6.66667	4.85379			6.66667	4.86055				6.66667	4.87506				6.66667	4.44487						6.66667	4.6899
6.68333	4.85305			6.68333	4.86471			6.68333	4.87903			6.68333	4.71639			6.68333	4.86676			6.68333	4.85399			6.68333	4.86055				6.68333	4.87504				6.68333	4.44468						6.68333	4.6899
6.7	4.85294			6.7	4.86499			6.7	4.87883			6.7	4.71611			6.7	4.86654			6.7	4.85402			6.7	4.86061				6.7	4.87512				6.7	4.44461						6.7	4.68953
6.71667	4.85292			6.71667	4.86535			6.71667	4.87888			6.71667	4.71579			6.71667	4.86655			6.71667	4.85439			6.71667	4.86063				6.71667	4.87502				6.71667	4.44477						6.71667	4.6893
6.73333	4.85291			6.73333	4.86538			6.73333	4.87891			6.73333	4.71545			6.73333	4.86672			6.73333	4.85459			6.73333	4.86036				6.73333	4.87493				6.73333	4.44486						6.73333	4.68934
6.75	4.85291			6.75	4.86532			6.75	4.87897			6.75	4.71526			6.75	4.86675			6.75	4.85472			6.75	4.86028				6.75	4.87493				6.75	4.44499						6.75	4.68927
6.76667	4.85301			6.76667	4.8653			6.76667	4.87901			6.76667	4.71534			6.76667	4.8667			6.76667	4.8548			6.76667	4.86031				6.76667	4.87489				6.76667	4.44494						6.76667	4.6894
6.78333	4.85305			6.78333	4.86543			6.78333	4.87886			6.78333	4.71545			6.78333	4.8666			6.78333	4.85519			6.78333	4.86033				6.78333	4.87512				6.78333	4.44482						6.78333	4.68964
6.8	4.85329			6.8	4.86582			6.8	4.87901			6.8	4.71551			6.8	4.86644			6.8	4.85564			6.8	4.86038				6.8	4.87528				6.8	4.44483						6.8	4.68989
6.81667	4.85333			6.81667	4.86592			6.81667	4.87916			6.81667	4.71554			6.81667	4.86628			6.81667	4.85573			6.81667	4.86032				6.81667	4.8754				6.81667	4.44496						6.81667	4.69006
6.83333	4.8533			6.83333	4.86582			6.83333	4.87914			6.83333	4.71555			6.83333	4.86626			6.83333	4.85573			6.83333	4.86015				6.83333	4.87547				6.83333	4.44507						6.83333	4.69037
6.85	4.85323			6.85	4.86564			6.85	4.87926			6.85	4.71565			6.85	4.86631			6.85	4.85534			6.85	4.85995				6.85	4.87544				6.85	4.44516						6.85	4.69077
6.86667	4.85335			6.86667	4.86566			6.86667	4.87945			6.86667	4.71575			6.86667	4.86634			6.86667	4.85581			6.86667	4.8598				6.86667	4.87547				6.86667	4.44541						6.86667	4.69112
6.88333	4.85343			6.88333	4.86579			6.88333	4.8795			6.88333	4.71569			6.88333	4.86627			6.88333	4.85619			6.88333	4.85974				6.88333	4.87592				6.88333	4.44571						6.88333	4.69115
6.9	4.85357			6.9	4.86575			6.9	4.87942			6.9	4.71573			6.9	4.86598			6.9	4.85616			6.9	4.85974				6.9	4.87616				6.9	4.4458						6.9	4.69097
6.91667	4.85362			6.91667	4.86597			6.91667	4.87924			6.91667	4.71591			6.91667	4.86575			6.91667	4.85619			6.91667	4.85981				6.91667	4.87611				6.91667	4.44589						6.91667	4.69122
6.93333	4.85363			6.93333	4.86593			6.93333	4.87949			6.93333	4.71605			6.93333	4.86605			6.93333	4.85567			6.93333	4.85975				6.93333	4.87605				6.93333	4.44607						6.93333	4.69162
6.95	4.85377			6.95	4.86543			6.95	4.88024			6.95	4.71663			6.95	4.86661			6.95	4.85481			6.95	4.85993				6.95	4.8763				6.95	4.44589						6.95	4.69229
6.96667	4.85398			6.96667	4.86537			6.96667	4.88078			6.96667	4.7173			6.96667	4.8662			6.96667	4.85505			6.96667	4.85963				6.96667	4.87628				6.96667	4.44586						6.96667	4.69267
6.98333	4.85375			6.98333	4.86492			6.98333	4.88165			6.98333	4.71673			6.98333	4.86642			6.98333	4.85574			6.98333	4.85901				6.98333	4.87596				6.98333	4.44718						6.98333	4.69245
7	4.85299			7	4.8652			7	4.88062			7	4.71646			7	4.86733			7	4.85595			7	4.85971				7	4.87583				7	4.44809						7	4.69324
7.01667	4.85318			7.01667	4.86663			7.01667	4.88052			7.01667	4.71862			7.01667	4.86802			7.01667	4.85444			7.01667	4.86173				7.01667	4.87463				7.01667	4.4485						7.01667	4.68933
7.03333	4.85345			7.03333	4.86507			7.03333	4.87811			7.03333	4.71701			7.03333	4.87004			7.03333	4.85457			7.03333	4.86052				7.03333	4.87408				7.03333	4.44033						7.03333	4.67905
7.05	4.84985			7.05	4.86083			7.05	4.87435			7.05	4.71437			7.05	4.87028			7.05	4.84756			7.05	4.85421				7.05	4.85592				7.05	4.42106						7.05	4.64344
7.06667	4.84377			7.06667	4.85882			7.06667	4.87197			7.06667	4.7159			7.06667	4.87205			7.06667	4.83539			7.06667	4.84105				7.06667	4.82159				7.06667	4.4053						7.06667	4.61215
7.08333	4.83968			7.08333	4.85952			7.08333	4.8725			7.08333	4.71855			7.08333	4.87471			7.08333	4.82275			7.08333	4.82559				7.08333	4.78179				7.08333	4.38779						7.08333	4.59354
7.1	4.84036			7.1	4.86122			7.1	4.87155			7.1	4.71932			7.1	4.87614			7.1	4.81449			7.1	4.81719				7.1	4.73966				7.1	4.38093						7.1	4.6006
7.11667	4.84183			7.11667	4.86176			7.11667	4.87184			7.11667	4.71841			7.11667	4.88006			7.11667	4.80914			7.11667	4.81701				7.11667	4.71815				7.11667	4.38251						7.11667	4.64532
7.13333	4.84554			7.13333	4.86108			7.13333	4.87488			7.13333	4.71607			7.13333	4.88365			7.13333	4.81623			7.13333	4.82347				7.13333	4.72259				7.13333	4.39073						7.13333	4.67966
7.15	4.85094			7.15	4.8616			7.15	4.87676			7.15	4.71452			7.15	4.87226			7.15	4.83109			7.15	4.8361				7.15	4.75325				7.15	4.40478						7.15	4.71497
7.16667	4.85472			7.16667	4.86202			7.16667	4.87666			7.16667	4.71472			7.16667	4.84437			7.16667	4.84453			7.16667	4.84654				7.16667	4.80109				7.16667	4.42359						7.16667	4.74948
7.18333	4.85696			7.18333	4.86211			7.18333	4.87674			7.18333	4.71526			7.18333	4.80486			7.18333	4.85927			7.18333	4.85951				7.18333	4.85095				7.18333	4.4436						7.18333	4.76577
7.2	4.85652			7.2	4.86246			7.2	4.87682			7.2	4.71346			7.2	4.76592			7.2	4.8689			7.2	4.87212				7.2	4.88966				7.2	4.45725						7.2	4.76954
7.21667	4.85583			7.21667	4.86304			7.21667	4.87676			7.21667	4.71189			7.21667	4.73449			7.21667	4.87468			7.21667	4.87654				7.21667	4.91575				7.21667	4.47017						7.21667	4.76307
7.23333	4.85537			7.23333	4.86342			7.23333	4.87679			7.23333	4.71153			7.23333	4.72115			7.23333	4.87568			7.23333	4.8786				7.23333	4.92622				7.23333	4.47356						7.23333	4.75132
7.25	4.85538			7.25	4.86395			7.25	4.87688			7.25	4.71167			7.25	4.72523			7.25	4.87597			7.25	4.87923				7.25	4.92208				7.25	4.47161						7.25	4.74024
7.26667	4.85523			7.26667	4.86469			7.26667	4.87698			7.26667	4.71193			7.26667	4.73873			7.26667	4.8707			7.26667	4.87748				7.26667	4.90837				7.26667	4.46726						7.26667	4.72849
7.28333	4.85485			7.28333	4.86531			7.28333	4.87749			7.28333	4.71233			7.28333	4.76575			7.28333	4.86521			7.28333	4.86882				7.28333	4.90012				7.28333	4.46032						7.28333	4.71673
7.3	4.85468			7.3	4.86571			7.3	4.87764			7.3	4.71237			7.3	4.793			7.3	4.8632			7.3	4.86378				7.3	4.88916				7.3	4.45744						7.3	4.70642
7.31667	4.85451			7.31667	4.86579			7.31667	4.87766			7.31667	4.71185			7.31667	4.81423			7.31667	4.86045			7.31667	4.86389				7.31667	4.88114				7.31667	4.45502						7.31667	4.69711
7.33333	4.85448			7.33333	4.86556			7.33333	4.87757			7.33333	4.71147			7.33333	4.83045			7.33333	4.85895			7.33333	4.86355				7.33333	4.87985				7.33333	4.45292						7.33333	4.68993
7.35	4.85415			7.35	4.86523			7.35	4.87728			7.35	4.71118			7.35	4.83902			7.35	4.85888			7.35	4.86278				7.35	4.87944				7.35	4.45117						7.35	4.68687
7.36667	4.85382			7.36667	4.86522			7.36667	4.87713			7.36667	4.71108			7.36667	4.84339			7.36667	4.85864			7.36667	4.86198				7.36667	4.88008				7.36667	4.45021						7.36667	4.68692
7.38333	4.85337			7.38333	4.8653			7.38333	4.87729			7.38333	4.71155			7.38333	4.84564			7.38333	4.85815			7.38333	4.86154				7.38333	4.87936				7.38333	4.44959						7.38333	4.68752
7.4	4.85318			7.4	4.86539			7.4	4.87755			7.4	4.71219			7.4	4.84737			7.4	4.8573			7.4	4.86143				7.4	4.87884				7.4	4.44876						7.4	4.68838
7.41667	4.85317			7.41667	4.86548			7.41667	4.87778			7.41667	4.71283			7.41667	4.84946			7.41667	4.85691			7.41667	4.86127				7.41667	4.87823				7.41667	4.44801						7.41667	4.68903
7.43333	4.85322			7.43333	4.86557			7.43333	4.87785			7.43333	4.71328			7.43333	4.85179			7.43333	4.85665			7.43333	4.86124				7.43333	4.87729				7.43333	4.44761						7.43333	4.68912
7.45	4.85321			7.45	4.86569			7.45	4.87789			7.45	4.71382			7.45	4.8539			7.45	4.85666			7.45	4.86108				7.45	4.87693				7.45	4.44711						7.45	4.68911
7.46667	4.85313			7.46667	4.8658			7.46667	4.87808			7.46667	4.71434			7.46667	4.85561			7.46667	4.85644			7.46667	4.86102				7.46667	4.87716				7.46667	4.44629						7.46667	4.68895
7.48333	4.85313			7.48333	4.86579			7.48333	4.87818			7.48333	4.71477			7.48333	4.85703			7.48333	4.85643			7.48333	4.86081				7.48333	4.87701				7.48333	4.44555						7.48333	4.6888
7.5	4.8529			7.5	4.86553			7.5	4.87837			7.5	4.71495			7.5	4.85854			7.5	4.85648			7.5	4.86057				7.5	4.87699				7.5	4.445						7.5	4.68866
7.51667	4.85274			7.51667	4.86522			7.51667	4.87848			7.51667	4.71504			7.51667	4.86007			7.51667	4.85613			7.51667	4.86036				7.51667	4.87695				7.51667	4.44463						7.51667	4.68858
7.53333	4.85256			7.53333	4.86514			7.53333	4.87853			7.53333	4.71521			7.53333	4.86126			7.53333	4.85583			7.53333	4.86023				7.53333	4.87704				7.53333	4.44426						7.53333	4.6885
7.55	4.85244			7.55	4.86515			7.55	4.87871			7.55	4.71539			7.55	4.86231			7.55	4.8556			7.55	4.86018				7.55	4.87671				7.55	4.44412						7.55	4.68844
7.56667	4.85242			7.56667	4.86523			7.56667	4.87894			7.56667	4.71549			7.56667	4.86332			7.56667	4.85534			7.56667	4.86004				7.56667	4.87618				7.56667	4.44408						7.56667	4.68823
7.58333	4.85261			7.58333	4.86529			7.58333	4.87903			7.58333	4.71541			7.58333	4.86428			7.58333	4.85525			7.58333	4.85985				7.58333	4.87619				7.58333	4.44409						7.58333	4.68814
7.6	4.85275			7.6	4.86535			7.6	4.87916			7.6	4.71526			7.6	4.86523			7.6	4.85554			7.6	4.85975				7.6	4.87613				7.6	4.444						7.6	4.68808
7.61667	4.85272			7.61667	4.8654			7.61667	4.87933			7.61667	4.71532			7.61667	4.86602			7.61667	4.85592			7.61667	4.85966				7.61667	4.87576				7.61667	4.44393						7.61667	4.68796
7.63333	4.8528			7.63333	4.86543			7.63333	4.87949			7.63333	4.7154			7.63333	4.86669			7.63333	4.8558			7.63333	4.85971				7.63333	4.87543				7.63333	4.44386						7.63333	4.68788
7.65	4.85296			7.65	4.86558			7.65	4.8795			7.65	4.71531			7.65	4.8674			7.65	4.85585			7.65	4.85961				7.65	4.87547				7.65	4.44377						7.65	4.68783
7.66667	4.85317			7.66667	4.86572			7.66667	4.87943			7.66667	4.71498			7.66667	4.86789			7.66667	4.85603			7.66667	4.8595				7.66667	4.87543				7.66667	4.44345						7.66667	4.68775
7.68333	4.85328			7.68333	4.86584			7.68333	4.87961			7.68333	4.71467			7.68333	4.86832			7.68333	4.85622			7.68333	4.85945				7.68333	4.87544				7.68333	4.44327						7.68333	4.68782
7.7	4.85332			7.7	4.86584			7.7	4.87972			7.7	4.71462			7.7	4.86853			7.7	4.85648			7.7	4.8595				7.7	4.8757				7.7	4.44316						7.7	4.68777
7.71667	4.8534			7.71667	4.86569			7.71667	4.87973			7.71667	4.71471			7.71667	4.86856			7.71667	4.85674			7.71667	4.85943				7.71667	4.87596				7.71667	4.44314						7.71667	4.68767
7.73333	4.85336			7.73333	4.86547			7.73333	4.87979			7.73333	4.71489			7.73333	4.86864			7.73333	4.85667			7.73333	4.85936				7.73333	4.87622				7.73333	4.44329						7.73333	4.68766
7.75	4.8534			7.75	4.86529			7.75	4.87982			7.75	4.71515			7.75	4.8685			7.75	4.85645			7.75	4.85933				7.75	4.87641				7.75	4.44331						7.75	4.68768
7.76667	4.8533			7.76667	4.8653			7.76667	4.87988			7.76667	4.7155			7.76667	4.86836			7.76667	4.85646			7.76667	4.85947				7.76667	4.87617				7.76667	4.44324						7.76667	4.68778
7.78333	4.8532			7.78333	4.86555			7.78333	4.87995			7.78333	4.7157			7.78333	4.86832			7.78333	4.85659			7.78333	4.85953				7.78333	4.87601				7.78333	4.44316						7.78333	4.68807
7.8	4.85325			7.8	4.86589			7.8	4.87997			7.8	4.71577			7.8	4.86807			7.8	4.85654			7.8	4.8594				7.8	4.87606				7.8	4.44315						7.8	4.68795
7.81667	4.8533			7.81667	4.8663			7.81667	4.87982			7.81667	4.71583			7.81667	4.86776			7.81667	4.85666			7.81667	4.85941				7.81667	4.87607				7.81667	4.44318						7.81667	4.68794
7.83333	4.85337			7.83333	4.86679			7.83333	4.87972			7.83333	4.71596			7.83333	4.86763			7.83333	4.85682			7.83333	4.85925				7.83333	4.87608				7.83333	4.44288						7.83333	4.68794
7.85	4.85341			7.85	4.867			7.85	4.87974			7.85	4.71608			7.85	4.86747			7.85	4.85698			7.85	4.85907				7.85	4.87609				7.85	4.44274						7.85	4.68802
7.86667	4.85358			7.86667	4.86696			7.86667	4.87974			7.86667	4.71597			7.86667	4.86744			7.86667	4.85708			7.86667	4.85902				7.86667	4.87604				7.86667	4.44255						7.86667	4.68818
7.88333	4.85377			7.88333	4.8669			7.88333	4.87966			7.88333	4.71596			7.88333	4.86742			7.88333	4.85714			7.88333	4.85916				7.88333	4.87612				7.88333	4.44241						7.88333	4.6883
7.9	4.8538			7.9	4.8669			7.9	4.87961			7.9	4.71597			7.9	4.86747			7.9	4.85737			7.9	4.85913				7.9	4.87606				7.9	4.44235						7.9	4.68853
7.91667	4.85361			7.91667	4.8668			7.91667	4.87955			7.91667	4.71615			7.91667	4.86748			7.91667	4.85746			7.91667	4.85936				7.91667	4.87619				7.91667	4.44215						7.91667	4.68863
7.93333	4.85349			7.93333	4.8668			7.93333	4.87948			7.93333	4.71643			7.93333	4.86745			7.93333	4.85735			7.93333	4.85956				7.93333	4.87642				7.93333	4.44194						7.93333	4.68858
7.95	4.85344			7.95	4.86649			7.95	4.8795			7.95	4.7167			7.95	4.86757			7.95	4.8574			7.95	4.85958				7.95	4.87652				7.95	4.4419						7.95	4.68829
7.96667	4.85339			7.96667	4.86613			7.96667	4.87931			7.96667	4.71683			7.96667	4.86758			7.96667	4.8574			7.96667	4.85974				7.96667	4.8768				7.96667	4.44194						7.96667	4.6884
7.98333	4.85327			7.98333	4.86606			7.98333	4.87921			7.98333	4.7169			7.98333	4.86737			7.98333	4.85746			7.98333	4.85978				7.98333	4.87687				7.98333	4.44191						7.98333	4.68852
8	4.85316			8	4.86613			8	4.87932			8	4.71713			8	4.86715			8	4.85739			8	4.85975				8	4.87683				8	4.44193						8	4.68847
8.01667	4.85319			8.01667	4.86604			8.01667	4.87931			8.01667	4.71738			8.01667	4.86694			8.01667	4.85733			8.01667	4.85978				8.01667	4.8768				8.01667	4.44221						8.01667	4.68848
8.03333	4.85332			8.03333	4.8661			8.03333	4.8793			8.03333	4.71755			8.03333	4.86669			8.03333	4.85722			8.03333	4.85984				8.03333	4.87669				8.03333	4.4424						8.03333	4.68846
8.05	4.85343			8.05	4.86624			8.05	4.87945			8.05	4.71753			8.05	4.8667			8.05	4.85722			8.05	4.86021				8.05	4.87672				8.05	4.44254						8.05	4.68838
8.06667	4.85366			8.06667	4.86636			8.06667	4.87927			8.06667	4.71746			8.06667	4.86662			8.06667	4.85727			8.06667	4.86021				8.06667	4.87663				8.06667	4.44251						8.06667	4.68816
8.08333	4.85376			8.08333	4.8665			8.08333	4.87908			8.08333	4.71737			8.08333	4.86661			8.08333	4.85728			8.08333	4.86005				8.08333	4.87651				8.08333	4.44242						8.08333	4.68842
8.1	4.85383			8.1	4.86655			8.1	4.87905			8.1	4.71718			8.1	4.86666			8.1	4.85704			8.1	4.86				8.1	4.87638				8.1	4.44236						8.1	4.68867
8.11667	4.85399			8.11667	4.8663			8.11667	4.87909			8.11667	4.71701			8.11667	4.86675			8.11667	4.85703			8.11667	4.86023				8.11667	4.87632				8.11667	4.44254						8.11667	4.6886
8.13333	4.85415			8.13333	4.86586			8.13333	4.87897			8.13333	4.71696			8.13333	4.86691			8.13333	4.85706			8.13333	4.86073				8.13333	4.87632				8.13333	4.44293						8.13333	4.68854
8.15	4.85422			8.15	4.86576			8.15	4.87904			8.15	4.71706			8.15	4.86714			8.15	4.8571			8.15	4.86101				8.15	4.87617				8.15	4.44318						8.15	4.68879
8.16667	4.85442			8.16667	4.86581			8.16667	4.87916			8.16667	4.71701			8.16667	4.86724			8.16667	4.85704			8.16667	4.86102				8.16667	4.87607				8.16667	4.44313						8.16667	4.68875
8.18333	4.85455			8.18333	4.86564			8.18333	4.87929			8.18333	4.71722			8.18333	4.86736			8.18333	4.85695			8.18333	4.86121				8.18333	4.87618				8.18333	4.44304						8.18333	4.68886
8.2	4.85459			8.2	4.86562			8.2	4.87933			8.2	4.71744			8.2	4.86756			8.2	4.85701			8.2	4.8613				8.2	4.87622				8.2	4.44316						8.2	4.68903
8.21667	4.8545			8.21667	4.86552			8.21667	4.87915			8.21667	4.71743			8.21667	4.86764			8.21667	4.85695			8.21667	4.86124				8.21667	4.87623				8.21667	4.44312						8.21667	4.68913
8.23333	4.85446			8.23333	4.86555			8.23333	4.87916			8.23333	4.71738			8.23333	4.86758			8.23333	4.85674			8.23333	4.86106				8.23333	4.87643				8.23333	4.44283						8.23333	4.68948
8.25	4.85468			8.25	4.8657			8.25	4.87913			8.25	4.71729			8.25	4.86751			8.25	4.85652			8.25	4.86085				8.25	4.87641				8.25	4.44259						8.25	4.68939
8.26667	4.8548			8.26667	4.86578			8.26667	4.87902			8.26667	4.71714			8.26667	4.86738			8.26667	4.85649			8.26667	4.86077				8.26667	4.87658				8.26667	4.44246						8.26667	4.68933
8.28333	4.85502			8.28333	4.86576			8.28333	4.87906			8.28333	4.71697			8.28333	4.86726			8.28333	4.85648			8.28333	4.86091				8.28333	4.87675				8.28333	4.44246						8.28333	4.68909
8.3	4.8553			8.3	4.86566			8.3	4.87929			8.3	4.71691			8.3	4.86734			8.3	4.85661			8.3	4.86113				8.3	4.87671				8.3	4.44265						8.3	4.68879
8.31667	4.85561			8.31667	4.86567			8.31667	4.87942			8.31667	4.71703			8.31667	4.86767			8.31667	4.85662			8.31667	4.86127				8.31667	4.87651				8.31667	4.44275						8.31667	4.68874
8.33333	4.85578			8.33333	4.86581			8.33333	4.87962			8.33333	4.71727			8.33333	4.86803			8.33333	4.8565			8.33333	4.86135				8.33333	4.87635				8.33333	4.44261						8.33333	4.68865
8.35	4.85595			8.35	4.86594			8.35	4.87979			8.35	4.71739			8.35	4.86834			8.35	4.85641			8.35	4.86111				8.35	4.87627				8.35	4.44254						8.35	4.68854
8.36667	4.85605			8.36667	4.86604			8.36667	4.87979			8.36667	4.71756			8.36667	4.86867			8.36667	4.8563			8.36667	4.86098				8.36667	4.87629				8.36667	4.44248						8.36667	4.68848
8.38333	4.85605			8.38333	4.8661			8.38333	4.88006			8.38333	4.71764			8.38333	4.86873			8.38333	4.85612			8.38333	4.8611				8.38333	4.87617				8.38333	4.4424						8.38333	4.68846
8.4	4.856			8.4	4.86614			8.4	4.88029			8.4	4.71761			8.4	4.86876			8.4	4.85595			8.4	4.86114				8.4	4.87611				8.4	4.44251						8.4	4.68856
8.41667	4.85597			8.41667	4.86617			8.41667	4.88021			8.41667	4.71762			8.41667	4.86879			8.41667	4.85579			8.41667	4.86113				8.41667	4.87626				8.41667	4.44245						8.41667	4.6883
8.43333	4.85604			8.43333	4.86611			8.43333	4.88026			8.43333	4.71789			8.43333	4.86887			8.43333	4.85573			8.43333	4.861				8.43333	4.87634				8.43333	4.44223						8.43333	4.68807
8.45	4.8561			8.45	4.866			8.45	4.88037			8.45	4.71816			8.45	4.86883			8.45	4.85575			8.45	4.86104				8.45	4.87626				8.45	4.4423						8.45	4.68808
8.46667	4.8561			8.46667	4.86589			8.46667	4.88034			8.46667	4.71814			8.46667	4.86889			8.46667	4.8559			8.46667	4.86121				8.46667	4.87637				8.46667	4.44242						8.46667	4.68809
8.48333	4.85604			8.48333	4.86581			8.48333	4.88017			8.48333	4.71803			8.48333	4.86893			8.48333	4.85607			8.48333	4.86147				8.48333	4.87656				8.48333	4.44262						8.48333	4.68808
8.5	4.85605			8.5	4.86593			8.5	4.88013			8.5	4.71813			8.5	4.86894			8.5	4.85626			8.5	4.86152				8.5	4.87655				8.5	4.44268						8.5	4.68793
8.51667	4.85613			8.51667	4.86612			8.51667	4.88017			8.51667	4.71804			8.51667	4.86912			8.51667	4.85653			8.51667	4.86135				8.51667	4.87639				8.51667	4.44283						8.51667	4.68776
8.53333	4.85625			8.53333	4.86613			8.53333	4.88035			8.53333	4.71802			8.53333	4.86907			8.53333	4.85669			8.53333	4.86134				8.53333	4.87636				8.53333	4.44304						8.53333	4.68762
8.55	4.85639			8.55	4.86614			8.55	4.88045			8.55	4.71827			8.55	4.86904			8.55	4.8566			8.55	4.86131				8.55	4.87628				8.55	4.44337						8.55	4.68745
8.56667	4.85633			8.56667	4.86622			8.56667	4.88049			8.56667	4.71847			8.56667	4.86893			8.56667	4.85663			8.56667	4.86137				8.56667	4.87622				8.56667	4.44384						8.56667	4.68707
8.58333	4.85611			8.58333	4.86612			8.58333	4.88063			8.58333	4.71862			8.58333	4.8687			8.58333	4.85649			8.58333	4.86142				8.58333	4.87621				8.58333	4.44434						8.58333	4.68678
8.6	4.85594			8.6	4.86625			8.6	4.88062			8.6	4.71886			8.6	4.86858			8.6	4.85653			8.6	4.86127				8.6	4.87598				8.6	4.44468						8.6	4.68657
8.61667	4.85582			8.61667	4.86628			8.61667	4.8807			8.61667	4.71888			8.61667	4.8685			8.61667	4.85648			8.61667	4.86102				8.61667	4.87583				8.61667	4.44484						8.61667	4.6865
8.63333	4.85574			8.63333	4.86631			8.63333	4.88071			8.63333	4.71872			8.63333	4.86849			8.63333	4.85625			8.63333	4.86104				8.63333	4.87577				8.63333	4.44491						8.63333	4.68647
8.65	4.85568			8.65	4.86631			8.65	4.88058			8.65	4.71855			8.65	4.86851			8.65	4.85631			8.65	4.86123				8.65	4.87584				8.65	4.44481						8.65	4.68632
8.66667	4.85542			8.66667	4.86637			8.66667	4.88033			8.66667	4.7183			8.66667	4.86841			8.66667	4.85643			8.66667	4.8613				8.66667	4.87602				8.66667	4.44495						8.66667	4.68608
8.68333	4.85526			8.68333	4.86669			8.68333	4.88025			8.68333	4.71826			8.68333	4.86812			8.68333	4.85656			8.68333	4.86124				8.68333	4.87615				8.68333	4.44493						8.68333	4.68588
8.7	4.85527			8.7	4.86662			8.7	4.88014			8.7	4.71821			8.7	4.86783			8.7	4.85688			8.7	4.86125				8.7	4.87624				8.7	4.44486						8.7	4.68574
8.71667	4.85535			8.71667	4.86641			8.71667	4.88012			8.71667	4.71818			8.71667	4.86774			8.71667	4.85684			8.71667	4.86136				8.71667	4.87626				8.71667	4.44476						8.71667	4.68525
8.73333	4.85519			8.73333	4.86639			8.73333	4.88009			8.73333	4.71825			8.73333	4.86769			8.73333	4.85672			8.73333	4.86133				8.73333	4.87626				8.73333	4.4447						8.73333	4.68491
8.75	4.85506			8.75	4.86641			8.75	4.88019			8.75	4.71837			8.75	4.86779			8.75	4.85681			8.75	4.86129				8.75	4.87613				8.75	4.44472						8.75	4.68498
8.76667	4.85508			8.76667	4.86636			8.76667	4.88035			8.76667	4.71836			8.76667	4.86781			8.76667	4.85706			8.76667	4.86126				8.76667	4.87594				8.76667	4.44477						8.76667	4.68503
8.78333	4.85488			8.78333	4.86652			8.78333	4.88043			8.78333	4.71822			8.78333	4.8678			8.78333	4.85716			8.78333	4.86119				8.78333	4.87589				8.78333	4.4447						8.78333	4.68495
8.8	4.85488			8.8	4.86667			8.8	4.88071			8.8	4.71817			8.8	4.86767			8.8	4.85711			8.8	4.86107				8.8	4.87574				8.8	4.44453						8.8	4.68474
8.81667	4.85483			8.81667	4.86668			8.81667	4.88077			8.81667	4.71805			8.81667	4.86753			8.81667	4.85702			8.81667	4.86108				8.81667	4.87566				8.81667	4.4443						8.81667	4.68455
8.83333	4.85489			8.83333	4.86659			8.83333	4.88058			8.83333	4.71792			8.83333	4.86754			8.83333	4.85691			8.83333	4.86122				8.83333	4.87559				8.83333	4.44425						8.83333	4.68434
8.85	4.8548			8.85	4.86648			8.85	4.88026			8.85	4.71775			8.85	4.86737			8.85	4.85675			8.85	4.8614				8.85	4.87563				8.85	4.44416						8.85	4.68428
8.86667	4.85464			8.86667	4.86645			8.86667	4.88024			8.86667	4.71753			8.86667	4.86724			8.86667	4.8566			8.86667	4.86156				8.86667	4.87561				8.86667	4.44381						8.86667	4.68448
8.88333	4.85486			8.88333	4.86652			8.88333	4.88009			8.88333	4.71723			8.88333	4.86737			8.88333	4.85682			8.88333	4.86159				8.88333	4.87553				8.88333	4.4434						8.88333	4.6846
8.9	4.85515			8.9	4.86656			8.9	4.88007			8.9	4.71705			8.9	4.86767			8.9	4.85708			8.9	4.8614				8.9	4.87567				8.9	4.44315						8.9	4.68501
8.91667	4.85479			8.91667	4.86628			8.91667	4.88006			8.91667	4.71742			8.91667	4.86734			8.91667	4.85715			8.91667	4.86146				8.91667	4.87551				8.91667	4.44306						8.91667	4.68519
8.93333	4.85462			8.93333	4.86567			8.93333	4.88003			8.93333	4.71756			8.93333	4.86711			8.93333	4.85728			8.93333	4.86161				8.93333	4.87529				8.93333	4.4431						8.93333	4.68585
8.95	4.85479			8.95	4.8659			8.95	4.87973			8.95	4.7173			8.95	4.86737			8.95	4.85716			8.95	4.86153				8.95	4.87525				8.95	4.44298						8.95	4.68661
8.96667	4.85482			8.96667	4.86587			8.96667	4.87954			8.96667	4.71665			8.96667	4.86718			8.96667	4.85644			8.96667	4.86189				8.96667	4.87563				8.96667	4.44306						8.96667	4.68626
8.98333	4.85488			8.98333	4.86568			8.98333	4.87831			8.98333	4.71582			8.98333	4.86696			8.98333	4.85595			8.98333	4.86206				8.98333	4.87626				8.98333	4.44294						8.98333	4.68669
9	4.8545			9	4.86478			9	4.87555			9	4.71496			9	4.86756			9	4.85606			9	4.86244				9	4.87603				9	4.44264						9	4.687
9.01667	4.8545			9.01667	4.86634			9.01667	4.87609			9.01667	4.71477			9.01667	4.86739			9.01667	4.85629			9.01667	4.86369				9.01667	4.87688				9.01667	4.44247						9.01667	4.68541
9.03333	4.85404			9.03333	4.86552			9.03333	4.87794			9.03333	4.71516			9.03333	4.86914			9.03333	4.85652			9.03333	4.86082				9.03333	4.8736				9.03333	4.43632						9.03333	4.68255
9.05	4.8499			9.05	4.86122			9.05	4.87509			9.05	4.71385			9.05	4.87367			9.05	4.84801			9.05	4.85502				9.05	4.85188				9.05	4.42149						9.05	4.65134
9.06667	4.84569			9.06667	4.85922			9.06667	4.87455			9.06667	4.71656			9.06667	4.87695			9.06667	4.83481			9.06667	4.84333				9.06667	4.81856				9.06667	4.40599						9.06667	4.61888
9.08333	4.84362			9.08333	4.85992			9.08333	4.87526			9.08333	4.71988			9.08333	4.87881			9.08333	4.82443			9.08333	4.83262				9.08333	4.77646				9.08333	4.38806						9.08333	4.5998
9.1	4.84463			9.1	4.8612			9.1	4.87421			9.1	4.72111			9.1	4.88217			9.1	4.81685			9.1	4.82556				9.1	4.73889				9.1	4.3752						9.1	4.59783
9.11667	4.84514			9.11667	4.86198			9.11667	4.87566			9.11667	4.72023			9.11667	4.883			9.11667	4.81577			9.11667	4.82263				9.11667	4.72677				9.11667	4.37467						9.11667	4.63255
9.13333	4.848			9.13333	4.86224			9.13333	4.87919			9.13333	4.71784			9.13333	4.87888			9.13333	4.81881			9.13333	4.82645				9.13333	4.73453				9.13333	4.38148						9.13333	4.66752
9.15	4.85238			9.15	4.86253			9.15	4.88164			9.15	4.71751			9.15	4.86605			9.15	4.8301			9.15	4.84223				9.15	4.76681				9.15	4.40341						9.15	4.696
9.16667	4.86012			9.16667	4.8627			9.16667	4.88094			9.16667	4.71869			9.16667	4.83164			9.16667	4.8452			9.16667	4.85487				9.16667	4.81117				9.16667	4.42466						9.16667	4.7298
9.18333	4.86238			9.18333	4.86298			9.18333	4.87957			9.18333	4.71815			9.18333	4.79045			9.18333	4.85776			9.18333	4.86612				9.18333	4.86003				9.18333	4.44288						9.18333	4.7537
9.2	4.86157			9.2	4.86302			9.2	4.87853			9.2	4.7149			9.2	4.74926			9.2	4.86733			9.2	4.87414				9.2	4.89999				9.2	4.45881						9.2	4.76274
9.21667	4.8605			9.21667	4.8629			9.21667	4.87812			9.21667	4.71284			9.21667	4.72607			9.21667	4.87606			9.21667	4.88195				9.21667	4.91993				9.21667	4.46693						9.21667	4.76304
9.23333	4.85953			9.23333	4.86315			9.23333	4.87842			9.23333	4.71204			9.23333	4.72264			9.23333	4.87821			9.23333	4.88482				9.23333	4.92261				9.23333	4.46956						9.23333	4.75233
9.25	4.85884			9.25	4.86384			9.25	4.8785			9.25	4.71227			9.25	4.73482			9.25	4.87407			9.25	4.87941				9.25	4.91854				9.25	4.46911						9.25	4.74047
9.26667	4.85813			9.26667	4.86449			9.26667	4.87854			9.26667	4.7124			9.26667	4.75084			9.26667	4.87063			9.26667	4.87401				9.26667	4.91013				9.26667	4.46494						9.26667	4.72744
9.28333	4.85775			9.28333	4.86497			9.28333	4.87867			9.28333	4.71267			9.28333	4.77602			9.28333	4.86384			9.28333	4.87229				9.28333	4.90139				9.28333	4.45753						9.28333	4.71755
9.3	4.85712			9.3	4.86535			9.3	4.87815			9.3	4.71294			9.3	4.79722			9.3	4.86282			9.3	4.86921				9.3	4.89478				9.3	4.4509						9.3	4.70812
9.31667	4.85663			9.31667	4.86549			9.31667	4.87759			9.31667	4.71195			9.31667	4.81618			9.31667	4.86209			9.31667	4.86742				9.31667	4.88926				9.31667	4.44824						9.31667	4.69886
9.33333	4.8564			9.33333	4.86547			9.33333	4.87779			9.33333	4.71118			9.33333	4.83222			9.33333	4.8612			9.33333	4.86636				9.33333	4.88488				9.33333	4.44639						9.33333	4.69152
9.35	4.85597			9.35	4.86542			9.35	4.87798			9.35	4.7113			9.35	4.84049			9.35	4.86048			9.35	4.86524				9.35	4.88337				9.35	4.44482						9.35	4.68855
9.36667	4.85554			9.36667	4.86525			9.36667	4.87799			9.36667	4.71114			9.36667	4.84405			9.36667	4.86036			9.36667	4.86469				9.36667	4.88317				9.36667	4.44359						9.36667	4.68658
9.38333	4.85512			9.38333	4.86521			9.38333	4.87804			9.38333	4.71154			9.38333	4.84613			9.38333	4.8604			9.38333	4.86423				9.38333	4.88257				9.38333	4.44266						9.38333	4.68684
9.4	4.85479			9.4	4.86535			9.4	4.87828			9.4	4.71233			9.4	4.84848			9.4	4.86024			9.4	4.86387				9.4	4.88169				9.4	4.44199						9.4	4.68737
9.41667	4.8545			9.41667	4.86554			9.41667	4.8786			9.41667	4.71319			9.41667	4.85059			9.41667	4.85979			9.41667	4.86351				9.41667	4.88068				9.41667	4.44147						9.41667	4.68787
9.43333	4.85454			9.43333	4.86567			9.43333	4.87892			9.43333	4.71408			9.43333	4.85255			9.43333	4.85952			9.43333	4.86313				9.43333	4.88004				9.43333	4.44146						9.43333	4.68825
9.45	4.85452			9.45	4.86569			9.45	4.87921			9.45	4.71497			9.45	4.85452			9.45	4.85932			9.45	4.86221				9.45	4.87965				9.45	4.44151						9.45	4.68829
9.46667	4.85438			9.46667	4.86575			9.46667	4.87955			9.46667	4.71581			9.46667	4.85604			9.46667	4.85906			9.46667	4.86175				9.46667	4.87898				9.46667	4.4412						9.46667	4.68831
9.48333	4.85426			9.48333	4.86588			9.48333	4.87965			9.48333	4.71645			9.48333	4.85719			9.48333	4.85874			9.48333	4.86157				9.48333	4.87814				9.48333	4.44082						9.48333	4.6882
9.5	4.8543			9.5	4.86593			9.5	4.87952			9.5	4.71693			9.5	4.8586			9.5	4.85854			9.5	4.86139				9.5	4.87769				9.5	4.4405						9.5	4.68806
9.51667	4.85441			9.51667	4.8659			9.51667	4.87938			9.51667	4.71712			9.51667	4.86004			9.51667	4.85856			9.51667	4.86122				9.51667	4.87743				9.51667	4.44007						9.51667	4.6878
9.53333	4.85446			9.53333	4.86595			9.53333	4.87951			9.53333	4.71719			9.53333	4.8612			9.53333	4.8587			9.53333	4.86103				9.53333	4.87743				9.53333	4.43976						9.53333	4.68761
9.55	4.85453			9.55	4.86625			9.55	4.87982			9.55	4.7175			9.55	4.86227			9.55	4.85868			9.55	4.86089				9.55	4.87735				9.55	4.43963						9.55	4.68764
9.56667	4.8544			9.56667	4.86633			9.56667	4.88002			9.56667	4.71779			9.56667	4.86313			9.56667	4.85858			9.56667	4.86079				9.56667	4.87725				9.56667	4.43988						9.56667	4.68767
9.58333	4.85437			9.58333	4.86614			9.58333	4.88017			9.58333	4.71791			9.58333	4.86409			9.58333	4.85857			9.58333	4.8608				9.58333	4.87704				9.58333	4.4399						9.58333	4.68784
9.6	4.85444			9.6	4.86604			9.6	4.88038			9.6	4.71803			9.6	4.86498			9.6	4.85852			9.6	4.86081				9.6	4.87659				9.6	4.4397						9.6	4.68794
9.61667	4.85473			9.61667	4.86618			9.61667	4.8806			9.61667	4.718			9.61667	4.86568			9.61667	4.85837			9.61667	4.86078				9.61667	4.87614				9.61667	4.43977						9.61667	4.68784
9.63333	4.85491			9.63333	4.86637			9.63333	4.88063			9.63333	4.71802			9.63333	4.86627			9.63333	4.85841			9.63333	4.86072				9.63333	4.87587				9.63333	4.43981						9.63333	4.6876
9.65	4.85505			9.65	4.86645			9.65	4.88077			9.65	4.71809			9.65	4.86671			9.65	4.85842			9.65	4.86069				9.65	4.87566				9.65	4.4398						9.65	4.68733
9.66667	4.85522			9.66667	4.8665			9.66667	4.88104			9.66667	4.7181			9.66667	4.86698			9.66667	4.85828			9.66667	4.86064				9.66667	4.87554				9.66667	4.43999						9.66667	4.6871
9.68333	4.85531			9.68333	4.86667			9.68333	4.88107			9.68333	4.71826			9.68333	4.86739			9.68333	4.85833			9.68333	4.86069				9.68333	4.87535				9.68333	4.44018						9.68333	4.68685
9.7	4.85538			9.7	4.86676			9.7	4.88075			9.7	4.7184			9.7	4.86773			9.7	4.85837			9.7	4.86084				9.7	4.8752				9.7	4.44002						9.7	4.68663
9.71667	4.85539			9.71667	4.86677			9.71667	4.88086			9.71667	4.71852			9.71667	4.86788			9.71667	4.85828			9.71667	4.86093				9.71667	4.87528				9.71667	4.43992						9.71667	4.68649
9.73333	4.85545			9.73333	4.86675			9.73333	4.88082			9.73333	4.71867			9.73333	4.86762			9.73333	4.85813			9.73333	4.86083				9.73333	4.87532				9.73333	4.43966						9.73333	4.68641
9.75	4.85543			9.75	4.86678			9.75	4.88081			9.75	4.71864			9.75	4.86744			9.75	4.85808			9.75	4.86077				9.75	4.87538				9.75	4.43938						9.75	4.68652
9.76667	4.85553			9.76667	4.86692			9.76667	4.88078			9.76667	4.71848			9.76667	4.86736			9.76667	4.85805			9.76667	4.8609				9.76667	4.87546				9.76667	4.43918						9.76667	4.68651
9.78333	4.8557			9.78333	4.86713			9.78333	4.88065			9.78333	4.71834			9.78333	4.86738			9.78333	4.85782			9.78333	4.86105				9.78333	4.8755				9.78333	4.4391						9.78333	4.68618
9.8	4.85596			9.8	4.86723			9.8	4.88068			9.8	4.7183			9.8	4.86733			9.8	4.85778			9.8	4.86109				9.8	4.87549				9.8	4.43922						9.8	4.68575
9.81667	4.85616			9.81667	4.86715			9.81667	4.88081			9.81667	4.71832			9.81667	4.86713			9.81667	4.85782			9.81667	4.86107				9.81667	4.8756				9.81667	4.43929						9.81667	4.68575
9.83333	4.85614			9.83333	4.86692			9.83333	4.88064			9.83333	4.71836			9.83333	4.86708			9.83333	4.8578			9.83333	4.8611				9.83333	4.87562				9.83333	4.43929						9.83333	4.68595
9.85	4.85594			9.85	4.86683			9.85	4.88036			9.85	4.71833			9.85	4.86713			9.85	4.85782			9.85	4.86117				9.85	4.8757				9.85	4.43936						9.85	4.68623
9.86667	4.85595			9.86667	4.86673			9.86667	4.88023			9.86667	4.71832			9.86667	4.86706			9.86667	4.85777			9.86667	4.86114				9.86667	4.87564				9.86667	4.43946						9.86667	4.68608
9.88333	4.85598			9.88333	4.86652			9.88333	4.8801			9.88333	4.71818			9.88333	4.867			9.88333	4.85755			9.88333	4.86102				9.88333	4.87564				9.88333	4.43946						9.88333	4.68576
9.9	4.85626			9.9	4.86653			9.9	4.87991			9.9	4.71796			9.9	4.86698			9.9	4.85754			9.9	4.86102				9.9	4.87582				9.9	4.4392						9.9	4.68611
9.91667	4.85647			9.91667	4.86658			9.91667	4.87983			9.91667	4.71773			9.91667	4.86697			9.91667	4.8574			9.91667	4.86115				9.91667	4.87585				9.91667	4.43911						9.91667	4.68618
9.93333	4.85664			9.93333	4.86664			9.93333	4.87967			9.93333	4.71749			9.93333	4.86698			9.93333	4.85711			9.93333	4.86119				9.93333	4.87602				9.93333	4.43925						9.93333	4.68626
9.95	4.85661			9.95	4.86649			9.95	4.87946			9.95	4.71744			9.95	4.8669			9.95	4.85738			9.95	4.86118				9.95	4.87627				9.95	4.43927						9.95	4.68627
9.96667	4.85656			9.96667	4.86621			9.96667	4.87927			9.96667	4.71733			9.96667	4.86699			9.96667	4.85726			9.96667	4.86115				9.96667	4.87647				9.96667	4.43931						9.96667	4.68638
9.98333	4.85658			9.98333	4.86613			9.98333	4.87924			9.98333	4.71731			9.98333	4.86716			9.98333	4.85719			9.98333	4.86126				9.98333	4.87662				9.98333	4.43931						9.98333	4.68676
10	4.85654			10	4.86623			10	4.87914			10	4.71739			10	4.86716			10	4.85732			10	4.86117				10	4.87675				10	4.43942						10	4.68682
10.0167	4.85653			10.0167	4.86627			10.0167	4.87892			10.0167	4.71738			10.0167	4.86697			10.0167	4.85734			10.0167	4.86119				10.0167	4.87695				10.0167	4.43964						10.0167	4.68665
10.0333	4.85667			10.0333	4.86625			10.0333	4.87877			10.0333	4.7175			10.0333	4.86677			10.0333	4.85768			10.0333	4.86108				10.0333	4.87719				10.0333	4.43991						10.0333	4.68665
10.05	4.85661			10.05	4.86621			10.05	4.87877			10.05	4.71756			10.05	4.86678			10.05	4.85786			10.05	4.86119				10.05	4.87708				10.05	4.44011						10.05	4.68669
10.0667	4.85638			10.0667	4.86603			10.0667	4.87896			10.0667	4.71748			10.0667	4.86702			10.0667	4.85792			10.0667	4.861				10.0667	4.87688				10.0667	4.4403						10.0667	4.68697
10.0833	4.85631			10.0833	4.86594			10.0833	4.87919			10.0833	4.71752			10.0833	4.86728			10.0833	4.85801			10.0833	4.86089				10.0833	4.8767				10.0833	4.44046						10.0833	4.68742
10.1	4.85619			10.1	4.86588			10.1	4.87943			10.1	4.71763			10.1	4.86738			10.1	4.85821			10.1	4.86098				10.1	4.87647				10.1	4.44071						10.1	4.68759
10.1167	4.85606			10.1167	4.86569			10.1167	4.87953			10.1167	4.7177			10.1167	4.86745			10.1167	4.85825			10.1167	4.86112				10.1167	4.8764				10.1167	4.44073						10.1167	4.68765
10.1333	4.85586			10.1333	4.86575			10.1333	4.87959			10.1333	4.71765			10.1333	4.8677			10.1333	4.85826			10.1333	4.86134				10.1333	4.87642				10.1333	4.44062						10.1333	4.68759
10.15	4.85575			10.15	4.8659			10.15	4.87957			10.15	4.71763			10.15	4.86786			10.15	4.85824			10.15	4.86151				10.15	4.87635				10.15	4.44046						10.15	4.68747
10.1667	4.85571			10.1667	4.86608			10.1667	4.87951			10.1667	4.71764			10.1667	4.86781			10.1667	4.85827			10.1667	4.86151				10.1667	4.87625				10.1667	4.44042						10.1667	4.68738
10.1833	4.85577			10.1833	4.86625			10.1833	4.87949			10.1833	4.71787			10.1833	4.86779			10.1833	4.85845			10.1833	4.86173				10.1833	4.87618				10.1833	4.44017						10.1833	4.68729
10.2	4.85578			10.2	4.86628			10.2	4.8795			10.2	4.71794			10.2	4.86785			10.2	4.85849			10.2	4.86185				10.2	4.87614				10.2	4.43998						10.2	4.6874
10.2167	4.85573			10.2167	4.86636			10.2167	4.87948			10.2167	4.718			10.2167	4.86784			10.2167	4.85845			10.2167	4.862				10.2167	4.87614				10.2167	4.43985						10.2167	4.68732
10.2333	4.85563			10.2333	4.86655			10.2333	4.87955			10.2333	4.71807			10.2333	4.86801			10.2333	4.85836			10.2333	4.86211				10.2333	4.87593				10.2333	4.43968						10.2333	4.68738
10.25	4.85556			10.25	4.86678			10.25	4.87967			10.25	4.71851			10.25	4.86806			10.25	4.85829			10.25	4.86231				10.25	4.87577				10.25	4.43959						10.25	4.68727
10.2667	4.85554			10.2667	4.86703			10.2667	4.87998			10.2667	4.71885			10.2667	4.86795			10.2667	4.8583			10.2667	4.86253				10.2667	4.87577				10.2667	4.43955						10.2667	4.68693
10.2833	4.85558			10.2833	4.8673			10.2833	4.88035			10.2833	4.7189			10.2833	4.8679			10.2833	4.8583			10.2833	4.86265				10.2833	4.87594				10.2833	4.43954						10.2833	4.68661
10.3	4.85573			10.3	4.86755			10.3	4.88075			10.3	4.71903			10.3	4.86771			10.3	4.8583			10.3	4.86273				10.3	4.87609				10.3	4.43946						10.3	4.68631
10.3167	4.85579			10.3167	4.86781			10.3167	4.88105			10.3167	4.71904			10.3167	4.86764			10.3167	4.85812			10.3167	4.86268				10.3167	4.87613				10.3167	4.43942						10.3167	4.68623
10.3333	4.85579			10.3333	4.86785			10.3333	4.88116			10.3333	4.71907			10.3333	4.86774			10.3333	4.85806			10.3333	4.86291				10.3333	4.87612				10.3333	4.43917						10.3333	4.68631
10.35	4.8558			10.35	4.86781			10.35	4.88123			10.35	4.71912			10.35	4.86758			10.35	4.85808			10.35	4.86296				10.35	4.87623				10.35	4.43886						10.35	4.68637
10.3667	4.85596			10.3667	4.86781			10.3667	4.88129			10.3667	4.71905			10.3667	4.86752			10.3667	4.8581			10.3667	4.86307				10.3667	4.87624				10.3667	4.43855						10.3667	4.68618
10.3833	4.85611			10.3833	4.86797			10.3833	4.88117			10.3833	4.71886			10.3833	4.86749			10.3833	4.85812			10.3833	4.86308				10.3833	4.87648				10.3833	4.43841						10.3833	4.68594
10.4	4.85612			10.4	4.86819			10.4	4.88102			10.4	4.71874			10.4	4.8674			10.4	4.85802			10.4	4.8631				10.4	4.87684				10.4	4.43842						10.4	4.68584
10.4167	4.85629			10.4167	4.86833			10.4167	4.88094			10.4167	4.71866			10.4167	4.86725			10.4167	4.85803			10.4167	4.86299				10.4167	4.87705				10.4167	4.43827						10.4167	4.68591
10.4333	4.85639			10.4333	4.86838			10.4333	4.88092			10.4333	4.71864			10.4333	4.86726			10.4333	4.85788			10.4333	4.8629				10.4333	4.87699				10.4333	4.43795						10.4333	4.68558
10.45	4.85639			10.45	4.8684			10.45	4.88105			10.45	4.71851			10.45	4.86713			10.45	4.85769			10.45	4.86291				10.45	4.8767				10.45	4.43755						10.45	4.68525
10.4667	4.85638			10.4667	4.86837			10.4667	4.88131			10.4667	4.71849			10.4667	4.86697			10.4667	4.85766			10.4667	4.8628				10.4667	4.8766				10.4667	4.43731						10.4667	4.6854
10.4833	4.85653			10.4833	4.86833			10.4833	4.88167			10.4833	4.71839			10.4833	4.86709			10.4833	4.85758			10.4833	4.86283				10.4833	4.87661				10.4833	4.43729						10.4833	4.68644
10.5	4.8566			10.5	4.86845			10.5	4.88178			10.5	4.71837			10.5	4.86727			10.5	4.85764			10.5	4.86287				10.5	4.87675				10.5	4.4373						10.5	4.6871
10.5167	4.85672			10.5167	4.86861			10.5167	4.88196			10.5167	4.71819			10.5167	4.86744			10.5167	4.85747			10.5167	4.86299				10.5167	4.87681				10.5167	4.43733						10.5167	4.68717
10.5333	4.85677			10.5333	4.86863			10.5333	4.88209			10.5333	4.7182			10.5333	4.8677			10.5333	4.85734			10.5333	4.8632				10.5333	4.87669				10.5333	4.4373						10.5333	4.68735
10.55	4.85686			10.55	4.86864			10.55	4.88219			10.55	4.71831			10.55	4.86782			10.55	4.85724			10.55	4.86314				10.55	4.87661				10.55	4.43741						10.55	4.68724
10.5667	4.85704			10.5667	4.86845			10.5667	4.88202			10.5667	4.71856			10.5667	4.86763			10.5667	4.85736			10.5667	4.86305				10.5667	4.87674				10.5667	4.43722						10.5667	4.6871
10.5833	4.85723			10.5833	4.86826			10.5833	4.88189			10.5833	4.71864			10.5833	4.86749			10.5833	4.8574			10.5833	4.86276				10.5833	4.87684				10.5833	4.43705						10.5833	4.68751
10.6	4.85735			10.6	4.8681			10.6	4.8818			10.6	4.7186			10.6	4.86756			10.6	4.85756			10.6	4.86244				10.6	4.87676				10.6	4.43723						10.6	4.68742
10.6167	4.8573			10.6167	4.86796			10.6167	4.8818			10.6167	4.71871			10.6167	4.86774			10.6167	4.85764			10.6167	4.86219				10.6167	4.87651				10.6167	4.43747						10.6167	4.68761
10.6333	4.85715			10.6333	4.86789			10.6333	4.88163			10.6333	4.71876			10.6333	4.86792			10.6333	4.85778			10.6333	4.86204				10.6333	4.87629				10.6333	4.43775						10.6333	4.68767
10.65	4.8571			10.65	4.86768			10.65	4.88148			10.65	4.71882			10.65	4.86813			10.65	4.858			10.65	4.86195				10.65	4.87623				10.65	4.43819						10.65	4.68755
10.6667	4.85717			10.6667	4.86761			10.6667	4.88152			10.6667	4.71891			10.6667	4.86841			10.6667	4.85817			10.6667	4.86199				10.6667	4.87617				10.6667	4.4382						10.6667	4.68734
10.6833	4.85728			10.6833	4.8676			10.6833	4.88148			10.6833	4.71894			10.6833	4.86895			10.6833	4.8581			10.6833	4.86223				10.6833	4.8761				10.6833	4.43827						10.6833	4.68698
10.7	4.85742			10.7	4.8677			10.7	4.8816			10.7	4.71893			10.7	4.86929			10.7	4.85802			10.7	4.86235				10.7	4.87601				10.7	4.43833						10.7	4.68686
10.7167	4.85749			10.7167	4.86764			10.7167	4.88192			10.7167	4.71897			10.7167	4.8694			10.7167	4.85812			10.7167	4.86215				10.7167	4.87585				10.7167	4.43846						10.7167	4.68656
10.7333	4.85742			10.7333	4.86761			10.7333	4.88206			10.7333	4.71895			10.7333	4.86941			10.7333	4.8583			10.7333	4.86202				10.7333	4.87577				10.7333	4.43841						10.7333	4.68605
10.75	4.85743			10.75	4.86752			10.75	4.88202			10.75	4.71906			10.75	4.86954			10.75	4.85832			10.75	4.86199				10.75	4.87563				10.75	4.43857						10.75	4.68565
10.7667	4.85753			10.7667	4.86748			10.7667	4.882			10.7667	4.71903			10.7667	4.86952			10.7667	4.85825			10.7667	4.86225				10.7667	4.87583				10.7667	4.43907						10.7667	4.68557
10.7833	4.85748			10.7833	4.86752			10.7833	4.88199			10.7833	4.71914			10.7833	4.86959			10.7833	4.85807			10.7833	4.86233				10.7833	4.87583				10.7833	4.43947						10.7833	4.68528
10.8	4.85738			10.8	4.86758			10.8	4.88181			10.8	4.71928			10.8	4.86969			10.8	4.858			10.8	4.86234				10.8	4.87589				10.8	4.43966						10.8	4.68526
10.8167	4.85739			10.8167	4.86768			10.8167	4.88167			10.8167	4.71952			10.8167	4.86976			10.8167	4.85809			10.8167	4.86234				10.8167	4.87582				10.8167	4.43998						10.8167	4.68521
10.8333	4.85751			10.8333	4.86766			10.8333	4.88169			10.8333	4.71984			10.8333	4.86978			10.8333	4.85821			10.8333	4.86236				10.8333	4.87572				10.8333	4.44017						10.8333	4.68543
10.85	4.85767			10.85	4.86767			10.85	4.88141			10.85	4.72012			10.85	4.86979			10.85	4.85837			10.85	4.86225				10.85	4.87563				10.85	4.44025						10.85	4.68554
10.8667	4.85778			10.8667	4.8678			10.8667	4.88121			10.8667	4.72027			10.8667	4.86967			10.8667	4.85844			10.8667	4.86205				10.8667	4.87567				10.8667	4.44035						10.8667	4.6855
10.8833	4.85749			10.8833	4.86797			10.8833	4.88122			10.8833	4.72021			10.8833	4.87006			10.8833	4.85828			10.8833	4.86231				10.8833	4.87563				10.8833	4.44055						10.8833	4.68589
10.9	4.85744			10.9	4.86819			10.9	4.88117			10.9	4.72028			10.9	4.87025			10.9	4.85798			10.9	4.86269				10.9	4.87549				10.9	4.44049						10.9	4.6861
10.9167	4.85766			10.9167	4.86826			10.9167	4.88141			10.9167	4.7205			10.9167	4.87009			10.9167	4.85778			10.9167	4.86302				10.9167	4.87528				10.9167	4.44043						10.9167	4.68675
10.9333	4.85766			10.9333	4.86837			10.9333	4.88152			10.9333	4.72048			10.9333	4.86941			10.9333	4.85774			10.9333	4.86324				10.9333	4.8751				10.9333	4.44086						10.9333	4.68722
10.95	4.85747			10.95	4.86816			10.95	4.881			10.95	4.72096			10.95	4.86908			10.95	4.85736			10.95	4.86339				10.95	4.87527				10.95	4.44114						10.95	4.68797
10.9667	4.85765			10.9667	4.86814			10.9667	4.8805			10.9667	4.72177			10.9667	4.86951			10.9667	4.85671			10.9667	4.8632				10.9667	4.87582				10.9667	4.44122						10.9667	4.68978
10.9833	4.85825			10.9833	4.86858			10.9833	4.87942			10.9833	4.72309			10.9833	4.87036			10.9833	4.85732			10.9833	4.86356				10.9833	4.87576				10.9833	4.44158						10.9833	4.69101
11	4.85956			11	4.86931			11	4.8783			11	4.72378			11	4.87101			11	4.85885			11	4.86429				11	4.87608				11	4.4401						11	4.69273
11.0167	4.85892			11.0167	4.86972			11.0167	4.87898			11.0167	4.7216			11.0167	4.87061			11.0167	4.85852			11.0167	4.86537				11.0167	4.87663				11.0167	4.44043						11.0167	4.69153
11.0333	4.85848			11.0333	4.8658			11.0333	4.87995			11.0333	4.71725			11.0333	4.8707			11.0333	4.85886			11.0333	4.86541				11.0333	4.87809				11.0333	4.43733						11.0333	4.68532
11.05	4.85347			11.05	4.86093			11.05	4.87695			11.05	4.71467			11.05	4.87364			11.05	4.85233			11.05	4.85567				11.05	4.85755				11.05	4.41844						11.05	4.65413
11.0667	4.84801			11.0667	4.8588			11.0667	4.87402			11.0667	4.71621			11.0667	4.8771			11.0667	4.84252			11.0667	4.84468				11.0667	4.82628				11.0667	4.40115						11.0667	4.6203
11.0833	4.84529			11.0833	4.86001			11.0833	4.8741			11.0833	4.71979			11.0833	4.87924			11.0833	4.83007			11.0833	4.8314				11.0833	4.78932				11.0833	4.38436						11.0833	4.5997
11.1	4.84633			11.1	4.86084			11.1	4.87552			11.1	4.72125			11.1	4.88229			11.1	4.82229			11.1	4.82246				11.1	4.7544				11.1	4.37188						11.1	4.6024
11.1167	4.84843			11.1167	4.86019			11.1167	4.8765			11.1167	4.72108			11.1167	4.8849			11.1167	4.82373			11.1167	4.82568				11.1167	4.73913				11.1167	4.37098						11.1167	4.64
11.1333	4.8508			11.1333	4.86221			11.1333	4.87855			11.1333	4.71947			11.1333	4.88389			11.1333	4.82708			11.1333	4.82796				11.1333	4.74752				11.1333	4.37717						11.1333	4.67265
11.15	4.855			11.15	4.86422			11.15	4.87935			11.15	4.71766			11.15	4.86971			11.15	4.83329			11.15	4.83886				11.15	4.77557				11.15	4.39413						11.15	4.70224
11.1667	4.85765			11.1667	4.86481			11.1667	4.87861			11.1667	4.71833			11.1667	4.84021			11.1667	4.84345			11.1667	4.8552				11.1667	4.81451				11.1667	4.41556						11.1667	4.73189
11.1833	4.85753			11.1833	4.86476			11.1833	4.87891			11.1833	4.71907			11.1833	4.79853			11.1833	4.85925			11.1833	4.86496				11.1833	4.85712				11.1833	4.43866						11.1833	4.75206
11.2	4.85746			11.2	4.8645			11.2	4.87957			11.2	4.71736			11.2	4.76038			11.2	4.87027			11.2	4.87338				11.2	4.89278				11.2	4.45274						11.2	4.75788
11.2167	4.85709			11.2167	4.86457			11.2167	4.87925			11.2167	4.71621			11.2167	4.73574			11.2167	4.87567			11.2167	4.88055				11.2167	4.91248				11.2167	4.46425						11.2167	4.75762
11.2333	4.85674			11.2333	4.86471			11.2333	4.87903			11.2333	4.71552			11.2333	4.72781			11.2333	4.87602			11.2333	4.88048				11.2333	4.91939				11.2333	4.46657						11.2333	4.75059
11.25	4.85644			11.25	4.86508			11.25	4.87901			11.25	4.71521			11.25	4.73552			11.25	4.87435			11.25	4.87813				11.25	4.91517				11.25	4.4638						11.25	4.73833
11.2667	4.85661			11.2667	4.86569			11.2667	4.8794			11.2667	4.71552			11.2667	4.75622			11.2667	4.87172			11.2667	4.87551				11.2667	4.90769				11.2667	4.45995						11.2667	4.72564
11.2833	4.85659			11.2833	4.86643			11.2833	4.87932			11.2833	4.71556			11.2833	4.78103			11.2833	4.86821			11.2833	4.87304				11.2833	4.8999				11.2833	4.45616						11.2833	4.71325
11.3	4.85676			11.3	4.86661			11.3	4.87925			11.3	4.71512			11.3	4.80113			11.3	4.86596			11.3	4.87039				11.3	4.89161				11.3	4.45371						11.3	4.70249
11.3167	4.85685			11.3167	4.86652			11.3167	4.87919			11.3167	4.7144			11.3167	4.81696			11.3167	4.8638			11.3167	4.86846				11.3167	4.88552				11.3167	4.45083						11.3167	4.69801
11.3333	4.85678			11.3333	4.86619			11.3333	4.87859			11.3333	4.71366			11.3333	4.83146			11.3333	4.86241			11.3333	4.86706				11.3333	4.8833				11.3333	4.44853						11.3333	4.69151
11.35	4.85617			11.35	4.86587			11.35	4.87814			11.35	4.71336			11.35	4.83873			11.35	4.86166			11.35	4.86618				11.35	4.88191				11.35	4.44671						11.35	4.68691
11.3667	4.85598			11.3667	4.86578			11.3667	4.87836			11.3667	4.71339			11.3667	4.84311			11.3667	4.8614			11.3667	4.86536				11.3667	4.8817				11.3667	4.44551						11.3667	4.68532
11.3833	4.85609			11.3833	4.86585			11.3833	4.87853			11.3833	4.71367			11.3833	4.84558			11.3833	4.86124			11.3833	4.86506				11.3833	4.88102				11.3833	4.44459						11.3833	4.68588
11.4	4.85629			11.4	4.86607			11.4	4.87858			11.4	4.71406			11.4	4.84764			11.4	4.86089			11.4	4.86469				11.4	4.88091				11.4	4.44406						11.4	4.68685
11.4167	4.85614			11.4167	4.86624			11.4167	4.87886			11.4167	4.71476			11.4167	4.85011			11.4167	4.86049			11.4167	4.86455				11.4167	4.8805				11.4167	4.44337						11.4167	4.68746
11.4333	4.85584			11.4333	4.86633			11.4333	4.87913			11.4333	4.71565			11.4333	4.85248			11.4333	4.86029			11.4333	4.86398				11.4333	4.88006				11.4333	4.44281						11.4333	4.68774
11.45	4.85554			11.45	4.86655			11.45	4.87908			11.45	4.71623			11.45	4.8545			11.45	4.85991			11.45	4.86309				11.45	4.87996				11.45	4.44209						11.45	4.68765
11.4667	4.85567			11.4667	4.86692			11.4667	4.87914			11.4667	4.71658			11.4667	4.856			11.4667	4.85968			11.4667	4.86316				11.4667	4.87969				11.4667	4.44137						11.4667	4.68774
11.4833	4.85573			11.4833	4.86708			11.4833	4.87921			11.4833	4.71693			11.4833	4.85722			11.4833	4.85939			11.4833	4.86292				11.4833	4.87922				11.4833	4.44076						11.4833	4.68804
11.5	4.85555			11.5	4.8672			11.5	4.87944			11.5	4.7173			11.5	4.85891			11.5	4.85906			11.5	4.86294				11.5	4.87894				11.5	4.44013						11.5	4.68794
11.5167	4.85571			11.5167	4.8674			11.5167	4.87969			11.5167	4.71773			11.5167	4.86042			11.5167	4.85905			11.5167	4.86294				11.5167	4.87879				11.5167	4.43985						11.5167	4.68776
11.5333	4.85566			11.5333	4.86747			11.5333	4.87968			11.5333	4.71804			11.5333	4.86169			11.5333	4.85904			11.5333	4.86303				11.5333	4.8787				11.5333	4.43977						11.5333	4.68758
11.55	4.85537			11.55	4.86734			11.55	4.87932			11.55	4.71825			11.55	4.8626			11.55	4.85912			11.55	4.86313				11.55	4.87873				11.55	4.43967						11.55	4.68754
11.5667	4.85528			11.5667	4.86709			11.5667	4.87906			11.5667	4.71836			11.5667	4.86332			11.5667	4.85919			11.5667	4.86317				11.5667	4.87871				11.5667	4.43966						11.5667	4.68772
11.5833	4.85536			11.5833	4.86705			11.5833	4.87904			11.5833	4.71824			11.5833	4.86395			11.5833	4.85913			11.5833	4.8634				11.5833	4.87863				11.5833	4.43964						11.5833	4.68769
11.6	4.85538			11.6	4.8671			11.6	4.87898			11.6	4.71821			11.6	4.86479			11.6	4.85913			11.6	4.86352				11.6	4.87847				11.6	4.43945						11.6	4.68772
11.6167	4.85548			11.6167	4.86717			11.6167	4.8789			11.6167	4.71835			11.6167	4.86554			11.6167	4.85902			11.6167	4.86374				11.6167	4.87832				11.6167	4.43941						11.6167	4.68755
11.6333	4.85565			11.6333	4.86731			11.6333	4.87889			11.6333	4.71848			11.6333	4.86618			11.6333	4.859			11.6333	4.8639				11.6333	4.87822				11.6333	4.43932						11.6333	4.68736
11.65	4.85571			11.65	4.86744			11.65	4.87882			11.65	4.71873			11.65	4.86663			11.65	4.8589			11.65	4.86385				11.65	4.8781				11.65	4.43909						11.65	4.68733
11.6667	4.85556			11.6667	4.86772			11.6667	4.8789			11.6667	4.71891			11.6667	4.86689			11.6667	4.85874			11.6667	4.86376				11.6667	4.8779				11.6667	4.4388						11.6667	4.68726
11.6833	4.85546			11.6833	4.86788			11.6833	4.87885			11.6833	4.71893			11.6833	4.86725			11.6833	4.85885			11.6833	4.86382				11.6833	4.8779				11.6833	4.43851						11.6833	4.68736
11.7	4.85552			11.7	4.86794			11.7	4.87865			11.7	4.71902			11.7	4.86744			11.7	4.85903			11.7	4.86391				11.7	4.87797				11.7	4.43833						11.7	4.68711
11.7167	4.85553			11.7167	4.86772			11.7167	4.87862			11.7167	4.71913			11.7167	4.86757			11.7167	4.85908			11.7167	4.864				11.7167	4.87814				11.7167	4.43828						11.7167	4.6865
11.7333	4.85551			11.7333	4.86754			11.7333	4.87853			11.7333	4.71922			11.7333	4.86756			11.7333	4.85915			11.7333	4.86405				11.7333	4.87814				11.7333	4.43812						11.7333	4.68679
11.75	4.85562			11.75	4.86757			11.75	4.87844			11.75	4.71918			11.75	4.86765			11.75	4.85905			11.75	4.86393				11.75	4.87796				11.75	4.43811						11.75	4.68708
11.7667	4.85581			11.7667	4.86771			11.7667	4.87856			11.7667	4.71918			11.7667	4.86789			11.7667	4.85896			11.7667	4.86407				11.7667	4.87772				11.7667	4.43811						11.7667	4.68745
11.7833	4.85606			11.7833	4.86778			11.7833	4.87875			11.7833	4.71944			11.7833	4.8681			11.7833	4.85869			11.7833	4.86402				11.7833	4.87769				11.7833	4.43799						11.7833	4.6878
11.8	4.8562			11.8	4.86769			11.8	4.87879			11.8	4.71962			11.8	4.86833			11.8	4.85855			11.8	4.86384				11.8	4.87758				11.8	4.43789						11.8	4.68822
11.8167	4.85618			11.8167	4.86769			11.8167	4.87885			11.8167	4.71953			11.8167	4.86854			11.8167	4.85869			11.8167	4.86402				11.8167	4.87749				11.8167	4.43816						11.8167	4.68849
11.8333	4.85643			11.8333	4.86765			11.8333	4.87878			11.8333	4.71969			11.8333	4.86867			11.8333	4.85897			11.8333	4.86414				11.8333	4.87734				11.8333	4.43831						11.8333	4.6886
11.85	4.8565			11.85	4.86762			11.85	4.87865			11.85	4.71971			11.85	4.8687			11.85	4.85909			11.85	4.86417				11.85	4.87738				11.85	4.43814						11.85	4.68872
11.8667	4.85654			11.8667	4.86786			11.8667	4.87878			11.8667	4.71973			11.8667	4.86873			11.8667	4.85914			11.8667	4.86433				11.8667	4.87737				11.8667	4.43807						11.8667	4.68898
11.8833	4.85669			11.8833	4.86821			11.8833	4.87896			11.8833	4.71985			11.8833	4.86882			11.8833	4.85923			11.8833	4.86442				11.8833	4.87733				11.8833	4.43801						11.8833	4.68911
11.9	4.85672			11.9	4.86856			11.9	4.87907			11.9	4.71989			11.9	4.86896			11.9	4.85909			11.9	4.86423				11.9	4.87736				11.9	4.438						11.9	4.68926
11.9167	4.85677			11.9167	4.86873			11.9167	4.87923			11.9167	4.72005			11.9167	4.86916			11.9167	4.859			11.9167	4.86427				11.9167	4.87719				11.9167	4.43799						11.9167	4.68936
11.9333	4.85686			11.9333	4.86879			11.9333	4.8795			11.9333	4.72023			11.9333	4.86919			11.9333	4.85912			11.9333	4.86452				11.9333	4.87713				11.9333	4.43802						11.9333	4.68926
11.95	4.85692			11.95	4.86867			11.95	4.87979			11.95	4.72016			11.95	4.86918			11.95	4.85918			11.95	4.86464				11.95	4.87703				11.95	4.43799						11.95	4.68925
11.9667	4.85691			11.9667	4.86871			11.9667	4.87997			11.9667	4.71993			11.9667	4.86919			11.9667	4.85897			11.9667	4.8646				11.9667	4.8771				11.9667	4.43819						11.9667	4.68931
11.9833	4.85699			11.9833	4.86879			11.9833	4.88019			11.9833	4.71962			11.9833	4.86941			11.9833	4.85897			11.9833	4.86438				11.9833	4.87704				11.9833	4.43799						11.9833	4.68937
12	4.85715			12	4.86881			12	4.88048			12	4.71954			12	4.86944			12	4.85899			12	4.86433				12	4.87695				12	4.43807						12	4.68909
12.0167	4.85726			12.0167	4.8689			12.0167	4.88067			12.0167	4.71945			12.0167	4.86937			12.0167	4.85887			12.0167	4.86427				12.0167	4.87697				12.0167	4.43806						12.0167	4.68865
12.0333	4.85726			12.0333	4.86905			12.0333	4.88075			12.0333	4.71944			12.0333	4.86926			12.0333	4.85888			12.0333	4.86416				12.0333	4.87688				12.0333	4.43808						12.0333	4.68842
12.05	4.85718			12.05	4.86917			12.05	4.88086			12.05	4.71953			12.05	4.86924			12.05	4.85877			12.05	4.86402				12.05	4.87707				12.05	4.43808						12.05	4.68836
12.0667	4.8571			12.0667	4.86903			12.0667	4.88084			12.0667	4.71955			12.0667	4.86924			12.0667	4.85893			12.0667	4.86404				12.0667	4.87701				12.0667	4.43811						12.0667	4.68827
12.0833	4.85718			12.0833	4.86884			12.0833	4.88095			12.0833	4.71961			12.0833	4.86922			12.0833	4.85914			12.0833	4.86412				12.0833	4.87696				12.0833	4.43814						12.0833	4.68807
12.1	4.85727			12.1	4.86877			12.1	4.88111			12.1	4.71967			12.1	4.86911			12.1	4.85933			12.1	4.86416				12.1	4.877				12.1	4.43799						12.1	4.68777
12.1167	4.85731			12.1167	4.86866			12.1167	4.88123			12.1167	4.71966			12.1167	4.86882			12.1167	4.85922			12.1167	4.86405				12.1167	4.87686				12.1167	4.43757						12.1167	4.68736
12.1333	4.85729			12.1333	4.86867			12.1333	4.88132			12.1333	4.71982			12.1333	4.8686			12.1333	4.8592			12.1333	4.8639				12.1333	4.87678				12.1333	4.43751						12.1333	4.68719
12.15	4.85722			12.15	4.86884			12.15	4.88139			12.15	4.72005			12.15	4.86848			12.15	4.85914			12.15	4.86388				12.15	4.87683				12.15	4.43723						12.15	4.68723
12.1667	4.85718			12.1667	4.86894			12.1667	4.88154			12.1667	4.72012			12.1667	4.86851			12.1667	4.85898			12.1667	4.86373				12.1667	4.87697				12.1667	4.43754						12.1667	4.68721
12.1833	4.85716			12.1833	4.86904			12.1833	4.88166			12.1833	4.72009			12.1833	4.86849			12.1833	4.8592			12.1833	4.86344				12.1833	4.87686				12.1833	4.43774						12.1833	4.68714
12.2	4.85703			12.2	4.86896			12.2	4.88173			12.2	4.72022			12.2	4.86848			12.2	4.85944			12.2	4.86327				12.2	4.8767				12.2	4.43776						12.2	4.68679
12.2167	4.85696			12.2167	4.86865			12.2167	4.88159			12.2167	4.72017			12.2167	4.86864			12.2167	4.85913			12.2167	4.86328				12.2167	4.87666				12.2167	4.4376						12.2167	4.6867
12.2333	4.85701			12.2333	4.86868			12.2333	4.88147			12.2333	4.72027			12.2333	4.86885			12.2333	4.85892			12.2333	4.86318				12.2333	4.87655				12.2333	4.43732						12.2333	4.68662
12.25	4.85703			12.25	4.8686			12.25	4.88132			12.25	4.72028			12.25	4.86893			12.25	4.85911			12.25	4.86298				12.25	4.87645				12.25	4.43729						12.25	4.68694
12.2667	4.85695			12.2667	4.86867			12.2667	4.88126			12.2667	4.72017			12.2667	4.86886			12.2667	4.85928			12.2667	4.86296				12.2667	4.87652				12.2667	4.43768						12.2667	4.68716
12.2833	4.85685			12.2833	4.86862			12.2833	4.8809			12.2833	4.7201			12.2833	4.86889			12.2833	4.85925			12.2833	4.86291				12.2833	4.87671				12.2833	4.43776						12.2833	4.68723
12.3	4.85682			12.3	4.86866			12.3	4.88065			12.3	4.72018			12.3	4.86882			12.3	4.85928			12.3	4.86296				12.3	4.87674				12.3	4.43736						12.3	4.68743
12.3167	4.85692			12.3167	4.86884			12.3167	4.88052			12.3167	4.72042			12.3167	4.86868			12.3167	4.85946			12.3167	4.86308				12.3167	4.87679				12.3167	4.4371						12.3167	4.68778
12.3333	4.85708			12.3333	4.86892			12.3333	4.88031			12.3333	4.72063			12.3333	4.86866			12.3333	4.85965			12.3333	4.86316				12.3333	4.87679				12.3333	4.43694						12.3333	4.68807
12.35	4.85714			12.35	4.86875			12.35	4.88016			12.35	4.72091			12.35	4.86871			12.35	4.8594			12.35	4.8633				12.35	4.87672				12.35	4.43689						12.35	4.6884
12.3667	4.85711			12.3667	4.86863			12.3667	4.8802			12.3667	4.72105			12.3667	4.86881			12.3667	4.85921			12.3667	4.86336				12.3667	4.8765				12.3667	4.43691						12.3667	4.68847
12.3833	4.85714			12.3833	4.86873			12.3833	4.88019			12.3833	4.72107			12.3833	4.86875			12.3833	4.85927			12.3833	4.86331				12.3833	4.87627				12.3833	4.43686						12.3833	4.68854
12.4	4.85727			12.4	4.86891			12.4	4.8804			12.4	4.72134			12.4	4.86884			12.4	4.859			12.4	4.86333				12.4	4.87625				12.4	4.43652						12.4	4.68848
12.4167	4.85729			12.4167	4.86894			12.4167	4.88036			12.4167	4.72166			12.4167	4.86887			12.4167	4.8588			12.4167	4.86336				12.4167	4.87632				12.4167	4.43659						12.4167	4.68857
12.4333	4.85707			12.4333	4.86896			12.4333	4.88005			12.4333	4.72171			12.4333	4.86892			12.4333	4.85899			12.4333	4.8634				12.4333	4.87636				12.4333	4.4368						12.4333	4.68866
12.45	4.85691			12.45	4.86899			12.45	4.88016			12.45	4.72175			12.45	4.86908			12.45	4.85918			12.45	4.86335				12.45	4.87644				12.45	4.4369						12.45	4.68887
12.4667	4.85703			12.4667	4.8689			12.4667	4.88008			12.4667	4.72184			12.4667	4.86909			12.4667	4.85935			12.4667	4.8633				12.4667	4.87643				12.4667	4.43674						12.4667	4.68916
12.4833	4.85697			12.4833	4.86881			12.4833	4.88006			12.4833	4.72191			12.4833	4.86904			12.4833	4.8597			12.4833	4.86327				12.4833	4.8764				12.4833	4.43646						12.4833	4.68966
12.5	4.85689			12.5	4.86888			12.5	4.88012			12.5	4.72199			12.5	4.86895			12.5	4.85979			12.5	4.86342				12.5	4.8764				12.5	4.43629						12.5	4.68983
12.5167	4.85703			12.5167	4.86885			12.5167	4.88019			12.5167	4.72216			12.5167	4.86894			12.5167	4.85967			12.5167	4.86357				12.5167	4.8764				12.5167	4.43621						12.5167	4.69005
12.5333	4.85698			12.5333	4.86882			12.5333	4.88036			12.5333	4.72221			12.5333	4.86896			12.5333	4.85949			12.5333	4.86343				12.5333	4.87638				12.5333	4.43606						12.5333	4.68998
12.55	4.85691			12.55	4.8687			12.55	4.88049			12.55	4.72236			12.55	4.86895			12.55	4.85936			12.55	4.86328				12.55	4.8765				12.55	4.43593						12.55	4.68964
12.5667	4.85689			12.5667	4.86849			12.5667	4.88048			12.5667	4.72237			12.5667	4.86881			12.5667	4.85915			12.5667	4.86333				12.5667	4.87663				12.5667	4.43608						12.5667	4.68934
12.5833	4.85681			12.5833	4.86837			12.5833	4.88065			12.5833	4.72228			12.5833	4.86873			12.5833	4.85903			12.5833	4.86332				12.5833	4.8768				12.5833	4.43615						12.5833	4.68924
12.6	4.85683			12.6	4.86826			12.6	4.88091			12.6	4.72235			12.6	4.8689			12.6	4.85897			12.6	4.86331				12.6	4.87678				12.6	4.43625						12.6	4.68912
12.6167	4.85686			12.6167	4.86839			12.6167	4.88112			12.6167	4.7226			12.6167	4.86901			12.6167	4.85902			12.6167	4.86331				12.6167	4.87669				12.6167	4.43646						12.6167	4.68876
12.6333	4.85683			12.6333	4.86857			12.6333	4.88122			12.6333	4.72266			12.6333	4.86917			12.6333	4.85931			12.6333	4.86324				12.6333	4.87679				12.6333	4.43649						12.6333	4.68875
12.65	4.85678			12.65	4.86836			12.65	4.88127			12.65	4.7224			12.65	4.86928			12.65	4.85951			12.65	4.8632				12.65	4.87683				12.65	4.43642						12.65	4.68885
12.6667	4.85666			12.6667	4.86822			12.6667	4.88126			12.6667	4.72212			12.6667	4.86939			12.6667	4.85952			12.6667	4.86324				12.6667	4.87661				12.6667	4.43638						12.6667	4.68868
12.6833	4.85652			12.6833	4.86824			12.6833	4.88131			12.6833	4.72181			12.6833	4.8694			12.6833	4.85953			12.6833	4.86326				12.6833	4.87634				12.6833	4.43639						12.6833	4.68867
12.7	4.85646			12.7	4.86829			12.7	4.88132			12.7	4.72158			12.7	4.86945			12.7	4.85969			12.7	4.86325				12.7	4.87641				12.7	4.43659						12.7	4.68846
12.7167	4.85648			12.7167	4.86822			12.7167	4.88143			12.7167	4.72138			12.7167	4.86963			12.7167	4.86002			12.7167	4.86338				12.7167	4.87652				12.7167	4.43683						12.7167	4.68814
12.7333	4.85653			12.7333	4.8682			12.7333	4.88139			12.7333	4.7211			12.7333	4.8696			12.7333	4.86014			12.7333	4.86345				12.7333	4.87647				12.7333	4.43692						12.7333	4.68801
12.75	4.85668			12.75	4.86832			12.75	4.88136			12.75	4.72087			12.75	4.86961			12.75	4.86024			12.75	4.8635				12.75	4.87637				12.75	4.43699						12.75	4.68805
12.7667	4.85699			12.7667	4.86845			12.7667	4.88144			12.7667	4.7207			12.7667	4.86954			12.7667	4.86008			12.7667	4.8637				12.7667	4.8762				12.7667	4.43702						12.7667	4.68806
12.7833	4.85709			12.7833	4.86845			12.7833	4.88151			12.7833	4.72046			12.7833	4.86945			12.7833	4.85974			12.7833	4.86371				12.7833	4.87605				12.7833	4.4369						12.7833	4.68803
12.8	4.85726			12.8	4.86826			12.8	4.88167			12.8	4.72021			12.8	4.86941			12.8	4.85957			12.8	4.86367				12.8	4.87605				12.8	4.4369						12.8	4.6876
12.8167	4.85736			12.8167	4.86816			12.8167	4.88162			12.8167	4.72006			12.8167	4.8693			12.8167	4.85959			12.8167	4.8636				12.8167	4.87592				12.8167	4.43687						12.8167	4.68749
12.8333	4.85739			12.8333	4.86818			12.8333	4.88152			12.8333	4.71992			12.8333	4.86923			12.8333	4.85959			12.8333	4.86343				12.8333	4.87582				12.8333	4.43675						12.8333	4.68759
12.85	4.85752			12.85	4.86813			12.85	4.88143			12.85	4.71969			12.85	4.86924			12.85	4.85969			12.85	4.86334				12.85	4.87581				12.85	4.43667						12.85	4.68761
12.8667	4.85772			12.8667	4.86813			12.8667	4.8814			12.8667	4.71946			12.8667	4.86927			12.8667	4.85974			12.8667	4.86345				12.8667	4.87569				12.8667	4.43679						12.8667	4.68767
12.8833	4.85776			12.8833	4.86829			12.8833	4.88146			12.8833	4.71934			12.8833	4.86926			12.8833	4.85951			12.8833	4.86355				12.8833	4.87551				12.8833	4.43684						12.8833	4.68781
12.9	4.85791			12.9	4.86839			12.9	4.88138			12.9	4.71913			12.9	4.86908			12.9	4.85939			12.9	4.86358				12.9	4.87519				12.9	4.43666						12.9	4.68777
12.9167	4.85807			12.9167	4.8682			12.9167	4.88151			12.9167	4.71904			12.9167	4.86896			12.9167	4.85938			12.9167	4.86353				12.9167	4.8748				12.9167	4.43677						12.9167	4.68761
12.9333	4.85811			12.9333	4.86823			12.9333	4.88158			12.9333	4.71932			12.9333	4.86888			12.9333	4.85953			12.9333	4.86333				12.9333	4.87508				12.9333	4.43693						12.9333	4.68792
12.95	4.85839			12.95	4.86826			12.95	4.88173			12.95	4.71945			12.95	4.86845			12.95	4.85937			12.95	4.86307				12.95	4.87484				12.95	4.437						12.95	4.68833
12.9667	4.85844			12.9667	4.86811			12.9667	4.88147			12.9667	4.71933			12.9667	4.86783			12.9667	4.85878			12.9667	4.86276				12.9667	4.87465				12.9667	4.43673						12.9667	4.68856
12.9833	4.85838			12.9833	4.86752			12.9833	4.881			12.9833	4.71929			12.9833	4.86739			12.9833	4.85889			12.9833	4.86186				12.9833	4.87526				12.9833	4.4363						12.9833	4.68797
13	4.85867			13	4.86777			13	4.88107			13	4.71929			13	4.86763			13	4.86017			13	4.8614				13	4.87554				13	4.43648						13	4.68763
13.0167	4.86027			13.0167	4.86843			13.0167	4.88164			13.0167	4.71789			13.0167	4.86961			13.0167	4.86189			13.0167	4.86018				13.0167	4.87548				13.0167	4.43765						13.0167	4.68709
13.0333	4.85995			13.0333	4.86855			13.0333	4.88052			13.0333	4.71729			13.0333	4.87008			13.0333	4.86051			13.0333	4.86136				13.0333	4.8751				13.0333	4.43672						13.0333	4.6877
13.05	4.85186			13.05	4.8649			13.05	4.8769			13.05	4.71508			13.05	4.87131			13.05	4.85207			13.05	4.85736				13.05	4.86284				13.05	4.42258						13.05	4.66317
13.0667	4.84627			13.0667	4.86178			13.0667	4.87456			13.0667	4.71656			13.0667	4.87455			13.0667	4.8434			13.0667	4.84764				13.0667	4.8439				13.0667	4.40358						13.0667	4.63089
13.0833	4.84332			13.0833	4.86252			13.0833	4.87468			13.0833	4.71944			13.0833	4.87681			13.0833	4.83556			13.0833	4.83447				13.0833	4.81233				13.0833	4.38421						13.0833	4.61269
13.1	4.84215			13.1	4.86387			13.1	4.87578			13.1	4.72108			13.1	4.87918			13.1	4.82666			13.1	4.82513				13.1	4.77343				13.1	4.36624						13.1	4.60575
13.1167	4.84169			13.1167	4.86315			13.1167	4.87538			13.1167	4.72023			13.1167	4.88269			13.1167	4.82278			13.1167	4.82745				13.1167	4.75251				13.1167	4.3618						13.1167	4.63144
13.1333	4.84647			13.1333	4.86377			13.1333	4.87545			13.1333	4.71855			13.1333	4.88273			13.1333	4.82395			13.1333	4.82892				13.1333	4.75055				13.1333	4.36829						13.1333	4.66933
13.15	4.85498			13.15	4.86492			13.15	4.87574			13.15	4.7174			13.15	4.87393			13.15	4.83025			13.15	4.83719				13.15	4.76852				13.15	4.38256						13.15	4.69766
13.1667	4.8615			13.1667	4.8655			13.1667	4.87572			13.1667	4.71756			13.1667	4.84627			13.1667	4.84381			13.1667	4.84908				13.1667	4.80177				13.1667	4.40174						13.1667	4.72484
13.1833	4.8621			13.1833	4.86559			13.1833	4.8757			13.1833	4.71835			13.1833	4.80645			13.1833	4.85711			13.1833	4.85835				13.1833	4.84268				13.1833	4.42469						13.1833	4.74552
13.2	4.86114			13.2	4.86543			13.2	4.87572			13.2	4.71741			13.2	4.76496			13.2	4.86828			13.2	4.87047				13.2	4.88093				13.2	4.44568						13.2	4.75732
13.2167	4.86021			13.2167	4.86546			13.2167	4.87606			13.2167	4.71622			13.2167	4.74044			13.2167	4.8752			13.2167	4.88054				13.2167	4.90738				13.2167	4.45942						13.2167	4.75819
13.2333	4.85932			13.2333	4.86542			13.2333	4.87628			13.2333	4.71627			13.2333	4.72503			13.2333	4.87565			13.2333	4.88356				13.2333	4.91802				13.2333	4.46416						13.2333	4.74923
13.25	4.85925			13.25	4.86538			13.25	4.87663			13.25	4.71664			13.25	4.72971			13.25	4.87504			13.25	4.88209				13.25	4.91737				13.25	4.46456						13.25	4.73867
13.2667	4.85943			13.2667	4.86617			13.2667	4.87719			13.2667	4.71693			13.2667	4.74907			13.2667	4.87325			13.2667	4.88066				13.2667	4.91026				13.2667	4.46114						13.2667	4.72847
13.2833	4.85928			13.2833	4.86681			13.2833	4.87757			13.2833	4.71713			13.2833	4.77373			13.2833	4.86724			13.2833	4.87799				13.2833	4.9				13.2833	4.45634						13.2833	4.71838
13.3	4.8589			13.3	4.8669			13.3	4.87771			13.3	4.71621			13.3	4.79724			13.3	4.86561			13.3	4.87021				13.3	4.8913				13.3	4.45139						13.3	4.70636
13.3167	4.85851			13.3167	4.86705			13.3167	4.87779			13.3167	4.71524			13.3167	4.81859			13.3167	4.86401			13.3167	4.8684				13.3167	4.88627				13.3167	4.44856						13.3167	4.70034
13.3333	4.85828			13.3333	4.86705			13.3333	4.87768			13.3333	4.71493			13.3333	4.83314			13.3333	4.86291			13.3333	4.86735				13.3333	4.88393				13.3333	4.44675						13.3333	4.69025
13.35	4.85824			13.35	4.8669			13.35	4.8776			13.35	4.71494			13.35	4.84105			13.35	4.86216			13.35	4.86608				13.35	4.88301				13.35	4.44466						13.35	4.68733
13.3667	4.85798			13.3667	4.86674			13.3667	4.87757			13.3667	4.715			13.3667	4.84448			13.3667	4.86184			13.3667	4.86512				13.3667	4.88234				13.3667	4.44322						13.3667	4.68737
13.3833	4.85776			13.3833	4.86668			13.3833	4.8778			13.3833	4.7154			13.3833	4.84721			13.3833	4.86151			13.3833	4.8648				13.3833	4.88203				13.3833	4.44243						13.3833	4.68712
13.4	4.8575			13.4	4.86693			13.4	4.87806			13.4	4.71606			13.4	4.85016			13.4	4.86126			13.4	4.86469				13.4	4.88182				13.4	4.44143						13.4	4.68715
13.4167	4.85731			13.4167	4.86679			13.4167	4.87837			13.4167	4.71682			13.4167	4.8525			13.4167	4.86123			13.4167	4.8646				13.4167	4.88122				13.4167	4.44079						13.4167	4.68728
13.4333	4.85729			13.4333	4.8671			13.4333	4.87875			13.4333	4.71759			13.4333	4.85496			13.4333	4.86096			13.4333	4.86473				13.4333	4.88064				13.4333	4.44065						13.4333	4.68739
13.45	4.85741			13.45	4.86726			13.45	4.87906			13.45	4.71834			13.45	4.85686			13.45	4.86095			13.45	4.86476				13.45	4.88024				13.45	4.44023						13.45	4.68714
13.4667	4.85749			13.4667	4.86728			13.4667	4.87946			13.4667	4.71887			13.4667	4.85838			13.4667	4.86075			13.4667	4.86461				13.4667	4.8798				13.4667	4.43925						13.4667	4.68713
13.4833	4.85746			13.4833	4.86743			13.4833	4.87956			13.4833	4.71937			13.4833	4.85954			13.4833	4.86054			13.4833	4.86445				13.4833	4.8792				13.4833	4.43834						13.4833	4.68724
13.5	4.8573			13.5	4.86762			13.5	4.87974			13.5	4.71977			13.5	4.86101			13.5	4.86028			13.5	4.86435				13.5	4.87881				13.5	4.43769						13.5	4.68718
13.5167	4.85712			13.5167	4.86778			13.5167	4.88008			13.5167	4.72016			13.5167	4.8626			13.5167	4.86005			13.5167	4.86424				13.5167	4.87861				13.5167	4.43765						13.5167	4.68715
13.5333	4.85731			13.5333	4.86795			13.5333	4.88021			13.5333	4.72041			13.5333	4.8639			13.5333	4.85992			13.5333	4.8641				13.5333	4.87846				13.5333	4.43768						13.5333	4.68705
13.55	4.85767			13.55	4.86811			13.55	4.88022			13.55	4.7205			13.55	4.86493			13.55	4.85993			13.55	4.86386				13.55	4.87834				13.55	4.43784						13.55	4.68708
13.5667	4.85772			13.5667	4.86846			13.5667	4.88025			13.5667	4.72064			13.5667	4.86581			13.5667	4.85988			13.5667	4.86374				13.5667	4.8782				13.5667	4.43789						13.5667	4.68707
13.5833	4.85766			13.5833	4.86863			13.5833	4.88027			13.5833	4.72077			13.5833	4.86654			13.5833	4.8598			13.5833	4.86375				13.5833	4.87803				13.5833	4.43792						13.5833	4.68713
13.6	4.85759			13.6	4.86864			13.6	4.88023			13.6	4.72085			13.6	4.86723			13.6	4.85972			13.6	4.86382				13.6	4.87785				13.6	4.43796						13.6	4.6872
13.6167	4.85769			13.6167	4.86856			13.6167	4.88056			13.6167	4.72108			13.6167	4.86769			13.6167	4.85965			13.6167	4.86388				13.6167	4.87766				13.6167	4.438						13.6167	4.68706
13.6333	4.85783			13.6333	4.86852			13.6333	4.88075			13.6333	4.72138			13.6333	4.86804			13.6333	4.85967			13.6333	4.86406				13.6333	4.8774				13.6333	4.43794						13.6333	4.68697
13.65	4.85789			13.65	4.86842			13.65	4.88098			13.65	4.72158			13.65	4.86844			13.65	4.85989			13.65	4.86408				13.65	4.8771				13.65	4.43775						13.65	4.68684
13.6667	4.85788			13.6667	4.86832			13.6667	4.88124			13.6667	4.72172			13.6667	4.86882			13.6667	4.85994			13.6667	4.86404				13.6667	4.87674				13.6667	4.4376						13.6667	4.68667
13.6833	4.85786			13.6833	4.86816			13.6833	4.88137			13.6833	4.72202			13.6833	4.869			13.6833	4.86004			13.6833	4.86391				13.6833	4.87654				13.6833	4.4378						13.6833	4.68659
13.7	4.85807			13.7	4.86817			13.7	4.88129			13.7	4.72226			13.7	4.86904			13.7	4.86003			13.7	4.86411				13.7	4.87657				13.7	4.43797						13.7	4.68665
13.7167	4.85838			13.7167	4.86817			13.7167	4.8812			13.7167	4.72241			13.7167	4.86913			13.7167	4.85995			13.7167	4.86406				13.7167	4.87674				13.7167	4.4378						13.7167	4.68676
13.7333	4.85839			13.7333	4.86823			13.7333	4.88129			13.7333	4.7225			13.7333	4.86918			13.7333	4.85999			13.7333	4.86399				13.7333	4.87693				13.7333	4.43762						13.7333	4.68698
13.75	4.85833			13.75	4.86835			13.75	4.88133			13.75	4.72259			13.75	4.8691			13.75	4.86001			13.75	4.86363				13.75	4.87692				13.75	4.43759						13.75	4.68724
13.7667	4.85819			13.7667	4.86831			13.7667	4.88148			13.7667	4.72276			13.7667	4.86892			13.7667	4.85982			13.7667	4.86359				13.7667	4.87696				13.7667	4.43755						13.7667	4.68721
13.7833	4.858			13.7833	4.86832			13.7833	4.88171			13.7833	4.72283			13.7833	4.86878			13.7833	4.85971			13.7833	4.86339				13.7833	4.87702				13.7833	4.43753						13.7833	4.68708
13.8	4.85798			13.8	4.86856			13.8	4.88186			13.8	4.723			13.8	4.86865			13.8	4.85957			13.8	4.86335				13.8	4.87707				13.8	4.43731						13.8	4.68716
13.8167	4.85789			13.8167	4.8687			13.8167	4.88197			13.8167	4.72313			13.8167	4.86865			13.8167	4.85951			13.8167	4.86398				13.8167	4.87707				13.8167	4.43724						13.8167	4.68714
13.8333	4.8578			13.8333	4.86862			13.8333	4.88194			13.8333	4.72323			13.8333	4.86864			13.8333	4.8597			13.8333	4.86439				13.8333	4.87723				13.8333	4.43721						13.8333	4.68709
13.85	4.85771			13.85	4.8686			13.85	4.88204			13.85	4.72306			13.85	4.86868			13.85	4.85987			13.85	4.86456				13.85	4.87719				13.85	4.43724						13.85	4.68705
13.8667	4.8575			13.8667	4.86866			13.8667	4.88189			13.8667	4.72284			13.8667	4.86871			13.8667	4.8599			13.8667	4.86497				13.8667	4.87731				13.8667	4.43731						13.8667	4.68694
13.8833	4.85725			13.8833	4.86877			13.8833	4.88187			13.8833	4.72291			13.8833	4.86877			13.8833	4.86018			13.8833	4.86485				13.8833	4.87744				13.8833	4.43724						13.8833	4.68686
13.9	4.85723			13.9	4.86882			13.9	4.88182			13.9	4.72297			13.9	4.86887			13.9	4.86045			13.9	4.86427				13.9	4.87707				13.9	4.4372						13.9	4.68694
13.9167	4.85742			13.9167	4.8686			13.9167	4.88174			13.9167	4.72299			13.9167	4.86907			13.9167	4.86044			13.9167	4.86384				13.9167	4.87681				13.9167	4.43712						13.9167	4.6869
13.9333	4.8576			13.9333	4.86856			13.9333	4.88158			13.9333	4.72303			13.9333	4.8692			13.9333	4.86028			13.9333	4.8635				13.9333	4.87669				13.9333	4.43703						13.9333	4.68695
13.95	4.85769			13.95	4.86859			13.95	4.88133			13.95	4.72297			13.95	4.86938			13.95	4.86027			13.95	4.86397				13.95	4.87662				13.95	4.43702						13.95	4.68722
13.9667	4.85772			13.9667	4.86854			13.9667	4.88123			13.9667	4.72321			13.9667	4.86954			13.9667	4.86007			13.9667	4.86404				13.9667	4.8767				13.9667	4.4371						13.9667	4.68749
13.9833	4.85776			13.9833	4.86867			13.9833	4.88105			13.9833	4.72344			13.9833	4.86956			13.9833	4.86009			13.9833	4.8636				13.9833	4.87693				13.9833	4.43732						13.9833	4.68779
14	4.85772			14	4.86891			14	4.88099			14	4.72358			14	4.86958			14	4.85986			14	4.86357				14	4.87694				14	4.43763						14	4.68804
14.0167	4.85764			14.0167	4.86898			14.0167	4.88106			14.0167	4.72345			14.0167	4.86968			14.0167	4.85983			14.0167	4.86399				14.0167	4.87658				14.0167	4.43774						14.0167	4.68824
14.0333	4.85751			14.0333	4.86896			14.0333	4.88116			14.0333	4.72325			14.0333	4.86977			14.0333	4.85995			14.0333	4.86398				14.0333	4.8765				14.0333	4.43789						14.0333	4.68835
14.05	4.85752			14.05	4.86891			14.05	4.88126			14.05	4.72313			14.05	4.86993			14.05	4.86031			14.05	4.86351				14.05	4.87638				14.05	4.43804						14.05	4.68828
14.0667	4.85754			14.0667	4.86866			14.0667	4.88117			14.0667	4.72315			14.0667	4.86995			14.0667	4.86004			14.0667	4.86343				14.0667	4.87621				14.0667	4.43821						14.0667	4.68813
14.0833	4.85747			14.0833	4.86847			14.0833	4.88087			14.0833	4.72308			14.0833	4.8699			14.0833	4.85984			14.0833	4.8632				14.0833	4.87613				14.0833	4.43829						14.0833	4.68824
14.1	4.85769			14.1	4.86859			14.1	4.88059			14.1	4.72299			14.1	4.87			14.1	4.85994			14.1	4.86293				14.1	4.87622				14.1	4.43845						14.1	4.68808
14.1167	4.85801			14.1167	4.86862			14.1167	4.88061			14.1167	4.723			14.1167	4.87			14.1167	4.86013			14.1167	4.86294				14.1167	4.87624				14.1167	4.43883						14.1167	4.68734
14.1333	4.85816			14.1333	4.86862			14.1333	4.8807			14.1333	4.72307			14.1333	4.87005			14.1333	4.86029			14.1333	4.86292				14.1333	4.87625				14.1333	4.43901						14.1333	4.68726
14.15	4.85828			14.15	4.86859			14.15	4.88069			14.15	4.72306			14.15	4.87005			14.15	4.8604			14.15	4.86281				14.15	4.87622				14.15	4.4391						14.15	4.68753
14.1667	4.8583			14.1667	4.86857			14.1667	4.8807			14.1667	4.72301			14.1667	4.86997			14.1667	4.86026			14.1667	4.86283				14.1667	4.87607				14.1667	4.4393						14.1667	4.68777
14.1833	4.85817			14.1833	4.86855			14.1833	4.88073			14.1833	4.72292			14.1833	4.86983			14.1833	4.85994			14.1833	4.86302				14.1833	4.87581				14.1833	4.4395						14.1833	4.68754
14.2	4.85825			14.2	4.86856			14.2	4.88079			14.2	4.72283			14.2	4.86968			14.2	4.85981			14.2	4.86329				14.2	4.87575				14.2	4.43967						14.2	4.68652
14.2167	4.85846			14.2167	4.86869			14.2167	4.88097			14.2167	4.72276			14.2167	4.86964			14.2167	4.8598			14.2167	4.8632				14.2167	4.87592				14.2167	4.43986						14.2167	4.68488
14.2333	4.85858			14.2333	4.86886			14.2333	4.88111			14.2333	4.72271			14.2333	4.86961			14.2333	4.85976			14.2333	4.86336				14.2333	4.87609				14.2333	4.43992						14.2333	4.68222
14.25	4.8585			14.25	4.86876			14.25	4.88117			14.25	4.72267			14.25	4.86968			14.25	4.85981			14.25	4.86343				14.25	4.87613				14.25	4.44008						14.25	4.67968
14.2667	4.85845			14.2667	4.86884			14.2667	4.88137			14.2667	4.72265			14.2667	4.86975			14.2667	4.85986			14.2667	4.86337				14.2667	4.87627				14.2667	4.44021						14.2667	4.67741
14.2833	4.85833			14.2833	4.869			14.2833	4.88167			14.2833	4.72257			14.2833	4.86968			14.2833	4.85992			14.2833	4.86345				14.2833	4.87648				14.2833	4.44024						14.2833	4.67647
14.3	4.8583			14.3	4.86908			14.3	4.88175			14.3	4.72227			14.3	4.86972			14.3	4.86011			14.3	4.8634				14.3	4.87664				14.3	4.44025						14.3	4.67546
14.3167	4.8583			14.3167	4.86889			14.3167	4.88194			14.3167	4.72216			14.3167	4.86974			14.3167	4.86036			14.3167	4.86341				14.3167	4.87678				14.3167	4.4403						14.3167	4.67459
14.3333	4.85834			14.3333	4.86876			14.3333	4.88202			14.3333	4.72211			14.3333	4.86979			14.3333	4.86055			14.3333	4.86361				14.3333	4.87678				14.3333	4.44021						14.3333	4.67402
14.35	4.85845			14.35	4.86862			14.35	4.88217			14.35	4.72205			14.35	4.86972			14.35	4.86076			14.35	4.86396				14.35	4.87677				14.35	4.44014						14.35	4.67377
14.3667	4.8586			14.3667	4.86863			14.3667	4.88224			14.3667	4.72213			14.3667	4.86965			14.3667	4.86108			14.3667	4.86407				14.3667	4.87676				14.3667	4.44015						14.3667	4.67315
14.3833	4.85857			14.3833	4.86867			14.3833	4.8823			14.3833	4.72231			14.3833	4.86949			14.3833	4.86115			14.3833	4.86372				14.3833	4.87686				14.3833	4.4402						14.3833	4.67218
14.4	4.8587			14.4	4.8687			14.4	4.88224			14.4	4.72214			14.4	4.86944			14.4	4.8612			14.4	4.86385				14.4	4.87692				14.4	4.44019						14.4	4.67205
14.4167	4.85861			14.4167	4.86858			14.4167	4.88223			14.4167	4.72191			14.4167	4.86954			14.4167	4.8613			14.4167	4.86412				14.4167	4.87686				14.4167	4.44013						14.4167	4.67191
14.4333	4.85859			14.4333	4.86856			14.4333	4.8822			14.4333	4.72184			14.4333	4.86966			14.4333	4.86133			14.4333	4.86423				14.4333	4.8768				14.4333	4.43997						14.4333	4.6723
14.45	4.85841			14.45	4.86867			14.45	4.88219			14.45	4.72194			14.45	4.86993			14.45	4.86145			14.45	4.86422				14.45	4.87682				14.45	4.43979						14.45	4.67236
14.4667	4.85833			14.4667	4.86871			14.4667	4.88212			14.4667	4.72193			14.4667	4.87011			14.4667	4.86155			14.4667	4.86448				14.4667	4.87685				14.4667	4.43971						14.4667	4.67252
14.4833	4.85829			14.4833	4.86875			14.4833	4.88224			14.4833	4.72199			14.4833	4.87003			14.4833	4.86142			14.4833	4.86443				14.4833	4.87681				14.4833	4.43965						14.4833	4.67272
14.5	4.85823			14.5	4.86886			14.5	4.88229			14.5	4.72208			14.5	4.86997			14.5	4.86145			14.5	4.86418				14.5	4.8767				14.5	4.43959						14.5	4.67282
14.5167	4.85813			14.5167	4.86877			14.5167	4.88234			14.5167	4.72215			14.5167	4.86994			14.5167	4.86146			14.5167	4.86417				14.5167	4.87656				14.5167	4.4394						14.5167	4.673
14.5333	4.858			14.5333	4.8686			14.5333	4.88225			14.5333	4.72226			14.5333	4.87004			14.5333	4.86148			14.5333	4.86411				14.5333	4.8765				14.5333	4.4394						14.5333	4.67356
14.55	4.85778			14.55	4.86865			14.55	4.88209			14.55	4.72224			14.55	4.8701			14.55	4.86138			14.55	4.86448				14.55	4.87651				14.55	4.43928						14.55	4.67414
14.5667	4.85754			14.5667	4.86874			14.5667	4.88196			14.5667	4.72229			14.5667	4.87007			14.5667	4.86141			14.5667	4.86473				14.5667	4.8767				14.5667	4.43915						14.5667	4.67468
14.5833	4.85744			14.5833	4.86886			14.5833	4.88203			14.5833	4.7223			14.5833	4.86986			14.5833	4.86158			14.5833	4.86465				14.5833	4.87689				14.5833	4.43889						14.5833	4.67528
14.6	4.85743			14.6	4.86876			14.6	4.88213			14.6	4.72224			14.6	4.86974			14.6	4.86161			14.6	4.86478				14.6	4.87695				14.6	4.43871						14.6	4.67585
14.6167	4.85738			14.6167	4.86869			14.6167	4.88216			14.6167	4.72231			14.6167	4.86962			14.6167	4.86152			14.6167	4.86514				14.6167	4.87679				14.6167	4.43853						14.6167	4.67656
14.6333	4.85742			14.6333	4.86888			14.6333	4.88217			14.6333	4.72248			14.6333	4.86943			14.6333	4.86125			14.6333	4.86501				14.6333	4.87643				14.6333	4.4385						14.6333	4.67711
14.65	4.85742			14.65	4.86888			14.65	4.88196			14.65	4.72255			14.65	4.86938			14.65	4.86113			14.65	4.86483				14.65	4.87621				14.65	4.43858						14.65	4.67772
14.6667	4.85735			14.6667	4.86887			14.6667	4.88165			14.6667	4.72237			14.6667	4.86935			14.6667	4.86121			14.6667	4.86475				14.6667	4.87621				14.6667	4.43872						14.6667	4.6784
14.6833	4.85718			14.6833	4.86886			14.6833	4.8815			14.6833	4.72238			14.6833	4.86927			14.6833	4.86101			14.6833	4.8648				14.6833	4.87623				14.6833	4.4385						14.6833	4.6791
14.7	4.8571			14.7	4.8689			14.7	4.88139			14.7	4.7224			14.7	4.86922			14.7	4.86065			14.7	4.86483				14.7	4.87646				14.7	4.43832						14.7	4.67955
14.7167	4.85714			14.7167	4.86908			14.7167	4.88146			14.7167	4.72225			14.7167	4.86925			14.7167	4.86036			14.7167	4.86482				14.7167	4.87664				14.7167	4.43852						14.7167	4.67999
14.7333	4.85714			14.7333	4.86933			14.7333	4.88159			14.7333	4.72225			14.7333	4.86932			14.7333	4.86			14.7333	4.86474				14.7333	4.87678				14.7333	4.43868						14.7333	4.68019
14.75	4.85712			14.75	4.86925			14.75	4.88166			14.75	4.72243			14.75	4.86932			14.75	4.85981			14.75	4.86505				14.75	4.87692				14.75	4.43883						14.75	4.68032
14.7667	4.85715			14.7667	4.86934			14.7667	4.88176			14.7667	4.72249			14.7667	4.86923			14.7667	4.85943			14.7667	4.8651				14.7667	4.87695				14.7667	4.43901						14.7667	4.68063
14.7833	4.85728			14.7833	4.86934			14.7833	4.88178			14.7833	4.72234			14.7833	4.86914			14.7833	4.85931			14.7833	4.86485				14.7833	4.87704				14.7833	4.43901						14.7833	4.68101
14.8	4.85727			14.8	4.86953			14.8	4.88196			14.8	4.72234			14.8	4.869			14.8	4.85924			14.8	4.86463				14.8	4.87726				14.8	4.43916						14.8	4.68152
14.8167	4.85738			14.8167	4.8695			14.8167	4.88189			14.8167	4.72231			14.8167	4.86886			14.8167	4.85917			14.8167	4.86446				14.8167	4.87748				14.8167	4.43944						14.8167	4.68211
14.8333	4.8575			14.8333	4.8696			14.8333	4.88179			14.8333	4.72214			14.8333	4.86889			14.8333	4.85919			14.8333	4.86438				14.8333	4.87759				14.8333	4.43932						14.8333	4.68243
14.85	4.85773			14.85	4.86961			14.85	4.88171			14.85	4.72204			14.85	4.86908			14.85	4.85952			14.85	4.86409				14.85	4.87777				14.85	4.43917						14.85	4.68264
14.8667	4.85794			14.8667	4.86966			14.8667	4.88189			14.8667	4.72214			14.8667	4.86901			14.8667	4.85999			14.8667	4.8638				14.8667	4.87786				14.8667	4.43899						14.8667	4.68305
14.8833	4.85816			14.8833	4.86967			14.8833	4.88195			14.8833	4.72219			14.8833	4.86907			14.8833	4.86016			14.8833	4.86381				14.8833	4.87777				14.8833	4.43932						14.8833	4.68334
14.9	4.85844			14.9	4.86983			14.9	4.88176			14.9	4.72217			14.9	4.86926			14.9	4.86029			14.9	4.86396				14.9	4.87788				14.9	4.43986						14.9	4.68342
14.9167	4.85846			14.9167	4.86972			14.9167	4.88175			14.9167	4.72191			14.9167	4.86942			14.9167	4.86008			14.9167	4.86373				14.9167	4.87855				14.9167	4.44008						14.9167	4.68335
14.9333	4.85873			14.9333	4.86998			14.9333	4.88202			14.9333	4.72199			14.9333	4.86941			14.9333	4.85992			14.9333	4.86358				14.9333	4.87912				14.9333	4.43986						14.9333	4.68324
14.95	4.85916			14.95	4.86996			14.95	4.88202			14.95	4.722			14.95	4.86935			14.95	4.8605			14.95	4.86318				14.95	4.87921				14.95	4.44						14.95	4.68345
14.9667	4.8596			14.9667	4.86963			14.9667	4.88169			14.9667	4.72207			14.9667	4.86894			14.9667	4.8614			14.9667	4.86308				14.9667	4.87905				14.9667	4.43969						14.9667	4.68412
14.9833	4.85964			14.9833	4.86905			14.9833	4.88085			14.9833	4.72208			14.9833	4.8687			14.9833	4.86212			14.9833	4.86315				14.9833	4.87914				14.9833	4.43869						14.9833	4.68519
15	4.85982			15	4.86893			15	4.87994			15	4.72119			15	4.86922			15	4.86149			15	4.863				15	4.87839				15	4.43728						15	4.68483
15.0167	4.86085			15.0167	4.86844			15.0167	4.87991			15.0167	4.72124			15.0167	4.87091			15.0167	4.86106			15.0167	4.86225				15.0167	4.87814				15.0167	4.43744						15.0167	4.68673
15.0333	4.86008			15.0333	4.86692			15.0333	4.88035			15.0333	4.72113			15.0333	4.87018			15.0333	4.85854			15.0333	4.86183				15.0333	4.8766				15.0333	4.43932						15.0333	4.68314
15.05	4.85706			15.05	4.86425			15.05	4.87807			15.05	4.71998			15.05	4.87405			15.05	4.85232			15.05	4.85466				15.05	4.86277				15.05	4.4269						15.05	4.66267
15.0667	4.84892			15.0667	4.86191			15.0667	4.87568			15.0667	4.72195			15.0667	4.87716			15.0667	4.84825			15.0667	4.84864				15.0667	4.83555				15.0667	4.4096						15.0667	4.62876
15.0833	4.84627			15.0833	4.8624			15.0833	4.87581			15.0833	4.72493			15.0833	4.87989			15.0833	4.83477			15.0833	4.8374				15.0833	4.80187				15.0833	4.38849						15.0833	4.60431
15.1	4.84711			15.1	4.86376			15.1	4.87682			15.1	4.72627			15.1	4.88267			15.1	4.82364			15.1	4.82763				15.1	4.77012				15.1	4.37425						15.1	4.5997
15.1167	4.84807			15.1167	4.86503			15.1167	4.87666			15.1167	4.72503			15.1167	4.88519			15.1167	4.82396			15.1167	4.82897				15.1167	4.75684				15.1167	4.36901						15.1167	4.62789
15.1333	4.85119			15.1333	4.86536			15.1333	4.87649			15.1333	4.72323			15.1333	4.88722			15.1333	4.8291			15.1333	4.83323				15.1333	4.75497				15.1333	4.37601						15.1333	4.66318
15.15	4.85655			15.15	4.86597			15.15	4.87716			15.15	4.72304			15.15	4.88299			15.15	4.83708			15.15	4.84186				15.15	4.77674				15.15	4.39122						15.15	4.69215
15.1667	4.85883			15.1667	4.86634			15.1667	4.87763			15.1667	4.72388			15.1667	4.86099			15.1667	4.84571			15.1667	4.85149				15.1667	4.80994				15.1667	4.40963						15.1667	4.71638
15.1833	4.86036			15.1833	4.86661			15.1833	4.87751			15.1833	4.7238			15.1833	4.82875			15.1833	4.85678			15.1833	4.8626				15.1833	4.84795				15.1833	4.43075						15.1833	4.73926
15.2	4.86055			15.2	4.86668			15.2	4.87744			15.2	4.72189			15.2	4.78469			15.2	4.86974			15.2	4.86993				15.2	4.88355				15.2	4.4478						15.2	4.75104
15.2167	4.8604			15.2167	4.8669			15.2167	4.87741			15.2167	4.72049			15.2167	4.7498			15.2167	4.8768			15.2167	4.87516				15.2167	4.91007				15.2167	4.45808						15.2167	4.74956
15.2333	4.85995			15.2333	4.86711			15.2333	4.87768			15.2333	4.71948			15.2333	4.73356			15.2333	4.8799			15.2333	4.88284				15.2333	4.91641				15.2333	4.46149						15.2333	4.7419
15.25	4.85945			15.25	4.86744			15.25	4.87839			15.25	4.71934			15.25	4.73013			15.25	4.87839			15.25	4.88137				15.25	4.91499				15.25	4.46083						15.25	4.73028
15.2667	4.85911			15.2667	4.86797			15.2667	4.8787			15.2667	4.71939			15.2667	4.74643			15.2667	4.87384			15.2667	4.87884				15.2667	4.91161				15.2667	4.45882						15.2667	4.7207
15.2833	4.85899			15.2833	4.86842			15.2833	4.87911			15.2833	4.71954			15.2833	4.76818			15.2833	4.8692			15.2833	4.87544				15.2833	4.90286				15.2833	4.45631						15.2833	4.71029
15.3	4.859			15.3	4.86872			15.3	4.87949			15.3	4.71941			15.3	4.79402			15.3	4.86613			15.3	4.87167				15.3	4.89353				15.3	4.454						15.3	4.70296
15.3167	4.85917			15.3167	4.86889			15.3167	4.87965			15.3167	4.7187			15.3167	4.81581			15.3167	4.86405			15.3167	4.86935				15.3167	4.88577				15.3167	4.45015						15.3167	4.69715
15.3333	4.85911			15.3333	4.86893			15.3333	4.87971			15.3333	4.71806			15.3333	4.83133			15.3333	4.863			15.3333	4.86863				15.3333	4.88327				15.3333	4.44735						15.3333	4.68919
15.35	4.85899			15.35	4.86893			15.35	4.8796			15.35	4.71769			15.35	4.84022			15.35	4.86317			15.35	4.86777				15.35	4.88151				15.35	4.44539						15.35	4.68376
15.3667	4.85885			15.3667	4.86876			15.3667	4.8795			15.3667	4.71774			15.3667	4.84491			15.3667	4.86346			15.3667	4.86712				15.3667	4.8806				15.3667	4.44322						15.3667	4.68184
15.3833	4.85853			15.3833	4.86852			15.3833	4.87962			15.3833	4.71817			15.3833	4.84699			15.3833	4.86321			15.3833	4.86686				15.3833	4.88006				15.3833	4.44243						15.3833	4.68162
15.4	4.8583			15.4	4.86857			15.4	4.87981			15.4	4.71883			15.4	4.84905			15.4	4.86286			15.4	4.86694				15.4	4.87953				15.4	4.44182						15.4	4.68183
15.4167	4.85819			15.4167	4.86849			15.4167	4.87994			15.4167	4.71941			15.4167	4.85132			15.4167	4.86277			15.4167	4.86656				15.4167	4.87927				15.4167	4.44119						15.4167	4.68174
15.4333	4.8581			15.4333	4.8685			15.4333	4.88029			15.4333	4.72006			15.4333	4.85389			15.4333	4.86239			15.4333	4.86604				15.4333	4.87868				15.4333	4.44076						15.4333	4.68187
15.45	4.858			15.45	4.86854			15.45	4.88049			15.45	4.7205			15.45	4.85575			15.45	4.86215			15.45	4.86542				15.45	4.87808				15.45	4.43979						15.45	4.68175
15.4667	4.85793			15.4667	4.86858			15.4667	4.88078			15.4667	4.72085			15.4667	4.85699			15.4667	4.86206			15.4667	4.86496				15.4667	4.87784				15.4667	4.4392						15.4667	4.68168
15.4833	4.85795			15.4833	4.86848			15.4833	4.88119			15.4833	4.72122			15.4833	4.85819			15.4833	4.86147			15.4833	4.86487				15.4833	4.87731				15.4833	4.43852						15.4833	4.68157
15.5	4.85797			15.5	4.86848			15.5	4.8816			15.5	4.72168			15.5	4.85992			15.5	4.86162			15.5	4.86458				15.5	4.87689				15.5	4.43827						15.5	4.68148
15.5167	4.85799			15.5167	4.86866			15.5167	4.88185			15.5167	4.72222			15.5167	4.86162			15.5167	4.86177			15.5167	4.86456				15.5167	4.87656				15.5167	4.43832						15.5167	4.68139
15.5333	4.85791			15.5333	4.86855			15.5333	4.88216			15.5333	4.72262			15.5333	4.86302			15.5333	4.86148			15.5333	4.86466				15.5333	4.87634				15.5333	4.43807						15.5333	4.68131
15.55	4.85806			15.55	4.86855			15.55	4.88224			15.55	4.72287			15.55	4.86424			15.55	4.86095			15.55	4.86497				15.55	4.87614				15.55	4.43781						15.55	4.68127
15.5667	4.85821			15.5667	4.86876			15.5667	4.88213			15.5667	4.72305			15.5667	4.86519			15.5667	4.86078			15.5667	4.86548				15.5667	4.87601				15.5667	4.43769						15.5667	4.68123
15.5833	4.85821			15.5833	4.86891			15.5833	4.88225			15.5833	4.72326			15.5833	4.86608			15.5833	4.86078			15.5833	4.86599				15.5833	4.87601				15.5833	4.43787						15.5833	4.68126
15.6	4.8582			15.6	4.86911			15.6	4.88243			15.6	4.72339			15.6	4.86721			15.6	4.86031			15.6	4.86566				15.6	4.87604				15.6	4.43801						15.6	4.6811
15.6167	4.85825			15.6167	4.86936			15.6167	4.88237			15.6167	4.72342			15.6167	4.86821			15.6167	4.8602			15.6167	4.86538				15.6167	4.87613				15.6167	4.43794						15.6167	4.68094
15.6333	4.85812			15.6333	4.86964			15.6333	4.88228			15.6333	4.72361			15.6333	4.86915			15.6333	4.86114			15.6333	4.8665				15.6333	4.87602				15.6333	4.43786						15.6333	4.68099
15.65	4.85821			15.65	4.86979			15.65	4.88224			15.65	4.72368			15.65	4.87005			15.65	4.86132			15.65	4.86752				15.65	4.87593				15.65	4.43807						15.65	4.68089
15.6667	4.85823			15.6667	4.87008			15.6667	4.88221			15.6667	4.72351			15.6667	4.87077			15.6667	4.86112			15.6667	4.86761				15.6667	4.87589				15.6667	4.43792						15.6667	4.68087
15.6833	4.85826			15.6833	4.87027			15.6833	4.88226			15.6833	4.72352			15.6833	4.87118			15.6833	4.86117			15.6833	4.86443				15.6833	4.87582				15.6833	4.43774						15.6833	4.68075
15.7	4.85833			15.7	4.87028			15.7	4.88228			15.7	4.72362			15.7	4.87129			15.7	4.86129			15.7	4.86236				15.7	4.87577				15.7	4.43773						15.7	4.68067
15.7167	4.85824			15.7167	4.87015			15.7167	4.88232			15.7167	4.72354			15.7167	4.87136			15.7167	4.86105			15.7167	4.86259				15.7167	4.87599				15.7167	4.4379						15.7167	4.68041
15.7333	4.85803			15.7333	4.8699			15.7333	4.88222			15.7333	4.72336			15.7333	4.8715			15.7333	4.86057			15.7333	4.86331				15.7333	4.87611				15.7333	4.43804						15.7333	4.68023
15.75	4.85791			15.75	4.86969			15.75	4.88225			15.75	4.72325			15.75	4.8716			15.75	4.86043			15.75	4.86381				15.75	4.87625				15.75	4.43831						15.75	4.68015
15.7667	4.85789			15.7667	4.86942			15.7667	4.88226			15.7667	4.7231			15.7667	4.87181			15.7667	4.86053			15.7667	4.86402				15.7667	4.87648				15.7667	4.43862						15.7667	4.68011
15.7833	4.85794			15.7833	4.8691			15.7833	4.88217			15.7833	4.72297			15.7833	4.87197			15.7833	4.86067			15.7833	4.86412				15.7833	4.87667				15.7833	4.439						15.7833	4.68015
15.8	4.85795			15.8	4.86895			15.8	4.88192			15.8	4.72294			15.8	4.87226			15.8	4.86036			15.8	4.86422				15.8	4.8769				15.8	4.43915						15.8	4.68024
15.8167	4.85804			15.8167	4.869			15.8167	4.88166			15.8167	4.7231			15.8167	4.87235			15.8167	4.86018			15.8167	4.86411				15.8167	4.87697				15.8167	4.43919						15.8167	4.6801
15.8333	4.85835			15.8333	4.86909			15.8333	4.88149			15.8333	4.72314			15.8333	4.8721			15.8333	4.85976			15.8333	4.86408				15.8333	4.87701				15.8333	4.43916						15.8333	4.68004
15.85	4.85863			15.85	4.8691			15.85	4.88137			15.85	4.7229			15.85	4.87195			15.85	4.85961			15.85	4.8642				15.85	4.87709				15.85	4.43937						15.85	4.68002
15.8667	4.85883			15.8667	4.86908			15.8667	4.88138			15.8667	4.72269			15.8667	4.87189			15.8667	4.85954			15.8667	4.86464				15.8667	4.87732				15.8667	4.43951						15.8667	4.67986
15.8833	4.85871			15.8833	4.86906			15.8833	4.88132			15.8833	4.72263			15.8833	4.87186			15.8833	4.8593			15.8833	4.86478				15.8833	4.87754				15.8833	4.4396						15.8833	4.67984
15.9	4.85843			15.9	4.86906			15.9	4.88141			15.9	4.7226			15.9	4.8718			15.9	4.85941			15.9	4.86497				15.9	4.87768				15.9	4.43983						15.9	4.67984
15.9167	4.85835			15.9167	4.86896			15.9167	4.88151			15.9167	4.7226			15.9167	4.87184			15.9167	4.85956			15.9167	4.86497				15.9167	4.87759				15.9167	4.43998						15.9167	4.67979
15.9333	4.85819			15.9333	4.86892			15.9333	4.88145			15.9333	4.72255			15.9333	4.87176			15.9333	4.8596			15.9333	4.86495				15.9333	4.87767				15.9333	4.43998						15.9333	4.67989
15.95	4.8582			15.95	4.86883			15.95	4.88159			15.95	4.72257			15.95	4.87155			15.95	4.85977			15.95	4.86494				15.95	4.87779				15.95	4.43999						15.95	4.68011
15.9667	4.85816			15.9667	4.86853			15.9667	4.88162			15.9667	4.72254			15.9667	4.87131			15.9667	4.85992			15.9667	4.86493				15.9667	4.87783				15.9667	4.44003						15.9667	4.68003
15.9833	4.85811			15.9833	4.86838			15.9833	4.88164			15.9833	4.72252			15.9833	4.87098			15.9833	4.86003			15.9833	4.86477				15.9833	4.87799				15.9833	4.44021						15.9833	4.68001
16	4.85814			16	4.86804			16	4.88178			16	4.72262			16	4.87064			16	4.86022			16	4.86465				16	4.87806				16	4.44037						16	4.68012
16.0167	4.85841			16.0167	4.86763			16.0167	4.88192			16.0167	4.72267			16.0167	4.87052			16.0167	4.86027			16.0167	4.86461				16.0167	4.87809				16.0167	4.44052						16.0167	4.68014
16.0333	4.85857			16.0333	4.86735			16.0333	4.88183			16.0333	4.72264			16.0333	4.87038			16.0333	4.86044			16.0333	4.8647				16.0333	4.87825				16.0333	4.4407						16.0333	4.68023
16.05	4.85859			16.05	4.86747			16.05	4.88154			16.05	4.72264			16.05	4.87024			16.05	4.86064			16.05	4.86461				16.05	4.87812				16.05	4.44065						16.05	4.68063
16.0667	4.85842			16.0667	4.86768			16.0667	4.88125			16.0667	4.7226			16.0667	4.87023			16.0667	4.86065			16.0667	4.86443				16.0667	4.87802				16.0667	4.44051						16.0667	4.68104
16.0833	4.85824			16.0833	4.86802			16.0833	4.88126			16.0833	4.72267			16.0833	4.87035			16.0833	4.86066			16.0833	4.86424				16.0833	4.87802				16.0833	4.44039						16.0833	4.68112
16.1	4.85803			16.1	4.86823			16.1	4.88139			16.1	4.72266			16.1	4.87052			16.1	4.86081			16.1	4.86427				16.1	4.87779				16.1	4.44039						16.1	4.68115
16.1167	4.85798			16.1167	4.8684			16.1167	4.88137			16.1167	4.72259			16.1167	4.87058			16.1167	4.86118			16.1167	4.86418				16.1167	4.87754				16.1167	4.44052						16.1167	4.68131
16.1333	4.85807			16.1333	4.86843			16.1333	4.88148			16.1333	4.7227			16.1333	4.87045			16.1333	4.86144			16.1333	4.86412				16.1333	4.87718				16.1333	4.44069						16.1333	4.68151
16.15	4.85795			16.15	4.86822			16.15	4.88168			16.15	4.72279			16.15	4.8703			16.15	4.86161			16.15	4.86419				16.15	4.877				16.15	4.44068						16.15	4.68175
16.1667	4.85759			16.1667	4.86808			16.1667	4.88178			16.1667	4.72284			16.1667	4.8704			16.1667	4.86174			16.1667	4.86403				16.1667	4.87692				16.1667	4.44068						16.1667	4.68197
16.1833	4.85727			16.1833	4.8681			16.1833	4.88179			16.1833	4.72294			16.1833	4.87025			16.1833	4.86174			16.1833	4.86383				16.1833	4.87683				16.1833	4.44061						16.1833	4.6822
16.2	4.85716			16.2	4.86809			16.2	4.88166			16.2	4.72292			16.2	4.86991			16.2	4.86175			16.2	4.86355				16.2	4.87667				16.2	4.44043						16.2	4.68238
16.2167	4.85719			16.2167	4.86806			16.2167	4.88161			16.2167	4.72282			16.2167	4.86973			16.2167	4.86196			16.2167	4.86356				16.2167	4.87647				16.2167	4.44019						16.2167	4.68264
16.2333	4.85729			16.2333	4.86797			16.2333	4.8817			16.2333	4.72281			16.2333	4.86968			16.2333	4.86201			16.2333	4.8634				16.2333	4.87642				16.2333	4.4401						16.2333	4.68274
16.25	4.8575			16.25	4.86822			16.25	4.88158			16.25	4.72266			16.25	4.86974			16.25	4.86176			16.25	4.8632				16.25	4.87643				16.25	4.44017						16.25	4.68269
16.2667	4.8576			16.2667	4.86804			16.2667	4.88115			16.2667	4.72262			16.2667	4.86978			16.2667	4.86162			16.2667	4.86296				16.2667	4.87642				16.2667	4.44028						16.2667	4.6828
16.2833	4.8577			16.2833	4.86797			16.2833	4.88106			16.2833	4.72268			16.2833	4.8698			16.2833	4.86154			16.2833	4.86294				16.2833	4.87626				16.2833	4.44036						16.2833	4.68302
16.3	4.85767			16.3	4.86798			16.3	4.88117			16.3	4.7228			16.3	4.86983			16.3	4.86155			16.3	4.86284				16.3	4.87614				16.3	4.44048						16.3	4.68312
16.3167	4.8575			16.3167	4.86811			16.3167	4.88117			16.3167	4.72299			16.3167	4.86993			16.3167	4.86168			16.3167	4.86257				16.3167	4.87613				16.3167	4.44048						16.3167	4.68321
16.3333	4.85732			16.3333	4.86822			16.3333	4.88089			16.3333	4.72322			16.3333	4.87006			16.3333	4.86178			16.3333	4.86248				16.3333	4.87613				16.3333	4.44053						16.3333	4.68325
16.35	4.8573			16.35	4.86845			16.35	4.88084			16.35	4.72327			16.35	4.87012			16.35	4.86193			16.35	4.8624				16.35	4.87603				16.35	4.44063						16.35	4.68337
16.3667	4.85756			16.3667	4.86848			16.3667	4.88103			16.3667	4.7233			16.3667	4.87024			16.3667	4.86165			16.3667	4.86241				16.3667	4.8759				16.3667	4.44064						16.3667	4.68342
16.3833	4.85777			16.3833	4.86837			16.3833	4.88079			16.3833	4.72342			16.3833	4.87034			16.3833	4.86141			16.3833	4.86241				16.3833	4.87592				16.3833	4.44071						16.3833	4.68332
16.4	4.85805			16.4	4.86832			16.4	4.88071			16.4	4.72364			16.4	4.87037			16.4	4.86143			16.4	4.86235				16.4	4.87624				16.4	4.44069						16.4	4.68325
16.4167	4.85825			16.4167	4.86825			16.4167	4.88089			16.4167	4.72379			16.4167	4.87031			16.4167	4.86119			16.4167	4.86233				16.4167	4.87647				16.4167	4.44095						16.4167	4.68338
16.4333	4.85816			16.4333	4.86834			16.4333	4.8809			16.4333	4.724			16.4333	4.87008			16.4333	4.86078			16.4333	4.86256				16.4333	4.87659				16.4333	4.44073						16.4333	4.68341
16.45	4.85829			16.45	4.86845			16.45	4.88087			16.45	4.72421			16.45	4.8699			16.45	4.86055			16.45	4.86286				16.45	4.87676				16.45	4.44049						16.45	4.68323
16.4667	4.85855			16.4667	4.86849			16.4667	4.88068			16.4667	4.72421			16.4667	4.86983			16.4667	4.86058			16.4667	4.86287				16.4667	4.87691				16.4667	4.44021						16.4667	4.68308
16.4833	4.85884			16.4833	4.8687			16.4833	4.88063			16.4833	4.72419			16.4833	4.8698			16.4833	4.86064			16.4833	4.86297				16.4833	4.87707				16.4833	4.44007						16.4833	4.68294
16.5	4.85905			16.5	4.86898			16.5	4.88059			16.5	4.72422			16.5	4.86984			16.5	4.86057			16.5	4.86305				16.5	4.87708				16.5	4.43999						16.5	4.68296
16.5167	4.85935			16.5167	4.86911			16.5167	4.88042			16.5167	4.72419			16.5167	4.87008			16.5167	4.86012			16.5167	4.86309				16.5167	4.87716				16.5167	4.43988						16.5167	4.68292
16.5333	4.85944			16.5333	4.86904			16.5333	4.88053			16.5333	4.72421			16.5333	4.8705			16.5333	4.85853			16.5333	4.86327				16.5333	4.87725				16.5333	4.43986						16.5333	4.68282
16.55	4.85966			16.55	4.8688			16.55	4.88057			16.55	4.72441			16.55	4.87069			16.55	4.85936			16.55	4.86354				16.55	4.87735				16.55	4.43996						16.55	4.68264
16.5667	4.85977			16.5667	4.86862			16.5667	4.88029			16.5667	4.72455			16.5667	4.87073			16.5667	4.86321			16.5667	4.86388				16.5667	4.87733				16.5667	4.43971						16.5667	4.68258
16.5833	4.85973			16.5833	4.86862			16.5833	4.88035			16.5833	4.72481			16.5833	4.8706			16.5833	4.86412			16.5833	4.8643				16.5833	4.8773				16.5833	4.43947						16.5833	4.68248
16.6	4.85956			16.6	4.86863			16.6	4.88057			16.6	4.72492			16.6	4.87045			16.6	4.86336			16.6	4.86409				16.6	4.87744				16.6	4.43933						16.6	4.68252
16.6167	4.85957			16.6167	4.86867			16.6167	4.88059			16.6167	4.725			16.6167	4.87048			16.6167	4.86242			16.6167	4.86429				16.6167	4.87767				16.6167	4.43928						16.6167	4.68249
16.6333	4.85979			16.6333	4.8687			16.6333	4.88044			16.6333	4.72506			16.6333	4.87051			16.6333	4.86263			16.6333	4.86475				16.6333	4.87773				16.6333	4.43933						16.6333	4.68226
16.65	4.86029			16.65	4.86873			16.65	4.88057			16.65	4.72515			16.65	4.87056			16.65	4.86248			16.65	4.86481				16.65	4.87766				16.65	4.43944						16.65	4.68222
16.6667	4.86044			16.6667	4.86895			16.6667	4.88052			16.6667	4.7251			16.6667	4.87057			16.6667	4.86229			16.6667	4.86471				16.6667	4.87766				16.6667	4.43951						16.6667	4.68228
16.6833	4.8604			16.6833	4.86897			16.6833	4.88075			16.6833	4.72508			16.6833	4.87049			16.6833	4.86161			16.6833	4.86501				16.6833	4.87773				16.6833	4.43967						16.6833	4.68228
16.7	4.86036			16.7	4.869			16.7	4.88095			16.7	4.72504			16.7	4.87044			16.7	4.86116			16.7	4.86511				16.7	4.87772				16.7	4.43974						16.7	4.6823
16.7167	4.86021			16.7167	4.86933			16.7167	4.88095			16.7167	4.72492			16.7167	4.87055			16.7167	4.86135			16.7167	4.86498				16.7167	4.87768				16.7167	4.43975						16.7167	4.68229
16.7333	4.86006			16.7333	4.86955			16.7333	4.88135			16.7333	4.72491			16.7333	4.87058			16.7333	4.86142			16.7333	4.86473				16.7333	4.87744				16.7333	4.43969						16.7333	4.68229
16.75	4.86002			16.75	4.86954			16.75	4.88179			16.75	4.72486			16.75	4.87056			16.75	4.86162			16.75	4.86432				16.75	4.87739				16.75	4.43974						16.75	4.68214
16.7667	4.85991			16.7667	4.86942			16.7667	4.8819			16.7667	4.72481			16.7667	4.87079			16.7667	4.86163			16.7667	4.86418				16.7667	4.87737				16.7667	4.44007						16.7667	4.68218
16.7833	4.85995			16.7833	4.86939			16.7833	4.88187			16.7833	4.7248			16.7833	4.87103			16.7833	4.86189			16.7833	4.86419				16.7833	4.87737				16.7833	4.44017						16.7833	4.68204
16.8	4.86009			16.8	4.86948			16.8	4.88189			16.8	4.72468			16.8	4.87116			16.8	4.8621			16.8	4.86432				16.8	4.87742				16.8	4.44034						16.8	4.68215
16.8167	4.85996			16.8167	4.86939			16.8167	4.88186			16.8167	4.72452			16.8167	4.87133			16.8167	4.86224			16.8167	4.86429				16.8167	4.87762				16.8167	4.44038						16.8167	4.68225
16.8333	4.85989			16.8333	4.86925			16.8333	4.88192			16.8333	4.72452			16.8333	4.87133			16.8333	4.86235			16.8333	4.86451				16.8333	4.87765				16.8333	4.44051						16.8333	4.68242
16.85	4.85985			16.85	4.86909			16.85	4.88215			16.85	4.72467			16.85	4.87116			16.85	4.86211			16.85	4.86473				16.85	4.87757				16.85	4.44073						16.85	4.68247
16.8667	4.85978			16.8667	4.86908			16.8667	4.88236			16.8667	4.72482			16.8667	4.87106			16.8667	4.86182			16.8667	4.86469				16.8667	4.87745				16.8667	4.44098						16.8667	4.68247
16.8833	4.85977			16.8833	4.86927			16.8833	4.88271			16.8833	4.72472			16.8833	4.87111			16.8833	4.8618			16.8833	4.86433				16.8833	4.8775				16.8833	4.44126						16.8833	4.68254
16.9	4.86005			16.9	4.86954			16.9	4.88276			16.9	4.72469			16.9	4.8713			16.9	4.86208			16.9	4.8641				16.9	4.8773				16.9	4.44158						16.9	4.68278
16.9167	4.85988			16.9167	4.86963			16.9167	4.88292			16.9167	4.72453			16.9167	4.87127			16.9167	4.86248			16.9167	4.86431				16.9167	4.87711				16.9167	4.44174						16.9167	4.68282
16.9333	4.85985			16.9333	4.86946			16.9333	4.88287			16.9333	4.7242			16.9333	4.87115			16.9333	4.86246			16.9333	4.86443				16.9333	4.87705				16.9333	4.44164						16.9333	4.6829
16.95	4.85992			16.95	4.86912			16.95	4.88241			16.95	4.7241			16.95	4.87127			16.95	4.8623			16.95	4.86476				16.95	4.8771				16.95	4.44139						16.95	4.68283
16.9667	4.86003			16.9667	4.86849			16.9667	4.88144			16.9667	4.72408			16.9667	4.87142			16.9667	4.86184			16.9667	4.86539				16.9667	4.87713				16.9667	4.44099						16.9667	4.68291
16.9833	4.85956			16.9833	4.86856			16.9833	4.88124			16.9833	4.72407			16.9833	4.87116			16.9833	4.86091			16.9833	4.86534				16.9833	4.87672				16.9833	4.44011						16.9833	4.68398
17	4.86009			17	4.86861			17	4.88234			17	4.72564			17	4.87024			17	4.85968			17	4.86595				17	4.87592				17	4.44035						17	4.68354
17.0167	4.86244			17.0167	4.8682			17.0167	4.88286			17.0167	4.72757			17.0167	4.87055			17.0167	4.86028			17.0167	4.86424				17.0167	4.87433				17.0167	4.44038						17.0167	4.68342
17.0333	4.86162			17.0333	4.87033			17.0333	4.88368			17.0333	4.72575			17.0333	4.87285			17.0333	4.86117			17.0333	4.86408				17.0333	4.87265				17.0333	4.43946						17.0333	4.68034
17.05	4.85656			17.05	4.86814			17.05	4.88075			17.05	4.72228			17.05	4.87614			17.05	4.85683			17.05	4.85694				17.05	4.86677				17.05	4.42328						17.05	4.65396
17.0667	4.85249			17.0667	4.86395			17.0667	4.87779			17.0667	4.72221			17.0667	4.87811			17.0667	4.8483			17.0667	4.84787				17.0667	4.8461				17.0667	4.40697						17.0667	4.62376
17.0833	4.8472			17.0833	4.86167			17.0833	4.87645			17.0833	4.72513			17.0833	4.88016			17.0833	4.83643			17.0833	4.83644				17.0833	4.81567				17.0833	4.3859						17.0833	4.60249
17.1	4.8455			17.1	4.86113			17.1	4.87591			17.1	4.72705			17.1	4.88216			17.1	4.82606			17.1	4.82399				17.1	4.77872				17.1	4.36802						17.1	4.59158
17.1167	4.84737			17.1167	4.8584			17.1167	4.87519			17.1167	4.72704			17.1167	4.8837			17.1167	4.82846			17.1167	4.8222				17.1167	4.75757				17.1167	4.3681						17.1167	4.61603
17.1333	4.85193			17.1333	4.85737			17.1333	4.87821			17.1333	4.72591			17.1333	4.88534			17.1333	4.83222			17.1333	4.83022				17.1333	4.75437				17.1333	4.37183						17.1333	4.65406
17.15	4.85709			17.15	4.86135			17.15	4.88148			17.15	4.7239			17.15	4.88107			17.15	4.83797			17.15	4.83982				17.15	4.76975				17.15	4.38978						17.15	4.68618
17.1667	4.85986			17.1667	4.86735			17.1667	4.88224			17.1667	4.72261			17.1667	4.86165			17.1667	4.84747			17.1667	4.85157				17.1667	4.8015				17.1667	4.40784						17.1667	4.71501
17.1833	4.8615			17.1833	4.87068			17.1833	4.8811			17.1833	4.72264			17.1833	4.82727			17.1833	4.86258			17.1833	4.86042				17.1833	4.8373				17.1833	4.42737						17.1833	4.73626
17.2	4.86122			17.2	4.87115			17.2	4.88045			17.2	4.72323			17.2	4.78737			17.2	4.87202			17.2	4.87273				17.2	4.87581				17.2	4.44546						17.2	4.74829
17.2167	4.86085			17.2167	4.87056			17.2167	4.88081			17.2167	4.72264			17.2167	4.75259			17.2167	4.88189			17.2167	4.87753				17.2167	4.90374				17.2167	4.45682						17.2167	4.74731
17.2333	4.86067			17.2333	4.87019			17.2333	4.88093			17.2333	4.7215			17.2333	4.73695			17.2333	4.88258			17.2333	4.87879				17.2333	4.91364				17.2333	4.46068						17.2333	4.73891
17.25	4.86031			17.25	4.87018			17.25	4.88079			17.25	4.721			17.25	4.73543			17.25	4.88011			17.25	4.87898				17.25	4.9164				17.25	4.46158						17.25	4.73209
17.2667	4.85988			17.2667	4.87015			17.2667	4.88081			17.2667	4.72123			17.2667	4.74934			17.2667	4.87769			17.2667	4.87792				17.2667	4.91053				17.2667	4.46137						17.2667	4.72084
17.2833	4.85947			17.2833	4.8705			17.2833	4.8809			17.2833	4.72128			17.2833	4.76934			17.2833	4.87514			17.2833	4.877				17.2833	4.90259				17.2833	4.45669						17.2833	4.70989
17.3	4.85934			17.3	4.87098			17.3	4.88112			17.3	4.72077			17.3	4.79308			17.3	4.87219			17.3	4.87352				17.3	4.89463				17.3	4.44775						17.3	4.69701
17.3167	4.85947			17.3167	4.87118			17.3167	4.88115			17.3167	4.71996			17.3167	4.81452			17.3167	4.8676			17.3167	4.8704				17.3167	4.88505				17.3167	4.44476						17.3167	4.68668
17.3333	4.8595			17.3333	4.87093			17.3333	4.88098			17.3333	4.71928			17.3333	4.83078			17.3333	4.86444			17.3333	4.86903				17.3333	4.88152				17.3333	4.44361						17.3333	4.68465
17.35	4.85962			17.35	4.87073			17.35	4.88093			17.35	4.71865			17.35	4.84037			17.35	4.86094			17.35	4.86879				17.35	4.88104				17.35	4.44308						17.35	4.68399
17.3667	4.85959			17.3667	4.87045			17.3667	4.88077			17.3667	4.71801			17.3667	4.84597			17.3667	4.86117			17.3667	4.86866				17.3667	4.88133				17.3667	4.44262						17.3667	4.68267
17.3833	4.85945			17.3833	4.87			17.3833	4.88078			17.3833	4.71851			17.3833	4.84855			17.3833	4.86121			17.3833	4.86816				17.3833	4.88109				17.3833	4.44194						17.3833	4.68228
17.4	4.85926			17.4	4.86968			17.4	4.88094			17.4	4.71907			17.4	4.85077			17.4	4.8614			17.4	4.86754				17.4	4.88074				17.4	4.44137						17.4	4.68232
17.4167	4.85915			17.4167	4.86968			17.4167	4.88126			17.4167	4.71962			17.4167	4.85271			17.4167	4.86178			17.4167	4.86718				17.4167	4.88081				17.4167	4.44083						17.4167	4.68236
17.4333	4.85914			17.4333	4.86979			17.4333	4.88152			17.4333	4.72028			17.4333	4.85519			17.4333	4.86192			17.4333	4.86691				17.4333	4.88053				17.4333	4.44056						17.4333	4.68227
17.45	4.85918			17.45	4.87006			17.45	4.88186			17.45	4.72092			17.45	4.85775			17.45	4.86213			17.45	4.86658				17.45	4.8801				17.45	4.44027						17.45	4.68202
17.4667	4.85909			17.4667	4.87025			17.4667	4.88214			17.4667	4.72159			17.4667	4.8594			17.4667	4.86235			17.4667	4.86603				17.4667	4.87967				17.4667	4.43991						17.4667	4.68194
17.4833	4.8591			17.4833	4.87028			17.4833	4.88243			17.4833	4.72229			17.4833	4.86067			17.4833	4.86236			17.4833	4.86546				17.4833	4.87905				17.4833	4.43967						17.4833	4.68193
17.5	4.8592			17.5	4.87007			17.5	4.88275			17.5	4.72297			17.5	4.86197			17.5	4.86238			17.5	4.8653				17.5	4.87862				17.5	4.43933						17.5	4.68178
17.5167	4.85931			17.5167	4.86976			17.5167	4.88303			17.5167	4.72368			17.5167	4.86386			17.5167	4.86239			17.5167	4.86514				17.5167	4.87846				17.5167	4.43914						17.5167	4.68149
17.5333	4.85953			17.5333	4.86965			17.5333	4.88322			17.5333	4.72422			17.5333	4.86491			17.5333	4.86257			17.5333	4.86489				17.5333	4.87837				17.5333	4.43882						17.5333	4.68123
17.55	4.85968			17.55	4.86957			17.55	4.88332			17.55	4.72443			17.55	4.86583			17.55	4.86276			17.55	4.8645				17.55	4.87822				17.55	4.43854						17.55	4.68108
17.5667	4.85991			17.5667	4.86959			17.5667	4.88343			17.5667	4.72461			17.5667	4.8668			17.5667	4.8628			17.5667	4.86404				17.5667	4.87807				17.5667	4.43845						17.5667	4.68097
17.5833	4.85993			17.5833	4.86958			17.5833	4.8836			17.5833	4.72477			17.5833	4.86768			17.5833	4.86268			17.5833	4.86395				17.5833	4.87782				17.5833	4.43831						17.5833	4.68103
17.6	4.85997			17.6	4.86949			17.6	4.88362			17.6	4.72498			17.6	4.86862			17.6	4.86284			17.6	4.86404				17.6	4.87754				17.6	4.43849						17.6	4.68103
17.6167	4.86001			17.6167	4.86937			17.6167	4.88344			17.6167	4.72518			17.6167	4.8693			17.6167	4.86269			17.6167	4.86395				17.6167	4.87743				17.6167	4.43868						17.6167	4.68117
17.6333	4.85994			17.6333	4.86911			17.6333	4.88332			17.6333	4.72542			17.6333	4.86993			17.6333	4.86259			17.6333	4.86395				17.6333	4.87731				17.6333	4.43883						17.6333	4.68106
17.65	4.85972			17.65	4.86906			17.65	4.88335			17.65	4.72576			17.65	4.87055			17.65	4.86261			17.65	4.8639				17.65	4.87727				17.65	4.43902						17.65	4.68087
17.6667	4.85955			17.6667	4.86921			17.6667	4.88353			17.6667	4.72588			17.6667	4.87104			17.6667	4.86249			17.6667	4.86413				17.6667	4.87726				17.6667	4.4393						17.6667	4.68083
17.6833	4.8593			17.6833	4.8693			17.6833	4.88353			17.6833	4.72572			17.6833	4.8713			17.6833	4.86237			17.6833	4.86412				17.6833	4.87704				17.6833	4.43955						17.6833	4.68076
17.7	4.85913			17.7	4.8695			17.7	4.88357			17.7	4.7256			17.7	4.87124			17.7	4.8624			17.7	4.86409				17.7	4.87677				17.7	4.43975						17.7	4.68067
17.7167	4.85888			17.7167	4.86963			17.7167	4.88348			17.7167	4.72554			17.7167	4.87108			17.7167	4.86229			17.7167	4.8638				17.7167	4.87672				17.7167	4.43988						17.7167	4.6807
17.7333	4.8588			17.7333	4.86977			17.7333	4.88335			17.7333	4.72554			17.7333	4.87093			17.7333	4.86209			17.7333	4.8637				17.7333	4.87673				17.7333	4.44042						17.7333	4.68064
17.75	4.85889			17.75	4.86974			17.75	4.88329			17.75	4.72545			17.75	4.87087			17.75	4.86217			17.75	4.86389				17.75	4.87671				17.75	4.44085						17.75	4.68061
17.7667	4.85906			17.7667	4.86939			17.7667	4.88332			17.7667	4.72548			17.7667	4.87104			17.7667	4.86226			17.7667	4.86426				17.7667	4.87681				17.7667	4.44068						17.7667	4.68085
17.7833	4.85906			17.7833	4.86916			17.7833	4.88317			17.7833	4.72543			17.7833	4.87115			17.7833	4.86223			17.7833	4.86422				17.7833	4.87693				17.7833	4.4407						17.7833	4.68117
17.8	4.859			17.8	4.8692			17.8	4.88297			17.8	4.72539			17.8	4.87086			17.8	4.8623			17.8	4.86433				17.8	4.87699				17.8	4.44081						17.8	4.68135
17.8167	4.85886			17.8167	4.86922			17.8167	4.88286			17.8167	4.72539			17.8167	4.87072			17.8167	4.86227			17.8167	4.86449				17.8167	4.87706				17.8167	4.44095						17.8167	4.68134
17.8333	4.85859			17.8333	4.86924			17.8333	4.88254			17.8333	4.72535			17.8333	4.87064			17.8333	4.86217			17.8333	4.86457				17.8333	4.87709				17.8333	4.44114						17.8333	4.68119
17.85	4.85859			17.85	4.86951			17.85	4.88254			17.85	4.72522			17.85	4.87064			17.85	4.8621			17.85	4.86464				17.85	4.87696				17.85	4.44148						17.85	4.68129
17.8667	4.8584			17.8667	4.86974			17.8667	4.88278			17.8667	4.72518			17.8667	4.87071			17.8667	4.86207			17.8667	4.86481				17.8667	4.87671				17.8667	4.44192						17.8667	4.68127
17.8833	4.85822			17.8833	4.86975			17.8833	4.88278			17.8833	4.72521			17.8833	4.87081			17.8833	4.86205			17.8833	4.86486				17.8833	4.87648				17.8833	4.44191						17.8833	4.68118
17.9	4.85816			17.9	4.86973			17.9	4.88285			17.9	4.72508			17.9	4.87088			17.9	4.86215			17.9	4.86478				17.9	4.87636				17.9	4.44211						17.9	4.6812
17.9167	4.85834			17.9167	4.86995			17.9167	4.88269			17.9167	4.72472			17.9167	4.87086			17.9167	4.86235			17.9167	4.86473				17.9167	4.8763				17.9167	4.44244						17.9167	4.68115
17.9333	4.85841			17.9333	4.86985			17.9333	4.88252			17.9333	4.72447			17.9333	4.87087			17.9333	4.86243			17.9333	4.86475				17.9333	4.87633				17.9333	4.44268						17.9333	4.68101
17.95	4.85863			17.95	4.86974			17.95	4.88255			17.95	4.72436			17.95	4.87095			17.95	4.86242			17.95	4.86476				17.95	4.87617				17.95	4.44275						17.95	4.68109
17.9667	4.85882			17.9667	4.86984			17.9667	4.88259			17.9667	4.72421			17.9667	4.87091			17.9667	4.86233			17.9667	4.86462				17.9667	4.87613				17.9667	4.44275						17.9667	4.68103
17.9833	4.85912			17.9833	4.86991			17.9833	4.88262			17.9833	4.72414			17.9833	4.87082			17.9833	4.86227			17.9833	4.86452				17.9833	4.87609				17.9833	4.44254						17.9833	4.68063
18	4.85916			18	4.86988			18	4.88257			18	4.72424			18	4.87081			18	4.86235			18	4.86439				18	4.876				18	4.4422						18	4.6802
18.0167	4.859			18.0167	4.86964			18.0167	4.88258			18.0167	4.72442			18.0167	4.87076			18.0167	4.86237			18.0167	4.86438				18.0167	4.87603				18.0167	4.44192						18.0167	4.68007
18.0333	4.85915			18.0333	4.86956			18.0333	4.88288			18.0333	4.72465			18.0333	4.87078			18.0333	4.86225			18.0333	4.86436				18.0333	4.87609				18.0333	4.44153						18.0333	4.67999
18.05	4.85935			18.05	4.86954			18.05	4.88296			18.05	4.72483			18.05	4.87085			18.05	4.86211			18.05	4.86432				18.05	4.87603				18.05	4.44153						18.05	4.68024
18.0667	4.85931			18.0667	4.86948			18.0667	4.88305			18.0667	4.72491			18.0667	4.87081			18.0667	4.86208			18.0667	4.8644				18.0667	4.87606				18.0667	4.44178						18.0667	4.68038
18.0833	4.85917			18.0833	4.86953			18.0833	4.88308			18.0833	4.7251			18.0833	4.87077			18.0833	4.86201			18.0833	4.86442				18.0833	4.87606				18.0833	4.44189						18.0833	4.68009
18.1	4.8592			18.1	4.86955			18.1	4.8831			18.1	4.72508			18.1	4.8708			18.1	4.86233			18.1	4.86434				18.1	4.87597				18.1	4.44187						18.1	4.67968
18.1167	4.85921			18.1167	4.86968			18.1167	4.88322			18.1167	4.72524			18.1167	4.87076			18.1167	4.8625			18.1167	4.86411				18.1167	4.87582				18.1167	4.44172						18.1167	4.67962
18.1333	4.85955			18.1333	4.86977			18.1333	4.88324			18.1333	4.72514			18.1333	4.87119			18.1333	4.86264			18.1333	4.86405				18.1333	4.87574				18.1333	4.44129						18.1333	4.67955
18.15	4.85974			18.15	4.86971			18.15	4.8831			18.15	4.72492			18.15	4.87158			18.15	4.86275			18.15	4.86425				18.15	4.87575				18.15	4.44125						18.15	4.67989
18.1667	4.85989			18.1667	4.86973			18.1667	4.88298			18.1667	4.72473			18.1667	4.87176			18.1667	4.86255			18.1667	4.86422				18.1667	4.87587				18.1667	4.4413						18.1667	4.68027
18.1833	4.85975			18.1833	4.86968			18.1833	4.88276			18.1833	4.72467			18.1833	4.87191			18.1833	4.86259			18.1833	4.86395				18.1833	4.87609				18.1833	4.44133						18.1833	4.68071
18.2	4.85997			18.2	4.86955			18.2	4.88252			18.2	4.72459			18.2	4.87204			18.2	4.86311			18.2	4.86389				18.2	4.87628				18.2	4.44146						18.2	4.68089
18.2167	4.86022			18.2167	4.86942			18.2167	4.88245			18.2167	4.72454			18.2167	4.87221			18.2167	4.86389			18.2167	4.86393				18.2167	4.87654				18.2167	4.44145						18.2167	4.68098
18.2333	4.86011			18.2333	4.86949			18.2333	4.88245			18.2333	4.7246			18.2333	4.87217			18.2333	4.86507			18.2333	4.86396				18.2333	4.87666				18.2333	4.44145						18.2333	4.68109
18.25	4.85995			18.25	4.86943			18.25	4.88252			18.25	4.72492			18.25	4.87208			18.25	4.86413			18.25	4.86406				18.25	4.87669				18.25	4.44139						18.25	4.68144
18.2667	4.85991			18.2667	4.86944			18.2667	4.88265			18.2667	4.72517			18.2667	4.8719			18.2667	4.86127			18.2667	4.86408				18.2667	4.87665				18.2667	4.44129						18.2667	4.68134
18.2833	4.8596			18.2833	4.86954			18.2833	4.88251			18.2833	4.72526			18.2833	4.87177			18.2833	4.85901			18.2833	4.86407				18.2833	4.87664				18.2833	4.44129						18.2833	4.68147
18.3	4.85948			18.3	4.86966			18.3	4.88247			18.3	4.72524			18.3	4.87176			18.3	4.86084			18.3	4.86395				18.3	4.87661				18.3	4.44143						18.3	4.6818
18.3167	4.85945			18.3167	4.86986			18.3167	4.88245			18.3167	4.72525			18.3167	4.87173			18.3167	4.8619			18.3167	4.86388				18.3167	4.87674				18.3167	4.4419						18.3167	4.68222
18.3333	4.85966			18.3333	4.86991			18.3333	4.88244			18.3333	4.72534			18.3333	4.87178			18.3333	4.86184			18.3333	4.86381				18.3333	4.87679				18.3333	4.44248						18.3333	4.68211
18.35	4.85967			18.35	4.86987			18.35	4.88255			18.35	4.72545			18.35	4.87191			18.35	4.86156			18.35	4.86378				18.35	4.87668				18.35	4.44294						18.35	4.68186
18.3667	4.85949			18.3667	4.86981			18.3667	4.88248			18.3667	4.72547			18.3667	4.87203			18.3667	4.86194			18.3667	4.8637				18.3667	4.87668				18.3667	4.44317						18.3667	4.68187
18.3833	4.85937			18.3833	4.86966			18.3833	4.8825			18.3833	4.72537			18.3833	4.87214			18.3833	4.86212			18.3833	4.86345				18.3833	4.87681				18.3833	4.44314						18.3833	4.68228
18.4	4.85942			18.4	4.86941			18.4	4.88243			18.4	4.72541			18.4	4.87219			18.4	4.86229			18.4	4.86329				18.4	4.87663				18.4	4.44329						18.4	4.68247
18.4167	4.8594			18.4167	4.86927			18.4167	4.88249			18.4167	4.72542			18.4167	4.87213			18.4167	4.86285			18.4167	4.86312				18.4167	4.87664				18.4167	4.44348						18.4167	4.68266
18.4333	4.85932			18.4333	4.86926			18.4333	4.88232			18.4333	4.72548			18.4333	4.87202			18.4333	4.86275			18.4333	4.86341				18.4333	4.87668				18.4333	4.44366						18.4333	4.68279
18.45	4.85915			18.45	4.8691			18.45	4.88235			18.45	4.72536			18.45	4.872			18.45	4.86262			18.45	4.8633				18.45	4.8766				18.45	4.444						18.45	4.68266
18.4667	4.85897			18.4667	4.86911			18.4667	4.8825			18.4667	4.72543			18.4667	4.87188			18.4667	4.86266			18.4667	4.86322				18.4667	4.87671				18.4667	4.44416						18.4667	4.68261
18.4833	4.85903			18.4833	4.86908			18.4833	4.88265			18.4833	4.72561			18.4833	4.87173			18.4833	4.86294			18.4833	4.86295				18.4833	4.8768				18.4833	4.44428						18.4833	4.68238
18.5	4.8592			18.5	4.86892			18.5	4.88273			18.5	4.72574			18.5	4.87164			18.5	4.86304			18.5	4.86292				18.5	4.8769				18.5	4.44425						18.5	4.68244
18.5167	4.85924			18.5167	4.86878			18.5167	4.88273			18.5167	4.72594			18.5167	4.87166			18.5167	4.86306			18.5167	4.86324				18.5167	4.87688				18.5167	4.44433						18.5167	4.68232
18.5333	4.85921			18.5333	4.86888			18.5333	4.8829			18.5333	4.72608			18.5333	4.87166			18.5333	4.86303			18.5333	4.86298				18.5333	4.8769				18.5333	4.44414						18.5333	4.68221
18.55	4.85914			18.55	4.8689			18.55	4.88296			18.55	4.72617			18.55	4.87146			18.55	4.86295			18.55	4.86424				18.55	4.87692				18.55	4.44367						18.55	4.6826
18.5667	4.85919			18.5667	4.86886			18.5667	4.8832			18.5667	4.72628			18.5667	4.87132			18.5667	4.86318			18.5667	4.86518				18.5667	4.87691				18.5667	4.44326						18.5667	4.68267
18.5833	4.85916			18.5833	4.86872			18.5833	4.88326			18.5833	4.72636			18.5833	4.87139			18.5833	4.86317			18.5833	4.86527				18.5833	4.87685				18.5833	4.44284						18.5833	4.68229
18.6	4.8591			18.6	4.86862			18.6	4.88342			18.6	4.72637			18.6	4.87156			18.6	4.86302			18.6	4.86502				18.6	4.87687				18.6	4.44288						18.6	4.68239
18.6167	4.85915			18.6167	4.8685			18.6167	4.88366			18.6167	4.72638			18.6167	4.87171			18.6167	4.86321			18.6167	4.86474				18.6167	4.87708				18.6167	4.44278						18.6167	4.68251
18.6333	4.85924			18.6333	4.86838			18.6333	4.88376			18.6333	4.7264			18.6333	4.87172			18.6333	4.86309			18.6333	4.86494				18.6333	4.87713				18.6333	4.44248						18.6333	4.68254
18.65	4.85925			18.65	4.86815			18.65	4.88377			18.65	4.72625			18.65	4.87174			18.65	4.86308			18.65	4.8651				18.65	4.87698				18.65	4.442						18.65	4.68249
18.6667	4.85937			18.6667	4.86808			18.6667	4.88362			18.6667	4.72611			18.6667	4.87174			18.6667	4.86309			18.6667	4.8651				18.6667	4.87682				18.6667	4.44151						18.6667	4.68254
18.6833	4.85947			18.6833	4.86818			18.6833	4.8833			18.6833	4.72591			18.6833	4.8717			18.6833	4.86324			18.6833	4.86542				18.6833	4.87677				18.6833	4.44113						18.6833	4.68248
18.7	4.85964			18.7	4.86833			18.7	4.88316			18.7	4.72581			18.7	4.87165			18.7	4.86302			18.7	4.86502				18.7	4.87665				18.7	4.44115						18.7	4.68241
18.7167	4.85982			18.7167	4.86837			18.7167	4.8831			18.7167	4.72595			18.7167	4.87151			18.7167	4.86287			18.7167	4.86451				18.7167	4.87661				18.7167	4.44116						18.7167	4.68215
18.7333	4.85983			18.7333	4.8684			18.7333	4.88315			18.7333	4.72608			18.7333	4.87141			18.7333	4.8628			18.7333	4.86438				18.7333	4.87673				18.7333	4.44115						18.7333	4.68196
18.75	4.85991			18.75	4.86836			18.75	4.88326			18.75	4.72602			18.75	4.87156			18.75	4.86294			18.75	4.86408				18.75	4.87685				18.75	4.44119						18.75	4.68196
18.7667	4.86002			18.7667	4.86823			18.7667	4.88336			18.7667	4.72603			18.7667	4.87169			18.7667	4.86311			18.7667	4.86387				18.7667	4.87694				18.7667	4.44115						18.7667	4.68194
18.7833	4.86006			18.7833	4.86813			18.7833	4.88339			18.7833	4.7261			18.7833	4.87174			18.7833	4.86339			18.7833	4.8637				18.7833	4.87714				18.7833	4.4411						18.7833	4.6821
18.8	4.86004			18.8	4.86812			18.8	4.88329			18.8	4.7261			18.8	4.87169			18.8	4.86342			18.8	4.86395				18.8	4.87724				18.8	4.44112						18.8	4.68197
18.8167	4.86003			18.8167	4.8683			18.8167	4.88334			18.8167	4.72601			18.8167	4.87147			18.8167	4.86327			18.8167	4.86382				18.8167	4.87743				18.8167	4.44115						18.8167	4.68197
18.8333	4.86034			18.8333	4.86865			18.8333	4.88349			18.8333	4.72603			18.8333	4.87145			18.8333	4.8632			18.8333	4.86372				18.8333	4.87738				18.8333	4.44114						18.8333	4.68182
18.85	4.86062			18.85	4.86876			18.85	4.88363			18.85	4.72613			18.85	4.87147			18.85	4.86311			18.85	4.86312				18.85	4.87727				18.85	4.44109						18.85	4.6816
18.8667	4.86077			18.8667	4.86863			18.8667	4.88374			18.8667	4.72619			18.8667	4.87134			18.8667	4.8633			18.8667	4.86295				18.8667	4.8772				18.8667	4.44101						18.8667	4.68159
18.8833	4.86096			18.8833	4.8685			18.8833	4.88373			18.8833	4.72617			18.8833	4.87132			18.8833	4.86368			18.8833	4.86379				18.8833	4.87713				18.8833	4.44075						18.8833	4.68135
18.9	4.86139			18.9	4.86867			18.9	4.88358			18.9	4.72604			18.9	4.87121			18.9	4.86355			18.9	4.86398				18.9	4.87722				18.9	4.44058						18.9	4.68116
18.9167	4.86182			18.9167	4.86858			18.9167	4.88346			18.9167	4.72623			18.9167	4.87129			18.9167	4.86346			18.9167	4.86307				18.9167	4.87718				18.9167	4.44081						18.9167	4.68103
18.9333	4.86176			18.9333	4.86865			18.9333	4.88389			18.9333	4.72677			18.9333	4.87137			18.9333	4.86337			18.9333	4.85699				18.9333	4.8775				18.9333	4.44116						18.9333	4.68055
18.95	4.8618			18.95	4.86848			18.95	4.88463			18.95	4.727			18.95	4.87156			18.95	4.8632			18.95	4.85477				18.95	4.87793				18.95	4.44106						18.95	4.68012
18.9667	4.86207			18.9667	4.86871			18.9667	4.885			18.9667	4.72691			18.9667	4.87191			18.9667	4.86266			18.9667	4.85734				18.9667	4.87794				18.9667	4.44055						18.9667	4.68011
18.9833	4.86284			18.9833	4.87005			18.9833	4.88511			18.9833	4.72751			18.9833	4.87135			18.9833	4.86256			18.9833	4.8641				18.9833	4.87767				18.9833	4.44007						18.9833	4.68037
19	4.86386			19	4.87079			19	4.88501			19	4.72879			19	4.87159			19	4.86294			19	4.86699				19	4.87713				19	4.43952						19	4.68064
19.0167	4.86414			19.0167	4.86873			19.0167	4.88549			19.0167	4.72973			19.0167	4.87402			19.0167	4.86307			19.0167	4.86666				19.0167	4.87569				19.0167	4.43964						19.0167	4.67816
19.0333	4.86137			19.0333	4.86736			19.0333	4.88481			19.0333	4.72738			19.0333	4.87498			19.0333	4.86216			19.0333	4.86482				19.0333	4.87671				19.0333	4.43966						19.0333	4.68115
19.05	4.85645			19.05	4.86507			19.05	4.88197			19.05	4.72367			19.05	4.87823			19.05	4.85856			19.05	4.86011				19.05	4.86356				19.05	4.42311						19.05	4.67008
19.0667	4.85133			19.0667	4.86222			19.0667	4.87977			19.0667	4.72418			19.0667	4.88162			19.0667	4.84893			19.0667	4.85034				19.0667	4.84168				19.0667	4.40681						19.0667	4.63182
19.0833	4.8478			19.0833	4.86247			19.0833	4.88031			19.0833	4.72734			19.0833	4.88326			19.0833	4.83981			19.0833	4.83786				19.0833	4.8143				19.0833	4.38664						19.0833	4.60855
19.1	4.84534			19.1	4.86459			19.1	4.88121			19.1	4.72991			19.1	4.88563			19.1	4.82915			19.1	4.83103				19.1	4.77962				19.1	4.36927						19.1	4.59833
19.1167	4.84608			19.1167	4.86528			19.1167	4.88073			19.1167	4.72948			19.1167	4.88773			19.1167	4.82868			19.1167	4.83022				19.1167	4.75967				19.1167	4.36454						19.1167	4.61507
19.1333	4.85065			19.1333	4.86557			19.1333	4.88147			19.1333	4.72854			19.1333	4.88764			19.1333	4.83			19.1333	4.8311				19.1333	4.75973				19.1333	4.3723						19.1333	4.65571
19.15	4.86075			19.15	4.8674			19.15	4.88177			19.15	4.72957			19.15	4.88444			19.15	4.83843			19.15	4.83695				19.15	4.77574				19.15	4.3884						19.15	4.68313
19.1667	4.86793			19.1667	4.86839			19.1667	4.88114			19.1667	4.73151			19.1667	4.86165			19.1667	4.84709			19.1667	4.85096				19.1667	4.80955				19.1667	4.40872						19.1667	4.71191
19.1833	4.86895			19.1833	4.8687			19.1833	4.88064			19.1833	4.7315			19.1833	4.82333			19.1833	4.85897			19.1833	4.86484				19.1833	4.84554				19.1833	4.43185						19.1833	4.73363
19.2	4.86694			19.2	4.86875			19.2	4.881			19.2	4.72821			19.2	4.78452			19.2	4.87188			19.2	4.87902				19.2	4.87732				19.2	4.45249						19.2	4.74588
19.2167	4.8644			19.2167	4.86905			19.2167	4.8816			19.2167	4.72607			19.2167	4.75175			19.2167	4.878			19.2167	4.88728				19.2167	4.90294				19.2167	4.46409						19.2167	4.74483
19.2333	4.86311			19.2333	4.86922			19.2333	4.88193			19.2333	4.72462			19.2333	4.734			19.2333	4.88023			19.2333	4.88724				19.2333	4.91034				19.2333	4.46444						19.2333	4.74023
19.25	4.8625			19.25	4.86923			19.25	4.88191			19.25	4.7235			19.25	4.73943			19.25	4.88124			19.25	4.88624				19.25	4.91085				19.25	4.46446						19.25	4.73002
19.2667	4.86227			19.2667	4.86967			19.2667	4.88163			19.2667	4.7237			19.2667	4.75617			19.2667	4.88083			19.2667	4.88066				19.2667	4.90667				19.2667	4.46387						19.2667	4.71946
19.2833	4.86178			19.2833	4.87035			19.2833	4.88079			19.2833	4.724			19.2833	4.77589			19.2833	4.87646			19.2833	4.87225				19.2833	4.90019				19.2833	4.45905						19.2833	4.71051
19.3	4.86153			19.3	4.87083			19.3	4.88015			19.3	4.72431			19.3	4.80081			19.3	4.87053			19.3	4.8723				19.3	4.89449				19.3	4.4531						19.3	4.70217
19.3167	4.86126			19.3167	4.87122			19.3167	4.88006			19.3167	4.72444			19.3167	4.82068			19.3167	4.86812			19.3167	4.87229				19.3167	4.89032				19.3167	4.44807						19.3167	4.694
19.3333	4.86085			19.3333	4.87133			19.3333	4.88041			19.3333	4.7231			19.3333	4.83455			19.3333	4.86475			19.3333	4.87256				19.3333	4.88746				19.3333	4.44708						19.3333	4.68866
19.35	4.86058			19.35	4.87111			19.35	4.88074			19.35	4.72239			19.35	4.84348			19.35	4.86443			19.35	4.87197				19.35	4.88542				19.35	4.44566						19.35	4.68551
19.3667	4.86026			19.3667	4.87083			19.3667	4.88068			19.3667	4.72258			19.3667	4.84775			19.3667	4.86523			19.3667	4.87157				19.3667	4.88496				19.3667	4.44456						19.3667	4.68221
19.3833	4.85997			19.3833	4.87053			19.3833	4.88061			19.3833	4.72311			19.3833	4.85106			19.3833	4.86556			19.3833	4.87099				19.3833	4.8849				19.3833	4.44446						19.3833	4.68252
19.4	4.85973			19.4	4.87042			19.4	4.88077			19.4	4.72363			19.4	4.85379			19.4	4.86545			19.4	4.87031				19.4	4.88384				19.4	4.44426						19.4	4.68325
19.4167	4.85975			19.4167	4.87031			19.4167	4.88122			19.4167	4.7242			19.4167	4.85591			19.4167	4.8654			19.4167	4.86985				19.4167	4.88295				19.4167	4.44393						19.4167	4.68309
19.4333	4.85999			19.4333	4.8703			19.4333	4.88117			19.4333	4.72471			19.4333	4.85776			19.4333	4.86497			19.4333	4.86942				19.4333	4.88241				19.4333	4.4438						19.4333	4.68329
19.45	4.8599			19.45	4.87028			19.45	4.88121			19.45	4.72506			19.45	4.85946			19.45	4.86479			19.45	4.86896				19.45	4.88129				19.45	4.44394						19.45	4.68377
19.4667	4.85983			19.4667	4.87004			19.4667	4.88138			19.4667	4.72551			19.4667	4.86074			19.4667	4.86439			19.4667	4.86863				19.4667	4.88056				19.4667	4.44413						19.4667	4.68388
19.4833	4.85975			19.4833	4.86988			19.4833	4.88135			19.4833	4.72603			19.4833	4.86175			19.4833	4.86402			19.4833	4.86827				19.4833	4.88036				19.4833	4.44405						19.4833	4.68369
19.5	4.85956			19.5	4.86966			19.5	4.88129			19.5	4.7269			19.5	4.86319			19.5	4.86415			19.5	4.86814				19.5	4.88061				19.5	4.44387						19.5	4.68378
19.5167	4.8595			19.5167	4.8696			19.5167	4.8813			19.5167	4.72709			19.5167	4.86475			19.5167	4.86401			19.5167	4.86785				19.5167	4.88036				19.5167	4.4438						19.5167	4.68422
19.5333	4.85957			19.5333	4.86955			19.5333	4.88135			19.5333	4.72715			19.5333	4.86612			19.5333	4.8635			19.5333	4.86742				19.5333	4.87979				19.5333	4.44387						19.5333	4.68418
19.55	4.85979			19.55	4.86943			19.55	4.88127			19.55	4.7272			19.55	4.86726			19.55	4.86338			19.55	4.86698				19.55	4.87943				19.55	4.44407						19.55	4.68458
19.5667	4.85988			19.5667	4.86937			19.5667	4.88153			19.5667	4.72728			19.5667	4.86816			19.5667	4.86343			19.5667	4.86659				19.5667	4.87921				19.5667	4.44412						19.5667	4.6848
19.5833	4.85996			19.5833	4.86944			19.5833	4.88175			19.5833	4.7273			19.5833	4.86888			19.5833	4.86305			19.5833	4.86632				19.5833	4.87894				19.5833	4.44423						19.5833	4.68477
19.6	4.85999			19.6	4.86955			19.6	4.88167			19.6	4.72723			19.6	4.86944			19.6	4.8628			19.6	4.86601				19.6	4.87875				19.6	4.44444						19.6	4.68473
19.6167	4.86013			19.6167	4.86949			19.6167	4.8815			19.6167	4.72714			19.6167	4.86985			19.6167	4.86289			19.6167	4.86572				19.6167	4.87825				19.6167	4.44457						19.6167	4.68474
19.6333	4.86025			19.6333	4.86946			19.6333	4.88137			19.6333	4.72696			19.6333	4.87019			19.6333	4.86293			19.6333	4.86549				19.6333	4.87808				19.6333	4.44456						19.6333	4.68501
19.65	4.86061			19.65	4.8692			19.65	4.8813			19.65	4.72697			19.65	4.87058			19.65	4.86267			19.65	4.86528				19.65	4.87781				19.65	4.44455						19.65	4.68512
19.6667	4.86085			19.6667	4.86901			19.6667	4.88124			19.6667	4.72713			19.6667	4.87085			19.6667	4.86272			19.6667	4.86494				19.6667	4.87776				19.6667	4.44453						19.6667	4.68492
19.6833	4.86079			19.6833	4.86905			19.6833	4.88136			19.6833	4.72711			19.6833	4.87111			19.6833	4.86272			19.6833	4.86481				19.6833	4.87782				19.6833	4.44484						19.6833	4.68468
19.7	4.86061			19.7	4.86915			19.7	4.88149			19.7	4.72702			19.7	4.87132			19.7	4.86285			19.7	4.86466				19.7	4.87782				19.7	4.44501						19.7	4.6846
19.7167	4.8605			19.7167	4.86925			19.7167	4.88157			19.7167	4.72676			19.7167	4.87152			19.7167	4.86304			19.7167	4.86449				19.7167	4.87765				19.7167	4.44492						19.7167	4.68475
19.7333	4.86054			19.7333	4.86916			19.7333	4.8817			19.7333	4.7266			19.7333	4.87174			19.7333	4.86303			19.7333	4.8645				19.7333	4.87735				19.7333	4.44463						19.7333	4.68472
19.75	4.86056			19.75	4.8692			19.75	4.88193			19.75	4.7265			19.75	4.87185			19.75	4.86306			19.75	4.86443				19.75	4.87708				19.75	4.44444						19.75	4.68465
19.7667	4.8605			19.7667	4.86944			19.7667	4.88216			19.7667	4.72658			19.7667	4.87193			19.7667	4.8631			19.7667	4.86442				19.7667	4.87683				19.7667	4.44417						19.7667	4.68476
19.7833	4.86055			19.7833	4.8696			19.7833	4.88215			19.7833	4.72657			19.7833	4.87205			19.7833	4.86332			19.7833	4.86451				19.7833	4.87676				19.7833	4.44393						19.7833	4.68475
19.8	4.8606			19.8	4.86983			19.8	4.88206			19.8	4.72646			19.8	4.87208			19.8	4.86348			19.8	4.86434				19.8	4.87665				19.8	4.44376						19.8	4.68461
19.8167	4.86074			19.8167	4.87008			19.8167	4.88197			19.8167	4.72639			19.8167	4.87217			19.8167	4.8636			19.8167	4.86405				19.8167	4.87649				19.8167	4.44356						19.8167	4.68454
19.8333	4.86059			19.8333	4.87037			19.8333	4.88193			19.8333	4.72657			19.8333	4.87207			19.8333	4.8638			19.8333	4.86415				19.8333	4.87641				19.8333	4.44351						19.8333	4.68452
19.85	4.86051			19.85	4.8705			19.85	4.88205			19.85	4.72659			19.85	4.87198			19.85	4.86385			19.85	4.86414				19.85	4.87653				19.85	4.44339						19.85	4.6844
19.8667	4.86085			19.8667	4.87056			19.8667	4.88222			19.8667	4.72668			19.8667	4.87175			19.8667	4.86369			19.8667	4.86427				19.8667	4.8767				19.8667	4.44312						19.8667	4.68404
19.8833	4.86095			19.8833	4.87067			19.8833	4.88241			19.8833	4.7266			19.8833	4.87146			19.8833	4.86371			19.8833	4.86458				19.8833	4.87674				19.8833	4.44284						19.8833	4.68391
19.9	4.86086			19.9	4.87073			19.9	4.88251			19.9	4.72655			19.9	4.87138			19.9	4.86374			19.9	4.86463				19.9	4.8768				19.9	4.44273						19.9	4.68392
19.9167	4.86069			19.9167	4.87077			19.9167	4.88249			19.9167	4.72657			19.9167	4.87153			19.9167	4.86373			19.9167	4.86472				19.9167	4.87668				19.9167	4.44249						19.9167	4.68396
19.9333	4.86065			19.9333	4.87078			19.9333	4.88249			19.9333	4.72675			19.9333	4.87158			19.9333	4.86374			19.9333	4.86463				19.9333	4.87656				19.9333	4.44207						19.9333	4.68394
19.95	4.86058			19.95	4.871			19.95	4.88267			19.95	4.72694			19.95	4.87155			19.95	4.86365			19.95	4.86456				19.95	4.8766				19.95	4.44179						19.95	4.68389
19.9667	4.86027			19.9667	4.8709			19.9667	4.88287			19.9667	4.72727			19.9667	4.87145			19.9667	4.86354			19.9667	4.86473				19.9667	4.87653				19.9667	4.4416						19.9667	4.684
19.9833	4.86019			19.9833	4.87081			19.9833	4.88297			19.9833	4.72756			19.9833	4.87158			19.9833	4.86356			19.9833	4.86503				19.9833	4.87649				19.9833	4.4415						19.9833	4.68393
20	4.8603			20	4.87078			20	4.88295			20	4.72773			20	4.87168			20	4.86359			20	4.86498				20	4.87646				20	4.44149						20	4.68401
20.0167	4.86033			20.0167	4.87055			20.0167	4.88292			20.0167	4.72801			20.0167	4.87167			20.0167	4.86352			20.0167	4.86486				20.0167	4.87648				20.0167	4.44165						20.0167	4.68411
20.0333	4.86047			20.0333	4.87032			20.0333	4.88298			20.0333	4.72812			20.0333	4.87169			20.0333	4.86364			20.0333	4.86488				20.0333	4.87654				20.0333	4.44185						20.0333	4.68407
20.05	4.86054			20.05	4.87021			20.05	4.88323			20.05	4.72827			20.05	4.87168			20.05	4.86356			20.05	4.86491				20.05	4.87676				20.05	4.44177						20.05	4.6839
20.0667	4.86057			20.0667	4.87028			20.0667	4.8834			20.0667	4.72836			20.0667	4.87154			20.0667	4.86353			20.0667	4.86513				20.0667	4.87694				20.0667	4.44191						20.0667	4.68376
20.0833	4.8606			20.0833	4.87028			20.0833	4.88334			20.0833	4.72835			20.0833	4.87139			20.0833	4.86328			20.0833	4.86533				20.0833	4.87694				20.0833	4.44222						20.0833	4.6837
20.1	4.86084			20.1	4.8702			20.1	4.88349			20.1	4.72823			20.1	4.87134			20.1	4.86317			20.1	4.86539				20.1	4.87684				20.1	4.44238						20.1	4.68366
20.1167	4.861			20.1167	4.87016			20.1167	4.88348			20.1167	4.72828			20.1167	4.8713			20.1167	4.86309			20.1167	4.86537				20.1167	4.87672				20.1167	4.44258						20.1167	4.6837
20.1333	4.86119			20.1333	4.87021			20.1333	4.88346			20.1333	4.72838			20.1333	4.87135			20.1333	4.86303			20.1333	4.86554				20.1333	4.87675				20.1333	4.44265						20.1333	4.6839
20.15	4.86141			20.15	4.87006			20.15	4.88342			20.15	4.72848			20.15	4.87141			20.15	4.8631			20.15	4.86558				20.15	4.8769				20.15	4.44275						20.15	4.68397
20.1667	4.86141			20.1667	4.86993			20.1667	4.88338			20.1667	4.72842			20.1667	4.87166			20.1667	4.86305			20.1667	4.86539				20.1667	4.87699				20.1667	4.44289						20.1667	4.68397
20.1833	4.86149			20.1833	4.86965			20.1833	4.88322			20.1833	4.72853			20.1833	4.87185			20.1833	4.86312			20.1833	4.8652				20.1833	4.87691				20.1833	4.44303						20.1833	4.68397
20.2	4.86155			20.2	4.86952			20.2	4.8832			20.2	4.72863			20.2	4.8719			20.2	4.86289			20.2	4.86519				20.2	4.87687				20.2	4.44312						20.2	4.68412
20.2167	4.86154			20.2167	4.86939			20.2167	4.88329			20.2167	4.72868			20.2167	4.87196			20.2167	4.86273			20.2167	4.86514				20.2167	4.87701				20.2167	4.4432						20.2167	4.68414
20.2333	4.86177			20.2333	4.86915			20.2333	4.88336			20.2333	4.72885			20.2333	4.87215			20.2333	4.86263			20.2333	4.86524				20.2333	4.8771				20.2333	4.44331						20.2333	4.68419
20.25	4.86204			20.25	4.86888			20.25	4.88356			20.25	4.729			20.25	4.8721			20.25	4.86273			20.25	4.86546				20.25	4.87707				20.25	4.44372						20.25	4.68439
20.2667	4.86216			20.2667	4.86879			20.2667	4.88357			20.2667	4.72906			20.2667	4.8721			20.2667	4.86272			20.2667	4.86561				20.2667	4.87704				20.2667	4.44411						20.2667	4.68462
20.2833	4.86227			20.2833	4.86864			20.2833	4.88361			20.2833	4.72902			20.2833	4.87211			20.2833	4.86244			20.2833	4.86589				20.2833	4.87701				20.2833	4.44443						20.2833	4.68476
20.3	4.86214			20.3	4.86889			20.3	4.88364			20.3	4.72896			20.3	4.87215			20.3	4.86244			20.3	4.86601				20.3	4.87711				20.3	4.44478						20.3	4.68475
20.3167	4.86207			20.3167	4.86905			20.3167	4.88385			20.3167	4.72875			20.3167	4.87203			20.3167	4.86252			20.3167	4.8659				20.3167	4.87718				20.3167	4.44504						20.3167	4.68489
20.3333	4.86218			20.3333	4.86914			20.3333	4.88396			20.3333	4.7287			20.3333	4.87202			20.3333	4.86248			20.3333	4.86579				20.3333	4.87716				20.3333	4.44505						20.3333	4.685
20.35	4.86234			20.35	4.86928			20.35	4.88397			20.35	4.72873			20.35	4.87211			20.35	4.86247			20.35	4.86588				20.35	4.87714				20.35	4.44496						20.35	4.68515
20.3667	4.86243			20.3667	4.86939			20.3667	4.88383			20.3667	4.72875			20.3667	4.87214			20.3667	4.8624			20.3667	4.86578				20.3667	4.87717				20.3667	4.44486						20.3667	4.68523
20.3833	4.8626			20.3833	4.86932			20.3833	4.88355			20.3833	4.72885			20.3833	4.87221			20.3833	4.8628			20.3833	4.86571				20.3833	4.87712				20.3833	4.4448						20.3833	4.68529
20.4	4.86281			20.4	4.86919			20.4	4.88328			20.4	4.7288			20.4	4.87227			20.4	4.86297			20.4	4.86582				20.4	4.87711				20.4	4.44471						20.4	4.68544
20.4167	4.86282			20.4167	4.86904			20.4167	4.88296			20.4167	4.72897			20.4167	4.87229			20.4167	4.86291			20.4167	4.86567				20.4167	4.87714				20.4167	4.44463						20.4167	4.68552
20.4333	4.86268			20.4333	4.86887			20.4333	4.88273			20.4333	4.72919			20.4333	4.87232			20.4333	4.86321			20.4333	4.86553				20.4333	4.87712				20.4333	4.44451						20.4333	4.68568
20.45	4.86243			20.45	4.86907			20.45	4.88272			20.45	4.72924			20.45	4.8724			20.45	4.86329			20.45	4.86539				20.45	4.87702				20.45	4.44447						20.45	4.68581
20.4667	4.86225			20.4667	4.86927			20.4667	4.88295			20.4667	4.72927			20.4667	4.87246			20.4667	4.86333			20.4667	4.86536				20.4667	4.8769				20.4667	4.4444						20.4667	4.68577
20.4833	4.86216			20.4833	4.86925			20.4833	4.88298			20.4833	4.72945			20.4833	4.87227			20.4833	4.86334			20.4833	4.8652				20.4833	4.87687				20.4833	4.44439						20.4833	4.68597
20.5	4.86202			20.5	4.8693			20.5	4.88293			20.5	4.72947			20.5	4.8721			20.5	4.86375			20.5	4.86527				20.5	4.87694				20.5	4.44429						20.5	4.68624
20.5167	4.86189			20.5167	4.86941			20.5167	4.88311			20.5167	4.72941			20.5167	4.87197			20.5167	4.86412			20.5167	4.86538				20.5167	4.87701				20.5167	4.44419						20.5167	4.68651
20.5333	4.86183			20.5333	4.86952			20.5333	4.88287			20.5333	4.7293			20.5333	4.872			20.5333	4.86398			20.5333	4.86543				20.5333	4.87706				20.5333	4.44419						20.5333	4.68661
20.55	4.8616			20.55	4.86974			20.55	4.88268			20.55	4.72929			20.55	4.87207			20.55	4.86376			20.55	4.86527				20.55	4.87685				20.55	4.44421						20.55	4.68644
20.5667	4.86166			20.5667	4.86951			20.5667	4.88259			20.5667	4.72909			20.5667	4.87213			20.5667	4.8638			20.5667	4.86509				20.5667	4.87675				20.5667	4.44421						20.5667	4.68641
20.5833	4.86177			20.5833	4.86977			20.5833	4.8825			20.5833	4.72892			20.5833	4.87226			20.5833	4.86371			20.5833	4.86496				20.5833	4.87682				20.5833	4.44411						20.5833	4.68625
20.6	4.86162			20.6	4.86985			20.6	4.88251			20.6	4.72877			20.6	4.87235			20.6	4.8635			20.6	4.86515				20.6	4.87685				20.6	4.44406						20.6	4.68616
20.6167	4.86154			20.6167	4.86981			20.6167	4.88246			20.6167	4.72866			20.6167	4.87263			20.6167	4.86371			20.6167	4.86524				20.6167	4.87674				20.6167	4.44392						20.6167	4.68611
20.6333	4.86137			20.6333	4.86964			20.6333	4.88237			20.6333	4.72861			20.6333	4.87278			20.6333	4.86358			20.6333	4.86539				20.6333	4.87657				20.6333	4.44356						20.6333	4.68597
20.65	4.8614			20.65	4.86968			20.65	4.88223			20.65	4.72878			20.65	4.87294			20.65	4.86373			20.65	4.86538				20.65	4.87651				20.65	4.44321						20.65	4.68594
20.6667	4.86126			20.6667	4.86954			20.6667	4.88242			20.6667	4.72883			20.6667	4.87302			20.6667	4.86376			20.6667	4.86537				20.6667	4.87649				20.6667	4.44313						20.6667	4.68586
20.6833	4.86114			20.6833	4.86934			20.6833	4.88246			20.6833	4.72876			20.6833	4.87292			20.6833	4.86395			20.6833	4.86517				20.6833	4.87638				20.6833	4.44283						20.6833	4.68605
20.7	4.86104			20.7	4.86947			20.7	4.88245			20.7	4.72882			20.7	4.87296			20.7	4.864			20.7	4.86495				20.7	4.87634				20.7	4.44261						20.7	4.68636
20.7167	4.86088			20.7167	4.86944			20.7167	4.88259			20.7167	4.72895			20.7167	4.87291			20.7167	4.86403			20.7167	4.86514				20.7167	4.87635				20.7167	4.4425						20.7167	4.68649
20.7333	4.86054			20.7333	4.86938			20.7333	4.88269			20.7333	4.72917			20.7333	4.8729			20.7333	4.86404			20.7333	4.86548				20.7333	4.87635				20.7333	4.44256						20.7333	4.68648
20.75	4.86047			20.75	4.86932			20.75	4.88278			20.75	4.72911			20.75	4.87284			20.75	4.86398			20.75	4.86557				20.75	4.87643				20.75	4.44256						20.75	4.68653
20.7667	4.86065			20.7667	4.86943			20.7667	4.88287			20.7667	4.72894			20.7667	4.87291			20.7667	4.86402			20.7667	4.86576				20.7667	4.87646				20.7667	4.44244						20.7667	4.68655
20.7833	4.86089			20.7833	4.8693			20.7833	4.88306			20.7833	4.72877			20.7833	4.87297			20.7833	4.86394			20.7833	4.86595				20.7833	4.87658				20.7833	4.44233						20.7833	4.68636
20.8	4.86095			20.8	4.86935			20.8	4.88295			20.8	4.72865			20.8	4.87297			20.8	4.86388			20.8	4.86605				20.8	4.87667				20.8	4.44254						20.8	4.68632
20.8167	4.86088			20.8167	4.86947			20.8167	4.88297			20.8167	4.72837			20.8167	4.87314			20.8167	4.86414			20.8167	4.86589				20.8167	4.87668				20.8167	4.44278						20.8167	4.68656
20.8333	4.86068			20.8333	4.86956			20.8333	4.88314			20.8333	4.72826			20.8333	4.87325			20.8333	4.8644			20.8333	4.86562				20.8333	4.87668				20.8333	4.44271						20.8333	4.68648
20.85	4.8606			20.85	4.86965			20.85	4.88316			20.85	4.72832			20.85	4.8733			20.85	4.86462			20.85	4.86568				20.85	4.87659				20.85	4.44262						20.85	4.68626
20.8667	4.86074			20.8667	4.86981			20.8667	4.88346			20.8667	4.72846			20.8667	4.87339			20.8667	4.86489			20.8667	4.86553				20.8667	4.87644				20.8667	4.44246						20.8667	4.68618
20.8833	4.86078			20.8833	4.87001			20.8833	4.88367			20.8833	4.7287			20.8833	4.87331			20.8833	4.86508			20.8833	4.86538				20.8833	4.8764				20.8833	4.44236						20.8833	4.68599
20.9	4.86088			20.9	4.87			20.9	4.88363			20.9	4.72898			20.9	4.87313			20.9	4.86507			20.9	4.86516				20.9	4.87632				20.9	4.44215						20.9	4.68597
20.9167	4.86077			20.9167	4.87007			20.9167	4.88341			20.9167	4.72898			20.9167	4.87304			20.9167	4.86522			20.9167	4.86511				20.9167	4.87643				20.9167	4.44221						20.9167	4.68648
20.9333	4.86083			20.9333	4.87034			20.9333	4.88372			20.9333	4.72853			20.9333	4.87296			20.9333	4.86521			20.9333	4.86509				20.9333	4.8765				20.9333	4.44265						20.9333	4.68634
20.95	4.86086			20.95	4.87079			20.95	4.88371			20.95	4.72839			20.95	4.87293			20.95	4.86505			20.95	4.86453				20.95	4.87653				20.95	4.44326						20.95	4.68564
20.9667	4.86122			20.9667	4.87129			20.9667	4.88383			20.9667	4.7277			20.9667	4.873			20.9667	4.86545			20.9667	4.86418				20.9667	4.87626				20.9667	4.44332						20.9667	4.68537
20.9833	4.86152			20.9833	4.87126			20.9833	4.88408			20.9833	4.72759			20.9833	4.87334			20.9833	4.86568			20.9833	4.86327				20.9833	4.87584				20.9833	4.44312						20.9833	4.68558
21	4.86042			21	4.87102			21	4.88361			21	4.72859			21	4.87336			21	4.86621			21	4.86308				21	4.87535				21	4.44176						21	4.68537
21.0167	4.86196			21.0167	4.87005			21.0167	4.88386			21.0167	4.73049			21.0167	4.87291			21.0167	4.86526			21.0167	4.8638				21.0167	4.87372				21.0167	4.44099						21.0167	4.68759
21.0333	4.86432			21.0333	4.86976			21.0333	4.8835			21.0333	4.72914			21.0333	4.87355			21.0333	4.86538			21.0333	4.86344				21.0333	4.87382				21.0333	4.43905						21.0333	4.68905
21.05	4.86092			21.05	4.86707			21.05	4.88074			21.05	4.72739			21.05	4.87557			21.05	4.85908			21.05	4.86242				21.05	4.87279				21.05	4.43334						21.05	4.67391
21.0667	4.85344			21.0667	4.86293			21.0667	4.87723			21.0667	4.72651			21.0667	4.8793			21.0667	4.84772			21.0667	4.85503				21.0667	4.85526				21.0667	4.413						21.0667	4.63966
21.0833	4.84694			21.0833	4.8617			21.0833	4.87675			21.0833	4.72873			21.0833	4.88274			21.0833	4.83892			21.0833	4.84699				21.0833	4.82744				21.0833	4.39608						21.0833	4.61832
21.1	4.84706			21.1	4.86295			21.1	4.87795			21.1	4.73178			21.1	4.88586			21.1	4.82971			21.1	4.83513				21.1	4.79312				21.1	4.37455						21.1	4.60522
21.1167	4.84931			21.1167	4.86357			21.1167	4.87737			21.1167	4.73251			21.1167	4.88975			21.1167	4.82983			21.1167	4.82763				21.1167	4.7709				21.1167	4.36666						21.1167	4.61965
21.1333	4.85478			21.1333	4.86279			21.1333	4.87822			21.1333	4.73172			21.1333	4.89252			21.1333	4.8313			21.1333	4.8299				21.1333	4.7635				21.1333	4.37698						21.1333	4.6583
21.15	4.85883			21.15	4.86502			21.15	4.8784			21.15	4.73102			21.15	4.88853			21.15	4.83574			21.15	4.83928				21.15	4.77155				21.15	4.38873						21.15	4.68737
21.1667	4.86218			21.1667	4.86763			21.1667	4.87874			21.1667	4.73252			21.1667	4.86408			21.1667	4.84555			21.1667	4.84994				21.1667	4.79578				21.1667	4.40774						21.1667	4.71433
21.1833	4.86329			21.1833	4.86824			21.1833	4.87889			21.1833	4.73347			21.1833	4.82844			21.1833	4.85925			21.1833	4.86088				21.1833	4.83228				21.1833	4.43115						21.1833	4.73261
21.2	4.86267			21.2	4.86867			21.2	4.87922			21.2	4.73021			21.2	4.79216			21.2	4.86792			21.2	4.87152				21.2	4.86721				21.2	4.45294						21.2	4.7437
21.2167	4.86258			21.2167	4.86865			21.2167	4.87971			21.2167	4.7263			21.2167	4.75995			21.2167	4.88027			21.2167	4.87853				21.2167	4.89563				21.2167	4.46776						21.2167	4.74883
21.2333	4.86242			21.2333	4.86875			21.2333	4.88006			21.2333	4.72407			21.2333	4.74193			21.2333	4.88264			21.2333	4.88251				21.2333	4.90967				21.2333	4.47287						21.2333	4.74671
21.25	4.86221			21.25	4.86883			21.25	4.88067			21.25	4.7233			21.25	4.74134			21.25	4.88264			21.25	4.88448				21.25	4.91224				21.25	4.47122						21.25	4.73642
21.2667	4.8622			21.2667	4.86881			21.2667	4.88132			21.2667	4.72296			21.2667	4.75513			21.2667	4.88216			21.2667	4.88309				21.2667	4.90938				21.2667	4.46756						21.2667	4.72838
21.2833	4.86201			21.2833	4.86881			21.2833	4.88188			21.2833	4.72336			21.2833	4.77512			21.2833	4.87777			21.2833	4.8813				21.2833	4.9043				21.2833	4.46301						21.2833	4.71788
21.3	4.86193			21.3	4.86941			21.3	4.88211			21.3	4.72358			21.3	4.79714			21.3	4.87226			21.3	4.87688				21.3	4.89793				21.3	4.45851						21.3	4.70809
21.3167	4.86203			21.3167	4.86992			21.3167	4.88218			21.3167	4.72382			21.3167	4.81658			21.3167	4.86824			21.3167	4.87459				21.3167	4.89022				21.3167	4.45453						21.3167	4.6989
21.3333	4.86206			21.3333	4.87018			21.3333	4.88213			21.3333	4.72337			21.3333	4.83413			21.3333	4.86708			21.3333	4.8723				21.3333	4.88736				21.3333	4.4523						21.3333	4.69394
21.35	4.86188			21.35	4.87012			21.35	4.88204			21.35	4.72241			21.35	4.84279			21.35	4.86662			21.35	4.87093				21.35	4.88563				21.35	4.45144						21.35	4.68373
21.3667	4.86164			21.3667	4.86981			21.3667	4.88217			21.3667	4.72193			21.3667	4.84827			21.3667	4.86612			21.3667	4.87004				21.3667	4.88467				21.3667	4.45057						21.3667	4.68068
21.3833	4.86143			21.3833	4.86978			21.3833	4.8825			21.3833	4.72194			21.3833	4.85218			21.3833	4.8655			21.3833	4.86996				21.3833	4.88355				21.3833	4.44975						21.3833	4.67811
21.4	4.86136			21.4	4.86974			21.4	4.88279			21.4	4.72228			21.4	4.85428			21.4	4.8651			21.4	4.86966				21.4	4.88265				21.4	4.44863						21.4	4.67829
21.4167	4.8614			21.4167	4.86973			21.4167	4.88287			21.4167	4.72287			21.4167	4.85605			21.4167	4.86526			21.4167	4.86918				21.4167	4.88153				21.4167	4.4476						21.4167	4.68012
21.4333	4.86144			21.4333	4.86987			21.4333	4.88297			21.4333	4.72355			21.4333	4.858			21.4333	4.86504			21.4333	4.86845				21.4333	4.88076				21.4333	4.4467						21.4333	4.68071
21.45	4.86142			21.45	4.86996			21.45	4.8832			21.45	4.72412			21.45	4.85993			21.45	4.86459			21.45	4.86797				21.45	4.88044				21.45	4.44606						21.45	4.68132
21.4667	4.86135			21.4667	4.87014			21.4667	4.88344			21.4667	4.72481			21.4667	4.86174			21.4667	4.86422			21.4667	4.86775				21.4667	4.88018				21.4667	4.44483						21.4667	4.6813
21.4833	4.86133			21.4833	4.87029			21.4833	4.88357			21.4833	4.72545			21.4833	4.86303			21.4833	4.8639			21.4833	4.86738				21.4833	4.87938				21.4833	4.44418						21.4833	4.68087
21.5	4.86129			21.5	4.87037			21.5	4.88365			21.5	4.72593			21.5	4.8645			21.5	4.86379			21.5	4.86714				21.5	4.87867				21.5	4.44412						21.5	4.68041
21.5167	4.86118			21.5167	4.87036			21.5167	4.88367			21.5167	4.72641			21.5167	4.86632			21.5167	4.86381			21.5167	4.86701				21.5167	4.87813				21.5167	4.44435						21.5167	4.68034
21.5333	4.8612			21.5333	4.87044			21.5333	4.88376			21.5333	4.72694			21.5333	4.86775			21.5333	4.8636			21.5333	4.86701				21.5333	4.87786				21.5333	4.44468						21.5333	4.68051
21.55	4.86106			21.55	4.87042			21.55	4.88372			21.55	4.72721			21.55	4.86874			21.55	4.8637			21.55	4.86699				21.55	4.87757				21.55	4.44483						21.55	4.6807
21.5667	4.86103			21.5667	4.87058			21.5667	4.88378			21.5667	4.7274			21.5667	4.86965			21.5667	4.86397			21.5667	4.86662				21.5667	4.87723				21.5667	4.44454						21.5667	4.68083
21.5833	4.86114			21.5833	4.87075			21.5833	4.88379			21.5833	4.72748			21.5833	4.87034			21.5833	4.86405			21.5833	4.86663				21.5833	4.87683				21.5833	4.44421						21.5833	4.68054
21.6	4.86124			21.6	4.87097			21.6	4.88375			21.6	4.72759			21.6	4.87093			21.6	4.86424			21.6	4.8668				21.6	4.87648				21.6	4.44405						21.6	4.68029
21.6167	4.8613			21.6167	4.87107			21.6167	4.88352			21.6167	4.72769			21.6167	4.87158			21.6167	4.86413			21.6167	4.86668				21.6167	4.87641				21.6167	4.44448						21.6167	4.67985
21.6333	4.86136			21.6333	4.87114			21.6333	4.88336			21.6333	4.72785			21.6333	4.87231			21.6333	4.86423			21.6333	4.86663				21.6333	4.87615				21.6333	4.44495						21.6333	4.67956
21.65	4.86145			21.65	4.87115			21.65	4.88336			21.65	4.72807			21.65	4.87284			21.65	4.86417			21.65	4.86665				21.65	4.87582				21.65	4.44536						21.65	4.6797
21.6667	4.86151			21.6667	4.87112			21.6667	4.88355			21.6667	4.72824			21.6667	4.8734			21.6667	4.86433			21.6667	4.86659				21.6667	4.87584				21.6667	4.44585						21.6667	4.6794
21.6833	4.86164			21.6833	4.87108			21.6833	4.88373			21.6833	4.72855			21.6833	4.87384			21.6833	4.86424			21.6833	4.86689				21.6833	4.87593				21.6833	4.44633						21.6833	4.67919
21.7	4.86161			21.7	4.8711			21.7	4.88372			21.7	4.72893			21.7	4.87401			21.7	4.86422			21.7	4.86695				21.7	4.87613				21.7	4.44681						21.7	4.67948
21.7167	4.86148			21.7167	4.87096			21.7167	4.88367			21.7167	4.72925			21.7167	4.87416			21.7167	4.86426			21.7167	4.86691				21.7167	4.87608				21.7167	4.44729						21.7167	4.68001
21.7333	4.86139			21.7333	4.87097			21.7333	4.88374			21.7333	4.72949			21.7333	4.87432			21.7333	4.86438			21.7333	4.86722				21.7333	4.8761				21.7333	4.44798						21.7333	4.68046
21.75	4.86144			21.75	4.87089			21.75	4.88374			21.75	4.72967			21.75	4.87431			21.75	4.86464			21.75	4.86709				21.75	4.87612				21.75	4.44874						21.75	4.68076
21.7667	4.86142			21.7667	4.87074			21.7667	4.88364			21.7667	4.72973			21.7667	4.87413			21.7667	4.86493			21.7667	4.86709				21.7667	4.87607				21.7667	4.44917						21.7667	4.68115
21.7833	4.86134			21.7833	4.87064			21.7833	4.88356			21.7833	4.72966			21.7833	4.8741			21.7833	4.8651			21.7833	4.86728				21.7833	4.87601				21.7833	4.44942						21.7833	4.68149
21.8	4.86137			21.8	4.87058			21.8	4.8835			21.8	4.72963			21.8	4.87424			21.8	4.86516			21.8	4.86742				21.8	4.87599				21.8	4.44959						21.8	4.68167
21.8167	4.86121			21.8167	4.87056			21.8167	4.88344			21.8167	4.72974			21.8167	4.8743			21.8167	4.86512			21.8167	4.86755				21.8167	4.87627				21.8167	4.44967						21.8167	4.68192
21.8333	4.86111			21.8333	4.87053			21.8333	4.88327			21.8333	4.72984			21.8333	4.8741			21.8333	4.86506			21.8333	4.86785				21.8333	4.87643				21.8333	4.4499						21.8333	4.68253
21.85	4.86119			21.85	4.87048			21.85	4.88304			21.85	4.72995			21.85	4.87399			21.85	4.86494			21.85	4.8678				21.85	4.87655				21.85	4.45007						21.85	4.68284
21.8667	4.86114			21.8667	4.87032			21.8667	4.88298			21.8667	4.72996			21.8667	4.87387			21.8667	4.86468			21.8667	4.86796				21.8667	4.87665				21.8667	4.45017						21.8667	4.68293
21.8833	4.86108			21.8833	4.87021			21.8833	4.883			21.8833	4.73005			21.8833	4.87375			21.8833	4.86448			21.8833	4.86807				21.8833	4.87677				21.8833	4.45026						21.8833	4.68309
21.9	4.86097			21.9	4.87015			21.9	4.88294			21.9	4.73011			21.9	4.87372			21.9	4.86426			21.9	4.86816				21.9	4.87691				21.9	4.45025						21.9	4.68346
21.9167	4.86089			21.9167	4.87014			21.9167	4.88283			21.9167	4.73021			21.9167	4.87382			21.9167	4.86428			21.9167	4.86834				21.9167	4.87693				21.9167	4.45025						21.9167	4.68402
21.9333	4.86091			21.9333	4.87006			21.9333	4.88291			21.9333	4.73053			21.9333	4.87374			21.9333	4.86437			21.9333	4.86848				21.9333	4.87674				21.9333	4.45033						21.9333	4.68443
21.95	4.86091			21.95	4.87005			21.95	4.88318			21.95	4.73067			21.95	4.87365			21.95	4.86441			21.95	4.86841				21.95	4.87679				21.95	4.45031						21.95	4.68489
21.9667	4.86084			21.9667	4.86979			21.9667	4.88342			21.9667	4.73059			21.9667	4.87364			21.9667	4.86427			21.9667	4.86834				21.9667	4.87704				21.9667	4.45057						21.9667	4.68519
21.9833	4.86087			21.9833	4.8695			21.9833	4.88348			21.9833	4.73067			21.9833	4.8736			21.9833	4.86435			21.9833	4.86821				21.9833	4.8773				21.9833	4.45063						21.9833	4.68558
22	4.86078			22	4.86935			22	4.88333			22	4.73091			22	4.87356			22	4.86408			22	4.86789				22	4.87739				22	4.45051						22	4.68594
22.0167	4.86072			22.0167	4.86927			22.0167	4.88318			22.0167	4.73094			22.0167	4.87358			22.0167	4.86394			22.0167	4.86795				22.0167	4.87735				22.0167	4.45052						22.0167	4.6862
22.0333	4.86069			22.0333	4.8693			22.0333	4.88308			22.0333	4.7307			22.0333	4.87361			22.0333	4.86382			22.0333	4.86805				22.0333	4.87734				22.0333	4.45042						22.0333	4.68616
22.05	4.86077			22.05	4.86929			22.05	4.88316			22.05	4.73048			22.05	4.87357			22.05	4.86352			22.05	4.86812				22.05	4.87761				22.05	4.45034						22.05	4.68616
22.0667	4.86077			22.0667	4.86963			22.0667	4.8833			22.0667	4.73035			22.0667	4.87334			22.0667	4.86333			22.0667	4.86803				22.0667	4.87782				22.0667	4.45008						22.0667	4.6862
22.0833	4.86097			22.0833	4.86973			22.0833	4.88351			22.0833	4.73029			22.0833	4.87318			22.0833	4.86366			22.0833	4.86791				22.0833	4.87784				22.0833	4.44988						22.0833	4.68648
22.1	4.86103			22.1	4.86982			22.1	4.88341			22.1	4.73032			22.1	4.87331			22.1	4.8636			22.1	4.86781				22.1	4.87773				22.1	4.44988						22.1	4.6869
22.1167	4.86099			22.1167	4.86995			22.1167	4.88333			22.1167	4.73043			22.1167	4.87329			22.1167	4.86401			22.1167	4.86752				22.1167	4.87763				22.1167	4.4496						22.1167	4.68728
22.1333	4.86093			22.1333	4.86991			22.1333	4.88348			22.1333	4.73056			22.1333	4.87322			22.1333	4.86426			22.1333	4.86747				22.1333	4.87747				22.1333	4.44922						22.1333	4.68766
22.15	4.86107			22.15	4.86979			22.15	4.88363			22.15	4.7306			22.15	4.87309			22.15	4.86433			22.15	4.86749				22.15	4.87727				22.15	4.44894						22.15	4.68786
22.1667	4.86126			22.1667	4.86966			22.1667	4.88376			22.1667	4.7307			22.1667	4.87309			22.1667	4.86468			22.1667	4.8675				22.1667	4.87716				22.1667	4.44876						22.1667	4.68816
22.1833	4.86134			22.1833	4.86979			22.1833	4.88397			22.1833	4.73062			22.1833	4.8729			22.1833	4.86482			22.1833	4.86745				22.1833	4.87725				22.1833	4.4486						22.1833	4.68851
22.2	4.86144			22.2	4.86999			22.2	4.88411			22.2	4.73063			22.2	4.8729			22.2	4.86464			22.2	4.86716				22.2	4.87724				22.2	4.44858						22.2	4.68857
22.2167	4.86172			22.2167	4.87021			22.2167	4.8841			22.2167	4.73073			22.2167	4.87301			22.2167	4.86471			22.2167	4.86698				22.2167	4.87704				22.2167	4.44857						22.2167	4.68865
22.2333	4.86185			22.2333	4.87034			22.2333	4.88408			22.2333	4.73064			22.2333	4.87302			22.2333	4.86458			22.2333	4.86694				22.2333	4.877				22.2333	4.44869						22.2333	4.68867
22.25	4.86178			22.25	4.87033			22.25	4.88403			22.25	4.73059			22.25	4.87286			22.25	4.86454			22.25	4.86682				22.25	4.87716				22.25	4.44898						22.25	4.68892
22.2667	4.86159			22.2667	4.87038			22.2667	4.88398			22.2667	4.73058			22.2667	4.87285			22.2667	4.86452			22.2667	4.86686				22.2667	4.8773				22.2667	4.44924						22.2667	4.68893
22.2833	4.86136			22.2833	4.87036			22.2833	4.88397			22.2833	4.73065			22.2833	4.87288			22.2833	4.86473			22.2833	4.86684				22.2833	4.87726				22.2833	4.44937						22.2833	4.68915
22.3	4.86127			22.3	4.87071			22.3	4.88399			22.3	4.73066			22.3	4.87283			22.3	4.86469			22.3	4.8671				22.3	4.87712				22.3	4.4495						22.3	4.68938
22.3167	4.86116			22.3167	4.87099			22.3167	4.8837			22.3167	4.73054			22.3167	4.873			22.3167	4.86424			22.3167	4.86712				22.3167	4.87661				22.3167	4.44948						22.3167	4.68956
22.3333	4.86111			22.3333	4.87102			22.3333	4.88361			22.3333	4.73036			22.3333	4.87311			22.3333	4.86389			22.3333	4.86712				22.3333	4.87635				22.3333	4.44959						22.3333	4.69002
22.35	4.86109			22.35	4.87113			22.35	4.88359			22.35	4.73036			22.35	4.87312			22.35	4.86396			22.35	4.86717				22.35	4.8763				22.35	4.45013						22.35	4.69074
22.3667	4.86117			22.3667	4.87131			22.3667	4.88348			22.3667	4.73057			22.3667	4.87313			22.3667	4.86397			22.3667	4.86718				22.3667	4.87605				22.3667	4.45033						22.3667	4.69102
22.3833	4.86099			22.3833	4.87127			22.3833	4.88341			22.3833	4.73079			22.3833	4.8731			22.3833	4.86427			22.3833	4.86728				22.3833	4.87579				22.3833	4.4505						22.3833	4.69144
22.4	4.86065			22.4	4.87107			22.4	4.88327			22.4	4.73091			22.4	4.87308			22.4	4.86475			22.4	4.86718				22.4	4.8756				22.4	4.45062						22.4	4.69149
22.4167	4.86065			22.4167	4.87109			22.4167	4.88314			22.4167	4.7309			22.4167	4.87299			22.4167	4.86509			22.4167	4.86718				22.4167	4.87547				22.4167	4.45084						22.4167	4.69155
22.4333	4.86077			22.4333	4.87119			22.4333	4.88318			22.4333	4.73082			22.4333	4.87292			22.4333	4.86533			22.4333	4.86718				22.4333	4.87532				22.4333	4.45105						22.4333	4.69202
22.45	4.86101			22.45	4.87124			22.45	4.88305			22.45	4.73097			22.45	4.87308			22.45	4.86535			22.45	4.86717				22.45	4.87523				22.45	4.45123						22.45	4.69246
22.4667	4.86119			22.4667	4.87144			22.4667	4.88302			22.4667	4.73087			22.4667	4.87303			22.4667	4.86524			22.4667	4.867				22.4667	4.8754				22.4667	4.45156						22.4667	4.69312
22.4833	4.8613			22.4833	4.87159			22.4833	4.88319			22.4833	4.73075			22.4833	4.87288			22.4833	4.8654			22.4833	4.86687				22.4833	4.87537				22.4833	4.45205						22.4833	4.69332
22.5	4.86125			22.5	4.87159			22.5	4.8833			22.5	4.73064			22.5	4.8728			22.5	4.86589			22.5	4.86685				22.5	4.87543				22.5	4.45243						22.5	4.69264
22.5167	4.8612			22.5167	4.87155			22.5167	4.88331			22.5167	4.7307			22.5167	4.87292			22.5167	4.86568			22.5167	4.86703				22.5167	4.87561				22.5167	4.45251						22.5167	4.6924
22.5333	4.86104			22.5333	4.87163			22.5333	4.88333			22.5333	4.73071			22.5333	4.87277			22.5333	4.86561			22.5333	4.86712				22.5333	4.87582				22.5333	4.45266						22.5333	4.69253
22.55	4.86075			22.55	4.87173			22.55	4.88344			22.55	4.73054			22.55	4.87266			22.55	4.86587			22.55	4.86712				22.55	4.87624				22.55	4.45279						22.55	4.69231
22.5667	4.86067			22.5667	4.87153			22.5667	4.88342			22.5667	4.7305			22.5667	4.87276			22.5667	4.86619			22.5667	4.86697				22.5667	4.87655				22.5667	4.45289						22.5667	4.6921
22.5833	4.86078			22.5833	4.87144			22.5833	4.88355			22.5833	4.73041			22.5833	4.87295			22.5833	4.86629			22.5833	4.86693				22.5833	4.87675				22.5833	4.45298						22.5833	4.69197
22.6	4.86074			22.6	4.87153			22.6	4.88365			22.6	4.73031			22.6	4.87311			22.6	4.86554			22.6	4.86708				22.6	4.87703				22.6	4.453						22.6	4.69207
22.6167	4.86074			22.6167	4.87151			22.6167	4.88354			22.6167	4.73016			22.6167	4.87326			22.6167	4.86486			22.6167	4.86716				22.6167	4.8771				22.6167	4.45306						22.6167	4.69186
22.6333	4.86079			22.6333	4.87149			22.6333	4.88352			22.6333	4.73007			22.6333	4.87343			22.6333	4.86484			22.6333	4.86708				22.6333	4.87716				22.6333	4.45284						22.6333	4.69136
22.65	4.86084			22.65	4.87156			22.65	4.88373			22.65	4.73021			22.65	4.87328			22.65	4.86509			22.65	4.86705				22.65	4.87749				22.65	4.45257						22.65	4.69059
22.6667	4.86081			22.6667	4.87154			22.6667	4.88391			22.6667	4.73034			22.6667	4.87307			22.6667	4.86472			22.6667	4.867				22.6667	4.87764				22.6667	4.4524						22.6667	4.69038
22.6833	4.86083			22.6833	4.87151			22.6833	4.884			22.6833	4.73042			22.6833	4.87291			22.6833	4.86507			22.6833	4.86694				22.6833	4.87778				22.6833	4.4524						22.6833	4.69029
22.7	4.8608			22.7	4.8717			22.7	4.88409			22.7	4.73049			22.7	4.87281			22.7	4.86479			22.7	4.86684				22.7	4.87796				22.7	4.45241						22.7	4.69029
22.7167	4.86091			22.7167	4.87175			22.7167	4.88411			22.7167	4.73053			22.7167	4.87294			22.7167	4.86498			22.7167	4.86676				22.7167	4.87807				22.7167	4.45229						22.7167	4.69019
22.7333	4.861			22.7333	4.8717			22.7333	4.88419			22.7333	4.73057			22.7333	4.8733			22.7333	4.86563			22.7333	4.86665				22.7333	4.87824				22.7333	4.45225						22.7333	4.6902
22.75	4.86105			22.75	4.87186			22.75	4.88413			22.75	4.73062			22.75	4.87366			22.75	4.86586			22.75	4.86661				22.75	4.87864				22.75	4.45219						22.75	4.69017
22.7667	4.86102			22.7667	4.87177			22.7667	4.88406			22.7667	4.73063			22.7667	4.87384			22.7667	4.86581			22.7667	4.86679				22.7667	4.87878				22.7667	4.45212						22.7667	4.6899
22.7833	4.8608			22.7833	4.87158			22.7833	4.88406			22.7833	4.73056			22.7833	4.87385			22.7833	4.86629			22.7833	4.86695				22.7833	4.87855				22.7833	4.45226						22.7833	4.68966
22.8	4.86056			22.8	4.8714			22.8	4.88398			22.8	4.73073			22.8	4.87389			22.8	4.86564			22.8	4.86717				22.8	4.87833				22.8	4.45216						22.8	4.68938
22.8167	4.86039			22.8167	4.87126			22.8167	4.88383			22.8167	4.73085			22.8167	4.87405			22.8167	4.8659			22.8167	4.86726				22.8167	4.87833				22.8167	4.45224						22.8167	4.6891
22.8333	4.86065			22.8333	4.87126			22.8333	4.88368			22.8333	4.73091			22.8333	4.8742			22.8333	4.86591			22.8333	4.86735				22.8333	4.87821				22.8333	4.4523						22.8333	4.68905
22.85	4.86079			22.85	4.87097			22.85	4.88374			22.85	4.73077			22.85	4.87434			22.85	4.86575			22.85	4.86739				22.85	4.87807				22.85	4.45233						22.85	4.68902
22.8667	4.86096			22.8667	4.87062			22.8667	4.88373			22.8667	4.73067			22.8667	4.87467			22.8667	4.86523			22.8667	4.8673				22.8667	4.8778				22.8667	4.45227						22.8667	4.68888
22.8833	4.86124			22.8833	4.87066			22.8833	4.88354			22.8833	4.7309			22.8833	4.87487			22.8833	4.86507			22.8833	4.86719				22.8833	4.87724				22.8833	4.452						22.8833	4.68868
22.9	4.86139			22.9	4.87057			22.9	4.88336			22.9	4.7312			22.9	4.87478			22.9	4.86506			22.9	4.86719				22.9	4.87673				22.9	4.45158						22.9	4.68861
22.9167	4.86165			22.9167	4.87036			22.9167	4.88325			22.9167	4.73156			22.9167	4.87457			22.9167	4.86446			22.9167	4.86718				22.9167	4.87674				22.9167	4.45134						22.9167	4.68866
22.9333	4.86173			22.9333	4.86992			22.9333	4.88318			22.9333	4.73145			22.9333	4.87486			22.9333	4.86409			22.9333	4.86731				22.9333	4.87685				22.9333	4.4514						22.9333	4.68855
22.95	4.86198			22.95	4.86969			22.95	4.88326			22.95	4.7312			22.95	4.8754			22.95	4.86429			22.95	4.8677				22.95	4.8766				22.95	4.45135						22.95	4.68816
22.9667	4.86198			22.9667	4.86875			22.9667	4.88313			22.9667	4.73106			22.9667	4.87527			22.9667	4.86425			22.9667	4.86835				22.9667	4.87649				22.9667	4.45192						22.9667	4.68794
22.9833	4.86197			22.9833	4.86783			22.9833	4.88343			22.9833	4.73113			22.9833	4.87481			22.9833	4.86409			22.9833	4.86797				22.9833	4.87626				22.9833	4.45298						22.9833	4.68808
23	4.86305			23	4.86692			23	4.88349			23	4.73077			23	4.87464			23	4.86505			23	4.86739				23	4.87681				23	4.45309						23	4.68872
23.0167	4.86273			23.0167	4.866			23.0167	4.88575			23.0167	4.72881			23.0167	4.87553			23.0167	4.8648			23.0167	4.86728				23.0167	4.87681				23.0167	4.4541						23.0167	4.68953
23.0333	4.86129			23.0333	4.8677			23.0333	4.88387			23.0333	4.72799			23.0333	4.87633			23.0333	4.86382			23.0333	4.86645				23.0333	4.876				23.0333	4.45229						23.0333	4.69073
23.05	4.85979			23.05	4.86662			23.05	4.8798			23.05	4.72571			23.05	4.87728			23.05	4.86168			23.05	4.86102				23.05	4.8735				23.05	4.44506						23.05	4.67553
23.0667	4.85684			23.0667	4.86339			23.0667	4.87753			23.0667	4.72527			23.0667	4.88043			23.0667	4.85473			23.0667	4.85559				23.0667	4.8573				23.0667	4.42771						23.0667	4.64175
23.0833	4.84938			23.0833	4.86276			23.0833	4.87785			23.0833	4.72816			23.0833	4.8841			23.0833	4.84171			23.0833	4.84532				23.0833	4.82821				23.0833	4.41063						23.0833	4.61882
23.1	4.8435			23.1	4.86457			23.1	4.87918			23.1	4.73077			23.1	4.88666			23.1	4.82971			23.1	4.83279				23.1	4.79533				23.1	4.38939						23.1	4.60535
23.1167	4.84416			23.1167	4.86503			23.1167	4.87872			23.1167	4.73124			23.1167	4.89012			23.1167	4.82743			23.1167	4.82957				23.1167	4.77302				23.1167	4.38235						23.1167	4.62267
23.1333	4.85135			23.1333	4.86468			23.1333	4.87997			23.1333	4.73004			23.1333	4.89331			23.1333	4.83206			23.1333	4.83262				23.1333	4.76757				23.1333	4.38286						23.1333	4.65673
23.15	4.85674			23.15	4.86658			23.15	4.88155			23.15	4.72868			23.15	4.89263			23.15	4.83906			23.15	4.83943				23.15	4.77878				23.15	4.39694						23.15	4.68765
23.1667	4.86332			23.1667	4.86769			23.1667	4.88117			23.1667	4.72834			23.1667	4.87674			23.1667	4.84944			23.1667	4.85038				23.1667	4.80325				23.1667	4.41852						23.1667	4.71353
23.1833	4.86694			23.1833	4.86846			23.1833	4.88099			23.1833	4.72918			23.1833	4.84965			23.1833	4.86051			23.1833	4.86346				23.1833	4.8377				23.1833	4.44232						23.1833	4.73412
23.2	4.86771			23.2	4.8689			23.2	4.88197			23.2	4.7293			23.2	4.80993			23.2	4.87475			23.2	4.8779				23.2	4.87102				23.2	4.46034						23.2	4.74198
23.2167	4.86757			23.2167	4.86897			23.2167	4.88276			23.2167	4.72847			23.2167	4.7704			23.2167	4.88136			23.2167	4.88563				23.2167	4.90019				23.2167	4.4739						23.2167	4.74458
23.2333	4.86646			23.2333	4.86908			23.2333	4.88292			23.2333	4.72798			23.2333	4.7478			23.2333	4.88115			23.2333	4.88727				23.2333	4.90974				23.2333	4.47953						23.2333	4.74142
23.25	4.86598			23.25	4.86937			23.25	4.88302			23.25	4.72788			23.25	4.74114			23.25	4.8794			23.25	4.88571				23.25	4.91191				23.25	4.47821						23.25	4.7324
23.2667	4.86533			23.2667	4.86985			23.2667	4.88297			23.2667	4.72786			23.2667	4.75025			23.2667	4.87732			23.2667	4.8833				23.2667	4.90986				23.2667	4.47616						23.2667	4.72465
23.2833	4.86506			23.2833	4.87042			23.2833	4.88282			23.2833	4.72775			23.2833	4.77059			23.2833	4.87498			23.2833	4.8794				23.2833	4.90204				23.2833	4.47401						23.2833	4.71061
23.3	4.86501			23.3	4.87096			23.3	4.88277			23.3	4.72751			23.3	4.79222			23.3	4.87237			23.3	4.87642				23.3	4.89281				23.3	4.47176						23.3	4.70373
23.3167	4.86485			23.3167	4.87117			23.3167	4.88258			23.3167	4.72713			23.3167	4.81206			23.3167	4.87044			23.3167	4.87346				23.3167	4.88857				23.3167	4.46914						23.3167	4.69694
23.3333	4.86472			23.3333	4.87106			23.3333	4.88242			23.3333	4.72655			23.3333	4.82755			23.3333	4.86995			23.3333	4.87171				23.3333	4.88623				23.3333	4.46556						23.3333	4.69205
23.35	4.8645			23.35	4.87066			23.35	4.88199			23.35	4.72601			23.35	4.8388			23.35	4.86964			23.35	4.87085				23.35	4.88475				23.35	4.45657						23.35	4.68819
23.3667	4.86406			23.3667	4.87067			23.3667	4.88182			23.3667	4.72576			23.3667	4.84603			23.3667	4.86871			23.3667	4.87046				23.3667	4.88388				23.3667	4.45387						23.3667	4.68816
23.3833	4.86354			23.3833	4.87077			23.3833	4.88207			23.3833	4.72587			23.3833	4.84934			23.3833	4.86823			23.3833	4.86992				23.3833	4.88281				23.3833	4.4531						23.3833	4.68815
23.4	4.86354			23.4	4.87081			23.4	4.88242			23.4	4.72635			23.4	4.8516			23.4	4.86759			23.4	4.86928				23.4	4.88202				23.4	4.45265						23.4	4.688
23.4167	4.86351			23.4167	4.8708			23.4167	4.8828			23.4167	4.72679			23.4167	4.85433			23.4167	4.86681			23.4167	4.86868				23.4167	4.88121				23.4167	4.45202						23.4167	4.6878
23.4333	4.86321			23.4333	4.87077			23.4333	4.88296			23.4333	4.72728			23.4333	4.85713			23.4333	4.86672			23.4333	4.86827				23.4333	4.88068				23.4333	4.45172						23.4333	4.68731
23.45	4.86319			23.45	4.87091			23.45	4.8832			23.45	4.72789			23.45	4.85927			23.45	4.86646			23.45	4.86785				23.45	4.88029				23.45	4.45121						23.45	4.68652
23.4667	4.86315			23.4667	4.87109			23.4667	4.88329			23.4667	4.72853			23.4667	4.86112			23.4667	4.86614			23.4667	4.86729				23.4667	4.8797				23.4667	4.45068						23.4667	4.68603
23.4833	4.86307			23.4833	4.87119			23.4833	4.88338			23.4833	4.72875			23.4833	4.86236			23.4833	4.86614			23.4833	4.86705				23.4833	4.87896				23.4833	4.45029						23.4833	4.68566
23.5	4.86309			23.5	4.87122			23.5	4.88346			23.5	4.72879			23.5	4.8638			23.5	4.86602			23.5	4.86672				23.5	4.87853				23.5	4.45009						23.5	4.68541
23.5167	4.863			23.5167	4.87115			23.5167	4.88341			23.5167	4.7289			23.5167	4.8657			23.5167	4.86607			23.5167	4.86672				23.5167	4.87801				23.5167	4.44965						23.5167	4.68494
23.5333	4.8629			23.5333	4.87118			23.5333	4.88341			23.5333	4.72893			23.5333	4.86728			23.5333	4.86608			23.5333	4.86682				23.5333	4.87789				23.5333	4.44926						23.5333	4.68451
23.55	4.86279			23.55	4.87131			23.55	4.8833			23.55	4.72907			23.55	4.86851			23.55	4.866			23.55	4.86676				23.55	4.87778				23.55	4.44909						23.55	4.6842
23.5667	4.86256			23.5667	4.87137			23.5667	4.88341			23.5667	4.72927			23.5667	4.86945			23.5667	4.86575			23.5667	4.8667				23.5667	4.87759				23.5667	4.44887						23.5667	4.68401
23.5833	4.86241			23.5833	4.8714			23.5833	4.88352			23.5833	4.72938			23.5833	4.8704			23.5833	4.86543			23.5833	4.8664				23.5833	4.87737				23.5833	4.44874						23.5833	4.68417
23.6	4.8623			23.6	4.87138			23.6	4.88351			23.6	4.72958			23.6	4.87126			23.6	4.86532			23.6	4.86626				23.6	4.87729				23.6	4.44863						23.6	4.68424
23.6167	4.86221			23.6167	4.87142			23.6167	4.88358			23.6167	4.72975			23.6167	4.87186			23.6167	4.86556			23.6167	4.86617				23.6167	4.87742				23.6167	4.44845						23.6167	4.68422
23.6333	4.86206			23.6333	4.87159			23.6333	4.88395			23.6333	4.72975			23.6333	4.8725			23.6333	4.86583			23.6333	4.86608				23.6333	4.87737				23.6333	4.44844						23.6333	4.68406
23.65	4.86195			23.65	4.87168			23.65	4.88421			23.65	4.72963			23.65	4.87316			23.65	4.86598			23.65	4.86625				23.65	4.87723				23.65	4.44857						23.65	4.6839
23.6667	4.86191			23.6667	4.87174			23.6667	4.88422			23.6667	4.72964			23.6667	4.87351			23.6667	4.86598			23.6667	4.86642				23.6667	4.87709				23.6667	4.44852						23.6667	4.68385
23.6833	4.86187			23.6833	4.87175			23.6833	4.88432			23.6833	4.72973			23.6833	4.87367			23.6833	4.86614			23.6833	4.86666				23.6833	4.87705				23.6833	4.44893						23.6833	4.68383
23.7	4.86194			23.7	4.87176			23.7	4.88412			23.7	4.72976			23.7	4.8738			23.7	4.86634			23.7	4.86694				23.7	4.87694				23.7	4.44921						23.7	4.68402
23.7167	4.86182			23.7167	4.87171			23.7167	4.8842			23.7167	4.72984			23.7167	4.87383			23.7167	4.86638			23.7167	4.8672				23.7167	4.87685				23.7167	4.44941						23.7167	4.68424
23.7333	4.86168			23.7333	4.87169			23.7333	4.88434			23.7333	4.72976			23.7333	4.87389			23.7333	4.86651			23.7333	4.86716				23.7333	4.87682				23.7333	4.44964						23.7333	4.68453
23.75	4.86162			23.75	4.87184			23.75	4.88435			23.75	4.72995			23.75	4.87376			23.75	4.86646			23.75	4.86705				23.75	4.87686				23.75	4.44988						23.75	4.68485
23.7667	4.86163			23.7667	4.87188			23.7667	4.88423			23.7667	4.73005			23.7667	4.87356			23.7667	4.86628			23.7667	4.86701				23.7667	4.87675				23.7667	4.45015						23.7667	4.68494
23.7833	4.86153			23.7833	4.87162			23.7833	4.88416			23.7833	4.73029			23.7833	4.87361			23.7833	4.86602			23.7833	4.86718				23.7833	4.87689				23.7833	4.45035						23.7833	4.6852
23.8	4.86151			23.8	4.87132			23.8	4.88404			23.8	4.73044			23.8	4.87362			23.8	4.86578			23.8	4.86723				23.8	4.87693				23.8	4.45063						23.8	4.6855
23.8167	4.86152			23.8167	4.87115			23.8167	4.88389			23.8167	4.73056			23.8167	4.87354			23.8167	4.8656			23.8167	4.86719				23.8167	4.87694				23.8167	4.45083						23.8167	4.68589
23.8333	4.86155			23.8333	4.87127			23.8333	4.88374			23.8333	4.73084			23.8333	4.87348			23.8333	4.86548			23.8333	4.86713				23.8333	4.87695				23.8333	4.4511						23.8333	4.68618
23.85	4.86146			23.85	4.87154			23.85	4.88368			23.85	4.7312			23.85	4.87349			23.85	4.86539			23.85	4.86715				23.85	4.87701				23.85	4.45122						23.85	4.6863
23.8667	4.86131			23.8667	4.87156			23.8667	4.8838			23.8667	4.73146			23.8667	4.87344			23.8667	4.86528			23.8667	4.86746				23.8667	4.87702				23.8667	4.45135						23.8667	4.68668
23.8833	4.86128			23.8833	4.87128			23.8833	4.88384			23.8833	4.73166			23.8833	4.87339			23.8833	4.86532			23.8833	4.86733				23.8833	4.87698				23.8833	4.45144						23.8833	4.68708
23.9	4.86119			23.9	4.8711			23.9	4.88389			23.9	4.73182			23.9	4.87328			23.9	4.8656			23.9	4.86731				23.9	4.87693				23.9	4.45153						23.9	4.68721
23.9167	4.86124			23.9167	4.87108			23.9167	4.88395			23.9167	4.73203			23.9167	4.87324			23.9167	4.86575			23.9167	4.86736				23.9167	4.87673				23.9167	4.45149						23.9167	4.68725
23.9333	4.86123			23.9333	4.87127			23.9333	4.88396			23.9333	4.73211			23.9333	4.87329			23.9333	4.86572			23.9333	4.8671				23.9333	4.87661				23.9333	4.4514						23.9333	4.68726
23.95	4.86132			23.95	4.87117			23.95	4.88408			23.95	4.73234			23.95	4.87356			23.95	4.86543			23.95	4.86704				23.95	4.87641				23.95	4.45153						23.95	4.68737
23.9667	4.86135			23.9667	4.87114			23.9667	4.88416			23.9667	4.73253			23.9667	4.87368			23.9667	4.86544			23.9667	4.86704				23.9667	4.87627				23.9667	4.4517						23.9667	4.68756
23.9833	4.8613			23.9833	4.87094			23.9833	4.88392			23.9833	4.73267			23.9833	4.8736			23.9833	4.86548			23.9833	4.86671				23.9833	4.87632				23.9833	4.4516						23.9833	4.6877
24	4.86117			24	4.87087			24	4.88386			24	4.73276			24	4.87356			24	4.86559			24	4.86671				24	4.87641				24	4.45139						24	4.68787
24.0167	4.86114			24.0167	4.8708			24.0167	4.88388			24.0167	4.73292			24.0167	4.87362			24.0167	4.86576			24.0167	4.86683				24.0167	4.87651				24.0167	4.45124						24.0167	4.68799
24.0333	4.86113			24.0333	4.87081			24.0333	4.88375			24.0333	4.73299			24.0333	4.87361			24.0333	4.86587			24.0333	4.86707				24.0333	4.87681				24.0333	4.45114						24.0333	4.68807
24.05	4.86113			24.05	4.87076			24.05	4.88366			24.05	4.73308			24.05	4.87375			24.05	4.86571			24.05	4.8672				24.05	4.87703				24.05	4.451						24.05	4.68826
24.0667	4.86112			24.0667	4.87077			24.0667	4.88376			24.0667	4.73315			24.0667	4.874			24.0667	4.8653			24.0667	4.86729				24.0667	4.87707				24.0667	4.4509						24.0667	4.68865
24.0833	4.8611			24.0833	4.87068			24.0833	4.88376			24.0833	4.73311			24.0833	4.87416			24.0833	4.86517			24.0833	4.86753				24.0833	4.87693				24.0833	4.45092						24.0833	4.6889
24.1	4.86107			24.1	4.87069			24.1	4.88382			24.1	4.73319			24.1	4.87427			24.1	4.86521			24.1	4.86763				24.1	4.87679				24.1	4.45057						24.1	4.68898
24.1167	4.86116			24.1167	4.87085			24.1167	4.88393			24.1167	4.73318			24.1167	4.87436			24.1167	4.8653			24.1167	4.8676				24.1167	4.87663				24.1167	4.45037						24.1167	4.68886
24.1333	4.86126			24.1333	4.87112			24.1333	4.88392			24.1333	4.733			24.1333	4.87449			24.1333	4.86524			24.1333	4.86756				24.1333	4.87644				24.1333	4.45058						24.1333	4.68863
24.15	4.86127			24.15	4.87112			24.15	4.88407			24.15	4.73278			24.15	4.87458			24.15	4.86542			24.15	4.86769				24.15	4.87636				24.15	4.4507						24.15	4.68836
24.1667	4.86139			24.1667	4.87098			24.1667	4.88432			24.1667	4.73253			24.1667	4.87463			24.1667	4.86522			24.1667	4.86781				24.1667	4.87632				24.1667	4.45081						24.1667	4.68827
24.1833	4.86157			24.1833	4.87112			24.1833	4.88462			24.1833	4.73231			24.1833	4.87463			24.1833	4.86499			24.1833	4.86794				24.1833	4.87609				24.1833	4.45096						24.1833	4.68818
24.2	4.86171			24.2	4.8713			24.2	4.88466			24.2	4.73221			24.2	4.87455			24.2	4.86489			24.2	4.86791				24.2	4.87586				24.2	4.45102						24.2	4.68807
24.2167	4.86194			24.2167	4.87162			24.2167	4.88458			24.2167	4.73198			24.2167	4.8746			24.2167	4.86466			24.2167	4.86772				24.2167	4.8758				24.2167	4.4511						24.2167	4.6881
24.2333	4.86194			24.2333	4.87175			24.2333	4.88454			24.2333	4.73162			24.2333	4.8748			24.2333	4.86452			24.2333	4.86778				24.2333	4.87572				24.2333	4.45125						24.2333	4.68802
24.25	4.86186			24.25	4.87166			24.25	4.88447			24.25	4.73131			24.25	4.87491			24.25	4.86424			24.25	4.86785				24.25	4.87562				24.25	4.45139						24.25	4.68812
24.2667	4.86184			24.2667	4.87149			24.2667	4.88442			24.2667	4.73124			24.2667	4.87504			24.2667	4.86392			24.2667	4.86799				24.2667	4.8755				24.2667	4.4516						24.2667	4.68813
24.2833	4.86202			24.2833	4.87139			24.2833	4.88408			24.2833	4.73121			24.2833	4.87518			24.2833	4.86395			24.2833	4.86828				24.2833	4.87553				24.2833	4.45167						24.2833	4.68802
24.3	4.8622			24.3	4.87155			24.3	4.88419			24.3	4.73124			24.3	4.87523			24.3	4.86386			24.3	4.86834				24.3	4.87567				24.3	4.45162						24.3	4.68769
24.3167	4.86228			24.3167	4.87174			24.3167	4.88416			24.3167	4.73114			24.3167	4.87529			24.3167	4.86369			24.3167	4.86823				24.3167	4.87572				24.3167	4.45167						24.3167	4.68776
24.3333	4.86246			24.3333	4.87169			24.3333	4.8842			24.3333	4.73112			24.3333	4.87542			24.3333	4.86376			24.3333	4.86803				24.3333	4.87567				24.3333	4.45192						24.3333	4.68764
24.35	4.86279			24.35	4.87169			24.35	4.88423			24.35	4.73105			24.35	4.87542			24.35	4.86393			24.35	4.86781				24.35	4.87579				24.35	4.45227						24.35	4.68745
24.3667	4.86287			24.3667	4.87172			24.3667	4.8843			24.3667	4.73105			24.3667	4.87537			24.3667	4.86422			24.3667	4.86771				24.3667	4.87572				24.3667	4.45252						24.3667	4.68731
24.3833	4.86288			24.3833	4.87176			24.3833	4.88445			24.3833	4.73104			24.3833	4.87534			24.3833	4.86424			24.3833	4.86761				24.3833	4.87546				24.3833	4.45268						24.3833	4.68688
24.4	4.86311			24.4	4.87183			24.4	4.88434			24.4	4.73106			24.4	4.87527			24.4	4.86431			24.4	4.86757				24.4	4.87534				24.4	4.45293						24.4	4.68651
24.4167	4.86327			24.4167	4.87191			24.4167	4.88438			24.4167	4.73106			24.4167	4.87539			24.4167	4.86451			24.4167	4.86751				24.4167	4.87547				24.4167	4.45301						24.4167	4.68641
24.4333	4.86331			24.4333	4.87195			24.4333	4.88448			24.4333	4.73101			24.4333	4.87553			24.4333	4.86449			24.4333	4.86768				24.4333	4.87566				24.4333	4.45313						24.4333	4.68667
24.45	4.86329			24.45	4.87171			24.45	4.88454			24.45	4.7309			24.45	4.87556			24.45	4.8645			24.45	4.86798				24.45	4.87581				24.45	4.45332						24.45	4.68662
24.4667	4.86337			24.4667	4.87175			24.4667	4.88456			24.4667	4.73104			24.4667	4.87537			24.4667	4.86461			24.4667	4.86782				24.4667	4.87605				24.4667	4.4535						24.4667	4.68693
24.4833	4.86325			24.4833	4.87182			24.4833	4.88439			24.4833	4.7312			24.4833	4.87538			24.4833	4.86474			24.4833	4.86788				24.4833	4.87619				24.4833	4.45359						24.4833	4.68716
24.5	4.86307			24.5	4.87171			24.5	4.88426			24.5	4.73121			24.5	4.87539			24.5	4.86479			24.5	4.868				24.5	4.87621				24.5	4.4536						24.5	4.68701
24.5167	4.86285			24.5167	4.8716			24.5167	4.88405			24.5167	4.73127			24.5167	4.87546			24.5167	4.86456			24.5167	4.868				24.5167	4.87632				24.5167	4.45378						24.5167	4.68681
24.5333	4.86257			24.5333	4.87148			24.5333	4.88415			24.5333	4.73128			24.5333	4.87557			24.5333	4.86458			24.5333	4.86782				24.5333	4.8764				24.5333	4.45392						24.5333	4.6866
24.55	4.86256			24.55	4.87138			24.55	4.88428			24.55	4.7313			24.55	4.87561			24.55	4.86481			24.55	4.86779				24.55	4.87649				24.55	4.4539						24.55	4.68651
24.5667	4.86281			24.5667	4.87138			24.5667	4.88437			24.5667	4.73126			24.5667	4.87555			24.5667	4.86496			24.5667	4.86795				24.5667	4.87657				24.5667	4.45373						24.5667	4.68659
24.5833	4.86302			24.5833	4.87142			24.5833	4.88436			24.5833	4.73138			24.5833	4.87535			24.5833	4.86518			24.5833	4.86777				24.5833	4.87667				24.5833	4.45363						24.5833	4.68618
24.6	4.863			24.6	4.8715			24.6	4.88462			24.6	4.73158			24.6	4.87511			24.6	4.86521			24.6	4.86743				24.6	4.87681				24.6	4.45365						24.6	4.6864
24.6167	4.86278			24.6167	4.87124			24.6167	4.88466			24.6167	4.73147			24.6167	4.87488			24.6167	4.86531			24.6167	4.86743				24.6167	4.87688				24.6167	4.45358						24.6167	4.68641
24.6333	4.86267			24.6333	4.8712			24.6333	4.88472			24.6333	4.73132			24.6333	4.87464			24.6333	4.86509			24.6333	4.86744				24.6333	4.87676				24.6333	4.45336						24.6333	4.68644
24.65	4.86246			24.65	4.87114			24.65	4.8847			24.65	4.7315			24.65	4.87445			24.65	4.86512			24.65	4.86776				24.65	4.87653				24.65	4.45327						24.65	4.68644
24.6667	4.86215			24.6667	4.87126			24.6667	4.88463			24.6667	4.7316			24.6667	4.87424			24.6667	4.86517			24.6667	4.868				24.6667	4.87635				24.6667	4.45333						24.6667	4.6863
24.6833	4.86195			24.6833	4.87129			24.6833	4.88442			24.6833	4.73163			24.6833	4.87412			24.6833	4.86526			24.6833	4.86824				24.6833	4.8761				24.6833	4.45312						24.6833	4.68639
24.7	4.86162			24.7	4.87111			24.7	4.88423			24.7	4.73177			24.7	4.87417			24.7	4.86537			24.7	4.86826				24.7	4.87583				24.7	4.45298						24.7	4.68657
24.7167	4.86152			24.7167	4.87105			24.7167	4.88421			24.7167	4.73177			24.7167	4.8742			24.7167	4.86544			24.7167	4.86823				24.7167	4.87583				24.7167	4.4528						24.7167	4.68644
24.7333	4.8615			24.7333	4.87099			24.7333	4.88424			24.7333	4.7317			24.7333	4.87416			24.7333	4.8655			24.7333	4.86829				24.7333	4.87582				24.7333	4.45267						24.7333	4.68619
24.75	4.86169			24.75	4.87095			24.75	4.88411			24.75	4.7318			24.75	4.87402			24.75	4.86575			24.75	4.86825				24.75	4.87571				24.75	4.45282						24.75	4.68597
24.7667	4.86173			24.7667	4.87106			24.7667	4.88425			24.7667	4.73173			24.7667	4.87387			24.7667	4.86605			24.7667	4.86823				24.7667	4.87562				24.7667	4.45305						24.7667	4.68583
24.7833	4.86146			24.7833	4.87114			24.7833	4.88437			24.7833	4.73165			24.7833	4.87396			24.7833	4.86609			24.7833	4.86836				24.7833	4.87543				24.7833	4.45295						24.7833	4.68577
24.8	4.86137			24.8	4.87095			24.8	4.88449			24.8	4.73146			24.8	4.87411			24.8	4.86612			24.8	4.86861				24.8	4.87539				24.8	4.45285						24.8	4.68565
24.8167	4.86151			24.8167	4.8709			24.8167	4.88453			24.8167	4.7314			24.8167	4.87408			24.8167	4.8663			24.8167	4.86874				24.8167	4.8753				24.8167	4.45312						24.8167	4.68564
24.8333	4.86161			24.8333	4.87074			24.8333	4.8845			24.8333	4.73145			24.8333	4.87407			24.8333	4.8666			24.8333	4.86869				24.8333	4.87528				24.8333	4.45344						24.8333	4.68587
24.85	4.86187			24.85	4.87062			24.85	4.88453			24.85	4.73149			24.85	4.87411			24.85	4.86672			24.85	4.86873				24.85	4.87526				24.85	4.45347						24.85	4.68609
24.8667	4.86205			24.8667	4.87062			24.8667	4.88441			24.8667	4.73166			24.8667	4.87407			24.8667	4.86674			24.8667	4.86867				24.8667	4.87517				24.8667	4.45336						24.8667	4.68604
24.8833	4.86179			24.8833	4.87055			24.8833	4.88444			24.8833	4.73203			24.8833	4.87389			24.8833	4.86668			24.8833	4.86875				24.8833	4.87501				24.8833	4.45371						24.8833	4.68589
24.9	4.86167			24.9	4.87063			24.9	4.88455			24.9	4.73196			24.9	4.87398			24.9	4.8667			24.9	4.869				24.9	4.87476				24.9	4.45394						24.9	4.68585
24.9167	4.86168			24.9167	4.87081			24.9167	4.88447			24.9167	4.73187			24.9167	4.87438			24.9167	4.86689			24.9167	4.86902				24.9167	4.87455				24.9167	4.4545						24.9167	4.68599
24.9333	4.86173			24.9333	4.87051			24.9333	4.8846			24.9333	4.73155			24.9333	4.87481			24.9333	4.86703			24.9333	4.86883				24.9333	4.87483				24.9333	4.45462						24.9333	4.68588
24.95	4.86168			24.95	4.87075			24.95	4.88501			24.95	4.73105			24.95	4.87502			24.95	4.86719			24.95	4.86882				24.95	4.87506				24.95	4.45515						24.95	4.68613
24.9667	4.86122			24.9667	4.87045			24.9667	4.88537			24.9667	4.73066			24.9667	4.87479			24.9667	4.8668			24.9667	4.86884				24.9667	4.87515				24.9667	4.4557						24.9667	4.6869
24.9833	4.86168			24.9833	4.86966			24.9833	4.88478			24.9833	4.73031			24.9833	4.875			24.9833	4.86645			24.9833	4.86908				24.9833	4.87534				24.9833	4.45512						24.9833	4.68724
25	4.86247			25	4.86935			25	4.88366			25	4.73078			25	4.87479			25	4.86652			25	4.86818				25	4.87522				25	4.4537						25	4.68738
25.0167	4.86303			25.0167	4.86946			25.0167	4.88388			25.0167	4.73238			25.0167	4.87489			25.0167	4.8648			25.0167	4.86837				25.0167	4.87473				25.0167	4.45175						25.0167	4.68618
25.0333	4.86439			25.0333	4.86825			25.0333	4.88167			25.0333	4.73262			25.0333	4.87393			25.0333	4.86303			25.0333	4.86966				25.0333	4.87538				25.0333	4.45116						25.0333	4.68721
25.05	4.86134			25.05	4.86602			25.05	4.87838			25.05	4.72898			25.05	4.87688			25.05	4.86059			25.05	4.86725				25.05	4.87314				25.05	4.44134						25.05	4.67531
25.0667	4.85613			25.0667	4.86213			25.0667	4.87617			25.0667	4.72895			25.0667	4.88099			25.0667	4.85176			25.0667	4.85718				25.0667	4.85085				25.0667	4.42275						25.0667	4.6389
25.0833	4.84939			25.0833	4.86129			25.0833	4.87617			25.0833	4.73104			25.0833	4.88403			25.0833	4.84081			25.0833	4.84428				25.0833	4.82314				25.0833	4.40539						25.0833	4.61685
25.1	4.84868			25.1	4.86184			25.1	4.87759			25.1	4.73356			25.1	4.88677			25.1	4.83503			25.1	4.8366				25.1	4.79296				25.1	4.38891						25.1	4.60233
25.1167	4.84962			25.1167	4.86261			25.1167	4.87854			25.1167	4.73383			25.1167	4.89014			25.1167	4.83142			25.1167	4.83271				25.1167	4.77421				25.1167	4.38379						25.1167	4.61499
25.1333	4.85246			25.1333	4.86267			25.1333	4.87855			25.1333	4.73242			25.1333	4.89183			25.1333	4.83079			25.1333	4.83489				25.1333	4.77101				25.1333	4.38331						25.1333	4.65194
25.15	4.85857			25.15	4.865			25.15	4.87904			25.15	4.73122			25.15	4.88953			25.15	4.83727			25.15	4.84155				25.15	4.78201				25.15	4.39261						25.15	4.68236
25.1667	4.86224			25.1667	4.86637			25.1667	4.87978			25.1667	4.7309			25.1667	4.87043			25.1667	4.85131			25.1667	4.84994				25.1667	4.80996				25.1667	4.41069						25.1667	4.70648
25.1833	4.86463			25.1833	4.86696			25.1833	4.87954			25.1833	4.73171			25.1833	4.83645			25.1833	4.86294			25.1833	4.86191				25.1833	4.84003				25.1833	4.43527						25.1833	4.72761
25.2	4.86566			25.2	4.86776			25.2	4.8799			25.2	4.73182			25.2	4.79787			25.2	4.87241			25.2	4.87173				25.2	4.87246				25.2	4.45916						25.2	4.74263
25.2167	4.86549			25.2167	4.86825			25.2167	4.88077			25.2167	4.73047			25.2167	4.76594			25.2167	4.87965			25.2167	4.88208				25.2167	4.89635				25.2167	4.47724						25.2167	4.74376
25.2333	4.86541			25.2333	4.8682			25.2333	4.88185			25.2333	4.72925			25.2333	4.74808			25.2333	4.88245			25.2333	4.88857				25.2333	4.90951				25.2333	4.48361						25.2333	4.74184
25.25	4.86556			25.25	4.86825			25.25	4.88228			25.25	4.72864			25.25	4.74243			25.25	4.88203			25.25	4.88701				25.25	4.91113				25.25	4.48227						25.25	4.73117
25.2667	4.86545			25.2667	4.8688			25.2667	4.88213			25.2667	4.72852			25.2667	4.75493			25.2667	4.88148			25.2667	4.88525				25.2667	4.90899				25.2667	4.47914						25.2667	4.72318
25.2833	4.86499			25.2833	4.8696			25.2833	4.88207			25.2833	4.72875			25.2833	4.77585			25.2833	4.88074			25.2833	4.88268				25.2833	4.902				25.2833	4.47554						25.2833	4.71589
25.3	4.8647			25.3	4.87031			25.3	4.88165			25.3	4.7285			25.3	4.79696			25.3	4.87842			25.3	4.88028				25.3	4.8949				25.3	4.47011						25.3	4.71049
25.3167	4.86482			25.3167	4.87065			25.3167	4.88171			25.3167	4.72775			25.3167	4.81758			25.3167	4.87284			25.3167	4.87771				25.3167	4.88801				25.3167	4.4662						25.3167	4.70156
25.3333	4.86472			25.3333	4.87058			25.3333	4.88204			25.3333	4.72703			25.3333	4.83644			25.3333	4.87147			25.3333	4.87421				25.3333	4.88495				25.3333	4.46241						25.3333	4.69136
25.35	4.8648			25.35	4.87049			25.35	4.88206			25.35	4.72664			25.35	4.84773			25.35	4.87062			25.35	4.87056				25.35	4.88286				25.35	4.46015						25.35	4.68951
25.3667	4.86459			25.3667	4.87021			25.3667	4.88203			25.3667	4.72652			25.3667	4.85379			25.3667	4.86954			25.3667	4.86846				25.3667	4.88175				25.3667	4.45867						25.3667	4.68845
25.3833	4.86405			25.3833	4.87009			25.3833	4.88184			25.3833	4.7266			25.3833	4.85599			25.3833	4.86911			25.3833	4.86851				25.3833	4.88136				25.3833	4.45791						25.3833	4.68806
25.4	4.86375			25.4	4.87019			25.4	4.8818			25.4	4.72692			25.4	4.8578			25.4	4.86831			25.4	4.86896				25.4	4.88125				25.4	4.45727						25.4	4.6874
25.4167	4.86356			25.4167	4.87041			25.4167	4.88232			25.4167	4.72728			25.4167	4.85983			25.4167	4.86762			25.4167	4.86898				25.4167	4.88082				25.4167	4.45634						25.4167	4.68707
25.4333	4.8634			25.4333	4.87077			25.4333	4.88242			25.4333	4.72771			25.4333	4.86203			25.4333	4.86713			25.4333	4.86867				25.4333	4.88002				25.4333	4.45565						25.4333	4.68703
25.45	4.86337			25.45	4.87094			25.45	4.88267			25.45	4.72817			25.45	4.86386			25.45	4.86653			25.45	4.86851				25.45	4.8792				25.45	4.45566						25.45	4.68695
25.4667	4.86326			25.4667	4.87101			25.4667	4.88268			25.4667	4.72871			25.4667	4.86561			25.4667	4.86595			25.4667	4.86839				25.4667	4.87871				25.4667	4.45524						25.4667	4.68679
25.4833	4.86309			25.4833	4.87098			25.4833	4.88263			25.4833	4.72939			25.4833	4.86672			25.4833	4.86588			25.4833	4.86815				25.4833	4.87827				25.4833	4.4543						25.4833	4.68644
25.5	4.86296			25.5	4.87106			25.5	4.88266			25.5	4.72988			25.5	4.86763			25.5	4.86606			25.5	4.86806				25.5	4.87796				25.5	4.45355						25.5	4.68607
25.5167	4.86269			25.5167	4.87134			25.5167	4.88282			25.5167	4.73023			25.5167	4.86907			25.5167	4.86596			25.5167	4.86801				25.5167	4.87772				25.5167	4.45333						25.5167	4.68589
25.5333	4.86239			25.5333	4.87172			25.5333	4.88291			25.5333	4.73046			25.5333	4.87037			25.5333	4.86583			25.5333	4.86797				25.5333	4.87741				25.5333	4.45315						25.5333	4.68595
25.55	4.86242			25.55	4.87192			25.55	4.88308			25.55	4.7308			25.55	4.87123			25.55	4.86554			25.55	4.86794				25.55	4.87734				25.55	4.45308						25.55	4.68611
25.5667	4.86231			25.5667	4.87206			25.5667	4.88343			25.5667	4.73108			25.5667	4.87202			25.5667	4.86531			25.5667	4.86795				25.5667	4.87724				25.5667	4.45292						25.5667	4.68609
25.5833	4.86212			25.5833	4.87221			25.5833	4.88386			25.5833	4.73134			25.5833	4.87271			25.5833	4.86529			25.5833	4.86794				25.5833	4.87711				25.5833	4.45274						25.5833	4.68622
25.6	4.86214			25.6	4.87216			25.6	4.88421			25.6	4.73142			25.6	4.87349			25.6	4.86528			25.6	4.86788				25.6	4.87703				25.6	4.45328						25.6	4.68631
25.6167	4.86223			25.6167	4.87213			25.6167	4.88427			25.6167	4.73138			25.6167	4.87404			25.6167	4.86507			25.6167	4.86779				25.6167	4.87681				25.6167	4.45364						25.6167	4.68635
25.6333	4.86218			25.6333	4.87229			25.6333	4.88432			25.6333	4.73149			25.6333	4.87462			25.6333	4.86498			25.6333	4.8676				25.6333	4.87651				25.6333	4.45382						25.6333	4.68639
25.65	4.86223			25.65	4.87246			25.65	4.88465			25.65	4.7317			25.65	4.8751			25.65	4.86513			25.65	4.86743				25.65	4.87624				25.65	4.45385						25.65	4.68622
25.6667	4.86227			25.6667	4.87266			25.6667	4.88487			25.6667	4.73175			25.6667	4.87552			25.6667	4.86527			25.6667	4.86742				25.6667	4.87582				25.6667	4.454						25.6667	4.68651
25.6833	4.86204			25.6833	4.87276			25.6833	4.88512			25.6833	4.73164			25.6833	4.87568			25.6833	4.86539			25.6833	4.86769				25.6833	4.87565				25.6833	4.45458						25.6833	4.68717
25.7	4.86203			25.7	4.8731			25.7	4.88529			25.7	4.73156			25.7	4.87562			25.7	4.86556			25.7	4.86789				25.7	4.87547				25.7	4.45482						25.7	4.68785
25.7167	4.86202			25.7167	4.87331			25.7167	4.88534			25.7167	4.73165			25.7167	4.87572			25.7167	4.86565			25.7167	4.86793				25.7167	4.87551				25.7167	4.45463						25.7167	4.68809
25.7333	4.86186			25.7333	4.87343			25.7333	4.88544			25.7333	4.73164			25.7333	4.87573			25.7333	4.86574			25.7333	4.86799				25.7333	4.87568				25.7333	4.45446						25.7333	4.68823
25.75	4.86168			25.75	4.87318			25.75	4.88546			25.75	4.73162			25.75	4.8756			25.75	4.86564			25.75	4.86781				25.75	4.87598				25.75	4.45444						25.75	4.68847
25.7667	4.86137			25.7667	4.87301			25.7667	4.88553			25.7667	4.73151			25.7667	4.87552			25.7667	4.86542			25.7667	4.86777				25.7667	4.8762				25.7667	4.45434						25.7667	4.6888
25.7833	4.86135			25.7833	4.87295			25.7833	4.88567			25.7833	4.73159			25.7833	4.87548			25.7833	4.86541			25.7833	4.86761				25.7833	4.87616				25.7833	4.45417						25.7833	4.68933
25.8	4.8615			25.8	4.87292			25.8	4.88565			25.8	4.73176			25.8	4.87557			25.8	4.86534			25.8	4.86761				25.8	4.87608				25.8	4.45421						25.8	4.68977
25.8167	4.86151			25.8167	4.87282			25.8167	4.88563			25.8167	4.73181			25.8167	4.87546			25.8167	4.86529			25.8167	4.86764				25.8167	4.87584				25.8167	4.4544						25.8167	4.69039
25.8333	4.86148			25.8333	4.87284			25.8333	4.88565			25.8333	4.732			25.8333	4.87531			25.8333	4.86543			25.8333	4.86784				25.8333	4.87576				25.8333	4.4547						25.8333	4.69064
25.85	4.8614			25.85	4.87282			25.85	4.88562			25.85	4.73232			25.85	4.87516			25.85	4.86541			25.85	4.86829				25.85	4.87572				25.85	4.45501						25.85	4.69073
25.8667	4.86124			25.8667	4.87288			25.8667	4.88569			25.8667	4.73256			25.8667	4.87489			25.8667	4.86554			25.8667	4.86855				25.8667	4.87593				25.8667	4.45524						25.8667	4.6909
25.8833	4.86113			25.8833	4.87304			25.8833	4.88578			25.8833	4.73258			25.8833	4.87483			25.8833	4.8656			25.8833	4.86869				25.8833	4.87614				25.8833	4.45532						25.8833	4.69107
25.9	4.86125			25.9	4.87285			25.9	4.88598			25.9	4.73273			25.9	4.87476			25.9	4.86574			25.9	4.86867				25.9	4.87626				25.9	4.45532						25.9	4.69117
25.9167	4.86143			25.9167	4.87265			25.9167	4.88595			25.9167	4.73264			25.9167	4.875			25.9167	4.86604			25.9167	4.86872				25.9167	4.8762				25.9167	4.45551						25.9167	4.69126
25.9333	4.86142			25.9333	4.87266			25.9333	4.88574			25.9333	4.7328			25.9333	4.87522			25.9333	4.86617			25.9333	4.86884				25.9333	4.87605				25.9333	4.4555						25.9333	4.69112
25.95	4.86168			25.95	4.87266			25.95	4.88552			25.95	4.73307			25.95	4.87525			25.95	4.86614			25.95	4.8686				25.95	4.87609				25.95	4.45547						25.95	4.69087
25.9667	4.86192			25.9667	4.87261			25.9667	4.88521			25.9667	4.73323			25.9667	4.87524			25.9667	4.86628			25.9667	4.86832				25.9667	4.87599				25.9667	4.45559						25.9667	4.69079
25.9833	4.86213			25.9833	4.87253			25.9833	4.88488			25.9833	4.73348			25.9833	4.87515			25.9833	4.86613			25.9833	4.86838				25.9833	4.87614				25.9833	4.45563						25.9833	4.69092
26	4.86252			26	4.87241			26	4.88467			26	4.73369			26	4.87505			26	4.86602			26	4.86838				26	4.87636				26	4.45539						26	4.69092
26.0167	4.86265			26.0167	4.8724			26.0167	4.88446			26.0167	4.73375			26.0167	4.87506			26.0167	4.86588			26.0167	4.86846				26.0167	4.8763				26.0167	4.4555						26.0167	4.69072
26.0333	4.86276			26.0333	4.87218			26.0333	4.88431			26.0333	4.73383			26.0333	4.87508			26.0333	4.86584			26.0333	4.86849				26.0333	4.87607				26.0333	4.45571						26.0333	4.69077
26.05	4.86286			26.05	4.87206			26.05	4.88441			26.05	4.73384			26.05	4.87507			26.05	4.86574			26.05	4.8685				26.05	4.87593				26.05	4.45606						26.05	4.69069
26.0667	4.86315			26.0667	4.87179			26.0667	4.88441			26.0667	4.73401			26.0667	4.87508			26.0667	4.86569			26.0667	4.8688				26.0667	4.87565				26.0667	4.45646						26.0667	4.69069
26.0833	4.8632			26.0833	4.87176			26.0833	4.88468			26.0833	4.73433			26.0833	4.87505			26.0833	4.86594			26.0833	4.86899				26.0833	4.87561				26.0833	4.45674						26.0833	4.69042
26.1	4.86313			26.1	4.87164			26.1	4.88477			26.1	4.7346			26.1	4.87487			26.1	4.86601			26.1	4.8692				26.1	4.87555				26.1	4.45709						26.1	4.69034
26.1167	4.86301			26.1167	4.87152			26.1167	4.8845			26.1167	4.73463			26.1167	4.87479			26.1167	4.86598			26.1167	4.86909				26.1167	4.87549				26.1167	4.45743						26.1167	4.69025
26.1333	4.86293			26.1333	4.87143			26.1333	4.88448			26.1333	4.73451			26.1333	4.87471			26.1333	4.86607			26.1333	4.86897				26.1333	4.87547				26.1333	4.45724						26.1333	4.68981
26.15	4.863			26.15	4.87133			26.15	4.88452			26.15	4.7345			26.15	4.87471			26.15	4.86615			26.15	4.86904				26.15	4.8756				26.15	4.45708						26.15	4.68939
26.1667	4.86325			26.1667	4.87123			26.1667	4.88458			26.1667	4.73454			26.1667	4.87489			26.1667	4.8663			26.1667	4.86885				26.1667	4.87562				26.1667	4.45692						26.1667	4.68923
26.1833	4.86344			26.1833	4.87113			26.1833	4.88454			26.1833	4.73457			26.1833	4.87509			26.1833	4.86623			26.1833	4.86862				26.1833	4.8755				26.1833	4.45664						26.1833	4.68925
26.2	4.86349			26.2	4.87121			26.2	4.88441			26.2	4.73445			26.2	4.87544			26.2	4.86614			26.2	4.86858				26.2	4.87527				26.2	4.4564						26.2	4.68908
26.2167	4.86391			26.2167	4.87133			26.2167	4.88413			26.2167	4.73433			26.2167	4.8757			26.2167	4.86602			26.2167	4.86856				26.2167	4.87491				26.2167	4.45637						26.2167	4.68898
26.2333	4.86397			26.2333	4.87139			26.2333	4.88389			26.2333	4.7343			26.2333	4.87581			26.2333	4.86597			26.2333	4.86853				26.2333	4.87459				26.2333	4.45644						26.2333	4.68902
26.25	4.86393			26.25	4.87144			26.25	4.88388			26.25	4.73429			26.25	4.87564			26.25	4.86602			26.25	4.86848				26.25	4.87452				26.25	4.45687						26.25	4.68894
26.2667	4.8638			26.2667	4.87158			26.2667	4.88395			26.2667	4.73425			26.2667	4.8755			26.2667	4.86597			26.2667	4.86841				26.2667	4.87471				26.2667	4.45719						26.2667	4.68862
26.2833	4.86375			26.2833	4.87169			26.2833	4.88412			26.2833	4.73426			26.2833	4.87546			26.2833	4.86596			26.2833	4.86845				26.2833	4.87481				26.2833	4.45709						26.2833	4.68831
26.3	4.86354			26.3	4.87174			26.3	4.88432			26.3	4.73433			26.3	4.87529			26.3	4.86596			26.3	4.86847				26.3	4.87492				26.3	4.45718						26.3	4.68846
26.3167	4.86318			26.3167	4.8717			26.3167	4.88436			26.3167	4.73416			26.3167	4.87517			26.3167	4.86613			26.3167	4.86843				26.3167	4.87514				26.3167	4.45712						26.3167	4.6884
26.3333	4.86323			26.3333	4.87166			26.3333	4.88426			26.3333	4.73418			26.3333	4.87517			26.3333	4.86617			26.3333	4.86841				26.3333	4.87531				26.3333	4.45702						26.3333	4.68844
26.35	4.86334			26.35	4.87177			26.35	4.88414			26.35	4.73426			26.35	4.87508			26.35	4.86615			26.35	4.86832				26.35	4.87555				26.35	4.45703						26.35	4.68872
26.3667	4.86356			26.3667	4.87173			26.3667	4.88411			26.3667	4.73429			26.3667	4.87512			26.3667	4.86621			26.3667	4.86843				26.3667	4.87576				26.3667	4.45693						26.3667	4.68898
26.3833	4.86398			26.3833	4.87171			26.3833	4.88425			26.3833	4.73433			26.3833	4.87513			26.3833	4.86633			26.3833	4.86859				26.3833	4.87599				26.3833	4.45663						26.3833	4.6891
26.4	4.86387			26.4	4.87183			26.4	4.88446			26.4	4.73448			26.4	4.87508			26.4	4.86644			26.4	4.8686				26.4	4.87597				26.4	4.45629						26.4	4.68921
26.4167	4.8636			26.4167	4.87192			26.4167	4.88464			26.4167	4.73441			26.4167	4.87519			26.4167	4.86642			26.4167	4.86845				26.4167	4.8759				26.4167	4.45609						26.4167	4.68942
26.4333	4.86329			26.4333	4.87193			26.4333	4.88471			26.4333	4.73436			26.4333	4.87524			26.4333	4.86635			26.4333	4.86832				26.4333	4.87579				26.4333	4.45603						26.4333	4.68976
26.45	4.86334			26.45	4.87204			26.45	4.88469			26.45	4.73438			26.45	4.87525			26.45	4.86633			26.45	4.86836				26.45	4.87594				26.45	4.45627						26.45	4.68981
26.4667	4.86325			26.4667	4.8722			26.4667	4.88474			26.4667	4.73427			26.4667	4.87523			26.4667	4.86638			26.4667	4.86841				26.4667	4.87605				26.4667	4.45654						26.4667	4.69008
26.4833	4.86341			26.4833	4.87221			26.4833	4.88475			26.4833	4.73413			26.4833	4.87526			26.4833	4.86634			26.4833	4.86871				26.4833	4.87609				26.4833	4.45665						26.4833	4.69038
26.5	4.86341			26.5	4.87204			26.5	4.88485			26.5	4.73402			26.5	4.87516			26.5	4.86634			26.5	4.86882				26.5	4.87626				26.5	4.45675						26.5	4.69066
26.5167	4.8633			26.5167	4.87204			26.5167	4.88483			26.5167	4.73392			26.5167	4.87514			26.5167	4.86631			26.5167	4.86882				26.5167	4.87626				26.5167	4.45659						26.5167	4.69028
26.5333	4.86295			26.5333	4.87202			26.5333	4.8848			26.5333	4.734			26.5333	4.87496			26.5333	4.86619			26.5333	4.86896				26.5333	4.87631				26.5333	4.45641						26.5333	4.69039
26.55	4.86262			26.55	4.87204			26.55	4.88501			26.55	4.73433			26.55	4.8748			26.55	4.86586			26.55	4.86894				26.55	4.87633				26.55	4.45626						26.55	4.69098
26.5667	4.86256			26.5667	4.87203			26.5667	4.88501			26.5667	4.73449			26.5667	4.87478			26.5667	4.86569			26.5667	4.86877				26.5667	4.87655				26.5667	4.45606						26.5667	4.69131
26.5833	4.86258			26.5833	4.87184			26.5833	4.88482			26.5833	4.73448			26.5833	4.8748			26.5833	4.86575			26.5833	4.86866				26.5833	4.87648				26.5833	4.45577						26.5833	4.69151
26.6	4.86251			26.6	4.8716			26.6	4.88483			26.6	4.73445			26.6	4.87481			26.6	4.86576			26.6	4.8687				26.6	4.87644				26.6	4.45569						26.6	4.69209
26.6167	4.86244			26.6167	4.87149			26.6167	4.88485			26.6167	4.73439			26.6167	4.87489			26.6167	4.86588			26.6167	4.86866				26.6167	4.87648				26.6167	4.45565						26.6167	4.69213
26.6333	4.86235			26.6333	4.87141			26.6333	4.88486			26.6333	4.73443			26.6333	4.87499			26.6333	4.86583			26.6333	4.86869				26.6333	4.87648				26.6333	4.45571						26.6333	4.69206
26.65	4.86227			26.65	4.87138			26.65	4.88495			26.65	4.73452			26.65	4.87508			26.65	4.866			26.65	4.86884				26.65	4.87621				26.65	4.45575						26.65	4.69201
26.6667	4.86224			26.6667	4.87125			26.6667	4.88508			26.6667	4.73444			26.6667	4.87517			26.6667	4.86596			26.6667	4.86889				26.6667	4.87596				26.6667	4.45581						26.6667	4.69222
26.6833	4.86207			26.6833	4.87106			26.6833	4.8852			26.6833	4.73429			26.6833	4.87521			26.6833	4.86599			26.6833	4.86878				26.6833	4.87573				26.6833	4.45601						26.6833	4.69211
26.7	4.86189			26.7	4.8709			26.7	4.88511			26.7	4.73405			26.7	4.87527			26.7	4.86614			26.7	4.86853				26.7	4.87558				26.7	4.45637						26.7	4.69215
26.7167	4.86183			26.7167	4.871			26.7167	4.88515			26.7167	4.73385			26.7167	4.87529			26.7167	4.86606			26.7167	4.8684				26.7167	4.8753				26.7167	4.45669						26.7167	4.69241
26.7333	4.86182			26.7333	4.8712			26.7333	4.88523			26.7333	4.73378			26.7333	4.87527			26.7333	4.86576			26.7333	4.86843				26.7333	4.8753				26.7333	4.45687						26.7333	4.69253
26.75	4.86162			26.75	4.87127			26.75	4.88536			26.75	4.7338			26.75	4.8751			26.75	4.86579			26.75	4.86871				26.75	4.87542				26.75	4.45688						26.75	4.69274
26.7667	4.86157			26.7667	4.87134			26.7667	4.88543			26.7667	4.73371			26.7667	4.87509			26.7667	4.86595			26.7667	4.86862				26.7667	4.87555				26.7667	4.45708						26.7667	4.69309
26.7833	4.86158			26.7833	4.87134			26.7833	4.88552			26.7833	4.73355			26.7833	4.87498			26.7833	4.86602			26.7833	4.86858				26.7833	4.87555				26.7833	4.45707						26.7833	4.69344
26.8	4.86157			26.8	4.8713			26.8	4.88541			26.8	4.73364			26.8	4.87499			26.8	4.86634			26.8	4.86861				26.8	4.87553				26.8	4.45697						26.8	4.69355
26.8167	4.86128			26.8167	4.87148			26.8167	4.88523			26.8167	4.73368			26.8167	4.87507			26.8167	4.86621			26.8167	4.86873				26.8167	4.87561				26.8167	4.45687						26.8167	4.69322
26.8333	4.86113			26.8333	4.87145			26.8333	4.88533			26.8333	4.73353			26.8333	4.87524			26.8333	4.86625			26.8333	4.86884				26.8333	4.87549				26.8333	4.45701						26.8333	4.69279
26.85	4.86106			26.85	4.87133			26.85	4.88526			26.85	4.73342			26.85	4.87525			26.85	4.86648			26.85	4.86904				26.85	4.87543				26.85	4.457						26.85	4.69229
26.8667	4.86108			26.8667	4.87138			26.8667	4.88512			26.8667	4.73335			26.8667	4.87521			26.8667	4.86676			26.8667	4.8691				26.8667	4.87538				26.8667	4.45717						26.8667	4.69181
26.8833	4.86108			26.8833	4.87157			26.8833	4.88533			26.8833	4.73301			26.8833	4.87507			26.8833	4.86711			26.8833	4.86917				26.8833	4.87549				26.8833	4.4577						26.8833	4.69155
26.9	4.86093			26.9	4.87179			26.9	4.8855			26.9	4.73294			26.9	4.87495			26.9	4.86713			26.9	4.86921				26.9	4.87542				26.9	4.45804						26.9	4.69154
26.9167	4.86087			26.9167	4.87172			26.9167	4.88551			26.9167	4.73253			26.9167	4.87491			26.9167	4.86681			26.9167	4.86932				26.9167	4.87531				26.9167	4.45815						26.9167	4.69146
26.9333	4.86087			26.9333	4.87198			26.9333	4.88559			26.9333	4.73232			26.9333	4.87483			26.9333	4.86693			26.9333	4.86927				26.9333	4.87557				26.9333	4.45831						26.9333	4.69102
26.95	4.8612			26.95	4.87265			26.95	4.88579			26.95	4.73263			26.95	4.87472			26.95	4.86703			26.95	4.86968				26.95	4.87597				26.95	4.45794						26.95	4.69053
26.9667	4.86153			26.9667	4.87218			26.9667	4.88522			26.9667	4.73256			26.9667	4.87466			26.9667	4.86699			26.9667	4.86937				26.9667	4.87651				26.9667	4.4573						26.9667	4.68952
26.9833	4.86144			26.9833	4.8721			26.9833	4.88441			26.9833	4.73221			26.9833	4.87504			26.9833	4.86742			26.9833	4.86979				26.9833	4.8764				26.9833	4.45673						26.9833	4.68818
27	4.86118			27	4.87246			27	4.88438			27	4.73227			27	4.87595			27	4.86808			27	4.86986				27	4.87582				27	4.45625						27	4.68617
27.0167	4.8619			27.0167	4.87242			27.0167	4.88649			27.0167	4.73318			27.0167	4.87578			27.0167	4.86822			27.0167	4.86978				27.0167	4.87485				27.0167	4.45656						27.0167	4.68565
27.0333	4.86203			27.0333	4.87106			27.0333	4.88816			27.0333	4.73132			27.0333	4.87474			27.0333	4.86732			27.0333	4.86634				27.0333	4.87744				27.0333	4.45766						27.0333	4.6854
27.05	4.85911			27.05	4.86735			27.05	4.88459			27.05	4.72914			27.05	4.87702			27.05	4.86489			27.05	4.86635				27.05	4.87762				27.05	4.45511						27.05	4.67915
27.0667	4.85593			27.0667	4.86308			27.0667	4.88028			27.0667	4.72738			27.0667	4.88074			27.0667	4.85539			27.0667	4.85776				27.0667	4.85553				27.0667	4.43577						27.0667	4.64703
27.0833	4.8542			27.0833	4.86208			27.0833	4.87699			27.0833	4.72883			27.0833	4.88515			27.0833	4.84472			27.0833	4.84648				27.0833	4.83266				27.0833	4.41347						27.0833	4.62291
27.1	4.85203			27.1	4.86352			27.1	4.87697			27.1	4.73176			27.1	4.88873			27.1	4.83358			27.1	4.8352				27.1	4.80299				27.1	4.39202						27.1	4.60989
27.1167	4.85007			27.1167	4.86267			27.1167	4.87593			27.1167	4.73297			27.1167	4.89281			27.1167	4.83078			27.1167	4.83163				27.1167	4.78056				27.1167	4.37962						27.1167	4.61711
27.1333	4.85154			27.1333	4.86302			27.1333	4.87895			27.1333	4.73299			27.1333	4.8971			27.1333	4.82991			27.1333	4.8352				27.1333	4.77254				27.1333	4.38294						27.1333	4.64654
27.15	4.85816			27.15	4.86593			27.15	4.88324			27.15	4.73202			27.15	4.89917			27.15	4.83962			27.15	4.84128				27.15	4.78544				27.15	4.39212						27.15	4.6758
27.1667	4.86291			27.1667	4.86805			27.1667	4.88469			27.1667	4.73112			27.1667	4.88443			27.1667	4.84904			27.1667	4.85072				27.1667	4.8067				27.1667	4.40921						27.1667	4.70539
27.1833	4.86725			27.1833	4.86921			27.1833	4.88459			27.1833	4.73058			27.1833	4.85324			27.1833	4.85832			27.1833	4.86592				27.1833	4.83801				27.1833	4.42978						27.1833	4.72738
27.2	4.86668			27.2	4.86962			27.2	4.88449			27.2	4.73082			27.2	4.81389			27.2	4.87437			27.2	4.87416				27.2	4.87019				27.2	4.45217						27.2	4.74173
27.2167	4.86658			27.2167	4.86956			27.2167	4.88426			27.2167	4.73061			27.2167	4.77661			27.2167	4.88312			27.2167	4.88283				27.2167	4.89431				27.2167	4.47285						27.2167	4.74453
27.2333	4.8663			27.2333	4.86942			27.2333	4.88413			27.2333	4.73042			27.2333	4.75509			27.2333	4.88567			27.2333	4.88483				27.2333	4.90792				27.2333	4.48148						27.2333	4.74191
27.25	4.86575			27.25	4.86975			27.25	4.88408			27.25	4.73047			27.25	4.749			27.25	4.88543			27.25	4.88507				27.25	4.90982				27.25	4.48239						27.25	4.73719
27.2667	4.86563			27.2667	4.86997			27.2667	4.88428			27.2667	4.73099			27.2667	4.75647			27.2667	4.88391			27.2667	4.88331				27.2667	4.90612				27.2667	4.47866						27.2667	4.72957
27.2833	4.86516			27.2833	4.87074			27.2833	4.88425			27.2833	4.73145			27.2833	4.76955			27.2833	4.88039			27.2833	4.88118				27.2833	4.89669				27.2833	4.47522						27.2833	4.71933
27.3	4.86516			27.3	4.87143			27.3	4.8842			27.3	4.73147			27.3	4.78924			27.3	4.87789			27.3	4.87973				27.3	4.89121				27.3	4.47127						27.3	4.7121
27.3167	4.86506			27.3167	4.87184			27.3167	4.88426			27.3167	4.7312			27.3167	4.81207			27.3167	4.87425			27.3167	4.8778				27.3167	4.88704				27.3167	4.46763						27.3167	4.70749
27.3333	4.86486			27.3333	4.87158			27.3333	4.88428			27.3333	4.73068			27.3333	4.82775			27.3333	4.87253			27.3333	4.87606				27.3333	4.88503				27.3333	4.4649						27.3333	4.70134
27.35	4.86452			27.35	4.87157			27.35	4.88414			27.35	4.7302			27.35	4.84145			27.35	4.87179			27.35	4.8749				27.35	4.88396				27.35	4.46259						27.35	4.69645
27.3667	4.86423			27.3667	4.87147			27.3667	4.88403			27.3667	4.72989			27.3667	4.84925			27.3667	4.8708			27.3667	4.87391				27.3667	4.88313				27.3667	4.46077						27.3667	4.69433
27.3833	4.86386			27.3833	4.8712			27.3833	4.88416			27.3833	4.72981			27.3833	4.85271			27.3833	4.87013			27.3833	4.87345				27.3833	4.88233				27.3833	4.45937						27.3833	4.69328
27.4	4.86369			27.4	4.87155			27.4	4.88413			27.4	4.73			27.4	4.85497			27.4	4.86971			27.4	4.87258				27.4	4.88124				27.4	4.45851						27.4	4.69276
27.4167	4.86347			27.4167	4.87166			27.4167	4.88424			27.4167	4.73029			27.4167	4.85741			27.4167	4.86909			27.4167	4.87236				27.4167	4.88046				27.4167	4.45834						27.4167	4.69316
27.4333	4.86347			27.4333	4.87151			27.4333	4.88447			27.4333	4.73062			27.4333	4.8602			27.4333	4.86857			27.4333	4.87196				27.4333	4.87992				27.4333	4.45818						27.4333	4.69388
27.45	4.86323			27.45	4.87148			27.45	4.88475			27.45	4.731			27.45	4.86247			27.45	4.86836			27.45	4.87105				27.45	4.87949				27.45	4.45767						27.45	4.69433
27.4667	4.86299			27.4667	4.87164			27.4667	4.88496			27.4667	4.73152			27.4667	4.86405			27.4667	4.86796			27.4667	4.87053				27.4667	4.87876				27.4667	4.45694						27.4667	4.6942
27.4833	4.86297			27.4833	4.87174			27.4833	4.88519			27.4833	4.73207			27.4833	4.8655			27.4833	4.86733			27.4833	4.87033				27.4833	4.87804				27.4833	4.45642						27.4833	4.69411
27.5	4.86297			27.5	4.87206			27.5	4.88526			27.5	4.73267			27.5	4.86676			27.5	4.86696			27.5	4.87042				27.5	4.87759				27.5	4.45593						27.5	4.69382
27.5167	4.86285			27.5167	4.87237			27.5167	4.88542			27.5167	4.73324			27.5167	4.86865			27.5167	4.86671			27.5167	4.87003				27.5167	4.87739				27.5167	4.45547						27.5167	4.69343
27.5333	4.8629			27.5333	4.87244			27.5333	4.88544			27.5333	4.73359			27.5333	4.87002			27.5333	4.86663			27.5333	4.86972				27.5333	4.87732				27.5333	4.45527						27.5333	4.69339
27.55	4.86307			27.55	4.87229			27.55	4.88524			27.55	4.73391			27.55	4.87106			27.55	4.86656			27.55	4.86966				27.55	4.87714				27.55	4.45547						27.55	4.69363
27.5667	4.86325			27.5667	4.87217			27.5667	4.88498			27.5667	4.73409			27.5667	4.8721			27.5667	4.86625			27.5667	4.86964				27.5667	4.87695				27.5667	4.45587						27.5667	4.69377
27.5833	4.86317			27.5833	4.87237			27.5833	4.88506			27.5833	4.73408			27.5833	4.87302			27.5833	4.86612			27.5833	4.8698				27.5833	4.87672				27.5833	4.45623						27.5833	4.69353
27.6	4.86284			27.6	4.87225			27.6	4.88542			27.6	4.73388			27.6	4.87384			27.6	4.86613			27.6	4.86993				27.6	4.87653				27.6	4.4566						27.6	4.69322
27.6167	4.86264			27.6167	4.8722			27.6167	4.88576			27.6167	4.73377			27.6167	4.87465			27.6167	4.86631			27.6167	4.86971				27.6167	4.87632				27.6167	4.45719						27.6167	4.69311
27.6333	4.86261			27.6333	4.87219			27.6333	4.88603			27.6333	4.73385			27.6333	4.87535			27.6333	4.86635			27.6333	4.86946				27.6333	4.87634				27.6333	4.45748						27.6333	4.69304
27.65	4.86281			27.65	4.87225			27.65	4.88611			27.65	4.73395			27.65	4.8758			27.65	4.86616			27.65	4.86922				27.65	4.87623				27.65	4.45771						27.65	4.69253
27.6667	4.86282			27.6667	4.87232			27.6667	4.88608			27.6667	4.73405			27.6667	4.87616			27.6667	4.86603			27.6667	4.86898				27.6667	4.87617				27.6667	4.45821						27.6667	4.69199
27.6833	4.86259			27.6833	4.87214			27.6833	4.88605			27.6833	4.73396			27.6833	4.87633			27.6833	4.86617			27.6833	4.86868				27.6833	4.87634				27.6833	4.45852						27.6833	4.69181
27.7	4.86269			27.7	4.87199			27.7	4.88601			27.7	4.73398			27.7	4.87637			27.7	4.86639			27.7	4.86838				27.7	4.87647				27.7	4.45868						27.7	4.69157
27.7167	4.86262			27.7167	4.87215			27.7167	4.88585			27.7167	4.73405			27.7167	4.87636			27.7167	4.86658			27.7167	4.86826				27.7167	4.87656				27.7167	4.45873						27.7167	4.69149
27.7333	4.86253			27.7333	4.87222			27.7333	4.88542			27.7333	4.73405			27.7333	4.87654			27.7333	4.86655			27.7333	4.86812				27.7333	4.8766				27.7333	4.45868						27.7333	4.69183
27.75	4.86282			27.75	4.87241			27.75	4.88536			27.75	4.73401			27.75	4.87672			27.75	4.86666			27.75	4.86804				27.75	4.87657				27.75	4.45877						27.75	4.69183
27.7667	4.86319			27.7667	4.87252			27.7667	4.88533			27.7667	4.73412			27.7667	4.87693			27.7667	4.86663			27.7667	4.86796				27.7667	4.87663				27.7667	4.45915						27.7667	4.69166
27.7833	4.8634			27.7833	4.87232			27.7833	4.88543			27.7833	4.73428			27.7833	4.8769			27.7833	4.8664			27.7833	4.86794				27.7833	4.87664				27.7833	4.45911						27.7833	4.69159
27.8	4.86321			27.8	4.87218			27.8	4.88558			27.8	4.73421			27.8	4.87684			27.8	4.86649			27.8	4.86802				27.8	4.8766				27.8	4.45897						27.8	4.69154
27.8167	4.86294			27.8167	4.87202			27.8167	4.88567			27.8167	4.73423			27.8167	4.87688			27.8167	4.86632			27.8167	4.86797				27.8167	4.87653				27.8167	4.45881						27.8167	4.69157
27.8333	4.86319			27.8333	4.87207			27.8333	4.8858			27.8333	4.73416			27.8333	4.87681			27.8333	4.86634			27.8333	4.86807				27.8333	4.87654				27.8333	4.45879						27.8333	4.69133
27.85	4.86339			27.85	4.87217			27.85	4.88579			27.85	4.73413			27.85	4.87665			27.85	4.86674			27.85	4.8683				27.85	4.87635				27.85	4.45882						27.85	4.69129
27.8667	4.86368			27.8667	4.87244			27.8667	4.88581			27.8667	4.73404			27.8667	4.8765			27.8667	4.86694			27.8667	4.86857				27.8667	4.87599				27.8667	4.45873						27.8667	4.69146
27.8833	4.86339			27.8833	4.8726			27.8833	4.88594			27.8833	4.73383			27.8833	4.87656			27.8833	4.86694			27.8833	4.86852				27.8833	4.87584				27.8833	4.45852						27.8833	4.69157
27.9	4.86317			27.9	4.87265			27.9	4.88616			27.9	4.73388			27.9	4.8765			27.9	4.86708			27.9	4.86871				27.9	4.87588				27.9	4.4583						27.9	4.69188
27.9167	4.86313			27.9167	4.87251			27.9167	4.88616			27.9167	4.73401			27.9167	4.87636			27.9167	4.86689			27.9167	4.86899				27.9167	4.87583				27.9167	4.45797						27.9167	4.6921
27.9333	4.86327			27.9333	4.8726			27.9333	4.88603			27.9333	4.73422			27.9333	4.87629			27.9333	4.8671			27.9333	4.86898				27.9333	4.87586				27.9333	4.45776						27.9333	4.69243
27.95	4.86343			27.95	4.87263			27.95	4.88579			27.95	4.73441			27.95	4.87628			27.95	4.86725			27.95	4.86911				27.95	4.87584				27.95	4.45756						27.95	4.69274
27.9667	4.86363			27.9667	4.87267			27.9667	4.88571			27.9667	4.73436			27.9667	4.87626			27.9667	4.86704			27.9667	4.86945				27.9667	4.87581				27.9667	4.45729						27.9667	4.69309
27.9833	4.86377			27.9833	4.8724			27.9833	4.88571			27.9833	4.7343			27.9833	4.87642			27.9833	4.86703			27.9833	4.86981				27.9833	4.87588				27.9833	4.45698						27.9833	4.69337
28	4.86384			28	4.87204			28	4.88565			28	4.73418			28	4.8765			28	4.86722			28	4.87012				28	4.87593				28	4.45658						28	4.69373
28.0167	4.86405			28.0167	4.87193			28.0167	4.88577			28.0167	4.73428			28.0167	4.87645			28.0167	4.86737			28.0167	4.87019				28.0167	4.87582				28.0167	4.45625						28.0167	4.69386
28.0333	4.86422			28.0333	4.87176			28.0333	4.88575			28.0333	4.73423			28.0333	4.87631			28.0333	4.86742			28.0333	4.87029				28.0333	4.8756				28.0333	4.45607						28.0333	4.69384
28.05	4.86416			28.05	4.87156			28.05	4.88557			28.05	4.73413			28.05	4.87624			28.05	4.86768			28.05	4.87064				28.05	4.87567				28.05	4.45592						28.05	4.6937
28.0667	4.86403			28.0667	4.87149			28.0667	4.88544			28.0667	4.73419			28.0667	4.87635			28.0667	4.86783			28.0667	4.87054				28.0667	4.87591				28.0667	4.45574						28.0667	4.69363
28.0833	4.86382			28.0833	4.87147			28.0833	4.88527			28.0833	4.73448			28.0833	4.87631			28.0833	4.86802			28.0833	4.87025				28.0833	4.87611				28.0833	4.45551						28.0833	4.69364
28.1	4.86371			28.1	4.87177			28.1	4.88521			28.1	4.73456			28.1	4.87595			28.1	4.86823			28.1	4.8701				28.1	4.87596				28.1	4.45521						28.1	4.69375
28.1167	4.86361			28.1167	4.87196			28.1167	4.88502			28.1167	4.73453			28.1167	4.87577			28.1167	4.86828			28.1167	4.86989				28.1167	4.87574				28.1167	4.45507						28.1167	4.69394
28.1333	4.86381			28.1333	4.87174			28.1333	4.88477			28.1333	4.73445			28.1333	4.87553			28.1333	4.86808			28.1333	4.86965				28.1333	4.87571				28.1333	4.45522						28.1333	4.69417
28.15	4.8638			28.15	4.87151			28.15	4.8848			28.15	4.73423			28.15	4.87531			28.15	4.86787			28.15	4.86951				28.15	4.87579				28.15	4.45535						28.15	4.6943
28.1667	4.86382			28.1667	4.87138			28.1667	4.88468			28.1667	4.73409			28.1667	4.8752			28.1667	4.8678			28.1667	4.86964				28.1667	4.87615				28.1667	4.45536						28.1667	4.69445
28.1833	4.86375			28.1833	4.87163			28.1833	4.8845			28.1833	4.73387			28.1833	4.87539			28.1833	4.8677			28.1833	4.86952				28.1833	4.87632				28.1833	4.45534						28.1833	4.69436
28.2	4.8638			28.2	4.87155			28.2	4.88445			28.2	4.73372			28.2	4.87575			28.2	4.86759			28.2	4.86919				28.2	4.87606				28.2	4.45523						28.2	4.69382
28.2167	4.86362			28.2167	4.87139			28.2167	4.88442			28.2167	4.73387			28.2167	4.87588			28.2167	4.86771			28.2167	4.86908				28.2167	4.87598				28.2167	4.4551						28.2167	4.69319
28.2333	4.86341			28.2333	4.8714			28.2333	4.88435			28.2333	4.73403			28.2333	4.87601			28.2333	4.86779			28.2333	4.86914				28.2333	4.8758				28.2333	4.45507						28.2333	4.69297
28.25	4.86326			28.25	4.87144			28.25	4.88431			28.25	4.7341			28.25	4.87604			28.25	4.86799			28.25	4.86918				28.25	4.8758				28.25	4.45495						28.25	4.6927
28.2667	4.8631			28.2667	4.87146			28.2667	4.88436			28.2667	4.73402			28.2667	4.87612			28.2667	4.86802			28.2667	4.86905				28.2667	4.87578				28.2667	4.4548						28.2667	4.6924
28.2833	4.86281			28.2833	4.87128			28.2833	4.88439			28.2833	4.73394			28.2833	4.87614			28.2833	4.86802			28.2833	4.86896				28.2833	4.87596				28.2833	4.45504						28.2833	4.69198
28.3	4.86263			28.3	4.87141			28.3	4.88448			28.3	4.73406			28.3	4.87616			28.3	4.86803			28.3	4.86893				28.3	4.87612				28.3	4.45537						28.3	4.69135
28.3167	4.8625			28.3167	4.87178			28.3167	4.88443			28.3167	4.73414			28.3167	4.87614			28.3167	4.8679			28.3167	4.86883				28.3167	4.87605				28.3167	4.45564						28.3167	4.69097
28.3333	4.86255			28.3333	4.87196			28.3333	4.88427			28.3333	4.73427			28.3333	4.87611			28.3333	4.86782			28.3333	4.86905				28.3333	4.87594				28.3333	4.45588						28.3333	4.69065
28.35	4.86263			28.35	4.87215			28.35	4.88407			28.35	4.73437			28.35	4.87622			28.35	4.86769			28.35	4.86908				28.35	4.876				28.35	4.45603						28.35	4.69029
28.3667	4.86248			28.3667	4.87239			28.3667	4.88399			28.3667	4.73453			28.3667	4.87646			28.3667	4.86746			28.3667	4.86913				28.3667	4.8762				28.3667	4.45629						28.3667	4.69002
28.3833	4.86243			28.3833	4.87251			28.3833	4.88394			28.3833	4.73477			28.3833	4.87645			28.3833	4.86718			28.3833	4.86922				28.3833	4.87599				28.3833	4.45643						28.3833	4.68976
28.4	4.86234			28.4	4.87264			28.4	4.88405			28.4	4.735			28.4	4.87628			28.4	4.86714			28.4	4.86922				28.4	4.87557				28.4	4.45662						28.4	4.68935
28.4167	4.8624			28.4167	4.87271			28.4167	4.88416			28.4167	4.73494			28.4167	4.87617			28.4167	4.86712			28.4167	4.86938				28.4167	4.87543				28.4167	4.4568						28.4167	4.68879
28.4333	4.86259			28.4333	4.87288			28.4333	4.88442			28.4333	4.73501			28.4333	4.87639			28.4333	4.86722			28.4333	4.86951				28.4333	4.87556				28.4333	4.45692						28.4333	4.6887
28.45	4.86264			28.45	4.87302			28.45	4.88467			28.45	4.73504			28.45	4.87675			28.45	4.86732			28.45	4.86948				28.45	4.87573				28.45	4.45692						28.45	4.68853
28.4667	4.86258			28.4667	4.87306			28.4667	4.88476			28.4667	4.73507			28.4667	4.87711			28.4667	4.86749			28.4667	4.86943				28.4667	4.87559				28.4667	4.45679						28.4667	4.68826
28.4833	4.86247			28.4833	4.87306			28.4833	4.885			28.4833	4.73521			28.4833	4.87745			28.4833	4.86743			28.4833	4.86947				28.4833	4.87567				28.4833	4.45673						28.4833	4.68804
28.5	4.86241			28.5	4.87288			28.5	4.88524			28.5	4.73526			28.5	4.87778			28.5	4.86735			28.5	4.86935				28.5	4.87575				28.5	4.45671						28.5	4.68804
28.5167	4.86231			28.5167	4.87267			28.5167	4.88553			28.5167	4.73539			28.5167	4.87784			28.5167	4.86731			28.5167	4.86936				28.5167	4.8758				28.5167	4.45681						28.5167	4.68774
28.5333	4.86222			28.5333	4.87253			28.5333	4.88579			28.5333	4.73556			28.5333	4.87773			28.5333	4.86752			28.5333	4.8693				28.5333	4.87578				28.5333	4.4571						28.5333	4.68733
28.55	4.8624			28.55	4.87257			28.55	4.88592			28.55	4.73562			28.55	4.87754			28.55	4.86748			28.55	4.86916				28.55	4.87562				28.55	4.45752						28.55	4.68705
28.5667	4.86252			28.5667	4.87273			28.5667	4.8857			28.5667	4.73555			28.5667	4.87759			28.5667	4.86754			28.5667	4.86904				28.5667	4.8756				28.5667	4.45791						28.5667	4.68686
28.5833	4.86258			28.5833	4.87291			28.5833	4.88542			28.5833	4.73536			28.5833	4.87773			28.5833	4.86741			28.5833	4.86909				28.5833	4.87547				28.5833	4.45814						28.5833	4.68647
28.6	4.86261			28.6	4.87307			28.6	4.8853			28.6	4.73535			28.6	4.87793			28.6	4.86736			28.6	4.86919				28.6	4.87539				28.6	4.45822						28.6	4.68599
28.6167	4.86267			28.6167	4.87308			28.6167	4.88524			28.6167	4.73529			28.6167	4.87818			28.6167	4.86727			28.6167	4.86921				28.6167	4.87549				28.6167	4.45838						28.6167	4.68573
28.6333	4.86267			28.6333	4.87273			28.6333	4.88524			28.6333	4.73522			28.6333	4.87824			28.6333	4.86725			28.6333	4.86903				28.6333	4.87557				28.6333	4.4584						28.6333	4.68539
28.65	4.86281			28.65	4.87257			28.65	4.88532			28.65	4.7352			28.65	4.87814			28.65	4.86739			28.65	4.86875				28.65	4.87557				28.65	4.45841						28.65	4.68529
28.6667	4.86283			28.6667	4.8725			28.6667	4.8856			28.6667	4.73504			28.6667	4.87801			28.6667	4.86746			28.6667	4.86852				28.6667	4.87569				28.6667	4.45836						28.6667	4.68508
28.6833	4.86278			28.6833	4.87248			28.6833	4.886			28.6833	4.73508			28.6833	4.87795			28.6833	4.86755			28.6833	4.86846				28.6833	4.87573				28.6833	4.45825						28.6833	4.68468
28.7	4.86297			28.7	4.87242			28.7	4.88598			28.7	4.73503			28.7	4.8779			28.7	4.86768			28.7	4.86839				28.7	4.87557				28.7	4.45831						28.7	4.68478
28.7167	4.86323			28.7167	4.87225			28.7167	4.88565			28.7167	4.73498			28.7167	4.87791			28.7167	4.86782			28.7167	4.8681				28.7167	4.87566				28.7167	4.45841						28.7167	4.68485
28.7333	4.86339			28.7333	4.87184			28.7333	4.88549			28.7333	4.73481			28.7333	4.87797			28.7333	4.86783			28.7333	4.86822				28.7333	4.87591				28.7333	4.45872						28.7333	4.68481
28.75	4.86332			28.75	4.87163			28.75	4.88536			28.75	4.7348			28.75	4.87813			28.75	4.86786			28.75	4.86837				28.75	4.87591				28.75	4.45891						28.75	4.68475
28.7667	4.86308			28.7667	4.87153			28.7667	4.88544			28.7667	4.73469			28.7667	4.87839			28.7667	4.86768			28.7667	4.86829				28.7667	4.87584				28.7667	4.45905						28.7667	4.68424
28.7833	4.86298			28.7833	4.87141			28.7833	4.88521			28.7833	4.73456			28.7833	4.87839			28.7833	4.86765			28.7833	4.86843				28.7833	4.87578				28.7833	4.45907						28.7833	4.68395
28.8	4.86284			28.8	4.8715			28.8	4.88505			28.8	4.73451			28.8	4.87824			28.8	4.86743			28.8	4.86846				28.8	4.87583				28.8	4.45923						28.8	4.68405
28.8167	4.8629			28.8167	4.87157			28.8167	4.88493			28.8167	4.73457			28.8167	4.87817			28.8167	4.8673			28.8167	4.86838				28.8167	4.8759				28.8167	4.45879						28.8167	4.68408
28.8333	4.86313			28.8333	4.8718			28.8333	4.88492			28.8333	4.7347			28.8333	4.87806			28.8333	4.86735			28.8333	4.86848				28.8333	4.87603				28.8333	4.45867						28.8333	4.68402
28.85	4.86331			28.85	4.87191			28.85	4.88485			28.85	4.73473			28.85	4.87808			28.85	4.86728			28.85	4.86827				28.85	4.87607				28.85	4.45857						28.85	4.6838
28.8667	4.86337			28.8667	4.87222			28.8667	4.88492			28.8667	4.73465			28.8667	4.87802			28.8667	4.86706			28.8667	4.86832				28.8667	4.87613				28.8667	4.45847						28.8667	4.68371
28.8833	4.86345			28.8833	4.87217			28.8833	4.88522			28.8833	4.73458			28.8833	4.87791			28.8833	4.86719			28.8833	4.86839				28.8833	4.87642				28.8833	4.45814						28.8833	4.68369
28.9	4.86354			28.9	4.87184			28.9	4.88533			28.9	4.73465			28.9	4.87779			28.9	4.86729			28.9	4.86868				28.9	4.87651				28.9	4.45789						28.9	4.6835
28.9167	4.86372			28.9167	4.8721			28.9167	4.88545			28.9167	4.7347			28.9167	4.87752			28.9167	4.86727			28.9167	4.86896				28.9167	4.87627				28.9167	4.45762						28.9167	4.68352
28.9333	4.86373			28.9333	4.87237			28.9333	4.88549			28.9333	4.73481			28.9333	4.87786			28.9333	4.86703			28.9333	4.86955				28.9333	4.87622				28.9333	4.45765						28.9333	4.68381
28.95	4.86366			28.95	4.87215			28.95	4.88569			28.95	4.73487			28.95	4.87822			28.95	4.86668			28.95	4.87031				28.95	4.8764				28.95	4.4575						28.95	4.68347
28.9667	4.86312			28.9667	4.87248			28.9667	4.88595			28.9667	4.73498			28.9667	4.87862			28.9667	4.86672			28.9667	4.87032				28.9667	4.87653				28.9667	4.45678						28.9667	4.68329
28.9833	4.86335			28.9833	4.87357			28.9833	4.88595			28.9833	4.73499			28.9833	4.87815			28.9833	4.86694			28.9833	4.87023				28.9833	4.8766				28.9833	4.45554						28.9833	4.68241
29	4.86443			29	4.87435			29	4.88689			29	4.73541			29	4.87809			29	4.8679			29	4.86997				29	4.87719				29	4.45539						29	4.682
29.0167	4.86473			29.0167	4.87515			29.0167	4.88765			29.0167	4.73483			29.0167	4.87802			29.0167	4.86928			29.0167	4.87088				29.0167	4.87724				29.0167	4.45697						29.0167	4.68181
29.0333	4.86688			29.0333	4.8757			29.0333	4.889			29.0333	4.73398			29.0333	4.87831			29.0333	4.87003			29.0333	4.87141				29.0333	4.87929				29.0333	4.45737						29.0333	4.68031
29.05	4.86279			29.05	4.87374			29.05	4.88777			29.05	4.73194			29.05	4.88016			29.05	4.86603			29.05	4.87217				29.05	4.87774				29.05	4.45358						29.05	4.67742
29.0667	4.85592			29.0667	4.8695			29.0667	4.88422			29.0667	4.73137			29.0667	4.88302			29.0667	4.85691			29.0667	4.86233				29.0667	4.86301				29.0667	4.43654						29.0667	4.65106
29.0833	4.84869			29.0833	4.86634			29.0833	4.88102			29.0833	4.73381			29.0833	4.88667			29.0833	4.84804			29.0833	4.84925				29.0833	4.84027				29.0833	4.4159						29.0833	4.62244
29.1	4.8453			29.1	4.86687			29.1	4.88028			29.1	4.7369			29.1	4.89009			29.1	4.83852			29.1	4.84263				29.1	4.81304				29.1	4.39495						29.1	4.60605
29.1167	4.84521			29.1167	4.86617			29.1167	4.88078			29.1167	4.73767			29.1167	4.89372			29.1167	4.8336			29.1167	4.83363				29.1167	4.78331				29.1167	4.38159						29.1167	4.6078
29.1333	4.85272			29.1333	4.86484			29.1333	4.87949			29.1333	4.73649			29.1333	4.89787			29.1333	4.83311			29.1333	4.836				29.1333	4.77485				29.1333	4.38106						29.1333	4.63882
29.15	4.86109			29.15	4.8663			29.15	4.87965			29.15	4.73494			29.15	4.89964			29.15	4.83926			29.15	4.8406				29.15	4.77813				29.15	4.38566						29.15	4.67007
29.1667	4.86661			29.1667	4.86891			29.1667	4.88167			29.1667	4.73447			29.1667	4.88352			29.1667	4.85033			29.1667	4.84861				29.1667	4.7968				29.1667	4.4026						29.1667	4.69643
29.1833	4.86752			29.1833	4.87064			29.1833	4.88238			29.1833	4.73517			29.1833	4.85407			29.1833	4.86391			29.1833	4.85992				29.1833	4.82542				29.1833	4.43117						29.1833	4.71419
29.2	4.8671			29.2	4.87135			29.2	4.88225			29.2	4.73549			29.2	4.80977			29.2	4.87185			29.2	4.87196				29.2	4.86062				29.2	4.45684						29.2	4.73279
29.2167	4.86617			29.2167	4.87141			29.2167	4.88221			29.2167	4.73465			29.2167	4.77241			29.2167	4.87874			29.2167	4.87829				29.2167	4.88627				29.2167	4.47397						29.2167	4.74013
29.2333	4.86561			29.2333	4.87156			29.2333	4.88204			29.2333	4.73422			29.2333	4.74966			29.2333	4.88457			29.2333	4.88609				29.2333	4.90358				29.2333	4.48552						29.2333	4.73733
29.25	4.86522			29.25	4.87162			29.25	4.88224			29.25	4.73378			29.25	4.74647			29.25	4.88757			29.25	4.88832				29.25	4.90791				29.25	4.48688						29.25	4.73255
29.2667	4.86481			29.2667	4.87156			29.2667	4.88234			29.2667	4.73367			29.2667	4.75365			29.2667	4.88512			29.2667	4.88653				29.2667	4.90506				29.2667	4.48388						29.2667	4.72487
29.2833	4.86452			29.2833	4.87184			29.2833	4.88272			29.2833	4.73366			29.2833	4.77099			29.2833	4.8797			29.2833	4.88396				29.2833	4.90035				29.2833	4.48062						29.2833	4.71741
29.3	4.86462			29.3	4.87259			29.3	4.88348			29.3	4.73354			29.3	4.79147			29.3	4.87611			29.3	4.88134				29.3	4.89618				29.3	4.47286						29.3	4.7106
29.3167	4.8645			29.3167	4.87308			29.3167	4.88398			29.3167	4.73308			29.3167	4.81411			29.3167	4.87523			29.3167	4.87784				29.3167	4.89179				29.3167	4.46727						29.3167	4.70321
29.3333	4.86433			29.3333	4.87267			29.3333	4.88412			29.3333	4.73232			29.3333	4.83206			29.3333	4.87384			29.3333	4.87487				29.3333	4.88788				29.3333	4.46425						29.3333	4.70017
29.35	4.86391			29.35	4.87259			29.35	4.8841			29.35	4.73171			29.35	4.8456			29.35	4.87266			29.35	4.8738				29.35	4.88539				29.35	4.46123						29.35	4.69816
29.3667	4.86354			29.3667	4.87245			29.3667	4.88391			29.3667	4.73132			29.3667	4.85158			29.3667	4.87196			29.3667	4.87322				29.3667	4.8837				29.3667	4.46006						29.3667	4.69657
29.3833	4.86313			29.3833	4.87227			29.3833	4.88381			29.3833	4.73117			29.3833	4.85529			29.3833	4.87127			29.3833	4.87269				29.3833	4.88266				29.3833	4.45915						29.3833	4.69588
29.4	4.86288			29.4	4.872			29.4	4.88387			29.4	4.7314			29.4	4.85852			29.4	4.87076			29.4	4.87252				29.4	4.88177				29.4	4.45829						29.4	4.6955
29.4167	4.86272			29.4167	4.87182			29.4167	4.88414			29.4167	4.73203			29.4167	4.86089			29.4167	4.87021			29.4167	4.87254				29.4167	4.88108				29.4167	4.4579						29.4167	4.6956
29.4333	4.86269			29.4333	4.87156			29.4333	4.88443			29.4333	4.73265			29.4333	4.86265			29.4333	4.86973			29.4333	4.87211				29.4333	4.88055				29.4333	4.45724						29.4333	4.69534
29.45	4.86282			29.45	4.87146			29.45	4.88469			29.45	4.73334			29.45	4.86424			29.45	4.86954			29.45	4.87139				29.45	4.87982				29.45	4.45671						29.45	4.69469
29.4667	4.86278			29.4667	4.87145			29.4667	4.88505			29.4667	4.73386			29.4667	4.86604			29.4667	4.86937			29.4667	4.8705				29.4667	4.87855				29.4667	4.45647						29.4667	4.69431
29.4833	4.86268			29.4833	4.872			29.4833	4.88532			29.4833	4.73428			29.4833	4.86769			29.4833	4.86875			29.4833	4.8701				29.4833	4.87771				29.4833	4.45604						29.4833	4.69383
29.5	4.86255			29.5	4.87218			29.5	4.88561			29.5	4.73453			29.5	4.86885			29.5	4.86833			29.5	4.86985				29.5	4.87712				29.5	4.45553						29.5	4.69338
29.5167	4.86259			29.5167	4.8721			29.5167	4.88594			29.5167	4.73469			29.5167	4.87049			29.5167	4.8681			29.5167	4.86987				29.5167	4.87666				29.5167	4.45497						29.5167	4.69339
29.5333	4.86273			29.5333	4.87197			29.5333	4.88601			29.5333	4.73489			29.5333	4.8719			29.5333	4.86804			29.5333	4.86966				29.5333	4.87649				29.5333	4.45482						29.5333	4.69325
29.55	4.86271			29.55	4.87199			29.55	4.88621			29.55	4.73527			29.55	4.87299			29.55	4.86807			29.55	4.86955				29.55	4.87646				29.55	4.45499						29.55	4.6931
29.5667	4.86275			29.5667	4.8721			29.5667	4.88631			29.5667	4.7355			29.5667	4.87397			29.5667	4.86805			29.5667	4.86973				29.5667	4.8764				29.5667	4.45524						29.5667	4.69302
29.5833	4.86279			29.5833	4.87221			29.5833	4.88654			29.5833	4.73563			29.5833	4.87478			29.5833	4.86786			29.5833	4.87005				29.5833	4.87618				29.5833	4.45545						29.5833	4.69297
29.6	4.86276			29.6	4.87264			29.6	4.88668			29.6	4.73597			29.6	4.87554			29.6	4.8677			29.6	4.87043				29.6	4.87598				29.6	4.45571						29.6	4.69278
29.6167	4.863			29.6167	4.873			29.6167	4.88662			29.6167	4.7362			29.6167	4.87615			29.6167	4.86776			29.6167	4.87068				29.6167	4.87595				29.6167	4.45593						29.6167	4.69261
29.6333	4.86327			29.6333	4.87294			29.6333	4.88644			29.6333	4.73636			29.6333	4.8767			29.6333	4.86782			29.6333	4.87079				29.6333	4.87594				29.6333	4.4562						29.6333	4.6925
29.65	4.86333			29.65	4.87266			29.65	4.88625			29.65	4.73648			29.65	4.87725			29.65	4.86774			29.65	4.87055				29.65	4.87585				29.65	4.45639						29.65	4.69205
29.6667	4.86339			29.6667	4.87254			29.6667	4.88632			29.6667	4.73657			29.6667	4.87775			29.6667	4.86779			29.6667	4.87057				29.6667	4.87573				29.6667	4.45649						29.6667	4.69163
29.6833	4.86352			29.6833	4.87251			29.6833	4.88635			29.6833	4.73664			29.6833	4.87807			29.6833	4.86776			29.6833	4.87064				29.6833	4.87567				29.6833	4.45675						29.6833	4.69126
29.7	4.86363			29.7	4.8727			29.7	4.88646			29.7	4.73683			29.7	4.87821			29.7	4.86789			29.7	4.87069				29.7	4.87571				29.7	4.45733						29.7	4.69118
29.7167	4.86391			29.7167	4.87274			29.7167	4.88643			29.7167	4.73701			29.7167	4.87831			29.7167	4.86795			29.7167	4.87075				29.7167	4.87568				29.7167	4.45729						29.7167	4.6911
29.7333	4.86406			29.7333	4.87271			29.7333	4.8862			29.7333	4.737			29.7333	4.87835			29.7333	4.86791			29.7333	4.87097				29.7333	4.87565				29.7333	4.45749						29.7333	4.69112
29.75	4.86408			29.75	4.87272			29.75	4.88609			29.75	4.73698			29.75	4.87836			29.75	4.86793			29.75	4.87133				29.75	4.87564				29.75	4.45746						29.75	4.69108
29.7667	4.86413			29.7667	4.87285			29.7667	4.88599			29.7667	4.73688			29.7667	4.87843			29.7667	4.86783			29.7667	4.87169				29.7667	4.87571				29.7667	4.45771						29.7667	4.69085
29.7833	4.86403			29.7833	4.87278			29.7833	4.88583			29.7833	4.73665			29.7833	4.87834			29.7833	4.86774			29.7833	4.87165				29.7833	4.87573				29.7833	4.45808						29.7833	4.69055
29.8	4.86425			29.8	4.87264			29.8	4.88579			29.8	4.73659			29.8	4.87807			29.8	4.8678			29.8	4.87165				29.8	4.87575				29.8	4.45835						29.8	4.6903
29.8167	4.86418			29.8167	4.87256			29.8167	4.88567			29.8167	4.73664			29.8167	4.87791			29.8167	4.86806			29.8167	4.87168				29.8167	4.87588				29.8167	4.45875						29.8167	4.68992
29.8333	4.86388			29.8333	4.87272			29.8333	4.88553			29.8333	4.73661			29.8333	4.87768			29.8333	4.86802			29.8333	4.87158				29.8333	4.87593				29.8333	4.45939						29.8333	4.68969
29.85	4.86381			29.85	4.8728			29.85	4.88542			29.85	4.73655			29.85	4.87752			29.85	4.86799			29.85	4.87145				29.85	4.87597				29.85	4.45987						29.85	4.68961
29.8667	4.86375			29.8667	4.87273			29.8667	4.88531			29.8667	4.73661			29.8667	4.87738			29.8667	4.86792			29.8667	4.87137				29.8667	4.8759				29.8667	4.46025						29.8667	4.68956
29.8833	4.86374			29.8833	4.87257			29.8833	4.88541			29.8833	4.73669			29.8833	4.87734			29.8833	4.86781			29.8833	4.87116				29.8833	4.87582				29.8833	4.4605						29.8833	4.6897
29.9	4.86376			29.9	4.87254			29.9	4.88549			29.9	4.73672			29.9	4.87739			29.9	4.86787			29.9	4.87088				29.9	4.87579				29.9	4.46045						29.9	4.68939
29.9167	4.86371			29.9167	4.87246			29.9167	4.88558			29.9167	4.73662			29.9167	4.87734			29.9167	4.86792			29.9167	4.8708				29.9167	4.87583				29.9167	4.46032						29.9167	4.68896
29.9333	4.86361			29.9333	4.87261			29.9333	4.88567			29.9333	4.73645			29.9333	4.87727			29.9333	4.86788			29.9333	4.87053				29.9333	4.87598				29.9333	4.46032						29.9333	4.68859
29.95	4.86328			29.95	4.87285			29.95	4.88565			29.95	4.73634			29.95	4.87727			29.95	4.86775			29.95	4.87016				29.95	4.87609				29.95	4.46044						29.95	4.68832
29.9667	4.86299			29.9667	4.87303			29.9667	4.88554			29.9667	4.73631			29.9667	4.87711			29.9667	4.86768			29.9667	4.86987				29.9667	4.87615				29.9667	4.46013						29.9667	4.68838
29.9833	4.86299			29.9833	4.87325			29.9833	4.88545			29.9833	4.73638			29.9833	4.87688			29.9833	4.86771			29.9833	4.86968				29.9833	4.87628				29.9833	4.45975						29.9833	4.68817
30	4.86298			30	4.87313			30	4.8854			30	4.73646			30	4.87678			30	4.86773			30	4.8694				30	4.8764				30	4.45971						30	4.68774
30.0167	4.86295			30.0167	4.87288			30.0167	4.88536			30.0167	4.73652			30.0167	4.87691			30.0167	4.86797			30.0167	4.86918				30.0167	4.8766				30.0167	4.45987						30.0167	4.68769
30.0333	4.86301			30.0333	4.87264			30.0333	4.88546			30.0333	4.73663			30.0333	4.87718			30.0333	4.86809			30.0333	4.86897				30.0333	4.87664				30.0333	4.45991						30.0333	4.68771
30.05	4.86307			30.05	4.87269			30.05	4.88537			30.05	4.73668			30.05	4.87741			30.05	4.86801			30.05	4.86881				30.05	4.87668				30.05	4.46015						30.05	4.6876
30.0667	4.86313			30.0667	4.87269			30.0667	4.88532			30.0667	4.73695			30.0667	4.87759			30.0667	4.8679			30.0667	4.86865				30.0667	4.87667				30.0667	4.46041						30.0667	4.68754
30.0833	4.86327			30.0833	4.87265			30.0833	4.88528			30.0833	4.73702			30.0833	4.87767			30.0833	4.86786			30.0833	4.86861				30.0833	4.87661				30.0833	4.46063						30.0833	4.68744
30.1	4.86332			30.1	4.87244			30.1	4.88533			30.1	4.73708			30.1	4.87766			30.1	4.86795			30.1	4.86881				30.1	4.8766				30.1	4.46063						30.1	4.68713
30.1167	4.86324			30.1167	4.8721			30.1167	4.88545			30.1167	4.73721			30.1167	4.8776			30.1167	4.8681			30.1167	4.86891				30.1167	4.87673				30.1167	4.46053						30.1167	4.6869
30.1333	4.86327			30.1333	4.87187			30.1333	4.88522			30.1333	4.73718			30.1333	4.87787			30.1333	4.86816			30.1333	4.86891				30.1333	4.87675				30.1333	4.46026						30.1333	4.68661
30.15	4.86338			30.15	4.87174			30.15	4.88502			30.15	4.73707			30.15	4.87794			30.15	4.86804			30.15	4.86898				30.15	4.87664				30.15	4.4598						30.15	4.6864
30.1667	4.86348			30.1667	4.87167			30.1667	4.88508			30.1667	4.73709			30.1667	4.87796			30.1667	4.8682			30.1667	4.86891				30.1667	4.87659				30.1667	4.4593						30.1667	4.68627
30.1833	4.8636			30.1833	4.87152			30.1833	4.88514			30.1833	4.73711			30.1833	4.87801			30.1833	4.86848			30.1833	4.86874				30.1833	4.87654				30.1833	4.45904						30.1833	4.6863
30.2	4.86358			30.2	4.87165			30.2	4.88511			30.2	4.73708			30.2	4.87818			30.2	4.86873			30.2	4.86864				30.2	4.87654				30.2	4.45901						30.2	4.68634
30.2167	4.86373			30.2167	4.87178			30.2167	4.8848			30.2167	4.73697			30.2167	4.87824			30.2167	4.86878			30.2167	4.86853				30.2167	4.87632				30.2167	4.45888						30.2167	4.68635
30.2333	4.86385			30.2333	4.87194			30.2333	4.88486			30.2333	4.73701			30.2333	4.87817			30.2333	4.86877			30.2333	4.86843				30.2333	4.87619				30.2333	4.45879						30.2333	4.6864
30.25	4.86391			30.25	4.87195			30.25	4.88479			30.25	4.73712			30.25	4.87828			30.25	4.86883			30.25	4.86857				30.25	4.87628				30.25	4.45887						30.25	4.68661
30.2667	4.86399			30.2667	4.87192			30.2667	4.88466			30.2667	4.73713			30.2667	4.87858			30.2667	4.86876			30.2667	4.8687				30.2667	4.87624				30.2667	4.45899						30.2667	4.68669
30.2833	4.86402			30.2833	4.87183			30.2833	4.88464			30.2833	4.73698			30.2833	4.8788			30.2833	4.86862			30.2833	4.86898				30.2833	4.87601				30.2833	4.45904						30.2833	4.68662
30.3	4.86398			30.3	4.87174			30.3	4.88473			30.3	4.73671			30.3	4.87905			30.3	4.86851			30.3	4.86918				30.3	4.8759				30.3	4.45898						30.3	4.68643
30.3167	4.86386			30.3167	4.87184			30.3167	4.88498			30.3167	4.73644			30.3167	4.87927			30.3167	4.86842			30.3167	4.86934				30.3167	4.87578				30.3167	4.45901						30.3167	4.68653
30.3333	4.86376			30.3333	4.87206			30.3333	4.88508			30.3333	4.73624			30.3333	4.87928			30.3333	4.86854			30.3333	4.86959				30.3333	4.87563				30.3333	4.45898						30.3333	4.68692
30.35	4.86381			30.35	4.87215			30.35	4.8852			30.35	4.73621			30.35	4.87922			30.35	4.86877			30.35	4.86963				30.35	4.87546				30.35	4.45889						30.35	4.6872
30.3667	4.8638			30.3667	4.87203			30.3667	4.88518			30.3667	4.73616			30.3667	4.87915			30.3667	4.86887			30.3667	4.86963				30.3667	4.87519				30.3667	4.45878						30.3667	4.6872
30.3833	4.86373			30.3833	4.87181			30.3833	4.88514			30.3833	4.73624			30.3833	4.87907			30.3833	4.86902			30.3833	4.86955				30.3833	4.87498				30.3833	4.4587						30.3833	4.68766
30.4	4.86379			30.4	4.87182			30.4	4.88515			30.4	4.73616			30.4	4.87913			30.4	4.86896			30.4	4.86943				30.4	4.87485				30.4	4.45855						30.4	4.68818
30.4167	4.86373			30.4167	4.87197			30.4167	4.88514			30.4167	4.73612			30.4167	4.87915			30.4167	4.86898			30.4167	4.86941				30.4167	4.8748				30.4167	4.45832						30.4167	4.6886
30.4333	4.86366			30.4333	4.87231			30.4333	4.88512			30.4333	4.73606			30.4333	4.87903			30.4333	4.86882			30.4333	4.8694				30.4333	4.87481				30.4333	4.45832						30.4333	4.68915
30.45	4.8636			30.45	4.87264			30.45	4.88501			30.45	4.73597			30.45	4.87895			30.45	4.86839			30.45	4.8694				30.45	4.87463				30.45	4.45845						30.45	4.68946
30.4667	4.86354			30.4667	4.87287			30.4667	4.88498			30.4667	4.73595			30.4667	4.87866			30.4667	4.86859			30.4667	4.86952				30.4667	4.87441				30.4667	4.45863						30.4667	4.68976
30.4833	4.86342			30.4833	4.87312			30.4833	4.88494			30.4833	4.73592			30.4833	4.87873			30.4833	4.86849			30.4833	4.86955				30.4833	4.87409				30.4833	4.4588						30.4833	4.69041
30.5	4.86311			30.5	4.87319			30.5	4.88486			30.5	4.73591			30.5	4.8789			30.5	4.86858			30.5	4.86956				30.5	4.87394				30.5	4.45898						30.5	4.69082
30.5167	4.86294			30.5167	4.8733			30.5167	4.88487			30.5167	4.736			30.5167	4.87899			30.5167	4.8686			30.5167	4.8697				30.5167	4.874				30.5167	4.45901						30.5167	4.69114
30.5333	4.86274			30.5333	4.87339			30.5333	4.88488			30.5333	4.73604			30.5333	4.8788			30.5333	4.86877			30.5333	4.86966				30.5333	4.87413				30.5333	4.45913						30.5333	4.69175
30.55	4.86248			30.55	4.87347			30.55	4.88476			30.55	4.73591			30.55	4.87879			30.55	4.86898			30.55	4.86966				30.55	4.87445				30.55	4.45918						30.55	4.69221
30.5667	4.86227			30.5667	4.87346			30.5667	4.88474			30.5667	4.73573			30.5667	4.87881			30.5667	4.86915			30.5667	4.86969				30.5667	4.87464				30.5667	4.45924						30.5667	4.69271
30.5833	4.86234			30.5833	4.87337			30.5833	4.88468			30.5833	4.7357			30.5833	4.87863			30.5833	4.86905			30.5833	4.86971				30.5833	4.8747				30.5833	4.45937						30.5833	4.69339
30.6	4.8624			30.6	4.87311			30.6	4.88468			30.6	4.73572			30.6	4.8783			30.6	4.86926			30.6	4.86967				30.6	4.8748				30.6	4.45951						30.6	4.69379
30.6167	4.86238			30.6167	4.87288			30.6167	4.88447			30.6167	4.73594			30.6167	4.87796			30.6167	4.86943			30.6167	4.86952				30.6167	4.8749				30.6167	4.45964						30.6167	4.69441
30.6333	4.86259			30.6333	4.87267			30.6333	4.88434			30.6333	4.73612			30.6333	4.87773			30.6333	4.86943			30.6333	4.86944				30.6333	4.87487				30.6333	4.45995						30.6333	4.69492
30.65	4.86262			30.65	4.87248			30.65	4.88425			30.65	4.73629			30.65	4.87771			30.65	4.86928			30.65	4.86946				30.65	4.87484				30.65	4.46034						30.65	4.69498
30.6667	4.86284			30.6667	4.87235			30.6667	4.88446			30.6667	4.73642			30.6667	4.87773			30.6667	4.8694			30.6667	4.86938				30.6667	4.87482				30.6667	4.46064						30.6667	4.69514
30.6833	4.86311			30.6833	4.8726			30.6833	4.88457			30.6833	4.73649			30.6833	4.87763			30.6833	4.86926			30.6833	4.86952				30.6833	4.87479				30.6833	4.46087						30.6833	4.69536
30.7	4.86337			30.7	4.87275			30.7	4.88458			30.7	4.7365			30.7	4.8776			30.7	4.86937			30.7	4.8696				30.7	4.87509				30.7	4.4611						30.7	4.69558
30.7167	4.86352			30.7167	4.87299			30.7167	4.88458			30.7167	4.73642			30.7167	4.87756			30.7167	4.86937			30.7167	4.86963				30.7167	4.87532				30.7167	4.46133						30.7167	4.69606
30.7333	4.86345			30.7333	4.87314			30.7333	4.88475			30.7333	4.73635			30.7333	4.8774			30.7333	4.86932			30.7333	4.8696				30.7333	4.87536				30.7333	4.46158						30.7333	4.69629
30.75	4.8634			30.75	4.87324			30.75	4.88506			30.75	4.73637			30.75	4.87728			30.75	4.8693			30.75	4.86955				30.75	4.87536				30.75	4.46179						30.75	4.69634
30.7667	4.86357			30.7667	4.87304			30.7667	4.88506			30.7667	4.7365			30.7667	4.87744			30.7667	4.869			30.7667	4.86964				30.7667	4.87539				30.7667	4.4619						30.7667	4.69646
30.7833	4.86398			30.7833	4.87278			30.7833	4.88509			30.7833	4.73677			30.7833	4.8777			30.7833	4.86856			30.7833	4.86976				30.7833	4.87551				30.7833	4.46188						30.7833	4.69644
30.8	4.86428			30.8	4.87282			30.8	4.88506			30.8	4.73697			30.8	4.87793			30.8	4.86807			30.8	4.8697				30.8	4.87582				30.8	4.46187						30.8	4.69652
30.8167	4.86462			30.8167	4.87279			30.8167	4.88531			30.8167	4.73705			30.8167	4.87799			30.8167	4.8681			30.8167	4.86996				30.8167	4.87606				30.8167	4.46191						30.8167	4.69684
30.8333	4.86458			30.8333	4.87277			30.8333	4.88555			30.8333	4.73719			30.8333	4.87781			30.8333	4.86818			30.8333	4.87009				30.8333	4.87616				30.8333	4.46189						30.8333	4.69692
30.85	4.86403			30.85	4.87274			30.85	4.8854			30.85	4.73722			30.85	4.87778			30.85	4.86816			30.85	4.86989				30.85	4.87599				30.85	4.46196						30.85	4.69699
30.8667	4.86409			30.8667	4.87274			30.8667	4.88527			30.8667	4.7371			30.8667	4.87798			30.8667	4.86803			30.8667	4.86985				30.8667	4.8758				30.8667	4.4622						30.8667	4.69697
30.8833	4.86404			30.8833	4.87292			30.8833	4.88526			30.8833	4.73737			30.8833	4.87807			30.8833	4.86801			30.8833	4.8699				30.8833	4.87556				30.8833	4.46251						30.8833	4.69686
30.9	4.86397			30.9	4.87322			30.9	4.88542			30.9	4.73753			30.9	4.87834			30.9	4.86755			30.9	4.86984				30.9	4.8754				30.9	4.46259						30.9	4.69693
30.9167	4.86406			30.9167	4.87347			30.9167	4.88579			30.9167	4.73745			30.9167	4.87852			30.9167	4.86738			30.9167	4.87003				30.9167	4.87544				30.9167	4.46266						30.9167	4.69722
30.9333	4.86402			30.9333	4.87382			30.9333	4.88552			30.9333	4.73749			30.9333	4.87846			30.9333	4.86716			30.9333	4.86999				30.9333	4.87574				30.9333	4.4626						30.9333	4.69735
30.95	4.86334			30.95	4.87392			30.95	4.88532			30.95	4.73753			30.95	4.87858			30.95	4.86716			30.95	4.86995				30.95	4.87542				30.95	4.46264						30.95	4.69747
30.9667	4.86281			30.9667	4.87376			30.9667	4.88527			30.9667	4.73773			30.9667	4.87894			30.9667	4.86757			30.9667	4.87001				30.9667	4.87535				30.9667	4.46216						30.9667	4.6977
30.9833	4.86228			30.9833	4.87381			30.9833	4.88529			30.9833	4.7376			30.9833	4.87896			30.9833	4.86853			30.9833	4.86971				30.9833	4.87542				30.9833	4.4622						30.9833	4.69799
31	4.86093			31	4.87428			31	4.88409			31	4.73649			31	4.87802			31	4.87031			31	4.86855				31	4.87455				31	4.46293						31	4.69815
31.0167	4.8615			31.0167	4.87473			31.0167	4.88399			31.0167	4.73512			31.0167	4.87857			31.0167	4.8704			31.0167	4.86789				31.0167	4.87416				31.0167	4.46455						31.0167	4.69875
31.0333	4.86421			31.0333	4.87395			31.0333	4.88348			31.0333	4.73336			31.0333	4.87985			31.0333	4.8692			31.0333	4.86848				31.0333	4.87267				31.0333	4.46821						31.0333	4.69942
31.05	4.86561			31.05	4.87354			31.05	4.88251			31.05	4.73306			31.05	4.88196			31.05	4.87077			31.05	4.86981				31.05	4.87151				31.05	4.46084						31.05	4.69254
31.0667	4.86112			31.0667	4.86914			31.0667	4.87975			31.0667	4.73129			31.0667	4.88493			31.0667	4.86166			31.0667	4.86311				31.0667	4.86202				31.0667	4.43987						31.0667	4.66566
31.0833	4.85247			31.0833	4.8672			31.0833	4.87815			31.0833	4.73375			31.0833	4.889			31.0833	4.85339			31.0833	4.85053				31.0833	4.84256				31.0833	4.42127						31.0833	4.63722
31.1	4.84746			31.1	4.86746			31.1	4.87766			31.1	4.73671			31.1	4.89193			31.1	4.84395			31.1	4.84255				31.1	4.81586				31.1	4.40374						31.1	4.61821
31.1167	4.84683			31.1167	4.86924			31.1167	4.87596			31.1167	4.73788			31.1167	4.8952			31.1167	4.83487			31.1167	4.83333				31.1167	4.79194				31.1167	4.39126						31.1167	4.6218
31.1333	4.85113			31.1333	4.87098			31.1333	4.87628			31.1333	4.73736			31.1333	4.89891			31.1333	4.83231			31.1333	4.83288				31.1333	4.78166				31.1333	4.38938						31.1333	4.65597
31.15	4.86085			31.15	4.87113			31.15	4.88023			31.15	4.73562			31.15	4.89944			31.15	4.83505			31.15	4.8374				31.15	4.78519				31.15	4.39229						31.15	4.6855
31.1667	4.86792			31.1667	4.87132			31.1667	4.88433			31.1667	4.73457			31.1667	4.88822			31.1667	4.84477			31.1667	4.84628				31.1667	4.80557				31.1667	4.40953						31.1667	4.70982
31.1833	4.87281			31.1833	4.87233			31.1833	4.88521			31.1833	4.73426			31.1833	4.86236			31.1833	4.85816			31.1833	4.86052				31.1833	4.83459				31.1833	4.43307						31.1833	4.73022
31.2	4.87413			31.2	4.87262			31.2	4.88477			31.2	4.73515			31.2	4.82367			31.2	4.86776			31.2	4.87434				31.2	4.86037				31.2	4.45612						31.2	4.74177
31.2167	4.87319			31.2167	4.87271			31.2167	4.88426			31.2167	4.73501			31.2167	4.78381			31.2167	4.87725			31.2167	4.8806				31.2167	4.88404				31.2167	4.48036						31.2167	4.74755
31.2333	4.87192			31.2333	4.8724			31.2333	4.88445			31.2333	4.73354			31.2333	4.75472			31.2333	4.88474			31.2333	4.88563				31.2333	4.9021				31.2333	4.49338						31.2333	4.74789
31.25	4.87083			31.25	4.87229			31.25	4.88463			31.25	4.73271			31.25	4.74776			31.25	4.88474			31.25	4.88951				31.25	4.9102				31.25	4.49433						31.25	4.7404
31.2667	4.87006			31.2667	4.87245			31.2667	4.88439			31.2667	4.7327			31.2667	4.75632			31.2667	4.88375			31.2667	4.88871				31.2667	4.90642				31.2667	4.49264						31.2667	4.7296
31.2833	4.86934			31.2833	4.87294			31.2833	4.88457			31.2833	4.73295			31.2833	4.77553			31.2833	4.8807			31.2833	4.88484				31.2833	4.89875				31.2833	4.4895						31.2833	4.72059
31.3	4.86894			31.3	4.87341			31.3	4.88453			31.3	4.73296			31.3	4.79472			31.3	4.87391			31.3	4.87982				31.3	4.89162				31.3	4.48204						31.3	4.71261
31.3167	4.86887			31.3167	4.87382			31.3167	4.88481			31.3167	4.73255			31.3167	4.81543			31.3167	4.87206			31.3167	4.87816				31.3167	4.88584				31.3167	4.4746						31.3167	4.70486
31.3333	4.8684			31.3333	4.87409			31.3333	4.88488			31.3333	4.73207			31.3333	4.83106			31.3333	4.86898			31.3333	4.87626				31.3333	4.88247				31.3333	4.47153						31.3333	4.7029
31.35	4.86807			31.35	4.87398			31.35	4.88481			31.35	4.73168			31.35	4.842			31.35	4.86989			31.35	4.87395				31.35	4.88025				31.35	4.46913						31.35	4.69827
31.3667	4.8675			31.3667	4.87368			31.3667	4.88488			31.3667	4.73121			31.3667	4.85049			31.3667	4.87043			31.3667	4.87261				31.3667	4.87919				31.3667	4.46747						31.3667	4.69317
31.3833	4.86697			31.3833	4.8732			31.3833	4.88496			31.3833	4.73144			31.3833	4.85419			31.3833	4.87018			31.3833	4.87183				31.3833	4.87871				31.3833	4.4668						31.3833	4.69285
31.4	4.86639			31.4	4.87281			31.4	4.88486			31.4	4.73202			31.4	4.85645			31.4	4.86984			31.4	4.87156				31.4	4.87798				31.4	4.46587						31.4	4.69392
31.4167	4.86605			31.4167	4.87267			31.4167	4.88485			31.4167	4.73249			31.4167	4.85922			31.4167	4.86961			31.4167	4.87158				31.4167	4.87749				31.4167	4.46493						31.4167	4.6949
31.4333	4.86588			31.4333	4.87258			31.4333	4.88511			31.4333	4.7329			31.4333	4.86184			31.4333	4.86969			31.4333	4.8716				31.4333	4.87708				31.4333	4.46427						31.4333	4.69514
31.45	4.86573			31.45	4.8725			31.45	4.88536			31.45	4.73318			31.45	4.86404			31.45	4.86947			31.45	4.8712				31.45	4.87697				31.45	4.46367						31.45	4.69483
31.4667	4.86547			31.4667	4.87241			31.4667	4.88545			31.4667	4.73359			31.4667	4.86571			31.4667	4.86925			31.4667	4.87088				31.4667	4.87669				31.4667	4.463						31.4667	4.69462
31.4833	4.86469			31.4833	4.87247			31.4833	4.8856			31.4833	4.73421			31.4833	4.86712			31.4833	4.86889			31.4833	4.87055				31.4833	4.87596				31.4833	4.46232						31.4833	4.69494
31.5	4.86422			31.5	4.87257			31.5	4.88563			31.5	4.73484			31.5	4.86833			31.5	4.86875			31.5	4.86999				31.5	4.87546				31.5	4.46177						31.5	4.69463
31.5167	4.86431			31.5167	4.87265			31.5167	4.88562			31.5167	4.73541			31.5167	4.8703			31.5167	4.86888			31.5167	4.86951				31.5167	4.87524				31.5167	4.46122						31.5167	4.694
31.5333	4.86407			31.5333	4.87288			31.5333	4.88563			31.5333	4.7359			31.5333	4.87189			31.5333	4.86861			31.5333	4.86961				31.5333	4.87525				31.5333	4.46078						31.5333	4.69365
31.55	4.864			31.55	4.87315			31.55	4.88591			31.55	4.73631			31.55	4.87292			31.55	4.86833			31.55	4.86962				31.55	4.8753				31.55	4.46052						31.55	4.69329
31.5667	4.86346			31.5667	4.87334			31.5667	4.88607			31.5667	4.73653			31.5667	4.87386			31.5667	4.8683			31.5667	4.86922				31.5667	4.8754				31.5667	4.46041						31.5667	4.69301
31.5833	4.86294			31.5833	4.87345			31.5833	4.88601			31.5833	4.7368			31.5833	4.87474			31.5833	4.86836			31.5833	4.8692				31.5833	4.87544				31.5833	4.46028						31.5833	4.6928
31.6	4.86283			31.6	4.87358			31.6	4.88601			31.6	4.73699			31.6	4.87561			31.6	4.86832			31.6	4.86922				31.6	4.87541				31.6	4.46005						31.6	4.69238
31.6167	4.86245			31.6167	4.87375			31.6167	4.88593			31.6167	4.7371			31.6167	4.87654			31.6167	4.86825			31.6167	4.86934				31.6167	4.87523				31.6167	4.45979						31.6167	4.692
31.6333	4.86179			31.6333	4.87373			31.6333	4.88595			31.6333	4.73721			31.6333	4.87744			31.6333	4.8682			31.6333	4.86936				31.6333	4.87519				31.6333	4.45989						31.6333	4.6917
31.65	4.86172			31.65	4.87364			31.65	4.88592			31.65	4.73727			31.65	4.87797			31.65	4.86824			31.65	4.86931				31.65	4.87535				31.65	4.46002						31.65	4.69179
31.6667	4.86291			31.6667	4.87376			31.6667	4.88596			31.6667	4.73707			31.6667	4.87833			31.6667	4.86799			31.6667	4.86944				31.6667	4.87546				31.6667	4.46012						31.6667	4.69175
31.6833	4.86389			31.6833	4.8735			31.6833	4.88589			31.6833	4.73697			31.6833	4.87868			31.6833	4.86764			31.6833	4.86915				31.6833	4.87553				31.6833	4.46021						31.6833	4.69179
31.7	4.8641			31.7	4.87325			31.7	4.88583			31.7	4.737			31.7	4.87885			31.7	4.86744			31.7	4.86918				31.7	4.8756				31.7	4.46031						31.7	4.69162
31.7167	4.86495			31.7167	4.87342			31.7167	4.88595			31.7167	4.73677			31.7167	4.87907			31.7167	4.86732			31.7167	4.86935				31.7167	4.87566				31.7167	4.46057						31.7167	4.69154
31.7333	4.86592			31.7333	4.87355			31.7333	4.88605			31.7333	4.73657			31.7333	4.87923			31.7333	4.86732			31.7333	4.86965				31.7333	4.87577				31.7333	4.4609						31.7333	4.69179
31.75	4.8654			31.75	4.87349			31.75	4.88586			31.75	4.73668			31.75	4.87938			31.75	4.86743			31.75	4.86987				31.75	4.8758				31.75	4.46125						31.75	4.69185
31.7667	4.86513			31.7667	4.87338			31.7667	4.88597			31.7667	4.73698			31.7667	4.8793			31.7667	4.86743			31.7667	4.86976				31.7667	4.87562				31.7667	4.46153						31.7667	4.69202
31.7833	4.86506			31.7833	4.87345			31.7833	4.88641			31.7833	4.7373			31.7833	4.87921			31.7833	4.86787			31.7833	4.8698				31.7833	4.87561				31.7833	4.46195						31.7833	4.69225
31.8	4.86552			31.8	4.87333			31.8	4.88648			31.8	4.73756			31.8	4.87918			31.8	4.86833			31.8	4.86989				31.8	4.87568				31.8	4.46241						31.8	4.69255
31.8167	4.86548			31.8167	4.87345			31.8167	4.88646			31.8167	4.73772			31.8167	4.87923			31.8167	4.86861			31.8167	4.87015				31.8167	4.87579				31.8167	4.46283						31.8167	4.69295
31.8333	4.86516			31.8333	4.87352			31.8333	4.88633			31.8333	4.73777			31.8333	4.87923			31.8333	4.86856			31.8333	4.87048				31.8333	4.87591				31.8333	4.46313						31.8333	4.69334
31.85	4.86486			31.85	4.87368			31.85	4.88628			31.85	4.73785			31.85	4.87929			31.85	4.86856			31.85	4.87083				31.85	4.87594				31.85	4.46334						31.85	4.69353
31.8667	4.86472			31.8667	4.87347			31.8667	4.88614			31.8667	4.73805			31.8667	4.87944			31.8667	4.86849			31.8667	4.87097				31.8667	4.87569				31.8667	4.4637						31.8667	4.69365
31.8833	4.86499			31.8833	4.87333			31.8833	4.88592			31.8833	4.73823			31.8833	4.87944			31.8833	4.86868			31.8833	4.87112				31.8833	4.87555				31.8833	4.46396						31.8833	4.69372
31.9	4.86506			31.9	4.87326			31.9	4.88576			31.9	4.73828			31.9	4.87943			31.9	4.86899			31.9	4.87111				31.9	4.87544				31.9	4.46445						31.9	4.69394
31.9167	4.86486			31.9167	4.87322			31.9167	4.88583			31.9167	4.73814			31.9167	4.87961			31.9167	4.86875			31.9167	4.87108				31.9167	4.87539				31.9167	4.46485						31.9167	4.6942
31.9333	4.86457			31.9333	4.87323			31.9333	4.88595			31.9333	4.73796			31.9333	4.87957			31.9333	4.86856			31.9333	4.87098				31.9333	4.8754				31.9333	4.46518						31.9333	4.69454
31.95	4.86426			31.95	4.8731			31.95	4.8861			31.95	4.73805			31.95	4.87965			31.95	4.86879			31.95	4.87102				31.95	4.87552				31.95	4.46531						31.95	4.69473
31.9667	4.86416			31.9667	4.8731			31.9667	4.88601			31.9667	4.73825			31.9667	4.87962			31.9667	4.86906			31.9667	4.87099				31.9667	4.87555				31.9667	4.46531						31.9667	4.69491
31.9833	4.8642			31.9833	4.87307			31.9833	4.88603			31.9833	4.73827			31.9833	4.87955			31.9833	4.86952			31.9833	4.87097				31.9833	4.8755				31.9833	4.46549						31.9833	4.69493
32	4.86441			32	4.87322			32	4.88604			32	4.73849			32	4.87944			32	4.86977			32	4.8709				32	4.8755				32	4.46592						32	4.69498
32.0167	4.86444			32.0167	4.87345			32.0167	4.88617			32.0167	4.73871			32.0167	4.87929			32.0167	4.86954			32.0167	4.8707				32.0167	4.8755				32.0167	4.46598						32.0167	4.69499
32.0333	4.8647			32.0333	4.87346			32.0333	4.88613			32.0333	4.7387			32.0333	4.87932			32.0333	4.86961			32.0333	4.87054				32.0333	4.87538				32.0333	4.46592						32.0333	4.69491
32.05	4.86484			32.05	4.87358			32.05	4.8861			32.05	4.73882			32.05	4.87926			32.05	4.86924			32.05	4.8705				32.05	4.87518				32.05	4.46548						32.05	4.69491
32.0667	4.86473			32.0667	4.87373			32.0667	4.88581			32.0667	4.73888			32.0667	4.87926			32.0667	4.86904			32.0667	4.87069				32.0667	4.87491				32.0667	4.46515						32.0667	4.69493
32.0833	4.86483			32.0833	4.87395			32.0833	4.88561			32.0833	4.73879			32.0833	4.8792			32.0833	4.8688			32.0833	4.87084				32.0833	4.87483				32.0833	4.46488						32.0833	4.69484
32.1	4.86491			32.1	4.87406			32.1	4.88552			32.1	4.73864			32.1	4.87909			32.1	4.86859			32.1	4.87087				32.1	4.87504				32.1	4.46457						32.1	4.69476
32.1167	4.86497			32.1167	4.87384			32.1167	4.88547			32.1167	4.73848			32.1167	4.8791			32.1167	4.86861			32.1167	4.8709				32.1167	4.87519				32.1167	4.46434						32.1167	4.69478
32.1333	4.8651			32.1333	4.87358			32.1333	4.88526			32.1333	4.73825			32.1333	4.87907			32.1333	4.86874			32.1333	4.87101				32.1333	4.87524				32.1333	4.46418						32.1333	4.69478
32.15	4.86519			32.15	4.8734			32.15	4.88526			32.15	4.73799			32.15	4.87903			32.15	4.86893			32.15	4.87102				32.15	4.87535				32.15	4.46397						32.15	4.6948
32.1667	4.86525			32.1667	4.87318			32.1667	4.88517			32.1667	4.7379			32.1667	4.87923			32.1667	4.86915			32.1667	4.87102				32.1667	4.87548				32.1667	4.46365						32.1667	4.69471
32.1833	4.8653			32.1833	4.87316			32.1833	4.88524			32.1833	4.73795			32.1833	4.87927			32.1833	4.86937			32.1833	4.87094				32.1833	4.8755				32.1833	4.46332						32.1833	4.69463
32.2	4.86537			32.2	4.87321			32.2	4.88558			32.2	4.73791			32.2	4.87906			32.2	4.86937			32.2	4.87093				32.2	4.87563				32.2	4.463						32.2	4.69453
32.2167	4.86514			32.2167	4.87314			32.2167	4.88559			32.2167	4.73775			32.2167	4.87913			32.2167	4.86943			32.2167	4.8709				32.2167	4.87579				32.2167	4.46248						32.2167	4.69458
32.2333	4.86515			32.2333	4.87304			32.2333	4.88559			32.2333	4.73769			32.2333	4.87917			32.2333	4.86943			32.2333	4.87086				32.2333	4.87595				32.2333	4.4619						32.2333	4.6947
32.25	4.86518			32.25	4.87295			32.25	4.88575			32.25	4.73768			32.25	4.87895			32.25	4.86921			32.25	4.87087				32.25	4.87578				32.25	4.46146						32.25	4.69471
32.2667	4.8651			32.2667	4.87281			32.2667	4.88569			32.2667	4.73776			32.2667	4.87893			32.2667	4.86906			32.2667	4.87079				32.2667	4.87544				32.2667	4.46113						32.2667	4.69444
32.2833	4.86494			32.2833	4.87293			32.2833	4.88564			32.2833	4.73752			32.2833	4.87884			32.2833	4.86917			32.2833	4.87064				32.2833	4.87546				32.2833	4.46086						32.2833	4.69426
32.3	4.86474			32.3	4.87313			32.3	4.88552			32.3	4.73713			32.3	4.87871			32.3	4.86925			32.3	4.87055				32.3	4.87545				32.3	4.46066						32.3	4.6942
32.3167	4.86458			32.3167	4.87319			32.3167	4.88536			32.3167	4.73687			32.3167	4.87877			32.3167	4.86938			32.3167	4.87059				32.3167	4.87546				32.3167	4.46036						32.3167	4.69412
32.3333	4.86437			32.3333	4.87322			32.3333	4.8853			32.3333	4.73674			32.3333	4.87887			32.3333	4.86941			32.3333	4.87064				32.3333	4.87545				32.3333	4.46006						32.3333	4.69395
32.35	4.86421			32.35	4.87307			32.35	4.88508			32.35	4.73662			32.35	4.8789			32.35	4.86931			32.35	4.87085				32.35	4.8754				32.35	4.45991						32.35	4.69397
32.3667	4.8641			32.3667	4.87293			32.3667	4.88489			32.3667	4.73656			32.3667	4.87881			32.3667	4.86924			32.3667	4.87089				32.3667	4.87556				32.3667	4.45919						32.3667	4.694
32.3833	4.86396			32.3833	4.87284			32.3833	4.88483			32.3833	4.73641			32.3833	4.87871			32.3833	4.86929			32.3833	4.87096				32.3833	4.87577				32.3833	4.45866						32.3833	4.69395
32.4	4.86382			32.4	4.87263			32.4	4.88452			32.4	4.73638			32.4	4.87864			32.4	4.86922			32.4	4.87091				32.4	4.87569				32.4	4.45834						32.4	4.69384
32.4167	4.86366			32.4167	4.87251			32.4167	4.8844			32.4167	4.73634			32.4167	4.87867			32.4167	4.8691			32.4167	4.87098				32.4167	4.87564				32.4167	4.45817						32.4167	4.69371
32.4333	4.86377			32.4333	4.8726			32.4333	4.88429			32.4333	4.73631			32.4333	4.87894			32.4333	4.86921			32.4333	4.87106				32.4333	4.87545				32.4333	4.45777						32.4333	4.6937
32.45	4.86407			32.45	4.87265			32.45	4.88419			32.45	4.73622			32.45	4.87901			32.45	4.8693			32.45	4.87102				32.45	4.87529				32.45	4.4572						32.45	4.69389
32.4667	4.86415			32.4667	4.87251			32.4667	4.88432			32.4667	4.73618			32.4667	4.87901			32.4667	4.86932			32.4667	4.87104				32.4667	4.87529				32.4667	4.45702						32.4667	4.69414
32.4833	4.86411			32.4833	4.87259			32.4833	4.88442			32.4833	4.73613			32.4833	4.879			32.4833	4.86954			32.4833	4.87117				32.4833	4.87512				32.4833	4.45677						32.4833	4.69416
32.5	4.86406			32.5	4.87253			32.5	4.88452			32.5	4.73606			32.5	4.8788			32.5	4.86951			32.5	4.87128				32.5	4.87498				32.5	4.45662						32.5	4.69421
32.5167	4.86406			32.5167	4.87246			32.5167	4.8846			32.5167	4.73593			32.5167	4.87859			32.5167	4.86951			32.5167	4.87125				32.5167	4.87488				32.5167	4.45668						32.5167	4.69433
32.5333	4.86403			32.5333	4.87233			32.5333	4.88444			32.5333	4.73567			32.5333	4.87857			32.5333	4.86948			32.5333	4.87133				32.5333	4.87467				32.5333	4.45695						32.5333	4.69451
32.55	4.86396			32.55	4.87225			32.55	4.88447			32.55	4.73557			32.55	4.87847			32.55	4.8695			32.55	4.87137				32.55	4.87448				32.55	4.4571						32.55	4.69455
32.5667	4.86392			32.5667	4.87216			32.5667	4.88465			32.5667	4.7355			32.5667	4.87834			32.5667	4.86946			32.5667	4.87135				32.5667	4.87461				32.5667	4.45735						32.5667	4.69469
32.5833	4.8641			32.5833	4.87219			32.5833	4.88464			32.5833	4.73551			32.5833	4.87822			32.5833	4.86951			32.5833	4.8716				32.5833	4.87493				32.5833	4.45752						32.5833	4.69483
32.6	4.86444			32.6	4.87209			32.6	4.88488			32.6	4.7356			32.6	4.87817			32.6	4.86934			32.6	4.87176				32.6	4.8749				32.6	4.45756						32.6	4.6947
32.6167	4.86461			32.6167	4.8719			32.6167	4.88479			32.6167	4.7357			32.6167	4.87826			32.6167	4.86921			32.6167	4.8719				32.6167	4.87483				32.6167	4.45767						32.6167	4.69443
32.6333	4.86493			32.6333	4.87181			32.6333	4.8846			32.6333	4.73579			32.6333	4.87842			32.6333	4.86906			32.6333	4.87185				32.6333	4.87484				32.6333	4.45782						32.6333	4.69449
32.65	4.86514			32.65	4.87181			32.65	4.88459			32.65	4.73591			32.65	4.87839			32.65	4.86903			32.65	4.87184				32.65	4.87488				32.65	4.45788						32.65	4.69461
32.6667	4.86533			32.6667	4.87183			32.6667	4.88466			32.6667	4.73597			32.6667	4.87826			32.6667	4.86906			32.6667	4.87186				32.6667	4.8749				32.6667	4.45792						32.6667	4.69479
32.6833	4.86565			32.6833	4.87195			32.6833	4.88474			32.6833	4.73591			32.6833	4.87827			32.6833	4.86897			32.6833	4.87186				32.6833	4.87491				32.6833	4.45824						32.6833	4.69512
32.7	4.86596			32.7	4.87194			32.7	4.88481			32.7	4.73576			32.7	4.87834			32.7	4.86897			32.7	4.87179				32.7	4.87514				32.7	4.4586						32.7	4.6948
32.7167	4.86627			32.7167	4.87191			32.7167	4.88529			32.7167	4.73581			32.7167	4.8784			32.7167	4.86867			32.7167	4.8718				32.7167	4.87517				32.7167	4.45886						32.7167	4.69457
32.7333	4.86645			32.7333	4.87196			32.7333	4.88562			32.7333	4.7359			32.7333	4.87834			32.7333	4.8685			32.7333	4.87176				32.7333	4.87528				32.7333	4.45893						32.7333	4.69496
32.75	4.86628			32.75	4.87204			32.75	4.88588			32.75	4.73607			32.75	4.87834			32.75	4.86861			32.75	4.87159				32.75	4.87522				32.75	4.4589						32.75	4.69628
32.7667	4.86619			32.7667	4.87215			32.7667	4.88579			32.7667	4.73628			32.7667	4.87829			32.7667	4.86845			32.7667	4.87123				32.7667	4.87516				32.7667	4.45897						32.7667	4.69717
32.7833	4.86604			32.7833	4.87223			32.7833	4.88579			32.7833	4.73644			32.7833	4.87838			32.7833	4.86825			32.7833	4.87104				32.7833	4.87513				32.7833	4.4589						32.7833	4.69729
32.8	4.86602			32.8	4.87229			32.8	4.88574			32.8	4.73679			32.8	4.87843			32.8	4.86831			32.8	4.87081				32.8	4.87512				32.8	4.45897						32.8	4.69771
32.8167	4.86606			32.8167	4.87243			32.8167	4.88574			32.8167	4.73712			32.8167	4.87843			32.8167	4.86842			32.8167	4.87055				32.8167	4.87539				32.8167	4.45897						32.8167	4.69872
32.8333	4.86626			32.8333	4.87257			32.8333	4.88553			32.8333	4.73734			32.8333	4.87848			32.8333	4.86835			32.8333	4.87036				32.8333	4.87578				32.8333	4.45893						32.8333	4.69898
32.85	4.86626			32.85	4.87254			32.85	4.88538			32.85	4.73743			32.85	4.87857			32.85	4.86825			32.85	4.87029				32.85	4.87595				32.85	4.45885						32.85	4.69863
32.8667	4.86623			32.8667	4.87255			32.8667	4.88536			32.8667	4.73776			32.8667	4.87855			32.8667	4.86854			32.8667	4.87027				32.8667	4.87614				32.8667	4.45855						32.8667	4.69856
32.8833	4.86619			32.8833	4.87281			32.8833	4.88511			32.8833	4.73791			32.8833	4.87863			32.8833	4.8686			32.8833	4.86997				32.8833	4.87632				32.8833	4.45838						32.8833	4.69799
32.9	4.86615			32.9	4.87307			32.9	4.88517			32.9	4.73788			32.9	4.87891			32.9	4.86881			32.9	4.86977				32.9	4.8763				32.9	4.45825						32.9	4.69798
32.9167	4.86614			32.9167	4.87322			32.9167	4.88551			32.9167	4.73816			32.9167	4.8786			32.9167	4.86886			32.9167	4.86973				32.9167	4.87649				32.9167	4.45795						32.9167	4.69844
32.9333	4.86604			32.9333	4.87322			32.9333	4.88552			32.9333	4.73843			32.9333	4.87857			32.9333	4.86909			32.9333	4.86959				32.9333	4.87648				32.9333	4.45763						32.9333	4.69823
32.95	4.86538			32.95	4.8731			32.95	4.88535			32.95	4.73908			32.95	4.87863			32.95	4.86918			32.95	4.86922				32.95	4.8766				32.95	4.45746						32.95	4.69719
32.9667	4.86496			32.9667	4.87305			32.9667	4.88485			32.9667	4.73981			32.9667	4.87852			32.9667	4.86899			32.9667	4.86936				32.9667	4.87691				32.9667	4.4575						32.9667	4.69649
32.9833	4.86521			32.9833	4.87256			32.9833	4.88485			32.9833	4.74025			32.9833	4.87835			32.9833	4.86956			32.9833	4.86917				32.9833	4.87777				32.9833	4.45741						32.9833	4.69581
33	4.86548			33	4.87253			33	4.88452			33	4.74039			33	4.87813			33	4.87002			33	4.86952				33	4.87911				33	4.45751						33	4.69495
33.0167	4.86615			33.0167	4.87092			33.0167	4.88578			33.0167	4.74063			33.0167	4.87799			33.0167	4.86874			33.0167	4.86989				33.0167	4.87795				33.0167	4.45645						33.0167	4.69389
33.0333	4.86755			33.0333	4.87158			33.0333	4.88635			33.0333	4.74057			33.0333	4.8773			33.0333	4.86899			33.0333	4.87152				33.0333	4.87675				33.0333	4.45358						33.0333	4.69573
33.05	4.86379			33.05	4.87105			33.05	4.88304			33.05	4.7367			33.05	4.87887			33.05	4.86995			33.05	4.87164				33.05	4.87472				33.05	4.45107						33.05	4.69862
33.0667	4.85983			33.0667	4.86879			33.0667	4.88105			33.0667	4.73467			33.0667	4.88218			33.0667	4.86172			33.0667	4.8669				33.0667	4.86147				33.0667	4.4348						33.0667	4.67127
33.0833	4.85676			33.0833	4.86666			33.0833	4.88019			33.0833	4.73545			33.0833	4.88732			33.0833	4.85228			33.0833	4.85482				33.0833	4.83857				33.0833	4.41713						33.0833	4.64038
33.1	4.85397			33.1	4.86696			33.1	4.88125			33.1	4.73811			33.1	4.89149			33.1	4.84444			33.1	4.84156				33.1	4.81308				33.1	4.39726						33.1	4.62529
33.1167	4.85167			33.1167	4.86822			33.1167	4.88222			33.1167	4.73906			33.1167	4.89566			33.1167	4.83018			33.1167	4.83595				33.1167	4.79014				33.1167	4.38145						33.1167	4.62796
33.1333	4.85282			33.1333	4.86961			33.1333	4.88226			33.1333	4.73854			33.1333	4.90095			33.1333	4.82983			33.1333	4.83582				33.1333	4.78332				33.1333	4.38264						33.1333	4.65798
33.15	4.8611			33.15	4.87005			33.15	4.88325			33.15	4.73742			33.15	4.90421			33.15	4.83817			33.15	4.84177				33.15	4.78705				33.15	4.39325						33.15	4.68617
33.1667	4.86533			33.1667	4.87023			33.1667	4.88365			33.1667	4.73658			33.1667	4.89456			33.1667	4.84818			33.1667	4.85082				33.1667	4.80619				33.1667	4.40853						33.1667	4.70896
33.1833	4.86925			33.1833	4.87061			33.1833	4.88362			33.1833	4.73611			33.1833	4.87115			33.1833	4.85893			33.1833	4.85997				33.1833	4.83554				33.1833	4.43093						33.1833	4.72742
33.2	4.86959			33.2	4.87064			33.2	4.88361			33.2	4.736			33.2	4.83018			33.2	4.86999			33.2	4.87106				33.2	4.8666				33.2	4.45551						33.2	4.74101
33.2167	4.8696			33.2167	4.8706			33.2167	4.88373			33.2167	4.73607			33.2167	4.79054			33.2167	4.88105			33.2167	4.88419				33.2167	4.88957				33.2167	4.47222						33.2167	4.74601
33.2333	4.86954			33.2333	4.87072			33.2333	4.88386			33.2333	4.73569			33.2333	4.76523			33.2333	4.88408			33.2333	4.88869				33.2333	4.90213				33.2333	4.48213						33.2333	4.74227
33.25	4.8693			33.25	4.87083			33.25	4.88395			33.25	4.73551			33.25	4.75094			33.25	4.88301			33.25	4.88955				33.25	4.90862				33.25	4.48189						33.25	4.73674
33.2667	4.86868			33.2667	4.87141			33.2667	4.88397			33.2667	4.73569			33.2667	4.75551			33.2667	4.8818			33.2667	4.89012				33.2667	4.90547				33.2667	4.47982						33.2667	4.73167
33.2833	4.86798			33.2833	4.87214			33.2833	4.88427			33.2833	4.73582			33.2833	4.77109			33.2833	4.87965			33.2833	4.88686				33.2833	4.89583				33.2833	4.4766						33.2833	4.72653
33.3	4.86791			33.3	4.87266			33.3	4.88476			33.3	4.73566			33.3	4.79388			33.3	4.87805			33.3	4.87987				33.3	4.89179				33.3	4.47383						33.3	4.72198
33.3167	4.86775			33.3167	4.87308			33.3167	4.88502			33.3167	4.73509			33.3167	4.81661			33.3167	4.87626			33.3167	4.87715				33.3167	4.88751				33.3167	4.47079						33.3167	4.71268
33.3333	4.86731			33.3333	4.87319			33.3333	4.88501			33.3333	4.73432			33.3333	4.83533			33.3333	4.87489			33.3333	4.87502				33.3333	4.88441				33.3333	4.46778						33.3333	4.7074
33.35	4.86703			33.35	4.87327			33.35	4.88489			33.35	4.73371			33.35	4.84526			33.35	4.8737			33.35	4.87381				33.35	4.88249				33.35	4.46507						33.35	4.70333
33.3667	4.86662			33.3667	4.87352			33.3667	4.88483			33.3667	4.73332			33.3667	4.85208			33.3667	4.87321			33.3667	4.87376				33.3667	4.88159				33.3667	4.46226						33.3667	4.70105
33.3833	4.86663			33.3833	4.87361			33.3833	4.88502			33.3833	4.73307			33.3833	4.85586			33.3833	4.87299			33.3833	4.87369				33.3833	4.88067				33.3833	4.46131						33.3833	4.69982
[truncated: 579 more rows]

## Sheet: Supplementary_Figure_2_35C
ï»¿SUMOSIM_06H11_2uM_200uM_35C_1_X	SUMOSIM_06H11_2uM_200uM_35C_1_Y	SUMOSIM_06H11_2uM_200uM_35C_1_X	SUMOSIM_06H11_2uM_200uM_35C_1_Y	ï»¿SUMOSIM_19F08_2uM_200uM_25C_1Fit	SUMOSIM_19F08_2uM_200uM_25C_1Fit_Y	SUMOSIM_19F08_2uM_200uM_25C_1_X	SUMOSIM_19F08_2uM_200uM_25C_1_Y	ï»¿SUMOSIM_19B08_2uM_200uM_25C_1_X	SUMOSIM_19B08_2uM_200uM_25C_1_Y	SUMOSIM_19B08_2uM_200uM_25C_1_X	SUMOSIM_19B08_2uM_200uM_25C_1_Y	ï»¿SUMOSIM_19H09_2uM_200uM_25C_1_X	SUMOSIM_19H09_2uM_200uM_25C_1_Y	SUMOSIM_19H09_2uM_200uM_25C_1_X	SUMOSIM_19H09_2uM_200uM_25C_1_Y	ï»¿SUMOSIM_19E04_2uM_200uM_25C_1_X	SUMOSIM_19E04_2uM_200uM_25C_1_Y	SUMOSIM_19E04_2uM_200uM_25C_1_X	SUMOSIM_19E04_2uM_200uM_25C_1_Y	ï»¿SUMOSIM_19F10_2uM_200uM_25C_1_X	SUMOSIM_19F10_2uM_200uM_25C_1_Y	SUMOSIM_19F10_2uM_200uM_25C_1_X	SUMOSIM_19F10_2uM_200uM_25C_1_Y	ï»¿SUMOSIM_19F09_2uM_200uM_25C_1_X	SUMOSIM_19F09_2uM_200uM_25C_1_Y	SUMOSIM_19F09_2uM_200uM_25C_1_X	SUMOSIM_19F09_2uM_200uM_25C_1_Y		07B06	VAR2	VAR3	VAR4	VAR5	16G03	VAR7	VAR8	VAR9	VAR10	VAR11	VAR12	14H10	VAR19	VAR20	VAR21	VAR22	VAR23
0.083333	4.95195	1.17074	-0.183924	0.083333	4.96942	1.17074	0.319272	0.083333	4.96956	1.17074	0.536836	0.083333	4.9693	1.17074	-0.46282	0.083333	4.94681	1.17074	-1.06523	0.083333	4.98095	1.17074	-0.570409	0.083333	4.98813	1.17074	0.037179		0.083333	4.92732	1.17074	-4.0054		0.083333	4.88922	1.17074	3.25385				0.083333	4.98201	1.17074	1.28248
0.1	4.95201	2.1072	-0.279943	0.1	4.96994	2.1072	0.355626	0.1	4.96837	2.1072	0.571016	0.1	4.9693	2.1072	-0.507571	0.1	4.94636	2.1072	-1.24555	0.1	4.98077	2.1072	-0.432654	0.1	4.98732	2.1072	-0.346748		0.1	4.92683	2.1072	-3.53728		0.1	4.88827	2.1072	4.33793				0.1	4.98299	2.1072	0.635185
0.116667	4.95217	3.05214	-0.143253	0.116667	4.97019	3.05214	0.367131	0.116667	4.96806	3.05214	0.323732	0.116667	4.96932	3.05214	-0.52893	0.116667	4.94608	3.05214	-1.04704	0.116667	4.98072	3.05214	-0.442872	0.116667	4.98694	3.05214	0.415256		0.116667	4.92666				0.116667	4.88807	3.05214	4.14995				0.116667	4.98316	3.05214	0.843679
0.133333	4.95236	4.00558	-0.211897	0.133333	4.97043	4.00558	0.466417	0.133333	4.96776	4.00558	0.423199	0.133333	4.96922	4.00558	-0.562248	0.133333	4.94578	4.00558	-1.15507	0.133333	4.98063	4.00558	-0.291737	0.133333	4.98662	4.00558	0.294225		0.133333	4.9264	4.00558	-2.38956		0.133333	4.88782	4.00558	3.55724				0.133333	4.98328	4.00558	0.488126
0.15	4.95249	4.96751	-0.13521	0.15	4.97075	4.96751	0.427258	0.15	4.9675	4.96751	0.162254	0.15	4.96914	4.96751	-0.454374	0.15	4.94548	4.96751	-1.07194	0.15	4.98063	4.96751	-0.565451	0.15	4.98615	4.96751	-0.604224		0.15	4.92629	4.96751	-3.0181		0.15	4.88746	4.96751	3.02673				0.15	4.98343	4.96751	0.583956
0.166667	4.95251	5.93793	-0.092527	0.166667	4.97102	5.93793	0.174436	0.166667	4.96708	5.93793	0.286632	0.166667	4.96894	5.93793	-0.372242	0.166667	4.94542	5.93793	-0.896328	0.166667	4.98053	5.93793	-0.267202	0.166667	4.9857	5.93793	0.291282		0.166667	4.92628	5.93793	-2.45424		0.166667	4.88721	5.93793	2.86571				0.166667	4.98415	5.93793	0.58323
0.183333	4.9525	6.91684	-0.035379	0.183333	4.9713	6.91684	0.282444	0.183333	4.96712	6.91684	0.300942	0.183333	4.96873	6.91684	-0.125594	0.183333	4.94546	6.91684	-0.992429	0.183333	4.98044	6.91684	-0.402449	0.183333	4.98563	6.91684	0.309064		0.183333	4.92621	6.91684	-2.32077		0.183333	4.88701	6.91684	2.79436				0.183333	4.98514	6.91684	0.467466
0.2	4.95268	7.90425	0.023865	0.2	4.97153	7.90425	0.165413	0.2	4.96711	7.90425	0.106702	0.2	4.96873	7.90425	-0.460257	0.2	4.94535	7.90425	-0.885548	0.2	4.98052	7.90425	-0.282588	0.2	4.98557	7.90425	0.238387		0.2	4.92611	7.90425	-1.88306		0.2	4.88679	7.90425	2.41829				0.2	4.9854	7.90425	0.537705
0.216667	4.95282	8.90014	-0.189101	0.216667	4.97156	8.90014	0.763737	0.216667	4.96705	8.90014	0.107521	0.216667	4.96864	8.90014	-0.328975	0.216667	4.94503	8.90014	-0.835025	0.216667	4.98044	8.90014	-0.466139	0.216667	4.9856	8.90014	0.431351		0.216667	4.92602	8.90014	-2.25095		0.216667	4.88679	8.90014	2.04508				0.216667	4.98555	8.90014	0.74851
0.233333	4.95279	9.90453	-0.076673	0.233333	4.97164	9.90453	0.381207	0.233333	4.9671	9.90453	0.101992	0.233333	4.96863	9.90453	-0.30906	0.233333	4.94507	9.90453	-0.899277	0.233333	4.98015	9.90453	-0.31624	0.233333	4.9855	9.90453	0.261586		0.233333	4.92597	9.90453	-3.78029		0.233333	4.88686	9.90453	1.87999				0.233333	4.98569	9.90453	0.506028
0.25	4.95277	10.9174	0.280598	0.25	4.97177	10.9174	0.273916	0.25	4.96731	10.9174	-0.10084	0.25	4.96868	10.9174	-0.266441	0.25	4.94494	10.9174	-0.988224	0.25	4.97996	10.9174	-0.435937	0.25	4.98557	10.9174	0.367318		0.25	4.92585	10.9174	-1.99577		0.25	4.88684	10.9174	1.12874				0.25	4.98592	10.9174	0.316407
0.266667	4.9528	11.9388	0.177173	0.266667	4.97172	11.9388	0.360917	0.266667	4.96746	11.9388	-0.07005	0.266667	4.96886	11.9388	-0.399639	0.266667	4.94498	11.9388	-0.900222	0.266667	4.97965	11.9388	-0.45691	0.266667	4.9855	11.9388	0.503984		0.266667	4.92562	11.9388	-1.7693		0.266667	4.88672	11.9388	1.21846				0.266667	4.98615	11.9388	0.225772
0.283333	4.95264	12.9686	0.182575	0.283333	4.9717	12.9686	0.24837	0.283333	4.96751	12.9686	-0.191462	0.283333	4.96909	12.9686	-0.271156	0.283333	4.94524	12.9686	-0.85391	0.283333	4.97934	12.9686	-0.382441	0.283333	4.98548	12.9686	-0.435556		0.283333	4.92536	12.9686	-1.78041		0.283333	4.88664	12.9686	1.04556				0.283333	4.98614	12.9686	0.166359
0.3	4.95259	14.007	0.08598	0.3	4.97158	14.007	0.385352	0.3	4.96752	14.007	-0.212451	0.3	4.96911	14.007	-0.183015	0.3	4.94529	14.007	-0.910365	0.3	4.97916	14.007	-0.414546	0.3	4.98547	14.007	0.494314		0.3	4.92516	14.007	-1.53973		0.3	4.88684	14.007	0.977302				0.3	4.98616	14.007	1.70774
0.316667	4.95284	15.0538	0.059586	0.316667	4.97152	15.0538	0.232166	0.316667	4.96747	15.0538	-0.232402	0.316667	4.96924	15.0538	-0.13079	0.316667	4.9452	15.0538	-0.977935	0.316667	4.97902	15.0538	-0.42925	0.316667	4.98555	15.0538	0.481413		0.316667	4.92503	15.0538	-1.09782		0.316667	4.88689	15.0538	0.96059				0.316667	4.98649	15.0538	0.568252
0.333333	4.95322	16.1092	0.147386	0.333333	4.97141	16.1092	0.291621	0.333333	4.96755	16.1092	-0.368032	0.333333	4.96924	16.1092	0.065224	0.333333	4.94529	16.1092	-1.02927	0.333333	4.97896	16.1092	-0.557036	0.333333	4.98563	16.1092	0.405618		0.333333	4.92504	16.1092	-1.30472		0.333333	4.88684	16.1092	0.315897				0.333333	4.9854	16.1092	-0.385303
0.35	4.95324	17.173	0.499131	0.35	4.97143	17.173	0.128173	0.35	4.96768	17.173	-0.471904	0.35	4.96924	17.173	-0.250348	0.35	4.94535	17.173	-0.858647	0.35	4.97915	17.173	-0.282997	0.35	4.98561	17.173	0.41686		0.35	4.92504	17.173	-1.41229		0.35	4.88702	17.173	1.10762				0.35	4.98466	17.173	0.066274
0.366667	4.95312	18.2453	0.33507	0.366667	4.97143	18.2453	0.202028	0.366667	4.96785	18.2453	-0.338172	0.366667	4.96892	18.2453	-0.108562	0.366667	4.94561	18.2453	-0.873221	0.366667	4.97914	18.2453	-0.534252	0.366667	4.98537	18.2453	0.482375		0.366667	4.92511	18.2453	-1.63728		0.366667	4.88712	18.2453	-0.07656				0.366667	4.98425	18.2453	-1.12204
0.383333	4.95315	19.3261	0.24713	0.383333	4.97133	19.3261	0.388025	0.383333	4.96822	19.3261	-0.565938	0.383333	4.9684	19.3261	-0.256001	0.383333	4.94589	19.3261	-0.918768	0.383333	4.97903	19.3261	-0.299903	0.383333	4.9853	19.3261	0.446998		0.383333	4.92537	19.3261	-1.85936		0.383333	4.88695	19.3261	0.248648				0.383333	4.98398	19.3261	0.222928
0.4	4.95333	20.4154	0.338967	0.4	4.9714	20.4154	0.289479	0.4	4.96853	20.4154	-0.733844	0.4	4.96819	20.4154	-0.062955	0.4	4.94615	20.4154	-1.58356	0.4	4.97886	20.4154	-0.389719	0.4	4.98527	20.4154	0.368381		0.4	4.92554	20.4154	-2.6538		0.4	4.88671	20.4154	-0.096414				0.4	4.98356	20.4154	-0.332571
0.416667	4.95332			0.416667	4.9716			0.416667	4.96864			0.416667	4.96779			0.416667	4.9462			0.416667	4.97891			0.416667	4.98532				0.416667	4.92558				0.416667	4.88635						0.416667	4.98276
0.433333	4.95325			0.433333	4.97172			0.433333	4.96848			0.433333	4.96776			0.433333	4.9465			0.433333	4.97877			0.433333	4.98536				0.433333	4.92578				0.433333	4.8861						0.433333	4.98197
0.45	4.953			0.45	4.97173			0.45	4.9685			0.45	4.96783			0.45	4.9468			0.45	4.97853			0.45	4.98539				0.45	4.92597		3.05214	-7.41999	0.45	4.88593						0.45	4.98196
0.466667	4.95286			0.466667	4.97178			0.466667	4.96874			0.466667	4.96782			0.466667	4.94685			0.466667	4.97857			0.466667	4.98543				0.466667	4.92602				0.466667	4.88587						0.466667	4.98186
0.483333	4.95296			0.483333	4.97164			0.483333	4.96905			0.483333	4.96774			0.483333	4.9468			0.483333	4.97852			0.483333	4.98549				0.483333	4.92595				0.483333	4.88582						0.483333	4.98157
0.5	4.95325			0.5	4.97139			0.5	4.9693			0.5	4.96788			0.5	4.9469			0.5	4.9784			0.5	4.98581				0.5	4.92597				0.5	4.88608						0.5	4.98109
0.516667	4.95319			0.516667	4.97119			0.516667	4.96962			0.516667	4.96781			0.516667	4.94669			0.516667	4.97808			0.516667	4.98586				0.516667	4.92596				0.516667	4.88622						0.516667	4.98037
0.533333	4.95304			0.533333	4.97112			0.533333	4.96977			0.533333	4.96769			0.533333	4.94663			0.533333	4.9778			0.533333	4.98561				0.533333	4.92612				0.533333	4.88627						0.533333	4.9803
0.55	4.95288			0.55	4.9711			0.55	4.96961			0.55	4.96743			0.55	4.94675			0.55	4.97764			0.55	4.98566				0.55	4.9264				0.55	4.88641						0.55	4.98027
0.566667	4.95286			0.566667	4.97125			0.566667	4.96968			0.566667	4.96689			0.566667	4.94631			0.566667	4.97752			0.566667	4.98569				0.566667	4.92657				0.566667	4.88631						0.566667	4.98004
0.583333	4.95291			0.583333	4.97155			0.583333	4.97011			0.583333	4.96653			0.583333	4.94609			0.583333	4.97764			0.583333	4.98581				0.583333	4.92674				0.583333	4.88631						0.583333	4.9797
0.6	4.95264			0.6	4.97163			0.6	4.97046			0.6	4.96629			0.6	4.94594			0.6	4.97771			0.6	4.9856				0.6	4.9271				0.6	4.88643						0.6	4.97972
0.616667	4.95245			0.616667	4.97181			0.616667	4.97053			0.616667	4.96635			0.616667	4.94597			0.616667	4.97781			0.616667	4.98553				0.616667	4.92725				0.616667	4.88639						0.616667	4.97977
0.633333	4.95204			0.633333	4.97207			0.633333	4.97019			0.633333	4.9662			0.633333	4.94594			0.633333	4.97795			0.633333	4.98541				0.633333	4.92738				0.633333	4.88609						0.633333	4.97994
0.65	4.95172			0.65	4.97214			0.65	4.96997			0.65	4.96617			0.65	4.9461			0.65	4.97791			0.65	4.98519				0.65	4.9275				0.65	4.8859						0.65	4.98017
0.666667	4.95167			0.666667	4.97205			0.666667	4.9697			0.666667	4.96629			0.666667	4.9462			0.666667	4.9779			0.666667	4.98499				0.666667	4.9276				0.666667	4.88571						0.666667	4.98032
0.683333	4.95164			0.683333	4.97205			0.683333	4.96959			0.683333	4.9664			0.683333	4.94631			0.683333	4.97802			0.683333	4.98512				0.683333	4.92766				0.683333	4.88552						0.683333	4.98039
0.7	4.95165			0.7	4.97207			0.7	4.96995			0.7	4.96625			0.7	4.94609			0.7	4.97818			0.7	4.98526				0.7	4.92764				0.7	4.88553						0.7	4.98043
0.716667	4.9517			0.716667	4.97206			0.716667	4.96995			0.716667	4.96606			0.716667	4.94599			0.716667	4.97825			0.716667	4.98525				0.716667	4.92752				0.716667	4.88569						0.716667	4.98013
0.733333	4.95164			0.733333	4.97197			0.733333	4.9699			0.733333	4.9661			0.733333	4.94589			0.733333	4.97825			0.733333	4.98526				0.733333	4.92747				0.733333	4.88565						0.733333	4.97974
0.75	4.95098			0.75	4.97194			0.75	4.96966			0.75	4.96601			0.75	4.94589			0.75	4.97809			0.75	4.98533				0.75	4.9274				0.75	4.88568						0.75	4.97942
0.766667	4.95069			0.766667	4.97196			0.766667	4.96963			0.766667	4.96585			0.766667	4.94603			0.766667	4.97799			0.766667	4.98518				0.766667	4.92729				0.766667	4.88557						0.766667	4.97911
0.783333	4.95037			0.783333	4.97201			0.783333	4.96978			0.783333	4.96564			0.783333	4.94643			0.783333	4.97798			0.783333	4.98536				0.783333	4.92715				0.783333	4.88536						0.783333	4.9791
0.8	4.95028			0.8	4.97199			0.8	4.96974			0.8	4.96563			0.8	4.94663			0.8	4.97776			0.8	4.98542				0.8	4.92725				0.8	4.88496						0.8	4.97913
0.816667	4.95009			0.816667	4.97197			0.816667	4.96963			0.816667	4.96575			0.816667	4.94678			0.816667	4.97765			0.816667	4.98494				0.816667	4.9274				0.816667	4.88456						0.816667	4.97925
0.833333	4.95002			0.833333	4.97215			0.833333	4.96952			0.833333	4.96567			0.833333	4.94685			0.833333	4.97779			0.833333	4.98505				0.833333	4.92727				0.833333	4.88398						0.833333	4.97953
0.85	4.95032			0.85	4.97235			0.85	4.9694			0.85	4.96572			0.85	4.94667			0.85	4.97793			0.85	4.98543				0.85	4.92713				0.85	4.88332						0.85	4.97941
0.866667	4.95038			0.866667	4.97235			0.866667	4.96912			0.866667	4.96592			0.866667	4.94657			0.866667	4.97812			0.866667	4.9858				0.866667	4.92699				0.866667	4.88263						0.866667	4.97915
0.883333	4.94995			0.883333	4.97203			0.883333	4.96898			0.883333	4.96583			0.883333	4.94655			0.883333	4.97825			0.883333	4.98594				0.883333	4.92695				0.883333	4.88201						0.883333	4.97922
0.9	4.95008			0.9	4.97183			0.9	4.96927			0.9	4.96576			0.9	4.94643			0.9	4.97823			0.9	4.98559				0.9	4.92654				0.9	4.88132						0.9	4.97927
0.916667	4.9503			0.916667	4.97178			0.916667	4.96969			0.916667	4.96559			0.916667	4.94623			0.916667	4.97805			0.916667	4.98515				0.916667	4.92625				0.916667	4.88074						0.916667	4.97936
0.933333	4.95038			0.933333	4.97199			0.933333	4.96988			0.933333	4.96538			0.933333	4.94644			0.933333	4.97776			0.933333	4.98433				0.933333	4.92579				0.933333	4.88043						0.933333	4.97886
0.95	4.95073			0.95	4.97217			0.95	4.96995			0.95	4.96582			0.95	4.94674			0.95	4.97738			0.95	4.99397				0.95	4.92563				0.95	4.87934						0.95	4.9789
0.966667	4.95102			0.966667	4.97244			0.966667	4.97015			0.966667	4.96652			0.966667	4.9463			0.966667	4.97714			0.966667	5.00322				0.966667	4.92559				0.966667	4.87821						0.966667	4.98018
0.983333	4.95229			0.983333	4.97227			0.983333	4.96942			0.983333	4.96665			0.983333	4.9448			0.983333	4.97719			0.983333	5.00655				0.983333	4.92549				0.983333	4.87709						0.983333	4.98107
1	4.95326			1	4.97272			1	4.9696			1	4.96532			1	4.94476			1	4.97788			1	5.00604				1	4.92448				1	4.87629						1	4.98105
1.01667	4.95224			1.01667	4.97277			1.01667	4.97127			1.01667	4.96606			1.01667	4.94673			1.01667	4.97696			1.01667	5.00231				1.01667	4.9251				1.01667	4.87828						1.01667	4.98077
1.03333	4.95507			1.03333	4.97203			1.03333	4.97273			1.03333	4.96114			1.03333	4.95091			1.03333	4.9732			1.03333	5.00381				1.03333	4.9309				1.03333	4.87831						1.03333	4.98025
1.05	4.95088			1.05	4.96961			1.05	4.97135			1.05	4.95535			1.05	4.95254			1.05	4.97037			1.05	4.98387				1.05	4.90485				1.05	4.87455						1.05	4.97849
1.06667	4.94289			1.06667	4.96727			1.06667	4.97027			1.06667	4.95141			1.06667	4.95056			1.06667	4.97001			1.06667	4.97522				1.06667	4.89075				1.06667	4.87223						1.06667	4.97547
1.08333	4.94238			1.08333	4.96318			1.08333	4.9695			1.08333	4.95065			1.08333	4.94794			1.08333	4.97052			1.08333	4.9699				1.08333	4.87791				1.08333	4.87165						1.08333	4.97443
1.1	4.9446			1.1	4.96256			1.1	4.96915			1.1	4.94995			1.1	4.94709			1.1	4.97194			1.1	4.96718				1.1	4.87351				1.1	4.8736						1.1	4.97555
1.11667	4.94643			1.11667	4.96378			1.11667	4.9687			1.11667	4.95041			1.11667	4.94681			1.11667	4.97168			1.11667	4.96657				1.11667	4.87413				1.11667	4.87321						1.11667	4.97641
1.13333	4.94786			1.13333	4.9653			1.13333	4.96838			1.13333	4.95554			1.13333	4.94607			1.13333	4.97312			1.13333	4.9753				1.13333	4.88015				1.13333	4.87525						1.13333	4.97559
1.15	4.9489			1.15	4.96915			1.15	4.96847			1.15	4.96532			1.15	4.93992			1.15	4.9753			1.15	4.97888				1.15	4.89668				1.15	4.87956						1.15	4.97502
1.16667	4.94958			1.16667	4.97196			1.16667	4.96845			1.16667	4.96952			1.16667	4.93425			1.16667	4.97778			1.16667	4.9887				1.16667	4.91662				1.16667	4.88309						1.16667	4.9762
1.18333	4.94996			1.18333	4.9728			1.18333	4.96809			1.18333	4.97078			1.18333	4.93019			1.18333	4.97851			1.18333	4.9949				1.18333	4.92941				1.18333	4.88413						1.18333	4.977
1.2	4.95			1.2	4.97288			1.2	4.96755			1.2	4.97104			1.2	4.92824			1.2	4.97838			1.2	4.99813				1.2	4.93719				1.2	4.88339						1.2	4.97653
1.21667	4.94989			1.21667	4.97277			1.21667	4.96732			1.21667	4.97065			1.21667	4.92746			1.21667	4.97776			1.21667	4.99879				1.21667	4.94158				1.21667	4.88248						1.21667	4.97659
1.23333	4.94994			1.23333	4.97255			1.23333	4.9672			1.23333	4.96911			1.23333	4.92944			1.23333	4.97787			1.23333	4.99701				1.23333	4.94155				1.23333	4.88236						1.23333	4.97643
1.25	4.95035			1.25	4.97233			1.25	4.96722			1.25	4.968			1.25	4.93461			1.25	4.97789			1.25	4.98972				1.25	4.93936				1.25	4.88343						1.25	4.97667
1.26667	4.95085			1.26667	4.97215			1.26667	4.9673			1.26667	4.96755			1.26667	4.94152			1.26667	4.97766			1.26667	4.98405				1.26667	4.93658				1.26667	4.88328						1.26667	4.9774
1.28333	4.95132			1.28333	4.97197			1.28333	4.96734			1.28333	4.96713			1.28333	4.94252			1.28333	4.97789			1.28333	4.98325				1.28333	4.93447				1.28333	4.88277						1.28333	4.97823
1.3	4.95154			1.3	4.97214			1.3	4.96742			1.3	4.9668			1.3	4.94362			1.3	4.97811			1.3	4.98347				1.3	4.93209				1.3	4.88246						1.3	4.97882
1.31667	4.95169			1.31667	4.97227			1.31667	4.96731			1.31667	4.96633			1.31667	4.94441			1.31667	4.97766			1.31667	4.98375				1.31667	4.93077				1.31667	4.88207						1.31667	4.97918
1.33333	4.95191			1.33333	4.97226			1.33333	4.96743			1.33333	4.96613			1.33333	4.94453			1.33333	4.97757			1.33333	4.98418				1.33333	4.92951				1.33333	4.8818						1.33333	4.97912
1.35	4.95193			1.35	4.97217			1.35	4.96754			1.35	4.96628			1.35	4.94473			1.35	4.97748			1.35	4.98448				1.35	4.92914				1.35	4.88128						1.35	4.97883
1.36667	4.95196			1.36667	4.97186			1.36667	4.96767			1.36667	4.96603			1.36667	4.94542			1.36667	4.97732			1.36667	4.98456				1.36667	4.92891				1.36667	4.88094						1.36667	4.97824
1.38333	4.95202			1.38333	4.97158			1.38333	4.96781			1.38333	4.96579			1.38333	4.94593			1.38333	4.9773			1.38333	4.98457				1.38333	4.92847				1.38333	4.88024						1.38333	4.9779
1.4	4.95188			1.4	4.97143			1.4	4.96797			1.4	4.96563			1.4	4.94623			1.4	4.97703			1.4	4.98471				1.4	4.92775				1.4	4.87976						1.4	4.97781
1.41667	4.95175			1.41667	4.97137			1.41667	4.96811			1.41667	4.96534			1.41667	4.94672			1.41667	4.97688			1.41667	4.9847				1.41667	4.92663				1.41667	4.87982						1.41667	4.97809
1.43333	4.95166			1.43333	4.97131			1.43333	4.96829			1.43333	4.96494			1.43333	4.94668			1.43333	4.97676			1.43333	4.98476				1.43333	4.9264				1.43333	4.87965						1.43333	4.97845
1.45	4.95185			1.45	4.97128			1.45	4.96832			1.45	4.96482			1.45	4.94651			1.45	4.97685			1.45	4.98499				1.45	4.92619				1.45	4.87971						1.45	4.97877
1.46667	4.95172			1.46667	4.97139			1.46667	4.96818			1.46667	4.9651			1.46667	4.94649			1.46667	4.97701			1.46667	4.98495				1.46667	4.92593				1.46667	4.87974						1.46667	4.97924
1.48333	4.95171			1.48333	4.97141			1.48333	4.96835			1.48333	4.96504			1.48333	4.94654			1.48333	4.97699			1.48333	4.98505				1.48333	4.92587				1.48333	4.87958						1.48333	4.97897
1.5	4.95175			1.5	4.9716			1.5	4.96877			1.5	4.96497			1.5	4.94676			1.5	4.97669			1.5	4.98523				1.5	4.92588				1.5	4.87952						1.5	4.97869
1.51667	4.95181			1.51667	4.97158			1.51667	4.96915			1.51667	4.96518			1.51667	4.94705			1.51667	4.97656			1.51667	4.98533				1.51667	4.92581				1.51667	4.8794						1.51667	4.97854
1.53333	4.95217			1.53333	4.97143			1.53333	4.96935			1.53333	4.96524			1.53333	4.94699			1.53333	4.9766			1.53333	4.98554				1.53333	4.92566				1.53333	4.87926						1.53333	4.97803
1.55	4.95238			1.55	4.97151			1.55	4.96952			1.55	4.96513			1.55	4.9469			1.55	4.97666			1.55	4.9857				1.55	4.92556				1.55	4.87914						1.55	4.97771
1.56667	4.95221			1.56667	4.97157			1.56667	4.96952			1.56667	4.96505			1.56667	4.94674			1.56667	4.97683			1.56667	4.98585				1.56667	4.92556				1.56667	4.87913						1.56667	4.97749
1.58333	4.9519			1.58333	4.9716			1.58333	4.96923			1.58333	4.96492			1.58333	4.94678			1.58333	4.97694			1.58333	4.98585				1.58333	4.92552				1.58333	4.87909						1.58333	4.97721
1.6	4.95197			1.6	4.97173			1.6	4.96929			1.6	4.96462			1.6	4.94667			1.6	4.97701			1.6	4.98576				1.6	4.9254				1.6	4.87893						1.6	4.97696
1.61667	4.95197			1.61667	4.97188			1.61667	4.96936			1.61667	4.9645			1.61667	4.9464			1.61667	4.97687			1.61667	4.9856				1.61667	4.92528				1.61667	4.87888						1.61667	4.97655
1.63333	4.95178			1.63333	4.97205			1.63333	4.96946			1.63333	4.96437			1.63333	4.94619			1.63333	4.9767			1.63333	4.98543				1.63333	4.92531				1.63333	4.87881						1.63333	4.97642
1.65	4.95182			1.65	4.97223			1.65	4.96955			1.65	4.9642			1.65	4.94609			1.65	4.97647			1.65	4.98548				1.65	4.92538				1.65	4.87873						1.65	4.9767
1.66667	4.95201			1.66667	4.9723			1.66667	4.96968			1.66667	4.96405			1.66667	4.94603			1.66667	4.97632			1.66667	4.9856				1.66667	4.92538				1.66667	4.87863						1.66667	4.97703
1.68333	4.95182			1.68333	4.97227			1.68333	4.96984			1.68333	4.96395			1.68333	4.94592			1.68333	4.97623			1.68333	4.98549				1.68333	4.92533				1.68333	4.87832						1.68333	4.9772
1.7	4.95153			1.7	4.97202			1.7	4.9698			1.7	4.96375			1.7	4.94598			1.7	4.97591			1.7	4.98542				1.7	4.92527				1.7	4.87815						1.7	4.97688
1.71667	4.9514			1.71667	4.97194			1.71667	4.96998			1.71667	4.96342			1.71667	4.94613			1.71667	4.97591			1.71667	4.98541				1.71667	4.92515				1.71667	4.87795						1.71667	4.97752
1.73333	4.95139			1.73333	4.97206			1.73333	4.97014			1.73333	4.96333			1.73333	4.94616			1.73333	4.97591			1.73333	4.98542				1.73333	4.9248				1.73333	4.87761						1.73333	4.97805
1.75	4.95145			1.75	4.97211			1.75	4.97026			1.75	4.96327			1.75	4.9461			1.75	4.9757			1.75	4.98536				1.75	4.92457				1.75	4.87712						1.75	4.9781
1.76667	4.95136			1.76667	4.97202			1.76667	4.97018			1.76667	4.9633			1.76667	4.94611			1.76667	4.97578			1.76667	4.98505				1.76667	4.9242				1.76667	4.87668						1.76667	4.97799
1.78333	4.95134			1.78333	4.97201			1.78333	4.97006			1.78333	4.96324			1.78333	4.94607			1.78333	4.976			1.78333	4.98483				1.78333	4.9236				1.78333	4.87643						1.78333	4.97805
1.8	4.95144			1.8	4.97181			1.8	4.96993			1.8	4.96316			1.8	4.94613			1.8	4.97603			1.8	4.98491				1.8	4.92303				1.8	4.87631						1.8	4.97804
1.81667	4.95173			1.81667	4.97164			1.81667	4.96989			1.81667	4.96287			1.81667	4.94633			1.81667	4.97609			1.81667	4.98492				1.81667	4.92291				1.81667	4.87626						1.81667	4.97804
1.83333	4.9519			1.83333	4.97185			1.83333	4.96954			1.83333	4.96257			1.83333	4.94631			1.83333	4.97622			1.83333	4.98489				1.83333	4.92285				1.83333	4.87618						1.83333	4.97808
1.85	4.95186			1.85	4.97207			1.85	4.9694			1.85	4.9624			1.85	4.94619			1.85	4.97608			1.85	4.98477				1.85	4.92259				1.85	4.87594						1.85	4.97854
1.86667	4.952			1.86667	4.9722			1.86667	4.96936			1.86667	4.96217			1.86667	4.94614			1.86667	4.97577			1.86667	4.98454				1.86667	4.92258				1.86667	4.87573						1.86667	4.97896
1.88333	4.95198			1.88333	4.97223			1.88333	4.96954			1.88333	4.96208			1.88333	4.9463			1.88333	4.97531			1.88333	4.98429				1.88333	4.92262				1.88333	4.87548						1.88333	4.97911
1.9	4.95202			1.9	4.9722			1.9	4.96975			1.9	4.96206			1.9	4.94638			1.9	4.9751			1.9	4.98396				1.9	4.92269				1.9	4.87533						1.9	4.97904
1.91667	4.9521			1.91667	4.97218			1.91667	4.96965			1.91667	4.96221			1.91667	4.94639			1.91667	4.97487			1.91667	4.98379				1.91667	4.92168				1.91667	4.8749						1.91667	4.97903
1.93333	4.9521			1.93333	4.97206			1.93333	4.96937			1.93333	4.9623			1.93333	4.94654			1.93333	4.9748			1.93333	4.98379				1.93333	4.92149				1.93333	4.87463						1.93333	4.9791
1.95	4.95187			1.95	4.97196			1.95	4.96902			1.95	4.96249			1.95	4.94667			1.95	4.97477			1.95	4.98387				1.95	4.92178				1.95	4.87466						1.95	4.97959
1.96667	4.95178			1.96667	4.97168			1.96667	4.96889			1.96667	4.96268			1.96667	4.94661			1.96667	4.97486			1.96667	4.98391				1.96667	4.92186				1.96667	4.87453						1.96667	4.97989
1.98333	4.95177			1.98333	4.97148			1.98333	4.96851			1.98333	4.96272			1.98333	4.94644			1.98333	4.9749			1.98333	4.98389				1.98333	4.92243				1.98333	4.87424						1.98333	4.97988
2	4.95212			2	4.97138			2	4.96822			2	4.96259			2	4.94647			2	4.97478			2	4.98425				2	4.92265				2	4.87404						2	4.97975
2.01667	4.95249			2.01667	4.97143			2.01667	4.96801			2.01667	4.96241			2.01667	4.94635			2.01667	4.97486			2.01667	4.9845				2.01667	4.92263				2.01667	4.87394						2.01667	4.97945
2.03333	4.95271			2.03333	4.97179			2.03333	4.96775			2.03333	4.96228			2.03333	4.94616			2.03333	4.97466			2.03333	4.98453				2.03333	4.92271				2.03333	4.87378						2.03333	4.97986
2.05	4.95283			2.05	4.97202			2.05	4.96751			2.05	4.96229			2.05	4.94607			2.05	4.97441			2.05	4.98453				2.05	4.92294				2.05	4.87362						2.05	4.98026
2.06667	4.95287			2.06667	4.97218			2.06667	4.96756			2.06667	4.9624			2.06667	4.94617			2.06667	4.97425			2.06667	4.98456				2.06667	4.92384				2.06667	4.87387						2.06667	4.98066
2.08333	4.95301			2.08333	4.97223			2.08333	4.96741			2.08333	4.96233			2.08333	4.94606			2.08333	4.97414			2.08333	4.98472				2.08333	4.92374				2.08333	4.87434						2.08333	4.98103
2.1	4.95309			2.1	4.97222			2.1	4.96738			2.1	4.96217			2.1	4.94608			2.1	4.97409			2.1	4.9849				2.1	4.92323				2.1	4.87443						2.1	4.98152
2.11667	4.95311			2.11667	4.97222			2.11667	4.9673			2.11667	4.96219			2.11667	4.94624			2.11667	4.97409			2.11667	4.98505				2.11667	4.92307				2.11667	4.87456						2.11667	4.98294
2.13333	4.95335			2.13333	4.97218			2.13333	4.96723			2.13333	4.96228			2.13333	4.94645			2.13333	4.97393			2.13333	4.98517				2.13333	4.9227				2.13333	4.87498						2.13333	4.98392
2.15	4.95329			2.15	4.97198			2.15	4.96701			2.15	4.96235			2.15	4.94647			2.15	4.97352			2.15	4.98506				2.15	4.92232				2.15	4.87506						2.15	4.98244
2.16667	4.95343			2.16667	4.97183			2.16667	4.96703			2.16667	4.96241			2.16667	4.9465			2.16667	4.97301			2.16667	4.98483				2.16667	4.92209				2.16667	4.87519						2.16667	4.97778
2.18333	4.95341			2.18333	4.97179			2.18333	4.96693			2.18333	4.96244			2.18333	4.94638			2.18333	4.97274			2.18333	4.98479				2.18333	4.92184				2.18333	4.87526						2.18333	4.94657
2.2	4.95337			2.2	4.97172			2.2	4.96701			2.2	4.96259			2.2	4.94655			2.2	4.97261			2.2	4.98481				2.2	4.92176				2.2	4.87533						2.2	4.90306
2.21667	4.95339			2.21667	4.97164			2.21667	4.96721			2.21667	4.96267			2.21667	4.94645			2.21667	4.97263			2.21667	4.98488				2.21667	4.92169				2.21667	4.87523						2.21667	4.87727
2.23333	4.95345			2.23333	4.97173			2.23333	4.96761			2.23333	4.9626			2.23333	4.94635			2.23333	4.97255			2.23333	4.98504				2.23333	4.92164				2.23333	4.87532						2.23333	4.89423
2.25	4.95372			2.25	4.97187			2.25	4.96754			2.25	4.96247			2.25	4.94668			2.25	4.97237			2.25	4.98518				2.25	4.92156				2.25	4.87551						2.25	4.92922
2.26667	4.95396			2.26667	4.97191			2.26667	4.96768			2.26667	4.96244			2.26667	4.94715			2.26667	4.97222			2.26667	4.98525				2.26667	4.92136				2.26667	4.87541						2.26667	4.9774
2.28333	4.95409			2.28333	4.97199			2.28333	4.96789			2.28333	4.96226			2.28333	4.94715			2.28333	4.97232			2.28333	4.98535				2.28333	4.92098				2.28333	4.87519						2.28333	5.00713
2.3	4.95424			2.3	4.97228			2.3	4.96783			2.3	4.96188			2.3	4.94683			2.3	4.97228			2.3	4.98534				2.3	4.92058				2.3	4.87524						2.3	5.01803
2.31667	4.95416			2.31667	4.97243			2.31667	4.96767			2.31667	4.96155			2.31667	4.94675			2.31667	4.97209			2.31667	4.98513				2.31667	4.92048				2.31667	4.87546						2.31667	5.01885
2.33333	4.95383			2.33333	4.97246			2.33333	4.96744			2.33333	4.96143			2.33333	4.9466			2.33333	4.97233			2.33333	4.98508				2.33333	4.9204				2.33333	4.87559						2.33333	5.00831
2.35	4.95366			2.35	4.9724			2.35	4.96727			2.35	4.9615			2.35	4.9464			2.35	4.97229			2.35	4.98505				2.35	4.92018				2.35	4.87572						2.35	4.9885
2.36667	4.95358			2.36667	4.97231			2.36667	4.96719			2.36667	4.96169			2.36667	4.94596			2.36667	4.97224			2.36667	4.98511				2.36667	4.92009				2.36667	4.87562						2.36667	4.97369
2.38333	4.95337			2.38333	4.97214			2.38333	4.96723			2.38333	4.96184			2.38333	4.9456			2.38333	4.97218			2.38333	4.98496				2.38333	4.92015				2.38333	4.87528						2.38333	4.97298
2.4	4.95314			2.4	4.97186			2.4	4.96713			2.4	4.96159			2.4	4.94583			2.4	4.97202			2.4	4.98482				2.4	4.92036				2.4	4.87505						2.4	4.98538
2.41667	4.95319			2.41667	4.9718			2.41667	4.96714			2.41667	4.96138			2.41667	4.94613			2.41667	4.97189			2.41667	4.98459				2.41667	4.92034				2.41667	4.87504						2.41667	4.9895
2.43333	4.95322			2.43333	4.97184			2.43333	4.96746			2.43333	4.9613			2.43333	4.94619			2.43333	4.97189			2.43333	4.98454				2.43333	4.92022				2.43333	4.87481						2.43333	4.98529
2.45	4.95306			2.45	4.97183			2.45	4.96742			2.45	4.96115			2.45	4.94636			2.45	4.97173			2.45	4.98441				2.45	4.9202				2.45	4.87483						2.45	4.97953
2.46667	4.95308			2.46667	4.97198			2.46667	4.96757			2.46667	4.96102			2.46667	4.94639			2.46667	4.97171			2.46667	4.98414				2.46667	4.92014				2.46667	4.87496						2.46667	4.97302
2.48333	4.95317			2.48333	4.97204			2.48333	4.96756			2.48333	4.96083			2.48333	4.94607			2.48333	4.97188			2.48333	4.98408				2.48333	4.92014				2.48333	4.87496						2.48333	4.97077
2.5	4.95327			2.5	4.97207			2.5	4.96745			2.5	4.96072			2.5	4.9462			2.5	4.97227			2.5	4.98415				2.5	4.92018				2.5	4.87444						2.5	4.95516
2.51667	4.95324			2.51667	4.97217			2.51667	4.96719			2.51667	4.96084			2.51667	4.94628			2.51667	4.97263			2.51667	4.9841				2.51667	4.92017				2.51667	4.87454						2.51667	4.93881
2.53333	4.95324			2.53333	4.97231			2.53333	4.96692			2.53333	4.96094			2.53333	4.94661			2.53333	4.9727			2.53333	4.9839				2.53333	4.91984				2.53333	4.87489						2.53333	4.9428
2.55	4.95311			2.55	4.97229			2.55	4.96693			2.55	4.96096			2.55	4.94682			2.55	4.97259			2.55	4.9838				2.55	4.91956				2.55	4.87488						2.55	4.94945
2.56667	4.95323			2.56667	4.97217			2.56667	4.96716			2.56667	4.96084			2.56667	4.94702			2.56667	4.97265			2.56667	4.98384				2.56667	4.91933				2.56667	4.87496						2.56667	4.95722
2.58333	4.95325			2.58333	4.97216			2.58333	4.96741			2.58333	4.96063			2.58333	4.94714			2.58333	4.9727			2.58333	4.98423				2.58333	4.91896				2.58333	4.87586						2.58333	4.96079
2.6	4.9531			2.6	4.9723			2.6	4.96767			2.6	4.96037			2.6	4.94718			2.6	4.97266			2.6	4.9844				2.6	4.91866				2.6	4.87701						2.6	4.96178
2.61667	4.95297			2.61667	4.97233			2.61667	4.9677			2.61667	4.96035			2.61667	4.94722			2.61667	4.97261			2.61667	4.98442				2.61667	4.91853				2.61667	4.87592						2.61667	4.96244
2.63333	4.95308			2.63333	4.97238			2.63333	4.96812			2.63333	4.96045			2.63333	4.94745			2.63333	4.97272			2.63333	4.98439				2.63333	4.91853				2.63333	4.88643						2.63333	4.96441
2.65	4.95326			2.65	4.97245			2.65	4.96861			2.65	4.9605			2.65	4.94759			2.65	4.97275			2.65	4.98424				2.65	4.91839				2.65	4.90688						2.65	4.96586
2.66667	4.95344			2.66667	4.97265			2.66667	4.96888			2.66667	4.96048			2.66667	4.94754			2.66667	4.97286			2.66667	4.98406				2.66667	4.91823				2.66667	4.91199						2.66667	4.96734
2.68333	4.95359			2.68333	4.97287			2.68333	4.96917			2.68333	4.96021			2.68333	4.94741			2.68333	4.97301			2.68333	4.98393				2.68333	4.9179				2.68333	4.90898						2.68333	4.96813
2.7	4.95378			2.7	4.9729			2.7	4.9695			2.7	4.96004			2.7	4.94723			2.7	4.97277			2.7	4.98381				2.7	4.91766				2.7	4.90177						2.7	4.96973
2.71667	4.9538			2.71667	4.9729			2.71667	4.96939			2.71667	4.95997			2.71667	4.9473			2.71667	4.97257			2.71667	4.98392				2.71667	4.91758				2.71667	4.89374						2.71667	4.97219
2.73333	4.95361			2.73333	4.9729			2.73333	4.96969			2.73333	4.95991			2.73333	4.94708			2.73333	4.97266			2.73333	4.98412				2.73333	4.91729				2.73333	4.88922						2.73333	4.97215
2.75	4.95367			2.75	4.97286			2.75	4.97001			2.75	4.95991			2.75	4.94729			2.75	4.97246			2.75	4.98439				2.75	4.91718				2.75	4.88681						2.75	4.97397
2.76667	4.95372			2.76667	4.9729			2.76667	4.96987			2.76667	4.96			2.76667	4.94722			2.76667	4.97232			2.76667	4.98445				2.76667	4.91721				2.76667	4.88502						2.76667	4.98734
2.78333	4.95364			2.78333	4.97294			2.78333	4.96947			2.78333	4.96004			2.78333	4.94722			2.78333	4.97229			2.78333	4.98457				2.78333	4.91711				2.78333	4.88373						2.78333	5.00923
2.8	4.95366			2.8	4.97298			2.8	4.96919			2.8	4.95993			2.8	4.94726			2.8	4.97195			2.8	4.98474				2.8	4.91688				2.8	4.88255						2.8	5.01115
2.81667	4.95373			2.81667	4.97303			2.81667	4.96898			2.81667	4.95964			2.81667	4.94694			2.81667	4.97198			2.81667	4.98493				2.81667	4.9165				2.81667	4.88184						2.81667	5.00422
2.83333	4.95371			2.83333	4.97309			2.83333	4.96886			2.83333	4.95933			2.83333	4.94661			2.83333	4.97221			2.83333	4.98507				2.83333	4.91617				2.83333	4.88116						2.83333	4.98858
2.85	4.95369			2.85	4.97302			2.85	4.96875			2.85	4.95912			2.85	4.94664			2.85	4.97227			2.85	4.98508				2.85	4.91593				2.85	4.88067						2.85	4.98586
2.86667	4.95364			2.86667	4.973			2.86667	4.96876			2.86667	4.95909			2.86667	4.94657			2.86667	4.97222			2.86667	4.98487				2.86667	4.91601				2.86667	4.87983						2.86667	4.98207
2.88333	4.95361			2.88333	4.97317			2.88333	4.96888			2.88333	4.95923			2.88333	4.94712			2.88333	4.97204			2.88333	4.98455				2.88333	4.9162				2.88333	4.87877						2.88333	4.98255
2.9	4.9537			2.9	4.97303			2.9	4.96839			2.9	4.95918			2.9	4.94763			2.9	4.9718			2.9	4.98438				2.9	4.91592				2.9	4.87799						2.9	4.98302
2.91667	4.95366			2.91667	4.97269			2.91667	4.9677			2.91667	4.95926			2.91667	4.9478			2.91667	4.97175			2.91667	4.98442				2.91667	4.91589				2.91667	4.87751						2.91667	4.98325
2.93333	4.95357			2.93333	4.97236			2.93333	4.96729			2.93333	4.95903			2.93333	4.9484			2.93333	4.97228			2.93333	4.98459				2.93333	4.91576				2.93333	4.87706						2.93333	4.98308
2.95	4.95389			2.95	4.97233			2.95	4.9673			2.95	4.95871			2.95	4.94904			2.95	4.97204			2.95	4.98473				2.95	4.91543				2.95	4.87694						2.95	4.98365
2.96667	4.95385			2.96667	4.97258			2.96667	4.96759			2.96667	4.95845			2.96667	4.94923			2.96667	4.97212			2.96667	4.98424				2.96667	4.91475				2.96667	4.87658						2.96667	4.98418
2.98333	4.95386			2.98333	4.97278			2.98333	4.96729			2.98333	4.95762			2.98333	4.94959			2.98333	4.97137			2.98333	4.98386				2.98333	4.91428				2.98333	4.8764						2.98333	4.984
3	4.95277			3	4.97252			3	4.96896			3	4.95829			3	4.94862			3	4.97071			3	4.98353				3	4.91401				3	4.87547						3	4.98403
3.01667	4.95281			3.01667	4.96909			3.01667	4.96851			3.01667	4.96179			3.01667	4.94842			3.01667	4.97274			3.01667	4.9837				3.01667	4.91622				3.01667	4.87589						3.01667	4.98783
3.03333	4.95474			3.03333	4.97097			3.03333	4.96615			3.03333	4.95661			3.03333	4.95298			3.03333	4.96726			3.03333	4.97959				3.03333	4.89974				3.03333	4.86872						3.03333	4.99005
3.05	4.94429			3.05	4.95832			3.05	4.96812			3.05	4.92869			3.05	4.95802			3.05	4.9445			3.05	4.95608				3.05	4.82444				3.05	4.83808						3.05	4.97058
3.06667	4.93399			3.06667	4.94653			3.06667	4.96931			3.06667	4.90613			3.06667	4.9628			3.06667	4.93503			3.06667	4.92729				3.06667	4.73985				3.06667	4.81091						3.06667	4.95047
3.08333	4.92508			3.08333	4.93438			3.08333	4.96971			3.08333	4.87834			3.08333	4.96902			3.08333	4.92299			3.08333	4.90333				3.08333	4.655				3.08333	4.7909						3.08333	4.92991
3.1	4.92075			3.1	4.92784			3.1	4.97029			3.1	4.85751			3.1	4.97305			3.1	4.91523			3.1	4.88711				3.1	4.59947				3.1	4.7835						3.1	4.92204
3.11667	4.92096			3.11667	4.93014			3.11667	4.9719			3.11667	4.85262			3.11667	4.97403			3.11667	4.91477			3.11667	4.88445				3.11667	4.58356				3.11667	4.78656						3.11667	4.92239
3.13333	4.92644			3.13333	4.93868			3.13333	4.97159			3.13333	4.86321			3.13333	4.97031			3.13333	4.91834			3.13333	4.8943				3.13333	4.59525				3.13333	4.80093						3.13333	4.93101
3.15	4.9385			3.15	4.9501			3.15	4.97113			3.15	4.8947			3.15	4.95586			3.15	4.93387			3.15	4.92834				3.15	4.64742				3.15	4.82361						3.15	4.9542
3.16667	4.95785			3.16667	4.96458			3.16667	4.96924			3.16667	4.93933			3.16667	4.92168			3.16667	4.96059			3.16667	4.97034				3.16667	4.73454				3.16667	4.85879						3.16667	4.98422
3.18333	4.97443			3.18333	4.98733			3.18333	4.96115			3.18333	4.98418			3.18333	4.88103			3.18333	4.98387			3.18333	5.00979				3.18333	4.83459				3.18333	4.89317						3.18333	5.01122
3.2	4.98439			3.2	4.99969			3.2	4.95135			3.2	5.01272			3.2	4.85387			3.2	5.00338			3.2	5.03895				3.2	4.92844				3.2	4.91781						3.2	5.02866
3.21667	4.98605			3.21667	5.00417			3.21667	4.94802			3.21667	5.02062			3.21667	4.83816			3.21667	5.00683			3.21667	5.05443				3.21667	4.99048				3.21667	4.92956						3.21667	5.03139
3.23333	4.98083			3.23333	5.00375			3.23333	4.94766			3.23333	5.01329			3.23333	4.83931			3.23333	5.00486			3.23333	5.05015				3.23333	5.02471				3.23333	4.92598						3.23333	5.02143
3.25	4.9702			3.25	4.99756			3.25	4.94878			3.25	5.00205			3.25	4.85148			3.25	4.99737			3.25	5.03554				3.25	5.03332				3.25	4.9209						3.25	5.008
3.26667	4.96312			3.26667	4.98689			3.26667	4.95079			3.26667	4.98213			3.26667	4.87406			3.26667	4.98605			3.26667	5.01584				3.26667	5.02596				3.26667	4.90888						3.26667	4.99429
3.28333	4.95896			3.28333	4.9798			3.28333	4.95266			3.28333	4.9692			3.28333	4.89389			3.28333	4.97892			3.28333	4.99735				3.28333	5.01286				3.28333	4.89757						3.28333	4.98111
3.3	4.9536			3.3	4.9726			3.3	4.95595			3.3	4.9613			3.3	4.91179			3.3	4.97685			3.3	4.98716				3.3	4.98776				3.3	4.89038						3.3	4.97844
3.31667	4.95249			3.31667	4.96992			3.31667	4.95964			3.31667	4.96038			3.31667	4.9273			3.31667	4.97331			3.31667	4.98056				3.31667	4.95852				3.31667	4.88555						3.31667	4.97697
3.33333	4.95172			3.33333	4.96816			3.33333	4.96166			3.33333	4.9606			3.33333	4.93645			3.33333	4.9726			3.33333	4.97445				3.33333	4.93533				3.33333	4.8838						3.33333	4.97861
3.35	4.95103			3.35	4.96779			3.35	4.96292			3.35	4.96082			3.35	4.94542			3.35	4.97272			3.35	4.97405				3.35	4.91979				3.35	4.88208						3.35	4.98113
3.36667	4.95039			3.36667	4.96848			3.36667	4.96386			3.36667	4.96141			3.36667	4.94563			3.36667	4.97275			3.36667	4.97458				3.36667	4.91027				3.36667	4.88135						3.36667	4.98381
3.38333	4.95033			3.38333	4.96866			3.38333	4.96483			3.38333	4.96147			3.38333	4.94624			3.38333	4.97248			3.38333	4.97598				3.38333	4.90184				3.38333	4.88108						3.38333	4.98572
3.4	4.95044			3.4	4.96882			3.4	4.96589			3.4	4.96125			3.4	4.9472			3.4	4.97224			3.4	4.97727				3.4	4.90145				3.4	4.88066						3.4	4.98746
3.41667	4.95021			3.41667	4.96911			3.41667	4.96631			3.41667	4.96094			3.41667	4.94697			3.41667	4.97216			3.41667	4.97818				3.41667	4.90173				3.41667	4.87997						3.41667	4.98878
3.43333	4.95012			3.43333	4.9694			3.43333	4.9663			3.43333	4.9608			3.43333	4.94718			3.43333	4.97199			3.43333	4.97877				3.43333	4.90215				3.43333	4.87937						3.43333	4.99002
3.45	4.94994			3.45	4.96978			3.45	4.96707			3.45	4.96053			3.45	4.94743			3.45	4.97187			3.45	4.97918				3.45	4.90293				3.45	4.87878						3.45	4.99224
3.46667	4.94992			3.46667	4.96986			3.46667	4.96754			3.46667	4.96016			3.46667	4.94755			3.46667	4.97139			3.46667	4.97965				3.46667	4.90403				3.46667	4.87793						3.46667	4.99446
3.48333	4.94993			3.48333	4.97002			3.48333	4.96754			3.48333	4.96014			3.48333	4.94734			3.48333	4.97105			3.48333	4.97996				3.48333	4.90454				3.48333	4.87722						3.48333	4.99602
3.5	4.94976			3.5	4.97031			3.5	4.96786			3.5	4.9602			3.5	4.94725			3.5	4.9711			3.5	4.98052				3.5	4.90487				3.5	4.87675						3.5	4.99677
3.51667	4.94966			3.51667	4.97075			3.51667	4.96814			3.51667	4.96031			3.51667	4.9471			3.51667	4.9711			3.51667	4.98118				3.51667	4.90542				3.51667	4.87632						3.51667	4.99746
3.53333	4.94946			3.53333	4.97117			3.53333	4.9681			3.53333	4.96027			3.53333	4.94702			3.53333	4.97112			3.53333	4.98181				3.53333	4.90598				3.53333	4.876						3.53333	4.99757
3.55	4.94939			3.55	4.97159			3.55	4.96795			3.55	4.96014			3.55	4.9469			3.55	4.97117			3.55	4.98227				3.55	4.9062				3.55	4.87575						3.55	4.99558
3.56667	4.94917			3.56667	4.9718			3.56667	4.96778			3.56667	4.96			3.56667	4.94687			3.56667	4.97112			3.56667	4.98269				3.56667	4.90677				3.56667	4.87563						3.56667	4.99205
3.58333	4.94919			3.58333	4.9719			3.58333	4.96769			3.58333	4.95974			3.58333	4.94664			3.58333	4.97095			3.58333	4.98317				3.58333	4.90764				3.58333	4.87544						3.58333	4.96895
3.6	4.94934			3.6	4.97199			3.6	4.96777			3.6	4.95931			3.6	4.94675			3.6	4.97076			3.6	4.98346				3.6	4.90829				3.6	4.87533						3.6	4.93673
3.61667	4.94917			3.61667	4.97219			3.61667	4.96781			3.61667	4.95905			3.61667	4.94692			3.61667	4.97094			3.61667	4.98354				3.61667	4.90856				3.61667	4.87519						3.61667	4.92453
3.63333	4.94916			3.63333	4.97256			3.63333	4.96776			3.63333	4.95894			3.63333	4.94731			3.63333	4.97103			3.63333	4.98371				3.63333	4.90909				3.63333	4.87514						3.63333	4.93269
3.65	4.94915			3.65	4.97279			3.65	4.9677			3.65	4.95893			3.65	4.94757			3.65	4.97103			3.65	4.98399				3.65	4.90974				3.65	4.87495						3.65	4.95217
3.66667	4.94909			3.66667	4.97297			3.66667	4.96754			3.66667	4.95909			3.66667	4.94761			3.66667	4.97096			3.66667	4.98413				3.66667	4.9099				3.66667	4.87459						3.66667	4.96475
3.68333	4.94897			3.68333	4.97319			3.68333	4.96739			3.68333	4.95922			3.68333	4.94747			3.68333	4.97087			3.68333	4.98433				3.68333	4.91016				3.68333	4.8744						3.68333	4.96566
3.7	4.94904			3.7	4.97329			3.7	4.96734			3.7	4.95917			3.7	4.94736			3.7	4.97085			3.7	4.98467				3.7	4.91081				3.7	4.87416						3.7	4.96295
3.71667	4.949			3.71667	4.97343			3.71667	4.96725			3.71667	4.95916			3.71667	4.94759			3.71667	4.97098			3.71667	4.98506				3.71667	4.91133				3.71667	4.87403						3.71667	4.96156
3.73333	4.94893			3.73333	4.97352			3.73333	4.96711			3.73333	4.95923			3.73333	4.9478			3.73333	4.97121			3.73333	4.98536				3.73333	4.91134				3.73333	4.87403						3.73333	4.96143
3.75	4.94901			3.75	4.97347			3.75	4.96712			3.75	4.95942			3.75	4.94803			3.75	4.97132			3.75	4.98555				3.75	4.91122				3.75	4.87423						3.75	4.96187
3.76667	4.94915			3.76667	4.97338			3.76667	4.96711			3.76667	4.95959			3.76667	4.94835			3.76667	4.97147			3.76667	4.9856				3.76667	4.9113				3.76667	4.87448						3.76667	4.9619
3.78333	4.949			3.78333	4.97347			3.78333	4.96722			3.78333	4.95986			3.78333	4.94868			3.78333	4.97155			3.78333	4.98573				3.78333	4.91171				3.78333	4.87483						3.78333	4.96337
3.8	4.94871			3.8	4.97357			3.8	4.96729			3.8	4.96006			3.8	4.94976			3.8	4.97171			3.8	4.986				3.8	4.91199				3.8	4.87518						3.8	4.96455
3.81667	4.94859			3.81667	4.97367			3.81667	4.96744			3.81667	4.96017			3.81667	4.94974			3.81667	4.97195			3.81667	4.98624				3.81667	4.91237				3.81667	4.87545						3.81667	4.96448
3.83333	4.94873			3.83333	4.97375			3.83333	4.96773			3.83333	4.95992			3.83333	4.94872			3.83333	4.97209			3.83333	4.98632				3.83333	4.91285				3.83333	4.8758						3.83333	4.96527
3.85	4.94892			3.85	4.97375			3.85	4.96787			3.85	4.95955			3.85	4.94823			3.85	4.97215			3.85	4.98651				3.85	4.91335				3.85	4.87579						3.85	4.96667
3.86667	4.94914			3.86667	4.97356			3.86667	4.96809			3.86667	4.9595			3.86667	4.94791			3.86667	4.97222			3.86667	4.98676				3.86667	4.9137				3.86667	4.8759						3.86667	4.96822
3.88333	4.94937			3.88333	4.97356			3.88333	4.96813			3.88333	4.95952			3.88333	4.94798			3.88333	4.97219			3.88333	4.98701				3.88333	4.91339				3.88333	4.87605						3.88333	4.969
3.9	4.94929			3.9	4.97363			3.9	4.96796			3.9	4.95944			3.9	4.94829			3.9	4.97224			3.9	4.98717				3.9	4.91361				3.9	4.87582						3.9	4.96817
3.91667	4.94929			3.91667	4.97367			3.91667	4.96792			3.91667	4.95953			3.91667	4.94816			3.91667	4.9721			3.91667	4.98721				3.91667	4.91393				3.91667	4.87551						3.91667	4.96739
3.93333	4.94951			3.93333	4.97361			3.93333	4.96765			3.93333	4.95961			3.93333	4.94787			3.93333	4.97195			3.93333	4.98723				3.93333	4.91414				3.93333	4.87518						3.93333	4.96813
3.95	4.94947			3.95	4.97347			3.95	4.96743			3.95	4.95942			3.95	4.94764			3.95	4.97193			3.95	4.98721				3.95	4.91448				3.95	4.8749						3.95	4.96791
3.96667	4.9497			3.96667	4.97352			3.96667	4.96728			3.96667	4.95927			3.96667	4.94718			3.96667	4.97195			3.96667	4.98712				3.96667	4.91461				3.96667	4.87462						3.96667	4.96681
3.98333	4.94988			3.98333	4.97351			3.98333	4.96755			3.98333	4.95921			3.98333	4.94714			3.98333	4.97196			3.98333	4.98705				3.98333	4.91453				3.98333	4.87461						3.98333	4.96717
4	4.95009			4	4.97338			4	4.9681			4	4.95914			4	4.94731			4	4.97212			4	4.98711				4	4.91475				4	4.8749						4	4.96834
4.01667	4.95001			4.01667	4.97332			4.01667	4.96803			4.01667	4.95919			4.01667	4.9475			4.01667	4.97227			4.01667	4.98718				4.01667	4.91506				4.01667	4.87468						4.01667	4.96753
4.03333	4.94997			4.03333	4.97322			4.03333	4.96771			4.03333	4.95908			4.03333	4.94767			4.03333	4.97222			4.03333	4.98705				4.03333	4.91527				4.03333	4.87457						4.03333	4.96628
4.05	4.94991			4.05	4.97316			4.05	4.96807			4.05	4.95892			4.05	4.94817			4.05	4.97202			4.05	4.98691				4.05	4.91562				4.05	4.87472						4.05	4.96649
4.06667	4.95001			4.06667	4.97305			4.06667	4.96791			4.06667	4.9586			4.06667	4.94806			4.06667	4.97176			4.06667	4.9869				4.06667	4.91584				4.06667	4.87477						4.06667	4.96745
4.08333	4.94994			4.08333	4.97296			4.08333	4.96792			4.08333	4.95826			4.08333	4.94805			4.08333	4.97152			4.08333	4.98708				4.08333	4.9159				4.08333	4.8745						4.08333	4.97028
4.1	4.95013			4.1	4.97307			4.1	4.96783			4.1	4.95796			4.1	4.94804			4.1	4.97137			4.1	4.98721				4.1	4.91606				4.1	4.87415						4.1	4.97258
4.11667	4.9499			4.11667	4.97305			4.11667	4.96762			4.11667	4.95769			4.11667	4.94792			4.11667	4.97137			4.11667	4.9872				4.11667	4.91636				4.11667	4.87387						4.11667	4.97282
4.13333	4.94999			4.13333	4.97291			4.13333	4.96763			4.13333	4.95761			4.13333	4.94784			4.13333	4.97142			4.13333	4.98721				4.13333	4.91661				4.13333	4.87357						4.13333	4.97201
4.15	4.95008			4.15	4.97276			4.15	4.96731			4.15	4.95744			4.15	4.94769			4.15	4.9713			4.15	4.98716				4.15	4.9167				4.15	4.8731						4.15	4.97169
4.16667	4.95009			4.16667	4.97262			4.16667	4.96745			4.16667	4.95747			4.16667	4.94772			4.16667	4.97129			4.16667	4.98708				4.16667	4.91661				4.16667	4.87283						4.16667	4.97182
4.18333	4.95013			4.18333	4.97257			4.18333	4.96764			4.18333	4.95753			4.18333	4.94761			4.18333	4.97125			4.18333	4.98679				4.18333	4.91642				4.18333	4.87265						4.18333	4.97223
4.2	4.95016			4.2	4.97265			4.2	4.9676			4.2	4.95745			4.2	4.94755			4.2	4.97116			4.2	4.98659				4.2	4.9163				4.2	4.87262						4.2	4.97263
4.21667	4.95019			4.21667	4.97266			4.21667	4.96723			4.21667	4.95739			4.21667	4.94754			4.21667	4.97102			4.21667	4.98658				4.21667	4.91628				4.21667	4.87254						4.21667	4.97282
[truncated: 2,329 more rows]

## Sheet: PC_Data_plotted
Drug Name	LogPC	Drug_Name	Binding valuereported
Terconazole	1.69
Rifabutin	1.77
Loteprednol eta	1.83
[truncated: 10 more rows]
