# Supplementary material for: Small-molecule properties define partitioning into biomolecular condensates
Source: Nat Chem. 2024 Sep 13;16(11):1794–802. doi: 10.1038/s41557-024-01630-w (PMC11527791; doi:10.1038/s41557-024-01630-w)
Supplement: Supplementary file 32 — Excel files used for each plot. [file 41557_2024_1630_MOESM32_ESM.zip]

Archive with 4 entries (4 files):
- Supplementary FIgure_3/Supplementary_Figure3A_Data_plotted.xlsx
- Supplementary FIgure_3/Supplementary_Figure3B-C_Dhh1_Data_plotted.xlsx
- Supplementary FIgure_3/Supplementary_Figure3B-C_SH3PRM_Data_plotted.xlsx
- Supplementary FIgure_3/Supplementary_Figure3D_Data_plotted.xlsx
