# Supplementary material for: Small-molecule properties define partitioning into biomolecular condensates
Source: Nat Chem. 2024 Sep 13;16(11):1794–802. doi: 10.1038/s41557-024-01630-w (PMC11527791; doi:10.1038/s41557-024-01630-w)
Supplement: Supplementary file 32 — Excel files used for each plot. [file 41557_2024_1630_MOESM32_ESM.zip › Supplementary FIgure_3/Supplementary_Figure3A_Data_plotted.xlsx]

## Sheet: Supplementary_Figure3A_Data_plo
FITC extractions	Mean_Concentration of FITC	SD_Conc of FITC		Replicate-1	Replicate-2
Fraction-1	262.64	59.53		220.55	304.73
Fraction-2	13.33	3.6		15.87	10.79
Fraction-3	3.88	0.23		3.72	4.04
