# Supplementary material for: Small-molecule properties define partitioning into biomolecular condensates
Source: Nat Chem. 2024 Sep 13;16(11):1794–802. doi: 10.1038/s41557-024-01630-w (PMC11527791; doi:10.1038/s41557-024-01630-w)
Supplement: Supplementary file 32 — Excel files used for each plot. [file 41557_2024_1630_MOESM32_ESM.zip › Supplementary FIgure_3/Supplementary_Figure3B-C_Dhh1_Data_plotted.xlsx]

## Sheet: Supplementary_Figure3B-C_Dhh1_D
Drug Name	S1A	S1B	S1A/S1B	VAR5	S2A	S2B	S2A/S2B	VAR9	VAR10	VAR11	Log10(S1A/S1B)	Log10(S2A/S2B)	VAR14	%of Extraction_1	%of Extraction 2	VAR17	VAR18	VAR19	VAR20	VAR21	PC_First_Methanol	PC_SUM_Methanol	VAR24	PC_After combining droplet and solu
Dalfampridine	1000	12327.3	0.0811206		7853.97	1000	7.85397				-1.09087	0.895089		11.2944	88.7056			-4	-4		0.0747087	-1.15697		-0.235942
Acetaminosalol	17828.4	1000	17.8284		79659.3	1000	79.6593				1.25111	1.90124		18.2879	81.7121			-2	-2		-0.0268297	-0.0569442		-0.0277321
Ibufenac	3918.8	41749.6	0.0938643		15606.5	9462.21	1.64935				-1.0275	0.217312		20.0704	79.9296			0	0		0.18281	0.0444496		0.0241577
Dichlorophen	3201.68	8036.98	0.398369		9937.16	8704.87	1.14156				-0.399715	0.0574999		24.3681	75.6319			2	2		-0.485018	-0.490718		-0.344505
Tinoridine hydr	62702.8	131503	0.476816		137071	144249	0.950236				-0.321649	-0.0221687		31.3869	68.6131			4	4		0.943428	1.22015		0.827429
Bergenin	83390.4	140274	0.594481		164705	153307	1.07435				-0.225862	0.0311455		33.6122	66.3878			6	6		-0.137899	0.021718		-0.0337135
Methylene blue	121672	167022	0.728479		233825	245370	0.95295				-0.137583	-0.0209299		34.2259	65.7741						1.03416	1.12273		0.687385
Tolonium chlori	52798.4	129246	0.40851		99313.6	210029	0.472857				-0.388798	-0.32527		34.7102	65.2898						0.0643326	-0.0101078		0.00447057
Eprobemide	1.00909e+06	3.77626e+06	0.267218		1.86346e+06	1.85719e+06	1.00338				-0.573134	0.00146421		35.1286	64.8714						0.887234	1.67423		0.87011
Clofoctol	2.73846e+06	4.59557e+06	0.595892		4.93603e+06	5.12681e+06	0.962788				-0.224832	-0.0164694		35.6827	64.3173						1.48365	1.93898		1.2288
Amezinium metil	248058	401937	0.617157		402698	319702	1.25961				-0.209604	0.100235		38.1184	61.8816						0.389422	1.77359		0.398234
Sulfisomidine	506914	446411	1.13553		779392	650370	1.19838				0.0551987	0.0785956		39.4085	60.5915						0.286631	0.397874		0.175873
Flopropione	43276.2	73562.1	0.588295		65398.7	55989	1.16806				-0.230405	0.0674662		39.8217	60.1783						1.25765	2.03115		1.2346
Prosultiamine	12125.2	5398.13	2.24618		18218.2	24764.3	0.735665				0.351445	-0.13332		39.9598	60.0402						0.0682669	-0.508312		-0.217819
Flupirtine	69711.1	36030.5	1.93478		97795.5	75696.5	1.29194				0.286631	0.111243		41.6169	58.3831						0.687872	1.1287		0.57932
Pirfenidone	14905.1	10169.3	1.46569		20720.9	5408.21	3.83138				0.166043	0.583355		41.8376	58.1624						1.86976	2.63216		1.60139
Valethamate bro	976869	1.0776e+06	0.906526		1.331e+06	1.29649e+06	1.02662				-0.0426195	0.0114082		42.3278	57.6722						-0.0426195	-0.0312113		-0.0122856
Cyclandelate	441207	652835	0.675833		594881	519861	1.14431				-0.170161	0.0585428		42.5839	57.4161						-0.467448	-0.462336		-0.36226
D-Pantethine	68403	149014	0.459038		75314.7	104106	0.723442				-0.338151	-0.140596		47.5954	52.4046						0.421645	0.464382		0.321638
Ecabet sodium	756641	2.01093e+06	0.376264		822998	530069	1.55262				-0.424508	0.191067		47.8996	52.1004						0.50053	0.82783		0.4549
Enocitabine	8.05293e+07	414959	194.065		6.74729e+07	60049.2	1123.63				2.28795	3.05062		54.4109	45.5891						-1.0275	-0.810187		-0.418773
Suplatast Tosyl	261164	358767	0.727949		197078	136465	1.44416				-0.137899	0.159617		56.9926	43.0074						0.580329	0.90341		0.513366
Acetanilide	396486	591264	0.670574		291666	189602	1.53831				-0.173553	0.187043		57.6161	42.3839						-0.209898	0.783612		-0.00778852
Glutathione	27417.1	17097.6	1.60356		20103.5	17604	1.14198				0.205086	0.0576593		57.6953	42.3047						0.933699	1.75724		0.898563
Tulobuterol Hyd	21381.9	19180.7	1.11476		15588.2	14657.5	1.06349				0.047181	0.0267349		57.8356	42.1644						0.942681	0.942681		0.688579
Acetyl-L-glutam	93739.2	286377	0.327327		66111.9	66985.5	0.986959				-0.485018	-0.00570072		58.6416	41.3584						0.435711	0.331165		0.362318
Netilmicin sulf	126028	82728.8	1.52339		84978.1	116860	0.727176				0.18281	-0.13836		59.7271	40.2729						-0.321649	-0.343818		-0.139981
Edaravone	104700	62299.1	1.6806		69307.7	14888.7	4.65505				0.225463	0.667924		60.1697	39.8303						0.316383	1.12325		0.405935
Hopantenate cal	14966.7	24267.5	0.616739		9851.69	1000	9.85169				-0.209898	0.993511		60.3049	39.6951						0.721929	2.05796		0.730668
Thyrotropin-Rel	218072	260795	0.836181		143230	104173	1.37492				-0.0776996	0.138279		60.3572	39.6428						1.1245	2.22554		1.12099
Flurbiprofen ax	110262	227358	0.48497		71641.2	81510.2	0.878923				-0.314285	-0.0560494		60.6157	39.3843						0.0896719	0.00998209		0.0264123
Azaribine	51341.5	44272.7	1.15967		33177.4	39380.7	0.84248				0.0643326	-0.0744405		60.7456	39.2544						0.0144633	0.0144633		0.0133118
Camostat mesyla	129184	46180.7	2.79735		78338.4	98029.1	0.799134				0.446747	-0.0973806		62.2506	37.7494						0.0692164	0.243238		0.0766622
Benactyzine hyd	392361	80503.3	4.87385		231038	83724.3	2.75951				0.687872	0.440832		62.939	37.061						-0.0110189	-0.0110189		-0.00979654
Cinepazide male	313725	343135	0.914288		181608	173766	1.04513				-0.0389169	0.0191699		63.3362	36.6638						-0.399715	-0.342215		-0.105247
Cepharanthine	63934.9	95473.9	0.669658		36051	27215.8	1.32463				-0.174147	0.122095		63.9439	36.0561						1.27274	1.27274		0.994292
Valganciclovir	86550.3	64111.5	1.35		44438.4	102146	0.435046				0.130332	-0.361465		66.0746	33.9254						0.821901	1.55643		0.80072
Stiripentol	41227.8	33536.5	1.22934		20193.7	24260.8	0.832358				0.0896719	-0.0796898		67.1227	32.8773						0.33538	-0.00266271		0.181897
Pyricarbate	304206	892516	0.340841		146048	144339	1.01184				-0.467448	0.00511162		67.5632	32.4368						-0.146583	-0.146583		-0.133123
Bunazosin hydro	5.2143e+06	757428	6.88422		2.16131e+06	89091.1	24.2595				0.837855	1.38488		70.6966	29.3034						0.288517	0.288517		0.237794
Nafamostat Mesy	483393	56312	8.58419		199246	29912	6.66107				0.933699	0.823544		70.8124	29.1876						0.42025	0.549451		0.406645
Phenothrin	520810	37932.3	13.73		211022	40646.5	5.19163				1.13767	0.715304		71.1653	28.8347						-0.230405	-0.162939		-0.0763119
Clindamycin Pho	134290	69717.3	1.92621		51718.4	35695.4	1.44888				0.284703	0.161033		72.1956	27.8044						0.203983	1.01552		0.25598
Mexenone	1.217e+06	1000	1217		463068	1000	463.068				3.08529	2.66565		72.4375	27.5625						1.38198	2.38779		1.35441
Voglibose	270631	130615	2.07197		102820	16040.3	6.41013				0.316383	0.806867		72.4675	27.5325						0.301432	0.911546		0.343832
Budralazine	15032.4	15990.3	0.940092		5672.39	6079.68	0.933008				-0.0268297	-0.0301145		72.6035	27.3965						0.301448	0.911034		0.343795
Nedocromil sodi	32302.1	27603.4	1.17022		12135.2	45774.6	0.265107				0.0682669	-0.576579		72.6914	27.3086						2.34495	2.34495		2.04588
Kanamycin B	222571	126736	1.75617		79949.7	24879	3.21355				0.244567	0.506985		73.5721	26.4279						0.870286	1.83591		0.875292
Chlorquinaldol	7.90266e+06	68042.1	116.144		2.78394e+06	26150.9	106.457				2.065	2.02717		73.9493	26.0507						1.9196	1.9196		1.62376
Oseltamivir pho	47720.1	249678	0.191127		16748.4	6650.03	2.51855				-0.718679	0.401151		74.0207	25.9793						0.672194	0.672194		0.649467
Imidapril hydro	314012	127784	2.45737		109444	40835.4	2.68012				0.390471	0.428154		74.1546	25.8454						0.235814	0.808056		0.245309
Exifone	32688.9	48355	0.676019		10736.5	14848.8	0.723055				-0.170041	-0.140829		75.276	24.724						1.40553	3.14273		1.45232
Ufenamate	1.68803e+06	1000	1688.03		548452	1000	548.452				3.22738	2.73914		75.4771	24.5229						1.99247	3.08058		1.71023
Clodronate diso	19060.3	15404.4	1.23733		5755.32	3104.11	1.8541				0.0924859	0.268133		76.8077	23.1923						0.428211	0.834732		0.427118
Cyclofenil	388818	122805	3.16614		113547	53441.3	2.12471				0.50053	0.3273		77.3974	22.6026						0.197073	0.408834		0.199006
Nitroxoline	464074	69933.8	6.63592		134167	24724.1	5.42658				0.821901	0.734526		77.573	22.427						2.71037	2.37886		1.6602
Nikethamide	59771.6	71355.1	0.837663		17066.3	9522.38	1.79223				-0.0769306	0.253395		77.7892	22.2108						-0.314285	-0.370335		-0.229934
Ibuprofen Picon	1.55865e+07	7918.28	1968.42		4.32459e+06	7407.69	583.797				3.29412	2.76626		78.2805	21.7195						1.06767	0.939013		0.817376
Mitomycin C	518315	164290	3.15488		136583	81185	1.68237				0.498983	0.22592		79.1444	20.8556						3.08529	5.75094		2.9243
Cyclacillin	325782	85624.6	3.80478		84663.1	40235.8	2.10417				0.580329	0.323081		79.3729	20.6271						0.429099	0.510976		0.355692
Procaterol hydr	594424	148421	4.005		154259	16615.7	9.28393				0.602602	0.967732		79.3959	20.6041						0.161156	-0.695214		-0.0312919
Clevidipine	137100	1000	137.1		32993.1	1000	32.9931				2.13704	1.51842		80.603	19.397						0.971246	2.05152		0.976226
Oxiracetam	1.08657e+06	942588	1.15275		257974	194340	1.32743			37.0895	0.0617342	0.123013		80.8132	19.1868						-0.249931	0.103329		-0.185969
Epalrestat	230887	9075.41	25.4409		54600.1	1000	54.6001				1.40553	1.73719		80.8747	19.1253						0.642425	1.50217		0.64894
Loracarbef	67686.6	25636.4	2.64025		15457.9	14009.2	1.10341				0.421645	0.0427364		81.4084	18.5916						0.642425	1.50217		0.64894
D-phenylalanine	5.53025e+07	2.76257e+07	2.00185		1.23739e+07	3.03664e+06	4.07487				0.301432	0.610114		81.7161	18.2839						-1.09087	-0.19578		-0.177605
Ethenzamide	5.53029e+07	2.76248e+07	2.00193		1.23739e+07	3.04034e+06	4.06992				0.301448	0.609585		81.7161	18.2839						0.818636	1.75951		0.82131
L-Tryptophan	1.68007e+06	2.98715e+06	0.562431		374901	166210	2.25559				-0.249931	0.353259		81.7564	18.2436						0.178983	0.554134		0.188076
Malotilate	2.21019e+06	25055.4	88.2122		491413	2823.89	174.02				1.94553	2.2406		81.8104	18.1896						0.987788	1.39033		0.940001
Piperonyl butox	32270.7	22813.9	1.41452		7138.4	1000	7.1384				0.150609	0.853601		81.8864	18.1136						0.047181	0.0739159		0.0384424
Anisindione	552469	302194	1.82819		117154	66713.4	1.75608				0.262022	0.244545		82.5044	17.4956						0.578584	0.856515		0.559998
Prasterone	133293	25691.6	5.1882		25608.7	23306.2	1.09879				0.715017	0.0409151		83.884	16.116						0.544703	1.30088		0.552042
Artesunate	541291	50034.5	10.8184		100229	81738.2	1.22623				1.03416	0.0885703		84.3763	15.6237						1.86567	3.79538		1.86796
Cinacalcet hydr	3.52933e+07	34398	1026.03		6.48582e+06	13571.5	477.9				3.01116	2.67934		84.4759	15.5241						0.946307	0.946307		0.691835
Entecavir	1.22275e+06	158528	7.71319		224134	36602.9	6.12339				0.887234	0.786992		84.5092	15.4908						2.13704	3.65546		1.92966
Fenclozic acid	2.32829e+06	866838	2.68596		412150	341333	1.20747				0.429099	0.0818765		84.9604	15.0396						3.06315	4.62918		2.77573
Buformin	166354	104004	1.5995		29315.4	4524.4	6.47941				0.203983	0.811536		85.0179	14.9821						3.01116	5.6905		2.93999
Artenimol	135904	81326.6	1.67108		23587.4	18603.7	1.26788				0.222999	0.103079		85.2108	14.7892						0.205086	0.262746		0.136532
Abemaciclib	2.1056e+06	158080	13.3199		360451	28562.8	12.6196				1.1245	1.10105		85.3835	14.6165						0.397659	0.677868		0.392712
Broxyquinoline	7.96473e+06	343996	23.1536		1.247e+06	141929	8.78609				1.36462	0.943796		86.4629	13.5371						1.13767	1.85297		0.969106
Ancitabine hydr	104391	66311.8	1.57425		16088.7	9880.09	1.6284				0.197073	0.211761		86.6461	13.3539						0.967892	1.45841		0.900511
Phthalylsulface	6613.37	3403.35	1.9432		1000	1000	1				0.288517	0		86.8652	13.1348						1.09641	0.527004		0.772842
Repirinast	746008	7590.5	98.2817		111791	9126.31	12.2493				1.99247	1.08811		86.9677	13.0323						2.68178	4.15323		2.40672
Azasetron hydro	77594.9	83024.1	0.934607		11474.3	8087.28	1.41881				-0.0293709	0.151923		87.1175	12.8825						1.61815	2.02803		1.39063
Sofalcone	6.90032e+07	740639	93.1671		9.67824e+06	41746.7	231.833				1.96926	2.36517		87.6995	12.3005						0.267307	0.353597		0.254943
Dilevalol	2.27909e+06	615659	3.70186		299593	242292	1.23649				0.568421	0.0921921		88.3819	11.6181						1.07192	2.00355		1.06471
Paroxypropione	106367	49139.3	2.16461		13703.4	29844.9	0.459153				0.33538	-0.338043		88.5873	11.4127						0.415044	0.921324		0.41718
Metacetamol	7913.93	8117.29	0.974947		1000	1000	1				-0.0110189	0		88.7816	11.2184						0.345995	0.819204		0.349993
Talampicillin h	8386.84	11753.9	0.713538		1000	1000	1				-0.146583	0		89.3468	10.6532						0.602837	1.2327		0.603924
Prasugrel	8763.58	1000	8.76358		1000	1000	1				0.942681	0		89.7579	10.2421						0.417615	1.32974		0.424957
Quinine ethyl c	8837.05	1000	8.83705		1000	1000	1				0.946307	0		89.8343	10.1657						1.80581	2.527		1.63471
Arotinolol hydr	265906	143201	1.85687		28002	16594.7	1.68741				0.268782	0.22722		90.4725	9.52746						0.212	0.677523		0.225226
Seratrodast	263659	30034.1	8.77865		24198.7	12796	1.89112				0.943428	0.276719		91.5935	8.40649						0.568421	0.660613		0.477935
Gestodene	5.45678e+06	587549	9.28735		499374	161403	3.09396				0.967892	0.490514		91.6158	8.38417						0.722262	1.68537		0.727157
Pirprofen	182518	5993.14	30.4545		16415.5	5753.45	2.85316				1.48365	0.455326		91.7482	8.25176						0.0924859	0.360619		0.127355
Levocarnitine	75794.4	64628	1.17278		6526.33	4371.67	1.49287				0.0692164	0.174022		92.0721	7.92793						-0.718679	-0.317528		-0.599448
Allopurinol	11755.7	11370.6	1.03386		1000	1000	1				0.0144633	0		92.1603	7.83966						0.262022	0.506567		0.258913
Rufinamide	64358.6	23599.1	2.72716		5184.98	6596.2	0.786056				0.435711	-0.104547		92.5443	7.45573						3.22738	5.96652		3.04854
Cefamandole sod	74090.1	1000	74.0901		5786.3	1000	5.7863				1.86976	0.762401		92.7559	7.24406						1.7665	2.94328		1.72511
Cyclophosphamid	129492	67566.5	1.91651		9708.58	10959.5	0.885856				0.282511	-0.0526368		93.0255	6.97453						0.707994	0.358392		0.65006
Benziodarone	4.00929e+07	99352.9	403.54		2.93877e+06	4511.5	651.394				2.60589	2.81384		93.1707	6.82932						0.631318	1.1303		0.626671
Tiaramide Hydro	214592	131709	1.6293		15615.4	5346.02	2.92094				0.212	0.465522		93.2168	6.78318						-0.225862	-0.194716		-0.0731092
Zaltoprofen	884844	111693	7.92212		60538.2	8457.89	7.1576				0.898841	0.854767		93.5964	6.40357						-0.173553	0.0134894		-0.0548921
Exalamide	7.03802e+06	355419	19.802		447583	15564	28.7575				1.29671	1.45875		94.0208	5.97925						0.782546	0.782546		0.761135
Isaxonine	15880	10957.1	1.44929		1000	7184.05	0.139197				0.161156	-0.856369		94.0758	5.92417						0.53017	1.04897		0.529732
Proflavine hemi	2.64125e+06	356060	7.41799		163050	17648	9.23903				0.870286	0.965626		94.1857	5.8143						0.390471	0.818624		0.399901
Dichlorisone ac	480595	1000	480.595		29610.5	1000	29.6105				2.68178	1.47145		94.1963	5.80365						0.282511	0.229874		0.248627
Flosequinan	122237	80950.6	1.51002		7390.1	3115.29	2.3722				0.178983	0.375152		94.299	5.70104						0.699937	0.718176		0.689683
Bucetin	235992	127523	1.85058		13959.1	11443.8	1.2198				0.267307	0.0862896		94.4153	5.58474						0.689097	1.49759		0.69176
Eperisone Hydro	5.7596e+06	510742	11.2769		340373	24334.5	13.9873				1.05219	1.14573		94.4201	5.57991						0.225463	0.893387		0.353019
Ampicillin sodi	600680	221020	2.71777		35073.3	18502.4	1.89561				0.434212	0.277749		94.4832	5.51681						0.837855	2.22274		0.940161
Phenoxypropazin	17423.1	14669.5	1.18771		1000	17048.3	0.0586568				0.0747087	-1.23168		94.572	5.42797						1.05219	2.19792		1.05691
Fipronil	125029	10699.1	11.686		6993.26	9404.43	0.743613				1.06767	-0.128653		94.703	5.29702						0.470769	0.963387		0.471556
Carazolol	6.00334e+06	1.34582e+06	4.46074		332344	11804.7	28.1536				0.649407	1.44953		94.7544	5.24559						1.29671	2.75546		1.30487
Lumiracoxib	1.1728e+06	125308	9.35936		63485.3	5277.18	12.0302				0.971246	1.08027		94.8648	5.13517						-0.170161	-0.111618		-0.0537888
Chicago sky blu	18738.8	1000	18.7388		1000	1000	1				1.27274	0		94.9338	5.06615						0.658417	1.61903		0.664355
Dimetridazole	195558	72956.6	2.68047		10120.2	3968.89	2.54989				0.428211	0.406521		95.0796	4.92042						0.222999	0.326078		0.203039
Benzarone	1.29877e+07	174688	74.3476		648835	6013.22	107.901				1.87127	2.03303		95.2419	4.75807						0.765613	1.65621		0.770491
Vandetanib	1.85488e+06	76973.1	24.0977		92624	9139.17	10.1348				1.38198	1.00582		95.244	4.75604						1.15173	1.49097		1.06986
Chlormidazole	2.45652e+07	657064	37.3863		1.2056e+06	47959.8	25.1378				1.57271	1.40033		95.3218	4.67818						1.94553	4.18613		1.98634
Oxyphenisatin	676169	16289.6	41.5093		32186.6	12525.3	2.56972				1.61815	0.409885		95.4562	4.54384						0.351445	0.218125		0.00259797
Moguisteine	3.06721e+06	516743	5.93566		144370	20085.8	7.18765				0.773469	0.856587		95.5047	4.49529						1.70056	3.04835		1.68404
Mofezolac	3.422e+06	587039	5.82925		159984	20581.4	7.77324				0.765613	0.890602		95.5336	4.46636						1.96926	4.33444		2.00245
Lobenzarit diso	869668	73694.3	11.801		39931.4	4673.97	8.54334				1.07192	0.931628		95.61	4.39						0.715017	0.755932		0.510952
Chlorpromazine	1.66823e+06	440221	3.78952		76418	40296.3	1.8964				0.578584	0.277931		95.6199	4.38014						0.0617342	0.184747		0.0728406
Bendazac	1.77556e+06	506563	3.50512		80682.2	14144.9	5.70396				0.544703	0.756176		95.6535	4.34652						0.658483	-0.5544		0.216512
Mevastatin	2.70786e+06	42346.3	63.9457		122563	23290	5.26246				1.80581	0.721189		95.6698	4.3302						0.130332	-0.231133		-0.103549
Feprazone	896238	27258.8	32.8789		40278.2	18236.9	2.20861				1.51692	0.344118		95.6991	4.30085						1.17533	2.35768		1.1755
Tandospirone	1.90378e+06	475095	4.00716		82263.6	19290.5	4.26446				0.602837	0.629864		95.8579	4.14208						1.54893	3.00736		1.54641
Bromfenac	3.52926e+06	362991	9.72272		150272	59474.8	2.52666				0.987788	0.402546		95.916	4.084						3.37256	6.41341		3.35366
Beclamide	223335	129760	1.72113		9332.32	2498.89	3.73458				0.235814	0.572242		95.989	4.01102						0.434212	0.711961		0.423943
Manidipine Dihy	4.57035e+08	344998	1324.74		1.90948e+07	24842.4	768.635				3.12213	2.88572		95.9896	4.01041						2.065	4.09217		2.05482
Rimonabant	2.19233e+08	92971.5	2358.07		8.84729e+06	8053.04	1098.63				3.37256	3.04085		96.121	3.87902						1.57271	2.97304		1.56292
Lanoconazole	1.47892e+06	20149.8	73.3959		58911.7	692.613	85.0572				1.86567	1.92971		96.1692	3.83084						1.45636	2.48778		1.43186
Phenolphthalein	8.91679e+06	227026	39.2766		354114	15540.5	22.7866				1.59413	1.35768		96.1804	3.81963						2.56034	5.3487		2.56652
Safinamide	888566	262132	3.38977		35179.8	10653.6	3.30216				0.53017	0.518798		96.1916	3.80838						2.60589	5.41973		2.61732
Tolperisone hyd	4.71196e+06	1.07344e+06	4.3896		185205	25580.4	7.24011				0.642425	0.859745		96.2181	3.78189						1.32936	2.99622		1.33572
Ethacridine lac	4.71196e+06	1.07344e+06	4.3896		185205	25580.4	7.24011				0.642425	0.859745		96.2181	3.78189						3.2215	5.18853		3.07922
Salinomycin sod	90308.2	6367.85	14.1819		3544.03	1622.79	2.18391				1.15173	0.339235		96.2238	3.77619						0.446747	0.349366		0.158069
Rolipram	909779	364147	2.49838		34844.9	18278.1	1.90638				0.397659	0.280209		96.3112	3.68876						2.89386	5.64278		2.88856
Befunolol	1.15698e+06	391342	2.95644		44312.1	14252.9	3.10898				0.470769	0.492618		96.3113	3.68871						1.24919	2.72566		1.25389
Pilsicainide Hy	1.49387e+06	673471	2.21817		55928	18811.4	2.9731				0.345995	0.473209		96.3913	3.60872						0.268782	0.496001		0.264646
Tacrolimus Mono	329661	11526.8	28.5997		11942.6	1110.92	10.7502				1.45636	1.03141		96.504	3.49603						1.87127	3.90429		1.87774
Bosutinib	1.01723e+07	174149	58.4118		364866	24285.8	15.0238				1.7665	1.17678		96.5374	3.46264						0.166043	0.749398		0.359269
Lomitapide	5.46161e+08	1.50306e+06	363.365		1.95675e+07	31855	614.269				2.56034	2.78836		96.5412	3.45882						3.12213	6.00785		3.10971
Efaroxan hydroc	1.1824e+06	449276	2.63178		40776.7	30283.9	1.34648				0.42025	0.1292		96.6663	3.33368						2.1923	4.38194		2.19224
Ebastine	1.01917e+09	268486	3795.96		3.40647e+07	58728.5	580.037				3.57932	2.76346		96.7657	3.23431						2.28795	5.33857		2.49357
Delapril Hydroc	697313	13895.2	50.1837		22273.4	1000	22.2734				1.70056	1.34779		96.9047	3.09531						0.898841	1.75361		0.895881
Etravirine	1.57343e+08	200905	783.17		5.02535e+06	8958.56	560.955				2.89386	2.74893		96.905	3.09504						3.57932	6.34278		3.50769
Trandolapril	1.15651e+06	1000	1156.51		36815.3	1000	36.8153				3.06315	1.56603		96.9149	3.08511						-0.137583	-0.158513		-0.064474
Nepafenac	1.83804e+06	429572	4.27876		57228.9	18139.9	3.15486				0.631318	0.49898		96.9804	3.01957						1.59413	2.95181		1.58229
Midecamycin	2.583e+06	567162	4.55425		71910.7	7873.65	9.13308				0.658417	0.960617		97.2914	2.70859						0.53034	1.07373		0.530601
DO 897/99	6.85594e+07	3.21148e+06	21.3482		1.89506e+06	40809.9	46.4363				1.32936	1.66686		97.3102	2.68977						1.51692	1.86104		1.31355
Orotic acid	279206	15426.8	18.0988		7631.97	1285.69	5.93611				1.25765	0.773502		97.3393	2.66072						3.65285	6.51068		3.60122
Avanafil	2.24924e+07	1.26721e+06	17.7495		610561	20382.5	29.9551				1.24919	1.47647		97.3572	2.64278						2.3845	4.4431		2.37783
Tiagabine hydro	1.49109e+07	2.82645e+06	5.27548		403248	43899.9	9.18562				0.722262	0.963108		97.3668	2.63318						-0.388798	-0.714068		-0.348389
Riboflavine	3.09579e+06	587277	5.27144		83691	3860.52	21.6787				0.721929	1.33603		97.3678	2.63222						3.04275	5.42688		3.00765
Ivabradine hydr	3.38571e+06	1.30199e+06	2.60042		89996.2	28050.8	3.20833				0.415044	0.50628		97.4107	2.58929						0.602602	1.57033		0.656719
Oxeladin citrat	1.86415e+07	3.81402e+06	4.88762		486502	75611.8	6.43422				0.689097	0.808496		97.4566	2.54341						1.36462	2.30841		1.27777
Mosapride	4.63238e+07	1.30881e+06	35.3938		1.19329e+06	41525.5	28.7362				1.54893	1.45843		97.4887	2.51127						0.649407	2.09894		0.669015
Tripamide	3.58549e+06	544393	6.58622		92024.5	10544.7	8.72711				0.818636	0.94087		97.4976	2.50236						3.29412	6.06038		3.11367
Climbazole	1.88492e+07	1.25883e+06	14.9736		478236	31426.1	15.2178				1.17533	1.18235		97.5256	2.47439						-0.209604	-0.109369		-0.0449009
(R)-Tamsulosin	5.29458e+06	2.02403e+06	2.61586		133879	16390.3	8.16817				0.417615	0.912125		97.5338	2.46624						0.773469	1.63006		0.776883
Temocapril hydr	1.44419e+06	115667	12.4857		36139.4	134088	0.26952				1.09641	-0.569409		97.5587	2.44132						-0.0293709	0.122552		-0.00984504
Etiroxate hydro	3.35337e+08	74582.4	4496.19		8.28132e+06	11488.5	720.833				3.65285	2.85783		97.59	2.41004						-0.0769306	0.176464		-0.0222523
Betamipron	40524.9	8896.92	4.55494		1000	16326.1	0.0612517				0.658483	-1.21288		97.5918	2.40819						-0.0776996	0.060579		-0.00438455
Indometacin far	1.07831e+07	9772.21	1103.45		261416	1079.46	242.174				3.04275	2.38413		97.6331	2.36693						-0.0389169	-0.019747		-0.0185109
Ticagrelor	9.85472e+07	632916	155.704		2.33082e+06	15061.3	154.755				2.1923	2.18965		97.6895	2.31053						-0.573134	-0.57167		-0.292507
Barnidipine Hyd	3.08356e+07	18516.4	1665.32		720994	7778.52	92.6903				3.2215	1.96703		97.7152	2.28476						-0.224832	-0.241302		-0.102723
Anisotropine Me	1.05947e+06	432183	2.45144		24219.5	1000	24.2195				0.389422	1.38417		97.7651	2.23491						0.244567	0.751552		0.300012
Prifinium Bromi	5.69894e+06	1.68056e+06	3.3911		118038	33777.8	3.49453				0.53034	0.543389		97.9708	2.02919						-0.424508	-0.233441		-0.206447
Empagliflozin	67889.7	14441.4	4.70105		1000	1000	1				0.672194	0		98.5484	1.4516						1.25111	3.15235		1.68792
Flupentixol dih	1.58478e+08	653830	242.384		2.22718e+06	19460.7	114.445				2.3845	2.0586		98.6141	1.38588						0.0551987	0.133794		0.0692242
Methandrostenol	2.62024e+06	513272	5.10498		36389.6	81391.5	0.447094				0.707994	-0.349601		98.6302	1.36977						0.284703	0.445736		0.24664
Sarpogrelate hy	83099.3	1000	83.0993		1000	1000	1				1.9196	0		98.8109	1.18907						-0.338151	-0.478747		-0.245816
Vonoprazan	99146.3	16358	6.06103		1000	1000	1				0.782546	0		99.0015	0.998539						0.150609	1.00421		0.218766
Quatacaine	513293	1000	513.293		4814.92	10329.8	0.466122				2.71037	-0.331501		99.0707	0.929328						-0.170041	-0.31087		-0.163
Eletriptan	1.18824e+07	2.37119e+06	5.01115		75077.7	71990	1.04289				0.699937	0.0182385		99.3721	0.627874						-0.174147	-0.052052		-0.0888699
Cyromazine	221286	1000	221.286		1000	1000	1				2.34495	0		99.5501	0.449871						0.498983	0.724903		0.426166
