# Supplementary material for: Small-molecule properties define partitioning into biomolecular condensates
Source: Nat Chem. 2024 Sep 13;16(11):1794–802. doi: 10.1038/s41557-024-01630-w (PMC11527791; doi:10.1038/s41557-024-01630-w)
Supplement: Supplementary file 32 — Excel files used for each plot. [file 41557_2024_1630_MOESM32_ESM.zip › Supplementary FIgure_3/Supplementary_Figure3B-C_SH3PRM_Data_plotted.xlsx]

## Sheet: Supplementary_Figure3B-C_SH3PRM
Drug Name	S1A	S1B	S1A/S1B	VAR5	S2A	S2B	S2A/S2B	VAR9	S1AS2A(%)	VAR11	Log10(S1A/S1B)	Log10(S2A/S2B)	VAR14	%of Extraction_1	%of Extraction 2	VAR17	VAR18	VAR19	VAR20	VAR21	VAR22	PC_First_methanol	PC_Sum_Methanol	VAR25	PC(After summing fraction auc for d
Artesunate	7631.11	157966	0.0483085		63256.9	87605	0.72207		0.120637		-1.31598	-0.141421		10.765	89.235		64.3261	35.6739	-4	-4		0.18052	-1.12645		-0.186186
Tolonium chlori	26557.3	130967	0.202777		145829	210777	0.691865		0.182112		-0.69298	-0.159978		15.4057	84.5943		38.3233	61.6767	-2	-2		-0.0749111	0.143821		0.0121192
Dichlorophen	1618.28	5146.02	0.314472		7862.35	8176.61	0.961566		0.205826		-0.502418	-0.0170209		17.0693	82.9307		38.6261	61.3739	0	0		-0.0457949	-0.266647		-0.132436
Tulobuterol Hyd	9540.97	17015.3	0.560728		35590.3	15011	2.37094		0.268078		-0.251248	0.374921		21.1405	78.8595		53.1292	46.8708	2	2		0.206352	0.18576		0.158766
Tinoridine hydr	59779.1	120198	0.49734		135513	153664	0.881883		0.441131		-0.303346	-0.054589		30.61	69.39		43.89	56.11	4	4		1.25213	1.90355		1.04828
Valganciclovir	48363.6	67235.1	0.71932		92378.8	112360	0.822166		0.523535		-0.143078	-0.0850403		34.3632	65.6368		37.437	62.563	6	6		-0.0145266	0.510114		0.151161
Bergenin	76180	127743	0.596356		145062	161474	0.898362		0.525154		-0.224495	-0.0465486		34.4329	65.5671		44.1685	55.8315				-1.31598	-1.4574		-0.539605
Azasetron hydro	34156.5	62968.4	0.542439		60867	3591.84	16.9459		0.561166		-0.265649	1.22906		35.9453	64.0547		94.6036	5.39638				-0.143523	-0.292863		-0.144852
Sulfisomidine	314097	499546	0.628766		512770	548591	0.934704		0.612549		-0.201511	-0.0293258		37.9864	62.0136		47.6604	52.3396				0.540448	1.10514		0.546362
Clofoctol	2.28924e+06	3.53995e+06	0.646685		3.59057e+06	4.59953e+06	0.780639		0.637569		-0.189307	-0.10755		38.9339	61.0661		43.4912	56.5088				1.60928	1.82067		1.1554
Flopropione	42548.3	52935.8	0.803772		60810.4	70303.3	0.864972		0.699688		-0.0948672	-0.0629977		41.1657	58.8343		42.9537	57.0463				0.489431	1.78683		0.497681
Amezinium metil	234827	287772	0.816017		332282	385909	0.861036		0.70671		-0.0883009	-0.0649789		41.4077	58.5923		42.7163	57.2837				0.255643	0.204565		0.0623798
Cyclandelate	379709	466648	0.813695		528266	612134	0.86299		0.718784		-0.0895384	-0.0639942		41.8193	58.1807		43.2569	56.7431				1.30114	1.86184		1.2466
Ecabet sodium	945286	2.33091e+06	0.405544		1.24342e+06	704619	1.76467		0.760231		-0.391961	0.246664		43.1893	56.8107		76.7876	23.2124				-0.173882	0.76151		-0.0563143
Glutathione	13581.8	14850.8	0.914549		16635.3	15238.9	1.09163		0.816447		-0.038793	0.0380768		44.9475	55.0525		49.3552	50.6448				0.18699	0.0337688		0.0258518
Eprobemide	1.07641e+06	3.47044e+06	0.310165		1.30572e+06	2.3564e+06	0.554116		0.824377		-0.508408	-0.256399		45.1868	54.8132		59.5595	40.4405				1.90832	1.90832		1.61262
Flupirtine	59742	33161.7	1.80154		71874.7	80845.2	0.88904		0.831197		0.255643	-0.0510785		45.3909	54.6091		29.0874	70.9126				0.039399	0.00410639		-0.00148888
Camostat mesyla	98321.6	14656.2	6.70853		110580	90038.6	1.22814		0.889143		0.826628	0.0892483		47.066	52.934		13.999	86.001				-0.397008	-0.594528		-0.354428
Metacetamol	10875	12758.6	0.852362		12120.1	5909.77	2.05086		0.897266		-0.069376	0.311937		47.2926	52.7074		68.3435	31.6565				0.334186	0.066962		0.165444
Valethamate bro	1.0147e+06	926696	1.09496		1.12634e+06	1.2217e+06	0.92195		0.900876		0.039399	-0.0352926		47.3927	52.6073		43.1344	56.8656				0.388516	0.428321		0.306703
Methylene blue	86359.6	153154	0.563873		82940.1	268656	0.308723		1.04123		-0.248819	-0.510432		51.0099	48.9901		36.3088	63.6912				0.445561	-0.236637		-0.0951772
Suplatast Tosyl	365833	378276	0.967105		294591	88019.4	3.34688		1.24183		-0.0145266	0.52464		55.3937	44.6063		81.1237	18.8763				0.384938	0.50353		0.308777
Netilmicin sulf	76416.9	84914.9	0.899922		61209.7	101782	0.601378		1.24844		-0.0457949	-0.220852		55.5248	44.4752		45.4827	54.5173				-0.099009	-0.207242		-0.101423
Acetaminosalol	28094.8	1000	28.0948		21910.8	25019.9	0.875735		1.28224		1.44863	-0.0576274		56.1834	43.8166		3.84321	96.1568				0.806254	1.1648		0.667704
Talampicillin h	7545.92	7657.41	0.98544		4722.34	1000	4.72234		1.59792		-0.00636997	0.674157		61.5077	38.4923		88.4492	11.5508				0.822586	0.822586		0.582427
Acetanilide	528152	530669	0.995258		323860	261072	1.2405		1.63081		-0.00206441	0.093596		61.9888	38.0112		67.0255	32.9745				0.627778	0.81035		0.480964
Cinepazide male	264466	304701	0.867954		160808	170509	0.943104		1.64461		-0.0615034	-0.0254405		62.1872	37.8128		64.1192	35.8808				-0.303346	-0.357935		-0.146845
Benactyzine hyd	105178	68380.7	1.53812		63885.5	90912.5	0.702715		1.64634		0.18699	-0.153221		62.212	37.788		42.9276	57.0724				-0.0371728	0.293745		0.0405549
Pirfenidone	53089.9	13559	3.91547		31625.3	6474.81	4.88436		1.67872		0.592784	0.688808		62.6687	37.3313		67.6806	32.3194				0.533941	1.52261		0.541625
Budralazine	17165.2	20396.8	0.841567		10060.6	6079.83	1.65475		1.70619		-0.0749111	0.218732		63.0476	36.9524		77.037	22.963				0.789498	1.33005		0.742355
Enocitabine	1.35825e+08	88745.4	1530.5		7.00439e+07	52064.2	1345.34		1.93914		3.18483	3.12883		65.9764	34.0236		63.0251	36.9749				0.239433	0.145759		0.120596
Flurbiprofen ax	130025	201138	0.646449		64973.2	88877.1	0.731046		2.00122		-0.189466	-0.136055		66.6802	33.3198		69.3543	30.6457				-0.157431	-0.157431		-0.141386
Clindamycin Pho	286039	66803.9	4.28178		141990	35044.3	4.05172		2.01451		0.631624	0.60764		66.8271	33.1729		65.5916	34.4084				0.0965684	0.0468257		0.0863529
Exifone	27625.2	51260.7	0.538916		12920.1	11811.4	1.09387		2.13816		-0.268479	0.0389665		68.1342	31.8658		81.2732	18.7268				-0.069376	0.242561		0.0905281
Mexenone	890210	1000	890.21		406290	1000	406.29		2.19107		2.94949	2.60884		68.6626	31.3374		50	50				-0.502418	-0.519439		-0.147753
D-Pantethine	138577	147595	0.938904		62387.6	121521	0.513392		2.22123		-0.0273787	-0.289551		68.9559	31.0441		54.8444	45.1556				1.2756	1.2756		0.997001
Prosultiamine	352998	12395	28.4791		156996	31529.4	4.97934		2.24846		1.45453	0.697171		69.2161	30.7839		28.2189	71.7811				0.87102	1.31935		0.794566
Kanamycin B	179548	140145	1.28116		74905.4	29320.8	2.55469		2.39699		0.107602	0.407338		70.5622	29.4378		82.6981	17.3019				0.288424	0.300087		0.201015
Imidapril hydro	217586	125579	1.73267		88732.3	60046.5	1.47773		2.45217		0.238716	0.169594		71.0327	28.9673		67.6517	32.3483				-0.00636997	0.667787		0.151395
Voglibose	112087	122104	0.917967		45056.5	21030	2.14248		2.48771		-0.0371728	0.330918		71.3279	28.6721		85.3075	14.6925				0.901819	0.307749		0.260523
Isaxonine	20696.6	1000	20.6966		8299.64	9691.54	0.85638		2.49367		1.3159	-0.0673335		71.3768	28.6232		9.35319	90.6468				0.479276	1.06223		0.4829
Stiripentol	39677.2	22861.7	1.73553		14891.4	18476	0.805984		2.66444		0.239433	-0.0936735		72.7107	27.2893		55.3047	44.6953				-0.0948672	-0.157865		-0.0764014
Phenothrin	535859	26654.6	20.1038		193695	32913.6	5.88496		2.76651		1.30328	0.769744		73.4502	26.5498		44.7463	55.2537				0.263888	0.583243		0.265013
Hopantenate cal	11344.5	14249.3	0.796143		3979.92	5106.31	0.779412		2.85043		-0.099009	-0.108233		74.0289	25.9711		73.6185	26.3815				1.49661	2.28868		1.42082
Nedocromil sodi	24893.8	37151.3	0.670067		8617.7	1000	8.6177		2.88869		-0.173882	0.935392		74.2844	25.7156		97.3789	2.62115				0.00496433	0.330119		0.0443746
Pyricarbate	336470	839371	0.40086		114303	180126	0.634571		2.94368		-0.397008	-0.19752		74.6429	25.3571		82.3319	17.6681				0.00541561	0.330578		0.0447522
Piperonyl butox	26805.8	19429	1.37968		9039.26	1000	9.03926		2.96549		0.139779	0.956133		74.7824	25.2176		95.105	4.895				0.301394	0.301394		0.299338
Paroxypropione	83236.9	42844.2	1.94278		27766.5	27030.7	1.02722		2.99775		0.288424	0.0116633		74.9859	25.0141		61.3156	38.6844				1.12583	2.1985		1.12275
Entecavir	432938	124732	3.47095		143602	39125.9	3.67025		3.01485		0.540448	0.564695		75.0925	24.9075		76.122	23.878				2.26969	2.92146		1.97901
Ufenamate	1.46565e+06	1000	1465.65		469044	1000	469.044		3.12476		3.16603	2.67121		75.7562	24.2438		50	50				0.632692	0.632692		0.603998
Thyrotropin-Rel	584018	249524	2.34053		182377	147459	1.2368		3.20225		0.369314	0.0922982		76.2032	23.7968		62.855	37.145				0.227251	0.741958		0.236431
Clodronate diso	17017.8	20331	0.837036		5225.47	3277.25	1.59447		3.2567		-0.077256	0.202616		76.5076	23.4924		86.1182	13.8818				0.770809	2.14157		0.82803
Ibuprofen Picon	1.18382e+07	9137.18	1295.61		3.53146e+06	4243.18	832.266		3.35221		3.11247	2.92026		77.0232	22.9768		68.288	31.712				2.59316	4.04155		2.24451
Azaribine	34752.3	48362.3	0.718583		10226.4	14423.2	0.709023		3.3983		-0.143523	-0.149339		77.264	22.736		77.0278	22.9722				0.465713	0.783025		0.457946
Cyclacillin	213109	87834.1	2.42626		62383.9	47476.7	1.31399		3.41609		0.384938	0.118592		77.3555	22.6445		64.9129	35.0871				0.423887	0.843465		0.423379
Rufinamide	78179.1	18421	4.24402		22700	14909.2	1.52255		3.44401		0.627778	0.182572		77.4978	22.5022		55.2682	44.7318				0.537898	0.978899		0.53234
Chlorquinaldol	8.89591e+06	61692.6	144.197		2.51175e+06	24503.8	102.505		3.54171		2.15896	2.01074		77.9819	22.0181		71.5722	28.4278				-0.189466	-0.325521		-0.172389
Fenclozic acid	1.24522e+06	690371	1.80369		332186	343725	0.96643		3.74855		0.256162	-0.0148297		78.9409	21.0591		66.7608	33.2392				1.07447	1.1601		0.886232
Nafamostat Mesy	352379	55049.8	6.40109		92746	40620.6	2.28323		3.7994		0.806254	0.358549		79.1641	20.8359		57.5411	42.4589				2.94949	5.55833		2.81174
Malotilate	1.61837e+06	17091.6	94.6882		408480	1659.5	246.147		3.96193		1.9763	2.39119		79.8465	20.1535		91.1498	8.85016				0.256162	0.241332		0.183381
Seratrodast	17870.3	1000	17.8703		4481.44	1000	4.48144		3.98762		1.25213	0.651417		79.9504	20.0496		50	50				1.3159	1.24857		0.433302
Ibufenac	21941.3	7865.05	2.78972		5455.62	26244.8	0.207875		4.02178		0.445561	-0.682198		80.0867	19.9133		23.058	76.942				0.534818	1.3555		0.546725
Edaravone	87828	68536.4	1.28148		19294.2	19484	0.990261		4.55204		0.107712	-0.0042505		81.9886	18.0114		77.8643	22.1357				0.685003	1.85476		0.727578
Mitomycin C	912277	166863	5.46723		199025	114666	1.73569		4.58373		0.737767	0.239472		82.0908	17.9092		59.2702	40.7298				0.754077	1.64867		0.758892
Artenimol	90765.2	85144	1.06602		19767.7	16039.5	1.23244		4.5916		0.0277649	0.0907648		82.116	17.884		84.1481	15.8519				0.754077	1.64867		0.758892
Cepharanthine	698018	93720.1	7.4479		149854	36508.3	4.10466		4.65798		0.872034	0.613277		82.3259	17.6741		71.9659	28.0341				0.176348	0.176348		0.160655
Nikethamide	39877.3	46844.5	0.851271		8459.88	5496.46	1.53915		4.7137		-0.0699324	0.187281		82.4982	17.5018		89.4987	10.5013				0.738812	1.7252		0.743685
Procaterol hydr	150430	145372	1.0348		31163.5	29340.5	1.06213		4.82713		0.0148552	0.0261784		82.8389	17.1611		83.2064	16.7936				0.201432	0.647058		0.215672
Acetyl-L-glutam	453566	282025	1.60824		92058	96528.2	0.953691		4.92696		0.206352	-0.0205924		83.1279	16.8721		74.5008	25.4992				0.439728	0.224142		0.373966
Cyclofenil	345061	141052	2.44633		69798.7	63685.8	1.09599		4.94365		0.388516	0.0398049		83.1753	16.8247		68.894	31.106				-0.251248	0.123673		0.14897
Cinacalcet hydr	2.54088e+07	26184.4	970.382		5.07573e+06	19848.7	255.72		5.00595		2.98694	2.40777		83.3498	16.6502		56.8816	43.1184				0.700675	0.969486		0.666265
D-phenylalanine	2.46715e+07	2.43911e+07	1.0115		4.92204e+06	2.32804e+06	2.11424		5.01246		0.00496433	0.325155		83.3679	16.6321		91.287	8.71299				0.349435	0.960139		0.358271
Ethenzamide	2.46971e+07	2.4391e+07	1.01255		4.92212e+06	2.32804e+06	2.11428		5.01757		0.00541561	0.325163		83.382	16.618		91.287	8.71302				1.93731	4.06336		1.94362
Epalrestat	118960	20164.7	5.89941		23483.4	1000	23.4834		5.06569		0.770809	1.37076		83.5138	16.4862		95.2751	4.72486				3.57487	2.34315		2.31851
Loracarbef	49900.1	23116.2	2.15867		9405.48	17402.2	0.540476		5.30543		0.334186	-0.267224		84.1407	15.8593		57.0511	42.9489				2.61274	4.46438		2.38113
Anisindione	496382	285180	1.74059		86427.5	55514.4	1.55685		5.74334		0.240697	0.192246		85.1705	14.8295		83.7055	16.2945				3.09188	4.90887		2.81332
Abemaciclib	930781	151130	6.15883		161873	46625.5	3.47178		5.75005		0.789498	0.540552		85.1853	14.8147		76.4226	23.5774				2.98694	5.39471		2.82101
Clevidipine	409957	1000	409.957		71063.3	1000	71.0633		5.7689		2.61274	1.85165		85.2265	14.7735		50	50				-0.038793	-0.000716195		0.00183452
Oxiracetam	1.47779e+06	979339	1.50897		239128	259561	0.921278		6.17993		0.178681	-0.0356093		86.0723	13.9277		79.0491	20.9509				0.352309	0.667463		0.351041
L-Tryptophan	1.34962e+07	2.78746e+06	4.84175		2.17635e+06	147223	14.7827		6.20129		0.685003	1.16975		86.1136	13.8864		94.9833	5.01665				1.30328	2.07302		1.08804
Prasugrel	6646.4	1000	6.6464		1000	1000	1		6.6464		0.822586	0		86.9219	13.0781		50	50				0.888384	1.25287		0.798812
Allopurinol	7383.34	10609.2	0.695936		1000	1000	1		7.38334		-0.157431	0		88.0716	11.9284		91.3862	8.61384				1.07638	0.532361		0.729817
Ancitabine hydr	135054	50888.5	2.65391		17967.1	6837.53	2.62771		7.51674		0.423887	0.419578		88.2584	11.7416		88.1552	11.8448				2.87864	4.47001		2.59947
Nitroxoline	1.79457e+06	241513	7.43054		237556	84613.1	2.80756		7.55431		0.87102	0.448329		88.31	11.69		74.0551	25.9449				1.21697	1.24535		1.00314
Zaltoprofen	349648	88426.7	3.95409		45700	8019.51	5.6986		7.65093		0.597047	0.755768		88.4406	11.5594		91.685	8.315				0.344606	0.339933		0.317833
Dilevalol	1.73402e+06	476251	3.64099		218717	244305	0.895261		7.92817		0.561219	-0.0480502		88.7995	11.2005		66.0949	33.9051				0.705048	1.28512		0.697362
Phthalylsulface	7976.62	1000	7.97662		1000	3927.09	0.254642		7.97662		0.901819	-0.59407		88.86	11.14		20.296	79.704				0.52515	1.14133		0.52738
Prasterone	89805.7	20253.8	4.434		9919.68	19037.7	0.521055		9.05328		0.646796	-0.283116		90.053	9.947		51.5476	48.4524				0.414744	0.865		0.415817
Gestodene	3.44159e+06	445015	7.73364		373232	161248	2.31464		9.22104		0.888384	0.364483		90.2163	9.78374		73.4029	26.5971				0.708967	1.43866		0.709743
Repirinast	3.1335e+06	7995.98	391.884		329206	11724.1	28.0794		9.51833		2.59316	1.44839		90.4928	9.50721		40.5474	59.4526				0.485004	1.32586		0.491456
Broxyquinoline	2.3584e+07	729151	32.3445		2.18013e+06	228252	9.55144		10.8177		1.5098	0.980069		91.5381	8.46187		76.1593	23.8407				1.84536	2.76155		1.69758
Pirprofen	186112	4576.12	40.6702		15488.8	9519.68	1.62703		12.0159		1.60928	0.211397		92.3171	7.68293		32.4644	67.5356				0.335341	0.813232		0.343603
Flosequinan	105680	66460.1	1.59013		8569.04	3071.18	2.79014		12.3328		0.201432	0.445627		92.4997	7.50032		95.583	4.41698				0.561219	0.513169		0.432977
Dalfampridine	12612.8	8403.57	1.50089		1000	1000	1		12.6128		0.176348	0		92.654	7.34602		89.3657	10.6343				0.528139	1.46502		0.535649
Exalamide	4.26387e+06	262707	16.2305		329210	13642.8	24.1307		12.9518		1.21033	1.38257		92.8325	7.16752		95.0632	4.93678				-0.077256	0.12536		-0.0258656
Tiaramide Hydro	205658	95018	2.16442		14851.3	4941.67	3.00532		13.8478		0.335341	0.477891		93.265	6.73499		95.0563	4.94366				0.574854	1.00038		0.56912
Benziodarone	3.05988e+07	56577.4	540.831		2.19252e+06	4130.2	530.852		13.956		2.73306	2.72497		93.3137	6.68628		93.1966	6.80342				0.240697	0.432944		0.233162
Arotinolol hydr	288562	105661	2.73102		20586.7	2714.21	7.58478		14.0169		0.436324	0.879943		93.3408	6.65916		97.4955	2.50446				3.16603	5.83724		2.98558
Cyclophosphamid	114076	50605.6	2.25423		7873.71	11190.6	0.703602		14.4882		0.352997	-0.152673		93.5435	6.45651		81.8911	18.1089				2.05224	3.36865		1.9849
Eperisone Hydro	4.81619e+06	386222	12.47		328425	24853.5	13.2144		14.6645		1.09587	1.12105		93.6161	6.38386		93.954	6.04598				0.681336	0.756951		0.626056
Fipronil	117085	9863.6	11.8704		7743.3	6357.55	1.21797		15.1209		1.07447	0.0856363		93.7969	6.20315		60.807	39.193				0.477401	0.738445		0.468903
Levocarnitine	62845.7	50316.1	1.24902		3969.82	4451.57	0.891779		15.8309		0.0965684	-0.0497428		94.0585	5.94147		91.8719	8.12811				-0.224495	-0.271043		-0.116355
Ampicillin sodi	330535	143422	2.30463		19985.9	1000	19.9859		16.5384		0.362602	1.30072		94.2982	5.70177		99.3076	0.692416				-0.00206441	0.0915316		0.0318625
Lumiracoxib	358270	104567	3.42624		21286.8	3216.81	6.61736		16.8306		0.534818	0.820685		94.3917	5.60833		97.0155	2.98451				0.764054	0.764054		0.740796
Proflavine hemi	3.52967e+06	264181	13.3608		204561	17304.5	11.8213		17.2549		1.12583	1.07266		94.522	5.47799		93.8524	6.14755				0.454182	0.816974		0.448788
Mevastatin	2.08537e+06	29773.1	70.042		119218	14459.5	8.24496		17.4921		1.84536	0.916189		94.5923	5.40772		67.3104	32.6896				0.238716	0.40831		0.217537
Lobenzarit diso	274743	54184.9	5.07046		15543.9	4087.75	3.80257		17.6752		0.705048	0.580077		94.6453	5.35469		92.9851	7.01486				0.352997	0.200324		0.295221
Safinamide	568974	199945	2.84566		32071.3	13909.9	2.30564		17.7409		0.454182	0.362792		94.6641	5.33592		93.4956	6.50437				0.768413	1.64648		0.771295
Chlormidazole	1.53744e+07	480312	32.0092		863198	45149.5	19.1187		17.8109		1.50527	1.28146		94.6839	5.31606		91.4076	8.59236				0.777761	1.69093		0.780962
Carazolol	5.57305e+06	983794	5.66486		310311	143595	2.16101		17.9596		0.753189	0.334657		94.7256	5.27438		87.263	12.737				0.107712	0.103461		0.0852964
Quatacaine	473698	137279	3.45063		25734.4	9322.06	2.76059		18.4072		0.537898	0.441001		94.8473	5.15273		93.6412	6.35881				0.978706	1.3785		0.930715
Bucetin	207475	93833.9	2.21109		11262.3	11384.2	0.989298		18.422		0.344606	-0.00467282		94.8512	5.14879		89.1804	10.8196				1.09587	2.21692		1.09743
Moguisteine	1.46971e+06	385452	3.81296		78247.3	18045.4	4.33613		18.7829		0.581262	0.637102		94.9451	5.05486		95.5278	4.47225				0.526277	1.10381		0.527955
Trandolapril	1.2356e+06	1000	1235.6		65612.7	1000	65.6127		18.8318		3.09188	1.81699		94.9576	5.04241		50	50				1.21033	2.5929		1.22065
Chicago sky blu	18862.4	1000	18.8624		1000	1000	1		18.8624		1.2756	0		94.9654	5.03465		50	50				-0.0895384	-0.153533		-0.0748599
Dichlorisone ac	756214	1000	756.214		39027.3	1000	39.0273		19.3765		2.87864	1.59137		95.0924	4.90761		50	50				0.940785	2.44167		0.954598
Benzarone	8.05795e+06	150955	53.3799		410556	6656.75	61.6751		19.6269		1.72738	1.79011		95.152	4.84803		95.7765	4.22351				0.0277649	0.11853		0.0383815
Chlorpromazine	1.54507e+06	307803	5.01967		78609.6	42331.6	1.857		19.655		0.700675	0.268811		95.1585	4.84145		87.9099	12.0901				0.559923	1.25971		0.56556
Vandetanib	1.49483e+06	47641.5	31.3766		73564.9	11874.1	6.19543		20.3199		1.49661	0.792071		95.3095	4.69046		80.0488	19.9512				1.09846	1.53046		1.04014
Mofezolac	1.63453e+06	450267	3.63014		80310.4	16031.9	5.00941		20.3527		0.559923	0.699787		95.3167	4.68325		96.5619	3.43812				1.9763	4.36749		2.0338
Manidipine Dihy	4.21802e+08	156544	2694.47		2.06008e+07	23708.1	868.935		20.475		3.43047	2.93899		95.3434	4.65658		86.8472	13.1528				1.45453	2.1517		1.06486
Bromfenac	789654	286886	2.75251		38441.3	63151.5	0.608715		20.5418		0.439728	-0.215586		95.3579	4.64213		81.9586	18.0414				1.36777	2.51832		1.36208
Feprazone	919344	26731.6	34.3917		43659.7	16363.5	2.66812		21.057		1.53645	0.426205		95.4663	4.5337		62.0294	37.9706				2.37926	4.57204		2.37034
Methandrostenol	1.65637e+06	345001	4.80105		77582	65184.7	1.19019		21.3499		0.681336	0.0756154		95.5257	4.47429		84.1085	15.8915				0.646796	0.36368		0.404506
Phenoxypropazin	21408.2	14127.3	1.51537		1000	20275.4	0.049321		21.4082	37.0895	0.18052	-1.30697		95.5373	4.46266		41.0646	58.9354				0.178681	0.143071		0.141714
Bendazac	895513	400531	2.23581		41752.9	10232.5	4.0804		21.4479		0.349435	0.610703		95.5452	4.45476		97.5089	2.4911				1.00861	-0.00299846		0.510959
Dimetridazole	181980	62274.6	2.92222		8435.26	4062.44	2.0764		21.5738		0.465713	0.317311		95.5701	4.42992		93.8761	6.12393				-0.143078	-0.228118		-0.10587
Oxyphenisatin	243671	14785.4	16.4805		11231.8	10521.3	1.06753		21.6947		1.21697	0.0283784		95.5937	4.40631		58.4248	41.5752				1.16737	2.40164		1.16916
Lomitapide	5.57282e+08	422352	1319.47		2.52916e+07	20933.6	1208.18		22.0343		3.1204	3.08213		95.6586	4.34136		95.2776	4.72238				1.68315	3.21479		1.67806
Beclamide	166426	98621.2	1.68753		7515.14	2297.36	3.2712		22.1454		0.227251	0.514707		95.6795	4.32051		97.7235	2.27645				3.38217	6.45117		3.36284
Midecamycin	3.17785e+06	364207	8.72539		143486	4528.19	31.6873		22.1474		0.940785	1.50089		95.6799	4.32013		98.772	1.22803				0.362602	1.66333		0.385081
Rimonabant	2.05022e+08	85041.2	2410.86		9.23122e+06	7875.23	1172.18		22.2096		3.38217	3.069		95.6914	4.30856		91.5244	8.47561				2.15896	4.1697		2.12171
Bunazosin hydro	5.27753e+06	554275	9.52151		230467	91794.2	2.51069		22.8993		0.978706	0.399794		95.8158	4.18423		85.7919	14.2081				1.50527	2.78673		1.48998
Lanoconazole	1.34663e+06	15557.4	86.5592		57426.5	429.606	133.673		23.4497		1.93731	2.12604		95.91	4.09003		97.3128	2.68722				1.40746	1.52554		1.18323
Tolperisone hyd	4.33601e+06	763858	5.67645		180132	22961.3	7.845		24.0713		0.754077	0.894593		96.0114	3.98862		97.0818	2.91825				3.1204	6.20253		3.11867
Ethacridine lac	4.33601e+06	763858	5.67645		180132	22961.3	7.845		24.0713		0.754077	0.894593		96.0114	3.98862		97.0818	2.91825				2.73306	5.45804		2.73252
Salinomycin sod	72321.7	5765.11	12.5447		2973.59	1099.72	2.70394		24.3213		1.09846	0.431997		96.0508	3.94924		83.9803	16.0197				1.63778	3.61369		1.64504
Phenolphthalein	5.19134e+06	184911	28.0747		211793	14804.7	14.3058		24.5115		1.44832	1.15551		96.0802	3.91981		92.5871	7.41285				3.3489	5.6524		3.24632
Efaroxan hydroc	1.03324e+06	342708	3.01492		42074.3	10991.7	3.82783		24.5574		0.479276	0.582952		96.0872	3.91276		96.8924	3.10764				0.826628	0.915876		0.300017
Sofalcone	1.72355e+08	719719	239.476		6.93779e+06	44508.7	155.875		24.843		2.37926	2.19278		96.1305	3.86952		94.176	5.82401				3.18936	6.05334		3.17226
Tandospirone	1.61837e+06	316309	5.11643		64491.8	12017.4	5.36653		25.0943		0.708967	0.729693		96.1677	3.83226		96.3398	3.6602				1.31632	2.84073		1.32134
Bosutinib	1.27147e+07	112736	112.783		498859	24075.3	20.7208		25.4875		2.05224	1.31641		96.2246	3.77537		82.4025	17.5975				0.436324	1.31627		0.455237
Tacrolimus Mono	377284	14764.3	25.5538		14328.9	10917.8	1.31244		26.3302		1.40746	0.118079		96.341	3.65895		57.4887	42.5113				1.72738	3.51749		1.73022
Etravirine	1.3892e+08	89827.1	1546.53		5.18719e+06	7094.92	731.113		26.7814		3.18936	2.86398		96.4005	3.59953		92.6798	7.32023				0.592784	1.28159		0.626197
Befunolol	1.06726e+06	317682	3.35952		38292	10129.3	3.78033		27.8715		0.526277	0.57753		96.5364	3.46362		96.91	3.08998				3.43047	6.36946		3.38994
Rolipram	646495	287247	2.25066		21880.5	10590.2	2.06611		29.5466		0.352309	0.315153		96.7263	3.27369		96.4443	3.5557				2.00852	4.14382		2.01151
Oseltamivir pho	668743	177994	3.75711		22385.8	8403.33	2.66392		29.8735		0.574854	0.425522		96.761	3.23902		95.4917	4.50829				3.18483	6.31367		3.16496
Ebastine	9.67863e+08	232764	4158.13		3.22061e+07	23839.8	1350.94		30.0522		3.6189	3.13063		96.7796	3.22039		90.7095	9.29052				0.597047	1.35282		0.612694
Pilsicainide Hy	1.3372e+06	514578	2.59863		43391.8	15386.9	2.82004		30.8168		0.414744	0.450256		96.857	3.14299		97.0966	2.90339				3.6189	6.74953		3.59077
DO 897/99	8.71531e+07	2.00681e+06	43.4286		2.75797e+06	29152.5	94.6047		31.6005		1.63778	1.97591		96.9326	3.06744		98.5681	1.43188				-0.248819	-0.759251		-0.396461
Nepafenac	997673	332343	3.00193		31493.4	17265.4	1.82408		31.6788		0.477401	0.261043		96.9399	3.06008		95.0615	4.93848				1.44832	2.60383		1.43223
Avanafil	1.64679e+07	794915	20.7165		512911	15333.1	33.4512		32.1067		1.31632	1.52441		96.9795	3.02054		98.1076	1.8924				0.622187	1.16757		0.620497
Temocapril hydr	1.25681e+06	105413	11.9227		38848.1	135951	0.285749		32.3519		1.07638	-0.544015		97.0017	2.99833		43.6737	56.3263				1.53645	1.96266		1.3492
Orotic acid	204047	10199.8	20.0049		6251.54	1719.02	3.63668		32.6394		1.30114	0.560705		97.0273	2.9727		85.5772	14.4228				3.62748	6.58931		3.5841
Eletriptan	1.02806e+07	1.75228e+06	5.86695		314041	41583.3	7.5521		32.7364		0.768413	0.878068		97.0358	2.96416		97.6819	2.31808				2.39986	4.80887		2.4
Etiroxate hydro	3.26968e+08	77094.9	4241.11		9.74087e+06	10635.8	915.86		33.5666		3.62748	2.96183		97.107	2.89296		87.8768	12.1232				-0.69298	-0.852959		-0.297198
Climbazole	1.29983e+07	884139	14.7016		385486	22476.9	17.1503		33.7193		1.16737	1.23427		97.1198	2.88024		97.5208	2.47921				3.15315	5.70979		3.12461
Mosapride	4.35322e+07	902948	48.2112		1.26562e+06	37210.6	34.0125		34.3958		1.68315	1.53164		97.1748	2.82519		96.0421	3.9579				0.0148552	0.0410337		0.0167776
Tiagabine hydro	7.3976e+06	2.19256e+06	3.37395		213997	24746.9	8.64741		34.5688		0.528139	0.936886		97.1885	2.81146		98.8839	1.11608				1.5098	2.48987		1.42992
Oxeladin citrat	1.62646e+07	2.71321e+06	5.99461		458507	55998.5	8.18784		35.473		0.777761	0.913169		97.2582	2.74175		97.9778	2.02219				0.753189	1.08785		0.717552
Ticagrelor	4.95962e+07	486331	101.981		1.38437e+06	10137.8	136.555		35.8259		2.00852	2.13531		97.2845	2.71548		97.958	2.04199				3.11247	6.03274		3.0602
Ivabradine hydr	3.22618e+06	962804	3.35081		89809.3	21733.9	4.13222		35.9225		0.52515	0.616183		97.2916	2.70838		97.7925	2.20752				-0.0883009	-0.15328		-0.0747884
Riboflavine	1.53841e+06	449916	3.41933		42722	4385.14	9.74245		36.0098		0.533941	0.988668		97.298	2.70199		99.0348	0.965249				0.581262	1.21836		0.583919
Barnidipine Hyd	4.16855e+07	18667.3	2233.07		1.12914e+06	5613.76	201.138		36.9179		3.3489	2.30349		97.3627	2.63728		76.8801	23.1199				-0.265649	0.963416		0.154616
(R)-Tamsulosin	4.67775e+06	1.5312e+06	3.05495		126674	18274.1	6.93189		36.9274		0.485004	0.840852		97.3634	2.63662		98.8206	1.17937				-0.0699324	0.117349		-0.03456
Tripamide	2.22703e+06	406363	5.4804		58699.5	6056.85	9.69142		37.9396		0.738812	0.986388		97.4319	2.56808		98.5314	1.46861				0.369314	0.461612		0.285681
Sarpogrelate hy	186077	1000	186.077		4485.01	1000	4.48501		41.4886		2.26969	0.651764		97.6464	2.35357		50	50				-0.0615034	-0.0869439		-0.0482167
Indometacin far	1.1972e+07	8414.27	1422.82		282276	783.498	360.276		42.4125		3.15315	2.55664		97.6965	2.30349		91.4817	8.51835				-0.508408	-0.764807		-0.388468
Anisotropine Me	870124	281936	3.08625		19833.5	1000	19.8335		43.8714		0.489431	1.2974		97.7714	2.22859		99.6466	0.353437				-0.189307	-0.296857		-0.141234
Buformin	144623	78767.8	1.83606		3191.1	1529.63	2.0862		45.3206		0.263888	0.319355		97.8411	2.15887		98.095	1.90495				0.107602	0.51494		0.176526
Empagliflozin	47201.8	10996.8	4.29232		1000	1000	1		47.2018		0.632692	0		97.9254	2.07461		91.6644	8.33555				-0.391961	-0.145298		-0.142046
Betamipron	47370.5	4644.08	10.2002		1000	10270.9	0.0973629		47.3705		1.00861	-1.01161		97.9326	2.06738		31.1371	68.8629				1.44863	1.391		0.283713
Delapril Hydroc	681447	29218.6	23.3224		14143.2	1000	14.1432		48.1819		1.36777	1.15055		97.9667	2.03327		96.6908	3.30922				-0.201511	-0.230837		-0.102982
Prifinium Bromi	5.30811e+06	1.26693e+06	4.18974		109151	31091.5	3.51062		48.6311		0.622187	0.545384		97.9851	2.01486		97.6047	2.3953				0.631624	1.23926		0.62352
Flupentixol dih	1.24364e+08	495259	251.109		1.93874e+06	7559.79	256.454		64.1467		2.39986	2.40901		98.465	1.535		98.4965	1.50348				-0.0273787	-0.31693		-0.126818
Cefamandole sod	80968.4	1000	80.9684		1000	1000	1		80.9684		1.90832	0		98.78	1.21998		50	50				0.139779	1.09591		0.244182
Vonoprazan	86406.1	14876.2	5.80836		1000	1000	1		86.4061		0.764054	0		98.8559	1.14408		93.7012	6.29875				-0.268479	-0.229512		-0.191896
Cyromazine	210052	104938	2.00168		1000	1000	1		210.052		0.301394	0		99.5262	0.473817		99.0561	0.943948				0.872034	1.48531		0.813624
Quinine ethyl c	3.75725e+06	1000	3757.25		1000	17049.9	0.0586515		3757.25		3.57487	-1.23172		99.9734	0.0266081		5.54021	94.4598				0.737767	0.977239		0.596309
