# Supplementary material for: Small-molecule properties define partitioning into biomolecular condensates
Source: Nat Chem. 2024 Sep 13;16(11):1794–802. doi: 10.1038/s41557-024-01630-w (PMC11527791; doi:10.1038/s41557-024-01630-w)
Supplement: Supplementary file 32 — Excel files used for each plot. [file 41557_2024_1630_MOESM32_ESM.zip › Supplementary FIgure_3/Supplementary_Figure3D_Data_plotted.xlsx]

## Sheet: Supplementary_Figure3D_Data_plo
SH3PRM_F1_Methanol	SH3PRM_F1_ACN	Unitary line	VAR4	Dhh1_F1_Met	Dhh1_F1_Acn	Unitary line	VAR8
0.18052	0.238641	-4	-4	0.0747087	0.103998	-4	-4
-0.0749111	-0.336385	-2	-2	-0.0268297	-0.148848	-2	-2
-0.0457949	-0.00248426	-1	-1	0.18281	0.262469	-1	-1
0.206352	0.186873	0	0	-0.485018	-0.491832	0	0
1.25213	0.88277	1	1	0.943428	0.985528	1	1
-0.0145266	0.626556	2	2	-0.137899	0.331181	2	2
-1.31598	0.935897	3	3	1.03416	0.957769	3	3
-0.143523	0.662394	4	4	0.0643326	0.250622	4	4
0.540448	0.521857	6	6	0.887234	1.06873	6	6
1.60928	1.61817			1.48365	1.24383
0.489431	0.419349			0.389422	0.453913
0.255643	-0.477157			0.286631	-0.280497
1.30114	1.24056			1.25765	1.26715
-0.173882	0.238474			0.0682669	0.130928
0.18699	0.250109			0.687872	0.862997
1.90832	1.9498			1.86976	1.87724
0.039399	-0.118433			-0.0426195	-0.147147
-0.397008	-0.275197			-0.467448	-0.331581
0.334186	0.224737			0.421645	0.442327
0.388516	-0.616952			0.50053	0.372731
0.445561	1.28643			-1.0275	0.0384571
0.384938	0.769445			0.580329	0.737375
-0.099009	-0.454037			-0.209898	-0.423188
0.806254	0.758164			0.933699	0.484642
0.822586	1.24286			0.942681	1.3357
0.627778	1.02049			0.435711	0.0666251
-0.303346	-0.420265			-0.321649	-0.196915
-0.0371728	0.291122			0.316383	0.805582
0.533941	0.464377			0.721929	0.774921
0.789498	1.1378			1.1245	1.07999
0.239433	-0.0605143			0.0896719	-0.171324
-0.157431	0			0.0144633	0
0.0965684	0.123928			0.0692164	0.217527
-0.069376	-0.265352			-0.0110189	-0.115109
-0.502418	-0.539677			-0.399715	-0.44829
1.2756	1.47074			1.27274	1.45269
0.87102	1.07642			0.821901	0.726101
0.288424	0.237843			0.33538	0.325847
-0.00636997	-0.211513			-0.146583	0.276604
0.901819	-0.620245			0.288517	0.500054
0.479276	0.340745			0.42025	0.390523
-0.0948672	-0.0314301			-0.230405	-0.0973396
0.263888	-0.0580257			0.203983	0.822278
1.49661	1.205			1.38198	1.26357
0.00496433	-0.0198854			0.301432	0.330471
0.00541561	-0.0203844			0.301448	0.330456
0.301394	0.351011			2.34495	0
1.12583	1.13836			0.870286	0.911588
2.26969	2.45435			1.9196	1.92475
0.632692	0.376832			0.672194	0.606442
0.227251	0.192068			0.235814	0.307229
0.770809	0.77542			1.40553	2.32958
2.59316	2.79803			1.99247	2.37945
0.465713	0.276247			0.428211	0.352131
0.423887	0.598271			0.197073	0.38273
0.537898	0.32232			2.71037	0.400927
-0.189466	-0.284357			-0.314285	-0.240926
1.07447	1.07595			1.06767	1.11858
2.94949	3.05277			3.08529	3.13766
0.256162	0.238011			0.429099	0.447407
1.3159	0.238798			0.161156	0.345704
0.534818	0.487839			0.971246	1.00972
0.685003	0.682755			-0.249931	-0.247564
0.754077	0.653239			0.642425	0.692792
0.754077	0.653239			0.642425	0.692792
0.176348	0.354121			-1.09087	2.06907
0.738812	0.674087			0.818636	0.914883
0.201432	0.0653881			0.178983	0.106052
0.439728	0.418051			0.987788	1.01077
-0.251248	-0.169102			0.047181	-0.0686984
0.700675	0.441558			0.578584	0.481669
0.349435	0.304469			0.544703	0.612197
1.93731	1.85764			1.86567	1.88654
3.57487	3.62241			0.946307	1.12731
2.61274	2.94456			2.13704	2.74049
3.09188	1.70124			3.06315	1.49047
2.98694	2.91904			3.01116	3.04991
-0.038793	0.0258422			0.205086	-0.0166854
0.352309	0.296934			0.397659	0.439944
1.30328	1.11197			1.13767	1.17594
0.888384	0.781601			0.967892	0.973615
1.07638	1.57862			1.09641	1.51246
2.87864	2.88156			2.68178	2.74581
1.21697	0.998507			1.61815	1.5562
0.344606	0.192772			0.267307	0.215336
0.705048	0.670581			1.07192	1.14964
0.52515	0.436041			0.415044	0.424744
0.414744	0.304213			0.345995	0.329347
0.708967	0.414968			0.602837	0.501356
0.485004	0.473925			0.417615	0.525207
1.84536	1.71097			1.80581	1.78276
0.335341	0.2246			0.212	0.285174
0.561219	0.383341			0.568421	0.47277
0.528139	0.474581			0.722262	0.792793
-0.077256	-0.0604951			0.0924859	-0.411061
0.574854	0.518572			-0.718679	0.534699
0.240697	-0.147688			0.262022	-0.0857531
3.16603	3.28667			3.22738	3.35927
2.05224	1.79447			1.7665	1.67115
0.681336	0.588958			0.707994	0.765416
0.477401	0.472373			0.631318	0.715956
-0.224495	-0.248958			-0.225862	-0.259415
-0.00206441	0.270487			-0.173553	0.201653
0.764054	0.692167			0.782546	0.880857
0.454182	-1.55907			0.53017	0.594295
0.238716	0.466671			0.390471	0.189116
0.352997	0.17884			0.282511	0.248051
0.768413	2.35816			0.699937	2.88521
0.777761	0.653975			0.689097	0.723779
0.107712	0.595096			0.225463	0.324143
0.978706	0.736828			0.837855	0.585214
1.09587	0.998109			1.05219	1.00771
0.526277	0.350571			0.470769	0.35588
1.21033	1.03333			1.29671	1.26569
-0.0895384	-0.0246944			-0.170161	-0.0912193
0.940785	0.84333			0.658417	0.691507
0.0277649	0.0426457			0.222999	0.209074
0.559923	0.493952			0.765613	0.865503
1.09846	1.07803			1.15173	1.14623
1.9763	1.85996			1.94553	1.86858
1.45453	0.88703			0.351445	0.100375
1.36777	1.31907			1.70056	1.3961
2.37926	2.3399			1.96926	2.62515
0.646796	0.794401			0.715017	-0.362322
0.178681	0.250757			0.0617342	0.0443626
1.00861	0.638152			0.658483	0.618466
-0.143078	-0.0916043			0.130332	-0.679877
1.16737	1.04221			1.17533	1.19498
1.68315	1.5854			1.54893	1.55182
3.38217	3.3341			3.37256	3.25352
0.362602	0.338494			0.434212	0.590871
2.15896	2.14247			2.065	2.07664
1.50527	1.33595			1.57271	1.50719
1.40746	1.66162			1.45636	1.40154
3.1204	3.06971			2.56034	2.68059
2.73306	2.6168			2.60589	2.71784
1.63778	1.54223			1.32936	1.34398
3.3489	3.3817			3.2215	3.26286
0.826628	0.227584			0.446747	0.0181983
3.18936	3.17358			2.89386	3.0302
1.31632	1.18213			1.24919	1.28999
0.436324	0.365203			0.268782	0.356932
1.72738	1.66994			1.87127	1.88933
0.592784	0.647288			0.166043	0.208207
3.43047	3.33541			3.12213	3.16888
2.00852	1.93341			2.1923	2.31181
3.18483	2.8185			2.28795	2.33751
0.597047	0.468412			0.898841	0.919625
3.6189	3.60316			3.57932	3.59458
-0.248819	-0.314202			-0.137583	-0.0416403
1.44832	1.3176			1.59413	1.60862
0.622187	0.612775			0.53034	0.609394
1.53645	1.71201			1.51692	1.65727
3.62748	3.61956			3.65285	3.59484
2.39986	2.22964			2.3845	2.21587
-0.69298	-0.281851			-0.388798	-0.072444
3.15315	3.24222			3.04275	3.11305
0.0148552	0.188514			0.602602	0.867273
1.5098	1.50319			1.36462	1.32377
0.753189	0.656603			0.649407	0.804714
3.11247	3.20012			3.29412	3.17174
-0.0883009	-0.0282875			-0.209604	-0.1105
0.581262	0.494342			0.773469	0.847501
-0.265649	-0.489716			-0.0293709	-0.162443
-0.0699324	-0.054493			-0.0769306	-0.0623994
0.369314	0.951128			-0.0776996	0.00685674
-0.0615034	-0.0913404			-0.0389169	-0.0165998
-0.508408	-0.231161			-0.573134	-0.176691
-0.189307	-0.214191			-0.224832	-0.386215
0.107602	0.789671			0.244567	0.945562
-0.391961	0.93927			-0.424508	0.412904
1.44863	1.44917			1.25111	0.00335515
-0.201511	-0.204953			0.0551987	-0.139145
0.631624	1.0866			0.284703	0.621454
-0.0273787	0.115962			-0.338151	-0.0304011
0.139779	1.49038			0.150609	0.214768
-0.268479	-0.171868			-0.170041	-0.126772
0.872034	1.62637			-0.174147	0.305545
0.737767	1.1792			0.498983	0.630551
